# Supplementary material for: Transcriptome Profiling of a Soybean Mutant with Salt Tolerance Induced by Gamma-ray Irradiation
Source: Plants (Basel). 2024 Jan 16;13(2):254. doi: 10.3390/plants13020254 (PMC10818854; doi:10.3390/plants13020254)
Supplement: Supplementary file 1 [file plants-13-00254-s001.zip › Table S1.xlsx]

## Sheet: Sheet1
Table S1. Statistics for RNA sequencing of transcriptome related to salt stress between the soybean origin cultivar 'Kwangan' and salt tolerant mutant induced by gamma-ray irradiation 'KA-1285'
Sample ID	Raw sequencing data			Pre-processing Statistics of final tremmed data (High-quality read with a phred score (Q) of over 30)				Read mapping
	Num. of reads	Total length(bp)	Q30(%)*1	Num. of reads	Total length(bp)	Avg.length(bp)	*Trimmed/Raw(%)*2	Reads (ea)	Mapping rate (%)
Kwangan_leaf_0h-1	25976376	2623613976	93.6	24988811	2507999824	100.36	0.955933	23918822	95.72
	25976376	2623613976	93.6	24988811	2500765404	100.08	0.953176
Kwangan_leaf_0h-2	26994871	2726481971	92.95	25810595	2590797892	100.38	0.950235	25041705	97.02
	26994871	2726481971	92.95	25810595	2578585410	99.9	0.945756
Kwangan_leaf_0h-3	24012791	2425291891	90.57	21449000	2151930509	100.33	0.887287	20649742	96.27
	24012791	2425291891	90.57	21449000	2133102046	99.45	0.879524
Kwangan_leaf_24h-1	24688538	2493542338	93.05	23486309	2356334682	100.33	0.944975	22776945	96.98
	24688538	2493542338	93.05	23486309	2348203495	99.98	0.941714
Kwangan_leaf_24h-2	40275784	4067854184	93.71	38653204	3880821495	100.4	0.954022	37652120	97.41
	40275784	4067854184	93.71	38653204	3869805582	100.12	0.951314
Kwangan_leaf_24h-3	19367063	1956073363	93.86	18782903	1884443812	100.33	0.963381	18302840	97.44
	19367063	1956073363	93.86	18782903	1879757170	100.08	0.960985
Kwangan_leaf_72h-1	26350863	2661437163	93.31	25353127	2542629872	100.29	0.95536	22501670	88.75
	26350863	2661437163	93.31	25353127	2535360813	100	0.952628
Kwangan_leaf_72h-2	27316036	2758919636	93.83	26702875	2677024631	100.25	0.970316	25187822	94.33
	27316036	2758919636	93.83	26702875	2668840396	99.95	0.96735
Kwangan_leaf_72h-3	29957876	3025745476	93.44	29223948	2931152827	100.3	0.968737	27999164	95.81
	29957876	3025745476	93.44	29223948	2920608461	99.94	0.965253
Kwangan_root_0h-1	28289498	2857239298	93.06	26988219	2705940508	100.26	0.947047	25445339	94.28
	28289498	2857239298	93.06	26988219	2692906596	99.78	0.942485
Kwangan_root_0h-2	27807712	2808578912	92.24	26258190	2633478435	100.29	0.937655	24560057	93.53
	27807712	2808578912	92.24	26258190	2616063221	99.63	0.931454
Kwangan_root_0h-3	23274688	2350743488	92.44	21812970	2187641152	100.29	0.930617	20503909	94
	23274688	2350743488	92.44	21812970	2175116654	99.72	0.925289
Kwangan_root_24h-1	34188235	3453011735	93.83	33380196	3347653524	100.29	0.969488	31902571	95.57
	34188235	3453011735	93.83	33380196	3334188130	99.89	0.965588
Kwangan_root_24h-2	29447566	2974204166	91.97	27662222	2774450052	100.3	0.932838	26098599	94.35
	29447566	2974204166	91.97	27662222	2752560888	99.51	0.925478
Kwangan_root_24h-3	28643607	2893004307	93.35	27397680	2747755175	100.29	0.949793	25847202	94.34
	28643607	2893004307	93.35	27397680	2735483559	99.84	0.945551
Kwangan_root_72h-1	35581712	3593752912	93.45	34065820	3415567469	100.26	0.950418	31758995	93.23
	35581712	3593752912	93.45	34065820	3403959527	99.92	0.947188
Kwangan_root_72h-2	24653956	2490049556	93.71	23711363	2376820269	100.24	0.954527	22029130	92.91
	24653956	2490049556	93.71	23711363	2373699766	100.11	0.953274
Kwangan_root_72h-3	30868671	3117735771	92.81	29355775	2944476387	100.3	0.944428	27044304	92.13
	30868671	3117735771	92.81	29355775	2928431829	99.76	0.939282
KA1285_leaf_0h-1	38262677	3864530377	93.38	36610303	3674457659	100.37	0.950816	35526678	97.04
	38262677	3864530377	93.38	36610303	3662861047	100.05	0.947815
KA1285_leaf_0h-2	26547292	2681276492	93.73	25516896	2560473587	100.34	0.954946	24770520	97.07
	26547292	2681276492	93.73	25516896	2553948945	100.09	0.952512
KA1285_leaf_0h-3	33480250	3381505250	93.45	31923704	3204044081	100.37	0.94752	30942414	96.93
	33480250	3381505250	93.45	31923704	3193991451	100.05	0.944547
KA1285_leaf_24h-1	35036333	3538669633	93.93	34059269	3417815281	100.35	0.965848	33193788	97.46
	35036333	3538669633	93.93	34059269	3407841557	100.06	0.963029
KA1285_leaf_24h-2	36662584	3702920984	94.01	35706234	3582116933	100.32	0.967376	34857164	97.62
	36662584	3702920984	94.01	35706234	3574476618	100.11	0.965313
KA1285_leaf_24h-3	26331105	2659441605	94.19	25737674	2580308586	100.25	0.970244	24167815	93.9
	26331105	2659441605	94.19	25737674	2575722029	100.08	0.96852
KA1285_leaf_72h-1	34237999	3458037899	94.2	33395883	3348973604	100.28	0.968461	30491026	91.3
	34237999	3458037899	94.2	33395883	3344294500	100.14	0.967108
KA1285_leaf_72h-2	23778116	2401589716	93.55	22765529	2283796734	100.32	0.950952	21272321	93.44
	23778116	2401589716	93.55	22765529	2278571779	100.09	0.948776
KA1285_leaf_72h-3	34912264	3526138664	94.08	34061394	3416358580	100.3	0.968867	31646482	92.91
	34912264	3526138664	94.08	34061394	3409050874	100.09	0.966794
KA1285_root_0h-1	29255539	2954809439	92.57	27472184	2755248852	100.29	0.932462	25584908	93.13
	29255539	2954809439	92.57	27472184	2739619019	99.72	0.927173
KA1285_root_0h-2	27534710	2781005710	91.71	25415964	2548883145	100.29	0.916533	23446875	92.25
	27534710	2781005710	91.71	25415964	2530731614	99.57	0.910006
KA1285_root_0h-3	26341993	2660541293	93.06	25011734	2510150192	100.36	0.943473	23729433	94.87
	26341993	2660541293	93.06	25011734	2498802702	99.91	0.939208
KA1285_root_24h-1	45564896	4602054496	94.19	44623415	4476052862	100.31	0.972621	42636801	95.55
	45564896	4602054496	94.19	44623415	4462522961	100	0.969681
KA1285_root_24h-2	27616842	2789301042	94.24	26905009	2696456255	100.22	0.966714	24819755	92.25
	27616842	2789301042	94.24	26905009	2690147458	99.99	0.964452
KA1285_root_24h-3	31240855	3155326355	93.47	30285080	3037962109	100.31	0.962804	28707018	94.79
	31240855	3155326355	93.47	30285080	3023876466	99.85	0.95834
KA1285_root_72h-1	25679572	2593636772	92.04	24545822	2463436015	100.36	0.9498	22364456	91.11
	25679572	2593636772	92.04	24545822	2444676023	99.6	0.942567
KA1285_root_72h-2	30496237	3080119937	93.58	29386517	2947803968	100.31	0.957042	27522998	93.66
	30496237	3080119937	93.58	29386517	2935208564	99.88	0.952953
KA1285_root_72h-3	25797037	2605500737	93.27	24825135	2489976874	100.3	0.955662	22817970	91.91
	25797037	2605500737	93.27	24825135	2480123787	99.9	0.95188
12ea X 3	2132944288	215427373088	93.2731	2046661906	204905140173	100.111	0.950044	967719358	94.4794
*1) Q30(%): Ratio of bases that have phred quality score of over 30.
*2) Trimmed/raw: Total length of trimmed read / total length of raw read
