# Supplementary material for: Transcriptome Profiling of a Soybean Mutant with Salt Tolerance Induced by Gamma-ray Irradiation
Source: Plants (Basel). 2024 Jan 16;13(2):254. doi: 10.3390/plants13020254 (PMC10818854; doi:10.3390/plants13020254)
Supplement: Supplementary file 1 [file plants-13-00254-s001.zip › Table S10.xlsx]

## Sheet: GO(up)_0h_roots
								Up regulation
GO Type	Level	GO ID	GO Name	p-value	corr. pvalue	Pop total	Pop hits	Total	Gene count	Genes
Cellular Component	3	GO:0055044	symplast	0.00180023	0.0305517	47483	2447	35	7	Glyma.11G206100.1, Glyma.13G033000.1, Glyma.13G033100.1, Glyma.14G015300.1, Glyma.04G161300.1, Glyma.04G180300.1, Glyma.13G033800.1
Cellular Component	4	GO:0009506	plasmodesma	0.00180023	0.0305517	47483	2447	35	7	Glyma.11G206100.1, Glyma.13G033000.1, Glyma.13G033100.1, Glyma.14G015300.1, Glyma.04G161300.1, Glyma.04G180300.1, Glyma.13G033800.1
Cellular Component	5	GO:0005911	cell-cell junction	0.00184697	0.0305517	47483	2458	35	7	Glyma.11G206100.1, Glyma.13G033000.1, Glyma.13G033100.1, Glyma.14G015300.1, Glyma.04G161300.1, Glyma.04G180300.1, Glyma.13G033800.1
Cellular Component	4	GO:0070161	anchoring junction	0.00186419	0.0305517	47483	2462	35	7	Glyma.11G206100.1, Glyma.13G033000.1, Glyma.13G033100.1, Glyma.14G015300.1, Glyma.04G161300.1, Glyma.04G180300.1, Glyma.13G033800.1
Cellular Component	3	GO:0030054	cell junction	0.00188591	0.0305517	47483	2467	35	7	Glyma.11G206100.1, Glyma.13G033000.1, Glyma.13G033100.1, Glyma.14G015300.1, Glyma.04G161300.1, Glyma.04G180300.1, Glyma.13G033800.1
Molecular Function	5	GO:0044389	ubiquitin-like protein ligase binding	7.34268e-05	0.00539687	47483	597	35	5	Glyma.11G206100.1, Glyma.13G033000.1, Glyma.13G033100.1, Glyma.20G140200.1, Glyma.13G033800.1
Molecular Function	6	GO:0031625	ubiquitin protein ligase binding	7.34268e-05	0.00539687	47483	597	35	5	Glyma.11G206100.1, Glyma.13G033000.1, Glyma.13G033100.1, Glyma.20G140200.1, Glyma.13G033800.1
Molecular Function	4	GO:0001653	peptide receptor activity	0.000219423	0.00806383	47483	404	35	4	Glyma.11G206100.1, Glyma.13G033000.1, Glyma.13G033100.1, Glyma.13G033800.1
Molecular Function	4	GO:0016772	transferase activity, transferring phosphorus-containing groups	0.000219424	0.00806383	47483	3653	35	10	Glyma.17G149300.1, Glyma.11G206100.1, Glyma.13G033000.1, Glyma.02G086100.1, Glyma.13G033100.1, Glyma.13G035900.1, Glyma.20G140200.1, Glyma.13G033800.1, Glyma.04G180300.1, Glyma.12G231800.1
Molecular Function	6	GO:0004675	transmembrane receptor protein serine/threonine kinase activity	0.000275615	0.00810307	47483	429	35	4	Glyma.11G206100.1, Glyma.13G033000.1, Glyma.13G033100.1, Glyma.13G033800.1
Molecular Function	5	GO:0019199	transmembrane receptor protein kinase activity	0.000355903	0.00871961	47483	459	35	4	Glyma.11G206100.1, Glyma.13G033000.1, Glyma.13G033100.1, Glyma.13G033800.1
Molecular Function	5	GO:0016301	kinase activity	0.000463036	0.00937595	47483	3263	35	9	Glyma.17G149300.1, Glyma.11G206100.1, Glyma.13G033000.1, Glyma.13G033100.1, Glyma.13G035900.1, Glyma.20G140200.1, Glyma.13G033800.1, Glyma.04G180300.1, Glyma.12G231800.1
Molecular Function	4	GO:0004888	transmembrane signaling receptor activity	0.000564715	0.00937595	47483	519	35	4	Glyma.11G206100.1, Glyma.13G033000.1, Glyma.13G033100.1, Glyma.13G033800.1
Molecular Function	4	GO:0019899	enzyme binding	0.000574038	0.00937595	47483	932	35	5	Glyma.11G206100.1, Glyma.13G033000.1, Glyma.13G033100.1, Glyma.20G140200.1, Glyma.13G033800.1
Molecular Function	3	GO:0038023	signaling receptor activity	0.000735066	0.0108055	47483	557	35	4	Glyma.11G206100.1, Glyma.13G033000.1, Glyma.13G033100.1, Glyma.13G033800.1
Molecular Function	3	GO:0005515	protein binding	0.00088182	0.0117843	47483	7918	35	14	Glyma.15G131500.1, Glyma.11G206100.1, Glyma.05G204600.1, Glyma.03G039300.1, Glyma.13G033100.1, Glyma.20G140200.1, Glyma.13G043500.1, Glyma.03G034900.1, Glyma.13G033800.1, Glyma.17G149300.1, Glyma.13G033000.1, Glyma.13G224000.1, Glyma.20G243800.1, Glyma.17G206000.1
Molecular Function	2	GO:0005488	binding	0.00171431	0.0210002	47483	21605	35	25	Glyma.15G131500.1, Glyma.05G204600.1, Glyma.13G042200.1, Glyma.14G015300.1, Glyma.03G047700.1, Glyma.20G140200.1, Glyma.04G161300.1, Glyma.13G043500.1, Glyma.03G034900.1, Glyma.13G033800.1, Glyma.15G088000.1, Glyma.08G321400.1, Glyma.13G033000.1, Glyma.02G086100.1, Glyma.09G158000.1, Glyma.20G243800.1, Glyma.02G127300.1, Glyma.11G206100.1, Glyma.03G039300.1, Glyma.13G033100.1, Glyma.20G034200.1, …
Molecular Function	2	GO:0060089	molecular transducer activity	0.00201676	0.0228049	47483	733	35	4	Glyma.11G206100.1, Glyma.13G033000.1, Glyma.13G033100.1, Glyma.13G033800.1
Molecular Function	7	GO:0015139	alpha-ketoglutarate transmembrane transporter activity	0.00368026	0.0338123	47483	5	35	1	Glyma.13G086700.1
Molecular Function	7	GO:0015131	oxaloacetate transmembrane transporter activity	0.00368026	0.0338123	47483	5	35	1	Glyma.13G086700.1
Molecular Function	7	GO:0015367	oxoglutarate:malate antiporter activity	0.00368026	0.0338123	47483	5	35	1	Glyma.13G086700.1
Molecular Function	4	GO:0004672	protein kinase activity	0.00394423	0.034106	47483	2094	35	6	Glyma.11G206100.1, Glyma.13G033000.1, Glyma.13G033100.1, Glyma.13G035900.1, Glyma.13G033800.1, Glyma.04G180300.1
Molecular Function	5	GO:0043531	ADP binding	0.00483999	0.0388457	47483	465	35	3	Glyma.03G039300.1, Glyma.03G047700.1, Glyma.03G034900.1
Molecular Function	4	GO:0051082	unfolded protein binding	0.00502087	0.0388457	47483	143	35	2	Glyma.13G224000.1, Glyma.20G243800.1
Molecular Function	6	GO:0030554	adenyl nucleotide binding	0.00585935	0.0420911	47483	3836	35	8	Glyma.15G088000.1, Glyma.15G131500.1, Glyma.17G205900.1, Glyma.03G039300.1, Glyma.14G015300.1, Glyma.03G047700.1, Glyma.13G043500.1, Glyma.03G034900.1
Molecular Function	5	GO:0004674	protein serine/threonine kinase activity	0.00601302	0.0420911	47483	1598	35	5	Glyma.11G206100.1, Glyma.13G033000.1, Glyma.13G033100.1, Glyma.13G035900.1, Glyma.13G033800.1
Molecular Function	7	GO:0003968	RNA-dependent RNA polymerase activity	0.00661498	0.0442001	47483	9	35	1	Glyma.02G086100.1
Molecular Function	7	GO:0015140	malate transmembrane transporter activity	0.00734735	0.0465104	47483	10	35	1	Glyma.13G086700.1
Molecular Function	5	GO:0016773	phosphotransferase activity, alcohol group as acceptor	0.00759354	0.0465104	47483	2399	35	6	Glyma.11G206100.1, Glyma.13G033000.1, Glyma.13G033100.1, Glyma.13G035900.1, Glyma.13G033800.1, Glyma.04G180300.1
Molecular Function	5	GO:0043023	ribosomal large subunit binding	0.00881052	0.0498133	47483	12	35	1	Glyma.09G158000.1
Molecular Function	6	GO:0015556	C4-dicarboxylate transmembrane transporter activity	0.00881052	0.0498133	47483	12	35	1	Glyma.13G086700.1

## Sheet: GO(up)_24h_roots
								Up regulation
GO Type	Level	GO ID	GO Name	p-value	corr. pvalue	Pop total	Pop hits	Total	Gene count	Genes
up-regulated DEGs에 해당하는 GO 결과가 없음. (corr p-value ≤ 0.05)

## Sheet: GO(up)_72h_roots
								Up regulation
GO Type	Level	GO ID	GO Name	p-value	corr. pvalue	Pop total	Pop hits	Total	Gene count	Genes
Molecular Function	5	GO:0016706	2-oxoglutarate-dependent dioxygenase activity	0.000955555	0.0484207	47483	318	29	3	Glyma.13G048200.1, Glyma.13G042200.1, Glyma.13G048100.1
Molecular Function	4	GO:0016705	oxidoreductase activity, acting on paired donors, with incorporation or reduction of molecular oxygen	0.000974289	0.0484207	47483	731	29	4	Glyma.13G048200.1, Glyma.13G042200.1, Glyma.03G030900.1, Glyma.13G048100.1
Molecular Function	4	GO:0051213	dioxygenase activity	0.00246117	0.0484207	47483	443	29	3	Glyma.13G048200.1, Glyma.13G042200.1, Glyma.13G048100.1
Molecular Function	5	GO:0043531	ADP binding	0.00282179	0.0484207	47483	465	29	3	Glyma.03G039300.1, Glyma.03G047700.1, Glyma.03G034900.1
Molecular Function	5	GO:0004516	nicotinate phosphoribosyltransferase activity	0.00305012	0.0484207	47483	5	29	1	Glyma.04G168100.1
Molecular Function	7	GO:0015367	oxoglutarate:malate antiporter activity	0.00305012	0.0484207	47483	5	29	1	Glyma.13G086700.1
Molecular Function	7	GO:0015131	oxaloacetate transmembrane transporter activity	0.00305012	0.0484207	47483	5	29	1	Glyma.13G086700.1
Molecular Function	7	GO:0015139	alpha-ketoglutarate transmembrane transporter activity	0.00305012	0.0484207	47483	5	29	1	Glyma.13G086700.1

## Sheet: GO(down)_0h_roots
								Down regulation
GO Type	Level	GO ID	GO Name	p-value	corr. pvalue	Pop total	Pop hits	Total	Gene count	Genes
Biological Process	4	GO:0010033	response to organic substance	4.92168e-06	0.00174449	47483	8048	21	13	Glyma.11G075000.1, Glyma.09G210900.1, Glyma.02G226500.1, Glyma.04G149400.1, Glyma.05G007100.1, Glyma.19G007700.1, Glyma.15G080200.1, Glyma.14G193400.1, Glyma.01G168400.1, Glyma.04G179500.1, Glyma.13G032600.1, Glyma.02G188300.1, Glyma.04G124800.1
Biological Process	4	GO:1901700	response to oxygen-containing compound	1.27337e-05	0.00174449	47483	5964	21	11	Glyma.11G075000.1, Glyma.09G210900.1, Glyma.14G193400.1, Glyma.01G168400.1, Glyma.02G226500.1, Glyma.04G149400.1, Glyma.05G007100.1, Glyma.04G179500.1, Glyma.19G007700.1, Glyma.02G188300.1, Glyma.04G124800.1
Biological Process	6	GO:0030026	intracellular manganese ion homeostasis	1.68979e-05	0.00174449	47483	14	21	2	Glyma.14G193400.1, Glyma.02G226500.1
Biological Process	5	GO:0042537	benzene-containing compound metabolic process	1.73802e-05	0.00174449	47483	763	21	5	Glyma.11G075000.1, Glyma.09G210900.1, Glyma.01G168400.1, Glyma.05G007100.1, Glyma.19G007700.1
Biological Process	5	GO:0010037	response to carbon dioxide	1.94924e-05	0.00174449	47483	15	21	2	Glyma.05G007100.1, Glyma.19G007700.1
Biological Process	5	GO:0055071	manganese ion homeostasis	2.52338e-05	0.00174449	47483	17	21	2	Glyma.14G193400.1, Glyma.02G226500.1
Biological Process	6	GO:0015976	carbon utilization	2.83805e-05	0.00174449	47483	18	21	2	Glyma.05G007100.1, Glyma.19G007700.1
Biological Process	3	GO:0042221	response to chemical	3.08077e-05	0.00174449	47483	9456	21	13	Glyma.11G075000.1, Glyma.09G210900.1, Glyma.02G226500.1, Glyma.04G149400.1, Glyma.05G007100.1, Glyma.19G007700.1, Glyma.15G080200.1, Glyma.14G193400.1, Glyma.01G168400.1, Glyma.04G179500.1, Glyma.13G032600.1, Glyma.02G188300.1, Glyma.04G124800.1
Biological Process	5	GO:2000122	negative regulation of stomatal complex development	3.89225e-05	0.0019591	47483	21	21	2	Glyma.05G007100.1, Glyma.19G007700.1
Biological Process	4	GO:0010374	stomatal complex development	4.68241e-05	0.00212113	47483	463	21	4	Glyma.09G210900.1, Glyma.05G007100.1, Glyma.19G007700.1, Glyma.15G080200.1
Biological Process	4	GO:1902074	response to salt	5.21465e-05	0.00214749	47483	1607	21	6	Glyma.11G075000.1, Glyma.14G193400.1, Glyma.01G168400.1, Glyma.02G226500.1, Glyma.02G188300.1, Glyma.04G124800.1
Biological Process	5	GO:2000377	regulation of reactive oxygen species metabolic process	7.28516e-05	0.00264379	47483	519	21	4	Glyma.09G210900.1, Glyma.05G007100.1, Glyma.04G179500.1, Glyma.19G007700.1
Biological Process	4	GO:0010119	regulation of stomatal movement	7.58702e-05	0.00264379	47483	187	21	3	Glyma.05G007100.1, Glyma.04G124800.1, Glyma.19G007700.1
Biological Process	5	GO:2000038	regulation of stomatal complex development	0.000103619	0.00309334	47483	34	21	2	Glyma.05G007100.1, Glyma.19G007700.1
Biological Process	5	GO:0055062	phosphate ion homeostasis	0.000122914	0.00309334	47483	37	21	2	Glyma.14G193400.1, Glyma.02G226500.1
Biological Process	5	GO:0051592	response to calcium ion	0.000122914	0.00309334	47483	37	21	2	Glyma.14G193400.1, Glyma.02G226500.1
Biological Process	5	GO:0019852	L-ascorbic acid metabolic process	0.000122914	0.00309334	47483	37	21	2	Glyma.19G244600.1, Glyma.19G244700.1
Biological Process	6	GO:0019853	L-ascorbic acid biosynthetic process	0.000122914	0.00309334	47483	37	21	2	Glyma.19G244600.1, Glyma.19G244700.1
Biological Process	4	GO:0009595	detection of biotic stimulus	0.000205212	0.00466686	47483	262	21	3	Glyma.09G210900.1, Glyma.05G007100.1, Glyma.19G007700.1
Biological Process	5	GO:1901334	lactone metabolic process	0.000216344	0.00466686	47483	49	21	2	Glyma.19G244600.1, Glyma.19G244700.1
Biological Process	6	GO:1901336	lactone biosynthetic process	0.000216344	0.00466686	47483	49	21	2	Glyma.19G244600.1, Glyma.19G244700.1
Biological Process	6	GO:0006874	intracellular calcium ion homeostasis	0.000262905	0.00541346	47483	54	21	2	Glyma.14G193400.1, Glyma.02G226500.1
Biological Process	5	GO:0006882	intracellular zinc ion homeostasis	0.000313928	0.00597311	47483	59	21	2	Glyma.14G193400.1, Glyma.02G226500.1
Biological Process	3	GO:0010118	stomatal movement	0.000326508	0.00597311	47483	307	21	3	Glyma.05G007100.1, Glyma.04G124800.1, Glyma.19G007700.1
Biological Process	4	GO:0015979	photosynthesis	0.000329642	0.00597311	47483	770	21	4	Glyma.09G210900.1, Glyma.05G007100.1, Glyma.19G007700.1, Glyma.15G080200.1
Biological Process	5	GO:0055074	calcium ion homeostasis	0.000357948	0.00623655	47483	63	21	2	Glyma.14G193400.1, Glyma.02G226500.1
Biological Process	6	GO:0019752	carboxylic acid metabolic process	0.000533725	0.00895472	47483	4655	21	8	Glyma.19G244600.1, Glyma.11G075000.1, Glyma.09G210900.1, Glyma.01G168400.1, Glyma.05G007100.1, Glyma.19G007700.1, Glyma.19G244700.1, Glyma.15G080200.1
Biological Process	2	GO:0050896	response to stimulus	0.000646743	0.0102913	47483	16450	21	15	Glyma.11G075000.1, Glyma.09G210900.1, Glyma.03G054100.1, Glyma.02G226500.1, Glyma.04G149400.1, Glyma.05G007100.1, Glyma.03G053500.1, Glyma.19G007700.1, Glyma.15G080200.1, Glyma.14G193400.1, Glyma.01G168400.1, Glyma.04G179500.1, Glyma.13G032600.1, Glyma.04G124800.1, Glyma.02G188300.1
Biological Process	5	GO:0043436	oxoacid metabolic process	0.00073011	0.0102913	47483	4876	21	8	Glyma.19G244600.1, Glyma.11G075000.1, Glyma.09G210900.1, Glyma.01G168400.1, Glyma.05G007100.1, Glyma.19G007700.1, Glyma.19G244700.1, Glyma.15G080200.1
Biological Process	4	GO:0006082	organic acid metabolic process	0.000733135	0.0102913	47483	4879	21	8	Glyma.19G244600.1, Glyma.11G075000.1, Glyma.09G210900.1, Glyma.01G168400.1, Glyma.05G007100.1, Glyma.19G007700.1, Glyma.19G244700.1, Glyma.15G080200.1
Biological Process	6	GO:0046394	carboxylic acid biosynthetic process	0.000770438	0.0102913	47483	2639	21	6	Glyma.19G244600.1, Glyma.09G210900.1, Glyma.05G007100.1, Glyma.19G244700.1, Glyma.19G007700.1, Glyma.15G080200.1
Biological Process	5	GO:0016053	organic acid biosynthetic process	0.000773518	0.0102913	47483	2641	21	6	Glyma.19G244600.1, Glyma.09G210900.1, Glyma.05G007100.1, Glyma.19G244700.1, Glyma.19G007700.1, Glyma.15G080200.1
Biological Process	5	GO:0051156	glucose 6-phosphate metabolic process	0.000784163	0.0102913	47483	415	21	3	Glyma.09G210900.1, Glyma.05G007100.1, Glyma.19G007700.1
Biological Process	6	GO:0006098	pentose-phosphate shunt	0.000784163	0.0102913	47483	415	21	3	Glyma.09G210900.1, Glyma.05G007100.1, Glyma.19G007700.1
Biological Process	5	GO:0006740	NADPH regeneration	0.00079513	0.0102913	47483	417	21	3	Glyma.09G210900.1, Glyma.05G007100.1, Glyma.19G007700.1
Biological Process	8	GO:0010351	lithium ion transport	0.000828445	0.0104246	47483	96	21	2	Glyma.14G193400.1, Glyma.02G226500.1
Biological Process	7	GO:0006739	NADP metabolic process	0.000862997	0.0105659	47483	429	21	3	Glyma.09G210900.1, Glyma.05G007100.1, Glyma.19G007700.1
Biological Process	3	GO:0051606	detection of stimulus	0.000940568	0.0109233	47483	442	21	3	Glyma.09G210900.1, Glyma.05G007100.1, Glyma.19G007700.1
Biological Process	4	GO:0072593	reactive oxygen species metabolic process	0.000974223	0.0109233	47483	1028	21	4	Glyma.09G210900.1, Glyma.05G007100.1, Glyma.04G179500.1, Glyma.19G007700.1
Biological Process	7	GO:0046496	nicotinamide nucleotide metabolic process	0.000977816	0.0109233	47483	448	21	3	Glyma.09G210900.1, Glyma.05G007100.1, Glyma.19G007700.1
Biological Process	6	GO:0019362	pyridine nucleotide metabolic process	0.000990437	0.0109233	47483	450	21	3	Glyma.09G210900.1, Glyma.05G007100.1, Glyma.19G007700.1
Biological Process	5	GO:0010310	regulation of hydrogen peroxide metabolic process	0.00103543	0.0109233	47483	457	21	3	Glyma.09G210900.1, Glyma.05G007100.1, Glyma.19G007700.1
Biological Process	5	GO:0072524	pyridine-containing compound metabolic process	0.00104196	0.0109233	47483	458	21	3	Glyma.09G210900.1, Glyma.05G007100.1, Glyma.19G007700.1
Biological Process	5	GO:0009225	nucleotide-sugar metabolic process	0.0010851	0.0109233	47483	110	21	2	Glyma.19G244600.1, Glyma.19G244700.1
Biological Process	8	GO:0006814	sodium ion transport	0.0010851	0.0109233	47483	110	21	2	Glyma.14G193400.1, Glyma.02G226500.1
Biological Process	6	GO:0042364	water-soluble vitamin biosynthetic process	0.00116458	0.0112242	47483	114	21	2	Glyma.19G244600.1, Glyma.19G244700.1
Biological Process	6	GO:0046482	para-aminobenzoic acid metabolic process	0.00118488	0.0112242	47483	115	21	2	Glyma.11G075000.1, Glyma.01G168400.1
Biological Process	5	GO:0006767	water-soluble vitamin metabolic process	0.00120535	0.0112242	47483	116	21	2	Glyma.19G244600.1, Glyma.19G244700.1
Biological Process	4	GO:0009414	response to water deprivation	0.00121409	0.0112242	47483	1091	21	4	Glyma.11G075000.1, Glyma.01G168400.1, Glyma.02G188300.1, Glyma.04G124800.1
Biological Process	4	GO:0009415	response to water	0.0012641	0.0114527	47483	1103	21	4	Glyma.11G075000.1, Glyma.01G168400.1, Glyma.02G188300.1, Glyma.04G124800.1
Biological Process	3	GO:0007165	signal transduction	0.00136729	0.0121447	47483	5358	21	8	Glyma.09G210900.1, Glyma.03G054100.1, Glyma.04G149400.1, Glyma.05G007100.1, Glyma.04G179500.1, Glyma.13G032600.1, Glyma.03G053500.1, Glyma.19G007700.1
Biological Process	4	GO:0001101	response to acid chemical	0.00140907	0.0122752	47483	1136	21	4	Glyma.11G075000.1, Glyma.01G168400.1, Glyma.02G188300.1, Glyma.04G124800.1
Biological Process	3	GO:0009628	response to abiotic stimulus	0.00151588	0.0129565	47483	6848	21	9	Glyma.11G075000.1, Glyma.09G210900.1, Glyma.01G168400.1, Glyma.04G149400.1, Glyma.04G179500.1, Glyma.05G007100.1, Glyma.04G124800.1, Glyma.02G188300.1, Glyma.19G007700.1
Biological Process	2	GO:0023052	signaling	0.0016409	0.0137653	47483	5509	21	8	Glyma.09G210900.1, Glyma.03G054100.1, Glyma.04G149400.1, Glyma.05G007100.1, Glyma.04G179500.1, Glyma.13G032600.1, Glyma.03G053500.1, Glyma.19G007700.1
Biological Process	4	GO:0055086	nucleobase-containing small molecule metabolic process	0.00199694	0.0161554	47483	2126	21	5	Glyma.19G244600.1, Glyma.09G210900.1, Glyma.05G007100.1, Glyma.19G007700.1, Glyma.19G244700.1
Biological Process	5	GO:0000165	MAPK cascade	0.00199714	0.0161554	47483	575	21	3	Glyma.09G210900.1, Glyma.05G007100.1, Glyma.19G007700.1
Biological Process	5	GO:0019684	photosynthesis, light reaction	0.00207709	0.0165074	47483	583	21	3	Glyma.09G210900.1, Glyma.05G007100.1, Glyma.19G007700.1
Biological Process	5	GO:0009862	systemic acquired resistance, salicylic acid mediated signaling pathway	0.00215901	0.0168167	47483	591	21	3	Glyma.09G210900.1, Glyma.05G007100.1, Glyma.19G007700.1
Biological Process	7	GO:0009697	salicylic acid biosynthetic process	0.00219025	0.0168167	47483	594	21	3	Glyma.09G210900.1, Glyma.05G007100.1, Glyma.19G007700.1
Biological Process	4	GO:0010035	response to inorganic substance	0.00227724	0.0171932	47483	3253	21	6	Glyma.11G075000.1, Glyma.14G193400.1, Glyma.01G168400.1, Glyma.02G226500.1, Glyma.02G188300.1, Glyma.04G124800.1
Biological Process	5	GO:0009110	vitamin biosynthetic process	0.00238473	0.0174604	47483	164	21	2	Glyma.19G244600.1, Glyma.19G244700.1
Biological Process	4	GO:0044283	small molecule biosynthetic process	0.00238973	0.0174604	47483	3284	21	6	Glyma.19G244600.1, Glyma.09G210900.1, Glyma.05G007100.1, Glyma.19G007700.1, Glyma.19G244700.1, Glyma.15G080200.1
Biological Process	4	GO:1901135	carbohydrate derivative metabolic process	0.0024797	0.0177897	47483	3308	21	6	Glyma.19G244600.1, Glyma.09G210900.1, Glyma.05G007100.1, Glyma.19G007700.1, Glyma.19G244700.1, Glyma.15G080200.1
Biological Process	7	GO:0032787	monocarboxylic acid metabolic process	0.00254498	0.0177897	47483	3325	21	6	Glyma.11G075000.1, Glyma.09G210900.1, Glyma.01G168400.1, Glyma.05G007100.1, Glyma.19G007700.1, Glyma.15G080200.1
Biological Process	6	GO:0009696	salicylic acid metabolic process	0.00255261	0.0177897	47483	627	21	3	Glyma.09G210900.1, Glyma.05G007100.1, Glyma.19G007700.1
Biological Process	6	GO:0046189	phenol-containing compound biosynthetic process	0.00263396	0.0180785	47483	634	21	3	Glyma.09G210900.1, Glyma.05G007100.1, Glyma.19G007700.1
Biological Process	5	GO:0018958	phenol-containing compound metabolic process	0.00312977	0.021161	47483	674	21	3	Glyma.09G210900.1, Glyma.05G007100.1, Glyma.19G007700.1
Biological Process	3	GO:0007154	cell communication	0.00345988	0.0230489	47483	6185	21	8	Glyma.09G210900.1, Glyma.03G054100.1, Glyma.04G149400.1, Glyma.05G007100.1, Glyma.04G179500.1, Glyma.13G032600.1, Glyma.03G053500.1, Glyma.19G007700.1
Biological Process	5	GO:0098662	inorganic cation transmembrane transport	0.00373768	0.0245387	47483	718	21	3	Glyma.14G193400.1, Glyma.02G226500.1, Glyma.04G124800.1
Biological Process	4	GO:0031348	negative regulation of defense response	0.00382578	0.0247583	47483	724	21	3	Glyma.09G210900.1, Glyma.05G007100.1, Glyma.19G007700.1
Biological Process	7	GO:0072330	monocarboxylic acid biosynthetic process	0.00390778	0.0249327	47483	1505	21	4	Glyma.09G210900.1, Glyma.05G007100.1, Glyma.19G007700.1, Glyma.15G080200.1
Biological Process	4	GO:0048581	negative regulation of post-embryonic development	0.00401261	0.025246	47483	214	21	2	Glyma.05G007100.1, Glyma.19G007700.1
Biological Process	5	GO:0009867	jasmonic acid mediated signaling pathway	0.00419092	0.0258839	47483	748	21	3	Glyma.09G210900.1, Glyma.05G007100.1, Glyma.19G007700.1
Biological Process	6	GO:0071395	cellular response to jasmonic acid stimulus	0.004238	0.0258839	47483	751	21	3	Glyma.09G210900.1, Glyma.05G007100.1, Glyma.19G007700.1
Biological Process	6	GO:0071398	cellular response to fatty acid	0.00428542	0.0258839	47483	754	21	3	Glyma.09G210900.1, Glyma.05G007100.1, Glyma.19G007700.1
Biological Process	5	GO:0090558	plant epidermis development	0.00450168	0.0268324	47483	1566	21	4	Glyma.09G210900.1, Glyma.05G007100.1, Glyma.19G007700.1, Glyma.15G080200.1
Biological Process	4	GO:0009624	response to nematode	0.00469522	0.0276225	47483	232	21	2	Glyma.14G193400.1, Glyma.02G226500.1
Biological Process	3	GO:0051241	negative regulation of multicellular organismal process	0.00485371	0.0281889	47483	236	21	2	Glyma.05G007100.1, Glyma.19G007700.1
Biological Process	4	GO:0006766	vitamin metabolic process	0.00551217	0.0316077	47483	252	21	2	Glyma.19G244600.1, Glyma.19G244700.1
Biological Process	3	GO:0044281	small molecule metabolic process	0.0057866	0.0327666	47483	6714	21	8	Glyma.11G075000.1, Glyma.19G244600.1, Glyma.09G210900.1, Glyma.01G168400.1, Glyma.05G007100.1, Glyma.19G007700.1, Glyma.19G244700.1, Glyma.15G080200.1
Biological Process	6	GO:0071396	cellular response to lipid	0.00592983	0.0331631	47483	1693	21	4	Glyma.09G210900.1, Glyma.04G179500.1, Glyma.05G007100.1, Glyma.19G007700.1
Biological Process	4	GO:0009863	salicylic acid mediated signaling pathway	0.00627299	0.0346544	47483	865	21	3	Glyma.09G210900.1, Glyma.05G007100.1, Glyma.19G007700.1
Biological Process	3	GO:0006950	response to stress	0.00640729	0.0349699	47483	10088	21	10	Glyma.11G075000.1, Glyma.09G210900.1, Glyma.03G054100.1, Glyma.01G168400.1, Glyma.05G007100.1, Glyma.04G179500.1, Glyma.03G053500.1, Glyma.19G007700.1, Glyma.02G188300.1, Glyma.04G124800.1
Biological Process	6	GO:0071446	cellular response to salicylic acid stimulus	0.00668077	0.0360131	47483	885	21	3	Glyma.09G210900.1, Glyma.05G007100.1, Glyma.19G007700.1
Biological Process	3	GO:0051093	negative regulation of developmental process	0.00675743	0.0360131	47483	280	21	2	Glyma.05G007100.1, Glyma.19G007700.1
Biological Process	4	GO:0006793	phosphorus metabolic process	0.00705694	0.0371551	47483	5450	21	7	Glyma.09G210900.1, Glyma.14G193400.1, Glyma.02G226500.1, Glyma.05G007100.1, Glyma.13G032600.1, Glyma.19G007700.1, Glyma.15G080200.1
Biological Process	3	GO:0043903	regulation of biological process involved in symbiotic interaction	0.00725604	0.0371551	47483	912	21	3	Glyma.09G210900.1, Glyma.05G007100.1, Glyma.19G007700.1
Biological Process	4	GO:0010363	regulation of plant-type hypersensitive response	0.00725604	0.0371551	47483	912	21	3	Glyma.09G210900.1, Glyma.05G007100.1, Glyma.19G007700.1
Biological Process	5	GO:0098655	monoatomic cation transmembrane transport	0.0072998	0.0371551	47483	914	21	3	Glyma.14G193400.1, Glyma.02G226500.1, Glyma.04G124800.1
Biological Process	4	GO:0080135	regulation of cellular response to stress	0.00779156	0.0389834	47483	936	21	3	Glyma.09G210900.1, Glyma.05G007100.1, Glyma.19G007700.1
Biological Process	4	GO:0042743	hydrogen peroxide metabolic process	0.00783722	0.0389834	47483	938	21	3	Glyma.09G210900.1, Glyma.05G007100.1, Glyma.19G007700.1
Biological Process	6	GO:1902600	proton transmembrane transport	0.00791715	0.0389834	47483	304	21	2	Glyma.14G193400.1, Glyma.02G226500.1
Biological Process	5	GO:0010103	stomatal complex morphogenesis	0.00806802	0.0392991	47483	307	21	2	Glyma.09G210900.1, Glyma.15G080200.1
Biological Process	4	GO:0009755	hormone-mediated signaling pathway	0.00855924	0.040959	47483	2988	21	5	Glyma.09G210900.1, Glyma.04G179500.1, Glyma.05G007100.1, Glyma.13G032600.1, Glyma.19G007700.1
Biological Process	5	GO:0050832	defense response to fungus	0.00858963	0.040959	47483	970	21	3	Glyma.09G210900.1, Glyma.05G007100.1, Glyma.19G007700.1
Biological Process	7	GO:0010148	transpiration	0.00880996	0.0415159	47483	20	21	1	Glyma.02G188300.1
Biological Process	6	GO:0071407	cellular response to organic cyclic compound	0.00898136	0.0415159	47483	986	21	3	Glyma.09G210900.1, Glyma.05G007100.1, Glyma.19G007700.1
Biological Process	6	GO:0006612	protein targeting to membrane	0.00898136	0.0415159	47483	986	21	3	Glyma.09G210900.1, Glyma.05G007100.1, Glyma.19G007700.1
Biological Process	5	GO:0045088	regulation of innate immune response	0.00918113	0.0415178	47483	994	21	3	Glyma.09G210900.1, Glyma.05G007100.1, Glyma.19G007700.1
Biological Process	4	GO:0050776	regulation of immune response	0.00923148	0.0415178	47483	996	21	3	Glyma.09G210900.1, Glyma.05G007100.1, Glyma.19G007700.1
Biological Process	3	GO:0002682	regulation of immune system process	0.00925672	0.0415178	47483	997	21	3	Glyma.09G210900.1, Glyma.05G007100.1, Glyma.19G007700.1
Biological Process	5	GO:0090150	establishment of protein localization to membrane	0.00940901	0.0416061	47483	1003	21	3	Glyma.09G210900.1, Glyma.05G007100.1, Glyma.19G007700.1
Biological Process	5	GO:0072657	protein localization to membrane	0.0094601	0.0416061	47483	1005	21	3	Glyma.09G210900.1, Glyma.05G007100.1, Glyma.19G007700.1
Biological Process	4	GO:0051668	localization within membrane	0.0096661	0.0420794	47483	1013	21	3	Glyma.09G210900.1, Glyma.05G007100.1, Glyma.19G007700.1
Biological Process	5	GO:0032870	cellular response to hormone stimulus	0.00992274	0.0420794	47483	3097	21	5	Glyma.09G210900.1, Glyma.04G179500.1, Glyma.05G007100.1, Glyma.13G032600.1, Glyma.19G007700.1
Biological Process	3	GO:0048585	negative regulation of response to stimulus	0.00992731	0.0420794	47483	1023	21	3	Glyma.09G210900.1, Glyma.05G007100.1, Glyma.19G007700.1
Biological Process	5	GO:0010200	response to chitin	0.0100329	0.0420794	47483	1027	21	3	Glyma.09G210900.1, Glyma.05G007100.1, Glyma.19G007700.1
Biological Process	4	GO:0071495	cellular response to endogenous stimulus	0.0100949	0.0420794	47483	3110	21	5	Glyma.09G210900.1, Glyma.04G179500.1, Glyma.05G007100.1, Glyma.13G032600.1, Glyma.19G007700.1
Biological Process	7	GO:0000266	mitochondrial fission	0.0101251	0.0420794	47483	23	21	1	Glyma.04G115600.1
Biological Process	6	GO:0006816	calcium ion transport	0.0103716	0.0427123	47483	350	21	2	Glyma.14G193400.1, Glyma.02G226500.1
Biological Process	5	GO:0043067	regulation of programmed cell death	0.0107082	0.0437011	47483	1052	21	3	Glyma.09G210900.1, Glyma.05G007100.1, Glyma.19G007700.1
Biological Process	4	GO:0002831	regulation of response to biotic stimulus	0.0111823	0.0452284	47483	1069	21	3	Glyma.09G210900.1, Glyma.05G007100.1, Glyma.19G007700.1
Biological Process	4	GO:0010941	regulation of cell death	0.011553	0.0455151	47483	1082	21	3	Glyma.09G210900.1, Glyma.05G007100.1, Glyma.19G007700.1
Biological Process	5	GO:0042742	defense response to bacterium	0.011553	0.0455151	47483	1082	21	3	Glyma.09G210900.1, Glyma.05G007100.1, Glyma.19G007700.1
Biological Process	5	GO:0009626	plant-type hypersensitive response	0.0116685	0.0455151	47483	1086	21	3	Glyma.09G210900.1, Glyma.05G007100.1, Glyma.19G007700.1
Biological Process	5	GO:0034050	programmed cell death induced by symbiont	0.0116685	0.0455151	47483	1086	21	3	Glyma.09G210900.1, Glyma.05G007100.1, Glyma.19G007700.1
Biological Process	4	GO:0051702	biological process involved in interaction with symbiont	0.0117556	0.0455151	47483	1089	21	3	Glyma.09G210900.1, Glyma.05G007100.1, Glyma.19G007700.1
Biological Process	4	GO:0032101	regulation of response to external stimulus	0.0123158	0.04728	47483	1108	21	3	Glyma.09G210900.1, Glyma.05G007100.1, Glyma.19G007700.1
Biological Process	5	GO:0010243	response to organonitrogen compound	0.0127994	0.0487237	47483	1124	21	3	Glyma.09G210900.1, Glyma.05G007100.1, Glyma.19G007700.1
Cellular Component	3	GO:0010319	stromule	7.19308e-06	0.000424392	47483	85	21	3	Glyma.09G210900.1, Glyma.05G007100.1, Glyma.19G007700.1
Cellular Component	6	GO:0009705	plant-type vacuole membrane	0.00010103	0.00298039	47483	206	21	3	Glyma.14G193400.1, Glyma.02G226500.1, Glyma.04G124800.1
Cellular Component	5	GO:0098588	bounding membrane of organelle	0.000172256	0.0033877	47483	2904	21	7	Glyma.09G210900.1, Glyma.14G193400.1, Glyma.02G226500.1, Glyma.05G007100.1, Glyma.04G115600.1, Glyma.19G007700.1, Glyma.04G124800.1
Cellular Component	4	GO:0019867	outer membrane	0.000379112	0.00426179	47483	799	21	4	Glyma.09G210900.1, Glyma.05G007100.1, Glyma.04G115600.1, Glyma.19G007700.1
Cellular Component	5	GO:0031968	organelle outer membrane	0.000379112	0.00426179	47483	799	21	4	Glyma.09G210900.1, Glyma.05G007100.1, Glyma.04G115600.1, Glyma.19G007700.1
Cellular Component	5	GO:0000325	plant-type vacuole	0.000502769	0.00426179	47483	356	21	3	Glyma.14G193400.1, Glyma.02G226500.1, Glyma.04G124800.1
Cellular Component	3	GO:0005737	cytoplasm	0.000505637	0.00426179	47483	23155	21	18	Glyma.19G244600.1, Glyma.11G075000.1, Glyma.09G210900.1, Glyma.03G054100.1, Glyma.02G226500.1, Glyma.04G149400.1, Glyma.05G007100.1, Glyma.04G115600.1, Glyma.03G053500.1, Glyma.19G007700.1, Glyma.19G244700.1, Glyma.15G080200.1, Glyma.13G098600.1, Glyma.14G193400.1, Glyma.01G168400.1, Glyma.01G175200.1, Glyma.02G188300.1, Glyma.04G124800.1
Cellular Component	4	GO:0031090	organelle membrane	0.00164115	0.0121035	47483	4215	21	7	Glyma.09G210900.1, Glyma.14G193400.1, Glyma.02G226500.1, Glyma.05G007100.1, Glyma.04G115600.1, Glyma.19G007700.1, Glyma.04G124800.1
Cellular Component	4	GO:0009570	chloroplast stroma	0.00306199	0.0153857	47483	1406	21	4	Glyma.09G210900.1, Glyma.05G007100.1, Glyma.19G007700.1, Glyma.15G080200.1
Cellular Component	6	GO:0009535	chloroplast thylakoid membrane	0.00310371	0.0153857	47483	672	21	3	Glyma.09G210900.1, Glyma.05G007100.1, Glyma.19G007700.1
Cellular Component	6	GO:0055035	plastid thylakoid membrane	0.00314285	0.0153857	47483	675	21	3	Glyma.09G210900.1, Glyma.05G007100.1, Glyma.19G007700.1
Cellular Component	3	GO:0009532	plastid stroma	0.00342042	0.0153857	47483	1450	21	4	Glyma.09G210900.1, Glyma.05G007100.1, Glyma.19G007700.1, Glyma.15G080200.1
Cellular Component	5	GO:0042651	thylakoid membrane	0.00355111	0.0153857	47483	705	21	3	Glyma.09G210900.1, Glyma.05G007100.1, Glyma.19G007700.1
Cellular Component	4	GO:0034357	photosynthetic membrane	0.00365084	0.0153857	47483	712	21	3	Glyma.09G210900.1, Glyma.05G007100.1, Glyma.19G007700.1
Cellular Component	4	GO:0010007	magnesium chelatase complex	0.00485467	0.019095	47483	11	21	1	Glyma.15G080200.1
Cellular Component	5	GO:0031976	plastid thylakoid	0.00686935	0.0238407	47483	894	21	3	Glyma.09G210900.1, Glyma.05G007100.1, Glyma.19G007700.1
Cellular Component	6	GO:0009534	chloroplast thylakoid	0.00686935	0.0238407	47483	894	21	3	Glyma.09G210900.1, Glyma.05G007100.1, Glyma.19G007700.1
Cellular Component	5	GO:0042170	plastid membrane	0.0103269	0.0324901	47483	1038	21	3	Glyma.09G210900.1, Glyma.05G007100.1, Glyma.19G007700.1
Cellular Component	4	GO:0048046	apoplast	0.0106258	0.0324901	47483	1049	21	3	Glyma.09G210900.1, Glyma.05G007100.1, Glyma.19G007700.1
Cellular Component	6	GO:0009579	thylakoid	0.0110136	0.0324901	47483	1063	21	3	Glyma.09G210900.1, Glyma.05G007100.1, Glyma.19G007700.1
Cellular Component	3	GO:0016020	membrane	0.0119321	0.0335236	47483	12833	21	11	Glyma.09G210900.1, Glyma.14G193400.1, Glyma.02G226500.1, Glyma.04G149400.1, Glyma.05G007100.1, Glyma.04G179500.1, Glyma.04G115600.1, Glyma.13G032600.1, Glyma.19G007700.1, Glyma.02G188300.1, Glyma.04G124800.1
Cellular Component	4	GO:0005773	vacuole	0.0136752	0.0366745	47483	2157	21	4	Glyma.14G193400.1, Glyma.02G226500.1, Glyma.04G149400.1, Glyma.04G124800.1
Cellular Component	6	GO:0009941	chloroplast envelope	0.0162805	0.041763	47483	1230	21	3	Glyma.09G210900.1, Glyma.05G007100.1, Glyma.19G007700.1
Cellular Component	5	GO:0005774	vacuolar membrane	0.0182787	0.042716	47483	1285	21	3	Glyma.14G193400.1, Glyma.02G226500.1, Glyma.04G124800.1
Cellular Component	4	GO:0031967	organelle envelope	0.0187452	0.042716	47483	2370	21	4	Glyma.09G210900.1, Glyma.05G007100.1, Glyma.04G115600.1, Glyma.19G007700.1
Cellular Component	3	GO:0031975	envelope	0.018824	0.042716	47483	2373	21	4	Glyma.09G210900.1, Glyma.05G007100.1, Glyma.04G115600.1, Glyma.19G007700.1
Molecular Function	6	GO:0047918	GDP-mannose 3,5-epimerase activity	1.86138e-06	0.000169385	47483	5	21	2	Glyma.19G244600.1, Glyma.19G244700.1
Molecular Function	6	GO:0140828	metal cation:monoatomic cation antiporter activity	1.43648e-05	0.0006536	47483	107	21	3	Glyma.14G193400.1, Glyma.02G226500.1, Glyma.04G124800.1
Molecular Function	7	GO:0015369	calcium:proton antiporter activity	3.17109e-05	0.000961898	47483	19	21	2	Glyma.14G193400.1, Glyma.02G226500.1
Molecular Function	5	GO:0004462	lactoylglutathione lyase activity	5.55442e-05	0.00126363	47483	25	21	2	Glyma.11G075000.1, Glyma.01G168400.1
Molecular Function	6	GO:0015368	calcium:monoatomic cation antiporter activity	9.16618e-05	0.00157155	47483	32	21	2	Glyma.14G193400.1, Glyma.02G226500.1
Molecular Function	6	GO:0004089	carbonate dehydratase activity	0.000103619	0.00157155	47483	34	21	2	Glyma.05G007100.1, Glyma.19G007700.1
Molecular Function	3	GO:0016829	lyase activity	0.000318435	0.00381726	47483	763	21	4	Glyma.11G075000.1, Glyma.01G168400.1, Glyma.05G007100.1, Glyma.19G007700.1
Molecular Function	5	GO:0016857	racemase and epimerase activity, acting on carbohydrates and derivatives	0.000335583	0.00381726	47483	61	21	2	Glyma.19G244600.1, Glyma.19G244700.1
Molecular Function	6	GO:0015297	antiporter activity	0.000432309	0.00437112	47483	338	21	3	Glyma.14G193400.1, Glyma.02G226500.1, Glyma.04G124800.1
Molecular Function	7	GO:0051139	metal cation:proton antiporter activity	0.000650489	0.0051664	47483	85	21	2	Glyma.14G193400.1, Glyma.02G226500.1
Molecular Function	4	GO:0016854	racemase and epimerase activity	0.000681284	0.0051664	47483	87	21	2	Glyma.19G244600.1, Glyma.19G244700.1
Molecular Function	4	GO:0016846	carbon-sulfur lyase activity	0.000681284	0.0051664	47483	87	21	2	Glyma.11G075000.1, Glyma.01G168400.1
Molecular Function	6	GO:0008974	phosphoribulokinase activity	0.000884341	0.00549013	47483	2	21	1	Glyma.09G210900.1
Molecular Function	5	GO:0015085	calcium ion transmembrane transporter activity	0.000934322	0.00549013	47483	102	21	2	Glyma.14G193400.1, Glyma.02G226500.1
Molecular Function	6	GO:0030554	adenyl nucleotide binding	0.000940783	0.00549013	47483	3836	21	7	Glyma.19G244600.1, Glyma.09G210900.1, Glyma.03G054100.1, Glyma.03G053500.1, Glyma.19G244700.1, Glyma.02G188300.1, Glyma.15G080200.1
Molecular Function	6	GO:0046873	metal ion transmembrane transporter activity	0.000965298	0.00549013	47483	446	21	3	Glyma.14G193400.1, Glyma.02G226500.1, Glyma.04G124800.1
Molecular Function	5	GO:0022853	active monoatomic ion transmembrane transporter activity	0.0016264	0.00870604	47483	535	21	3	Glyma.14G193400.1, Glyma.02G226500.1, Glyma.04G124800.1
Molecular Function	7	GO:0051287	NAD binding	0.00182162	0.00879607	47483	143	21	2	Glyma.19G244600.1, Glyma.19G244700.1
Molecular Function	5	GO:0017076	purine nucleotide binding	0.00183654	0.00879607	47483	4297	21	7	Glyma.19G244600.1, Glyma.09G210900.1, Glyma.03G054100.1, Glyma.03G053500.1, Glyma.19G244700.1, Glyma.02G188300.1, Glyma.15G080200.1
Molecular Function	4	GO:1901702	salt transmembrane transporter activity	0.00237259	0.0107684	47483	611	21	3	Glyma.14G193400.1, Glyma.02G226500.1, Glyma.04G124800.1
Molecular Function	4	GO:0022804	active transmembrane transporter activity	0.00248501	0.0107684	47483	1327	21	4	Glyma.14G193400.1, Glyma.02G226500.1, Glyma.04G124800.1, Glyma.02G188300.1
Molecular Function	5	GO:0016836	hydro-lyase activity	0.0028621	0.0118387	47483	180	21	2	Glyma.05G007100.1, Glyma.19G007700.1
Molecular Function	2	GO:0005488	binding	0.00427745	0.016362	47483	21605	21	16	Glyma.19G244600.1, Glyma.03G054100.1, Glyma.09G210900.1, Glyma.02G226500.1, Glyma.04G149400.1, Glyma.05G007100.1, Glyma.03G053500.1, Glyma.04G115600.1, Glyma.19G007700.1, Glyma.19G244700.1, Glyma.15G080200.1, Glyma.13G098600.1, Glyma.14G193400.1, Glyma.04G179500.1, Glyma.13G032600.1, Glyma.02G188300.1
Molecular Function	5	GO:0015291	secondary active transmembrane transporter activity	0.00446203	0.016362	47483	765	21	3	Glyma.14G193400.1, Glyma.02G226500.1, Glyma.04G124800.1
Molecular Function	4	GO:0051002	ligase activity, forming nitrogen-metal bonds	0.00485467	0.016362	47483	11	21	1	Glyma.15G080200.1
Molecular Function	5	GO:0051003	ligase activity, forming nitrogen-metal bonds, forming coordination complexes	0.00485467	0.016362	47483	11	21	1	Glyma.15G080200.1
Molecular Function	6	GO:0016851	magnesium chelatase activity	0.00485467	0.016362	47483	11	21	1	Glyma.15G080200.1
Molecular Function	5	GO:0022890	inorganic cation transmembrane transporter activity	0.00559639	0.0181883	47483	830	21	3	Glyma.14G193400.1, Glyma.02G226500.1, Glyma.04G124800.1
Molecular Function	4	GO:0016835	carbon-oxygen lyase activity	0.00598738	0.0186537	47483	263	21	2	Glyma.05G007100.1, Glyma.19G007700.1
Molecular Function	5	GO:0008324	monoatomic cation transmembrane transporter activity	0.00631307	0.0186537	47483	867	21	3	Glyma.14G193400.1, Glyma.02G226500.1, Glyma.04G124800.1
Molecular Function	4	GO:1901265	nucleoside phosphate binding	0.00655953	0.0186537	47483	5378	21	7	Glyma.19G244600.1, Glyma.09G210900.1, Glyma.03G054100.1, Glyma.03G053500.1, Glyma.19G244700.1, Glyma.02G188300.1, Glyma.15G080200.1
Molecular Function	4	GO:0000166	nucleotide binding	0.00655953	0.0186537	47483	5378	21	7	Glyma.19G244600.1, Glyma.09G210900.1, Glyma.03G054100.1, Glyma.03G053500.1, Glyma.19G244700.1, Glyma.02G188300.1, Glyma.15G080200.1
Molecular Function	4	GO:0015075	monoatomic ion transmembrane transporter activity	0.00856549	0.02362	47483	969	21	3	Glyma.14G193400.1, Glyma.02G226500.1, Glyma.04G124800.1
Molecular Function	4	GO:0015318	inorganic molecular entity transmembrane transporter activity	0.0111541	0.0297401	47483	1068	21	3	Glyma.14G193400.1, Glyma.02G226500.1, Glyma.04G124800.1
Molecular Function	6	GO:0022821	solute:potassium antiporter activity	0.0114385	0.0297401	47483	26	21	1	Glyma.04G124800.1
Molecular Function	3	GO:0036094	small molecule binding	0.0128512	0.0324849	47483	6091	21	7	Glyma.19G244600.1, Glyma.09G210900.1, Glyma.03G054100.1, Glyma.03G053500.1, Glyma.19G244700.1, Glyma.02G188300.1, Glyma.15G080200.1
Molecular Function	6	GO:0015078	proton transmembrane transporter activity	0.0170586	0.0417616	47483	455	21	2	Glyma.14G193400.1, Glyma.02G226500.1
Molecular Function	5	GO:0043531	ADP binding	0.0177705	0.0417616	47483	465	21	2	Glyma.03G054100.1, Glyma.03G053500.1
Molecular Function	6	GO:0032559	adenyl ribonucleotide binding	0.0178978	0.0417616	47483	3584	21	5	Glyma.09G210900.1, Glyma.03G054100.1, Glyma.03G053500.1, Glyma.02G188300.1, Glyma.15G080200.1
Molecular Function	3	GO:0016887	ATP hydrolysis activity	0.020208	0.0453585	47483	498	21	2	Glyma.02G188300.1, Glyma.15G080200.1
Molecular Function	3	GO:0016853	isomerase activity	0.0204362	0.0453585	47483	501	21	2	Glyma.19G244600.1, Glyma.19G244700.1
Molecular Function	3	GO:0022857	transmembrane transporter activity	0.0214294	0.0464305	47483	2468	21	4	Glyma.14G193400.1, Glyma.02G226500.1, Glyma.04G124800.1, Glyma.02G188300.1

## Sheet: GO(down)_24h_roots
								Down regulation
GO Type	Level	GO ID	GO Name	p-value	corr. pvalue	Pop total	Pop hits	Total	Gene count	Genes
Molecular Function	5	GO:0016837	carbon-oxygen lyase activity, acting on polysaccharides	9.32925e-06	0.000676371	47483	40	48	3	Glyma.19G053800.1, Glyma.20G077300.1, Glyma.10G125000.1
Molecular Function	6	GO:0030570	pectate lyase activity	9.32925e-06	0.000676371	47483	40	48	3	Glyma.19G053800.1, Glyma.20G077300.1, Glyma.10G125000.1
Molecular Function	4	GO:0016835	carbon-oxygen lyase activity	0.000147774	0.00714242	47483	263	48	4	Glyma.18G106300.1, Glyma.19G053800.1, Glyma.20G077300.1, Glyma.10G125000.1
Molecular Function	2	GO:0003824	catalytic activity	0.000545609	0.0197783	47483	18123	48	30	Glyma.02G051700.1, Glyma.08G000800.1, Glyma.08G350800.1, Glyma.11G149100.1, Glyma.19G053800.1, Glyma.15G267000.1, Glyma.07G258700.1, Glyma.14G095400.1, Glyma.04G105900.1, Glyma.16G131800.1, Glyma.08G181000.1, Glyma.10G104700.1, Glyma.03G189800.1, Glyma.07G001300.1, Glyma.20G077300.1, Glyma.09G036400.1, Glyma.15G271000.1, Glyma.10G125000.1, Glyma.05G098600.1, Glyma.19G244600.1, Glyma.13G150000.1, …
Molecular Function	6	GO:0016165	linoleate 13S-lipoxygenase activity	0.000963515	0.0247182	47483	45	48	2	Glyma.05G098600.1, Glyma.04G105900.1
Molecular Function	3	GO:0016829	lyase activity	0.00102282	0.0247182	47483	763	48	5	Glyma.18G106300.1, Glyma.01G168400.1, Glyma.19G053800.1, Glyma.20G077300.1, Glyma.10G125000.1
Molecular Function	7	GO:0004565	beta-galactosidase activity	0.00133424	0.0276379	47483	53	48	2	Glyma.02G051700.1, Glyma.16G131800.1
Molecular Function	3	GO:0016853	isomerase activity	0.00165057	0.0299166	47483	501	48	4	Glyma.19G244600.1, Glyma.18G106300.1, Glyma.07G001300.1, Glyma.08G138200.1
Molecular Function	5	GO:0015115	silicate transmembrane transporter activity	0.00202078	0.0325569	47483	2	48	1	Glyma.09G238200.1
Molecular Function	6	GO:0015925	galactosidase activity	0.00300696	0.043601	47483	80	48	2	Glyma.02G051700.1, Glyma.16G131800.1
Molecular Function	3	GO:0016491	oxidoreductase activity	0.00364663	0.0452365	47483	3119	48	9	Glyma.05G098600.1, Glyma.04G105900.1, Glyma.08G350800.1, Glyma.18G106300.1, Glyma.11G149100.1, Glyma.17G209900.1, Glyma.07G193300.1, Glyma.14G095400.1, Glyma.17G180400.1
Molecular Function	5	GO:0004512	inositol-3-phosphate synthase activity	0.00403755	0.0452365	47483	4	48	1	Glyma.08G138200.1
Molecular Function	5	GO:0030410	nicotianamine synthase activity	0.00504444	0.0452365	47483	5	48	1	Glyma.09G036400.1
Molecular Function	6	GO:0047918	GDP-mannose 3,5-epimerase activity	0.00504444	0.0452365	47483	5	48	1	Glyma.19G244600.1
Molecular Function	8	GO:0047782	coniferin beta-glucosidase activity	0.00504444	0.0452365	47483	5	48	1	Glyma.07G258700.1
Molecular Function	5	GO:0016702	oxidoreductase activity, acting on single donors with incorporation of molecular oxygen, incorporation of two atoms of oxygen	0.00511282	0.0452365	47483	105	48	2	Glyma.05G098600.1, Glyma.04G105900.1
Molecular Function	6	GO:0140828	metal cation:monoatomic cation antiporter activity	0.00530359	0.0452365	47483	107	48	2	Glyma.02G226500.1, Glyma.04G124800.1
Molecular Function	5	GO:0052631	sphingolipid delta-8 desaturase activity	0.00605034	0.0487388	47483	6	48	1	Glyma.14G095400.1

## Sheet: GO(down)_72h_roots
								Down regulation
GO Type	Level	GO ID	GO Name	p-value	corr. pvalue	Pop total	Pop hits	Total	Gene count	Genes
Molecular Function	6	GO:0016629	12-oxophytodienoate reductase activity	0.00246155	0.0448408	47483	13	9	1	Glyma.17G209900.1
Molecular Function	6	GO:0046873	metal ion transmembrane transporter activity	0.00303363	0.0448408	47483	446	9	2	Glyma.08G164400.1, Glyma.04G124800.1
Molecular Function	5	GO:0043531	ADP binding	0.00329175	0.0448408	47483	465	9	2	Glyma.03G054100.1, Glyma.03G048600.1
Molecular Function	5	GO:0005385	zinc ion transmembrane transporter activity	0.00397367	0.0448408	47483	21	9	1	Glyma.08G164400.1
Molecular Function	6	GO:0022821	solute:potassium antiporter activity	0.00491771	0.0448408	47483	26	9	1	Glyma.04G124800.1
Molecular Function	4	GO:1901702	salt transmembrane transporter activity	0.0056051	0.0448408	47483	611	9	2	Glyma.08G164400.1, Glyma.04G124800.1
