# Supplementary material for: Transcriptome Profiling of a Soybean Mutant with Salt Tolerance Induced by Gamma-ray Irradiation
Source: Plants (Basel). 2024 Jan 16;13(2):254. doi: 10.3390/plants13020254 (PMC10818854; doi:10.3390/plants13020254)
Supplement: Supplementary file 1 [file plants-13-00254-s001.zip › Table S11.xlsx]

## Sheet: KEGG_0h_leaves
						Up regulation			Down regulation
Major Classification	Sub Classification	Pathway ID	Pathway Name	Num. of Ref. gene	Ref. gene List	Num. of upR.DEGs	upR.DEGs list	upR.pvalue	Num. of dwR.DEGs	dwR.DEGs list	dwR.pvalue
Environmental Information Processing	Membrane transport	gmx02010	ABC transporters	110	Glyma.16G172500.1, Glyma.09G206300.1, Glyma.18G286600.1, Glyma.04G126500.1, Glyma.12G135300.1, Glyma.07G011500.1, Glyma.18G094000.1, Glyma.18G079700.1, Glyma.16G078100.1, Glyma.03G083800.1, Glyma.08G270300.1, Glyma.02G188300.1, Glyma.10G227400.1, Glyma.17G041200.1, Glyma.10G217300.1, Glyma.20G174800.1, Glyma.14G220200.1, Glyma.16G110100.1, Glyma.10G086800.1, Glyma.13G222000.1, Glyma.08G101500.1, …				1	Glyma.16G110100.1	0.0415214
Environmental Information Processing	Membrane transport			110		0			1
Environmental Information Processing	Signal transduction	gmx04016	MAPK signaling pathway - plant	574	Glyma.01G083200.1, Glyma.09G152400.1, Glyma.07G229500.1, Glyma.06G051800.1, Glyma.11G020700.1, Glyma.09G177600.1, Glyma.18G198000.1, Glyma.16G078900.1, Glyma.10G030500.1, Glyma.14G218000.1, Glyma.03G167500.1, Glyma.04G017500.1, Glyma.02G006200.1, Glyma.18G238100.1, Glyma.13G371200.1, Glyma.13G252300.1, Glyma.04G147000.1, Glyma.18G254700.1, Glyma.14G093700.1, Glyma.18G249900.1, Glyma.10G066000.1, …	1	Glyma.03G165700.1	0.926403
Environmental Information Processing	Signal transduction	gmx04075	Plant hormone signal transduction	659	Glyma.07G173700.1, Glyma.02G176800.1, Glyma.19G224700.1, Glyma.14G167100.1, Glyma.07G272800.1, Glyma.06G051800.1, Glyma.20G221800.1, Glyma.04G093500.1, Glyma.13G155400.1, Glyma.09G177600.1, Glyma.07G189800.1, Glyma.01G150700.1, Glyma.03G063600.1, Glyma.17G217100.1, Glyma.17G065300.1, Glyma.06G107300.1, Glyma.02G006200.1, Glyma.08G223400.1, Glyma.13G252300.1, Glyma.06G296500.1, Glyma.08G027800.1, …	3	Glyma.09G062600.1, Glyma.05G144500.1, Glyma.03G148300.1	0.562676
Environmental Information Processing	Signal transduction			1233		4			0
Genetic Information Processing	Folding, sorting and degradation	gmx04141	Protein processing in endoplasmic reticulum	388	Glyma.14G007700.1, Glyma.07G215200.1, Glyma.18G024800.1, Glyma.19G027200.1, Glyma.08G025700.1, Glyma.10G147800.1, Glyma.11G187200.1, Glyma.11G107800.1, Glyma.15G194900.1, Glyma.05G225500.1, Glyma.15G088000.1, Glyma.06G227200.1, Glyma.04G238800.1, Glyma.16G123700.1, Glyma.18G289600.1, Glyma.12G192600.1, Glyma.08G006500.1, Glyma.07G241900.1, Glyma.12G050700.1, Glyma.16G077300.1, Glyma.07G240600.1, …	2	Glyma.12G112000.1, Glyma.06G293400.1	0.514765
Genetic Information Processing	Folding, sorting and degradation			388		2			0
Genetic Information Processing	Translation	gmx03008	Ribosome biogenesis in eukaryotes	150	Glyma.11G011700.1, Glyma.17G233900.1, Glyma.12G049700.1, Glyma.13G312200.1, Glyma.12G040200.1, Glyma.18G043300.1, Glyma.05G067300.1, Glyma.15G059400.1, Glyma.18G230300.1, Glyma.16G208600.1, Glyma.12G189600.1, Glyma.10G122200.1, Glyma.04G139900.1, Glyma.11G237200.1, Glyma.04G200700.1, Glyma.U030200.1, Glyma.07G261900.1, Glyma.20G161600.1, Glyma.13G097400.1, Glyma.U010600.1, Glyma.14G175900.1, Glym…	1	Glyma.17G149300.1	0.487103
Genetic Information Processing	Translation	gmx03013	Nucleocytoplasmic transport	209	Glyma.12G059700.1, Glyma.11G011700.1, Glyma.18G092300.1, Glyma.19G043700.1, Glyma.15G144800.1, Glyma.02G129000.1, Glyma.15G097500.1, Glyma.15G018900.1, Glyma.06G053200.1, Glyma.13G137700.1, Glyma.06G131100.1, Glyma.03G243400.1, Glyma.17G094800.1, Glyma.15G091800.1, Glyma.02G305200.1, Glyma.13G294500.1, Glyma.19G107500.1, Glyma.15G255400.1, Glyma.17G169700.1, Glyma.15G080600.1, Glyma.15G026100.1, …	1	Glyma.04G195500.1	0.60662
Genetic Information Processing	Translation			359		2			0
Metabolism	Amino acid metabolism	gmx00250	Alanine, aspartate and glutamate metabolism	108	Glyma.11G171400.1, Glyma.02G228100.1, Glyma.18G243300.1, Glyma.17G216000.1, Glyma.07G012500.1, Glyma.16G153400.1, Glyma.05G182600.1, Glyma.12G022300.1, Glyma.12G036100.1, Glyma.04G080700.1, Glyma.08G091300.1, Glyma.04G094600.1, Glyma.14G086300.1, Glyma.13G210800.1, Glyma.06G096700.1, Glyma.09G173200.1, Glyma.05G131400.1, Glyma.06G275700.1, Glyma.15G045100.1, Glyma.14G213300.1, Glyma.20G148800.1, …	4	Glyma.11G170300.1, Glyma.11G171400.1, Glyma.02G228100.1, Glyma.14G195000.1	0.00126895
Metabolism	Amino acid metabolism	gmx00260	Glycine, serine and threonine metabolism	127	Glyma.14G170700.1, Glyma.18G143600.1, Glyma.13G148600.1, Glyma.07G082000.1, Glyma.13G347100.1, Glyma.18G102800.1, Glyma.17G052000.1, Glyma.09G038000.1, Glyma.05G080400.1, Glyma.07G081800.1, Glyma.06G107800.1, Glyma.05G182600.1, Glyma.15G143100.1, Glyma.18G219100.1, Glyma.10G064000.1, Glyma.08G312300.1, Glyma.20G129400.1, Glyma.15G178400.1, Glyma.14G001000.1, Glyma.06G186300.1, Glyma.17G057700.1, …	1	Glyma.04G104500.1	0.431453
Metabolism	Amino acid metabolism	gmx00270	Cysteine and methionine metabolism	244	Glyma.15G112700.1, Glyma.17G009800.1, Glyma.12G205900.1, Glyma.17G039000.1, Glyma.17G216000.1, Glyma.10G159700.1, Glyma.03G184000.1, Glyma.14G014000.1, Glyma.10G137700.1, Glyma.01G219900.1, Glyma.06G110900.1, Glyma.04G187600.1, Glyma.04G048700.1, Glyma.02G128000.1, Glyma.19G132000.1, Glyma.18G002900.1, Glyma.20G129700.1, Glyma.11G083600.1, Glyma.05G182600.1, Glyma.16G203600.1, Glyma.06G184100.1, …	6	Glyma.03G231200.1, Glyma.20G148100.1, Glyma.09G036400.1, Glyma.10G159700.1, Glyma.19G228400.1, Glyma.06G005700.1	0.000658524
Metabolism	Amino acid metabolism			479		11			0
Metabolism	Biosynthesis of other secondary metabolites	gmx00940	Phenylpropanoid biosynthesis	401	Glyma.11G074100.1, Glyma.03G032700.1, Glyma.03G214800.1, Glyma.08G039300.1, Glyma.06G118800.1, Glyma.16G150600.1, Glyma.20G180800.1, Glyma.07G023700.1, Glyma.05G231800.1, Glyma.08G079900.1, Glyma.07G048700.1, Glyma.12G079600.1, Glyma.02G037800.1, Glyma.04G113500.1, Glyma.20G213100.1, Glyma.09G156700.1, Glyma.11G080300.1, Glyma.20G033500.1, Glyma.05G187700.1, Glyma.09G189200.1, Glyma.16G096300.1, …	9	Glyma.03G145600.1, Glyma.05G231800.1, Glyma.04G220600.1, Glyma.02G234200.1, Glyma.03G032700.1, Glyma.19G091800.1, Glyma.03G032800.1, Glyma.09G022300.1, Glyma.14G201800.1	5.21104e-05
Metabolism	Biosynthesis of other secondary metabolites	gmx00943	Isoflavonoid biosynthesis	174	Glyma.18G268300.1, Glyma.01G217000.1, Glyma.06G030900.1, Glyma.10G092600.1, Glyma.10G203500.1, Glyma.10G115400.1, Glyma.10G115900.1, Glyma.09G279100.1, Glyma.01G211800.1, Glyma.14G200900.1, Glyma.03G030400.1, Glyma.20G143400.1, Glyma.09G049100.1, Glyma.20G007200.1, Glyma.18G268500.1, Glyma.17G007200.1, Glyma.14G015100.1, Glyma.17G255900.1, Glyma.14G117200.1, Glyma.18G267900.1, Glyma.20G213600.1, …	1	Glyma.11G108300.1	0.539487
Metabolism	Biosynthesis of other secondary metabolites	gmx00960	Tropane, piperidine and pyridine alkaloid biosynthesis	84	Glyma.11G221400.1, Glyma.13G034300.1, Glyma.01G062400.1, Glyma.10G159600.1, Glyma.01G228700.1, Glyma.18G143600.1, Glyma.16G202300.1, Glyma.01G152000.1, Glyma.17G216000.1, Glyma.11G222400.1, Glyma.08G110900.1, Glyma.18G186400.1, Glyma.08G110500.1, Glyma.20G145300.1, Glyma.06G235500.1, Glyma.19G241900.1, Glyma.02G038500.1, Glyma.01G131100.1, Glyma.20G145400.1, Glyma.13G295000.1, Glyma.11G238300.1, …	1	Glyma.11G222300.1	0.311132
Metabolism	Biosynthesis of other secondary metabolites	gmx00999	Biosynthesis of various plant secondary metabolites	156	Glyma.18G102700.1, Glyma.01G135200.1, Glyma.12G222900.1, Glyma.12G104300.1, Glyma.18G208300.1, Glyma.11G000500.1, Glyma.01G082200.1, Glyma.11G060200.1, Glyma.11G176400.1, Glyma.13G278600.1, Glyma.03G184000.1, Glyma.16G039300.1, Glyma.19G015300.1, Glyma.07G151800.1, Glyma.09G280400.1, Glyma.16G033700.1, Glyma.20G230300.1, Glyma.12G054300.1, Glyma.07G100500.1, Glyma.15G257900.1, Glyma.08G264000.1, …	4	Glyma.03G231200.1, Glyma.13G068500.1, Glyma.09G036400.1, Glyma.19G228400.1	0.00482038
Metabolism	Biosynthesis of other secondary metabolites			815		15			0
Metabolism	Carbohydrate metabolism	gmx00010	Glycolysis / Gluconeogenesis	298	Glyma.13G231700.1, Glyma.19G020700.1, Glyma.07G153100.1, Glyma.14G170700.1, Glyma.03G189700.1, Glyma.05G000700.1, Glyma.09G057300.1, Glyma.16G173100.1, Glyma.15G135700.1, Glyma.17G031800.1, Glyma.08G273100.1, Glyma.18G024700.1, Glyma.03G059400.1, Glyma.14G189400.1, Glyma.13G064200.1, Glyma.16G044600.1, Glyma.18G187600.1, Glyma.13G030400.1, Glyma.02G274100.1, Glyma.07G137200.1, Glyma.05G080400.1, …	1	Glyma.04G104500.1	0.737129
Metabolism	Carbohydrate metabolism	gmx00030	Pentose phosphate pathway	114	Glyma.06G032500.1, Glyma.07G182300.1, Glyma.14G189400.1, Glyma.08G280700.1, Glyma.05G025300.1, Glyma.06G088600.1, Glyma.08G254500.1, Glyma.19G088400.1, Glyma.12G153000.1, Glyma.05G224900.1, Glyma.01G062000.1, Glyma.10G066700.1, Glyma.18G193600.1, Glyma.16G168000.1, Glyma.17G075300.1, Glyma.08G067500.1, Glyma.03G246300.1, Glyma.14G162000.1, Glyma.04G231600.1, Glyma.07G126400.1, Glyma.13G151800.1, …	1	Glyma.02G120200.1	0.397429
Metabolism	Carbohydrate metabolism	gmx00051	Fructose and mannose metabolism	128	Glyma.13G336200.1, Glyma.03G226000.1, Glyma.07G182300.1, Glyma.14G189400.1, Glyma.19G223000.1, Glyma.12G021700.1, Glyma.20G213300.1, Glyma.03G185800.1, Glyma.06G088600.1, Glyma.19G226300.1, Glyma.14G195700.1, Glyma.17G257800.1, Glyma.05G054800.1, Glyma.12G153000.1, Glyma.19G186000.1, Glyma.01G007200.1, Glyma.20G007400.1, Glyma.10G066700.1, Glyma.09G148100.1, Glyma.18G193600.1, Glyma.18G208900.1, …	1	Glyma.19G223000.1	0.433991
Metabolism	Carbohydrate metabolism	gmx00052	Galactose metabolism	123	Glyma.19G020700.1, Glyma.05G204700.1, Glyma.11G030800.1, Glyma.02G241100.1, Glyma.13G064200.1, Glyma.15G235600.1, Glyma.17G227800.1, Glyma.12G021700.1, Glyma.01G225800.1, Glyma.06G088600.1, Glyma.08G011800.1, Glyma.16G220400.1, Glyma.17G257800.1, Glyma.01G007200.1, Glyma.17G138500.1, Glyma.14G210700.1, Glyma.13G197000.1, Glyma.08G023100.1, Glyma.05G224900.1, Glyma.08G262800.1, Glyma.09G174900.1, …	1	Glyma.16G209800.1	0.421189
Metabolism	Carbohydrate metabolism	gmx00500	Starch and sucrose metabolism	383	Glyma.04G111300.1, Glyma.11G216000.1, Glyma.12G021700.1, Glyma.06G277200.1, Glyma.17G242400.1, Glyma.19G022900.1, Glyma.12G054500.1, Glyma.05G054800.1, Glyma.07G129700.1, Glyma.18G136200.1, Glyma.15G031400.1, Glyma.06G075100.1, Glyma.13G092500.1, Glyma.19G223100.1, Glyma.10G074800.1, Glyma.07G015100.1, Glyma.16G039300.1, Glyma.17G156200.1, Glyma.08G137500.1, Glyma.04G103600.1, Glyma.11G015800.1, …	3	Glyma.11G116600.1, Glyma.14G222600.1, Glyma.12G042400.1	0.238044
Metabolism	Carbohydrate metabolism	gmx00520	Amino sugar and nucleotide sugar metabolism	328	Glyma.03G042000.1, Glyma.03G120100.1, Glyma.02G250800.1, Glyma.05G204700.1, Glyma.19G221800.1, Glyma.08G074700.1, Glyma.10G045800.1, Glyma.18G243300.1, Glyma.11G254900.1, Glyma.08G242500.1, Glyma.11G010400.1, Glyma.15G206800.1, Glyma.12G017600.1, Glyma.02G241100.1, Glyma.15G157100.1, Glyma.20G224400.1, Glyma.08G117500.1, Glyma.05G052100.1, Glyma.05G152300.1, Glyma.09G017000.1, Glyma.19G257700.1, …	2	Glyma.11G116600.1, Glyma.12G042400.1	0.42679	1	Glyma.08G117500.1	0.119975
Metabolism	Carbohydrate metabolism			1374		9			1
Metabolism	Energy metabolism	gmx00910	Nitrogen metabolism	69	Glyma.03G185600.1, Glyma.19G111000.1, Glyma.19G185900.1, Glyma.12G175800.1, Glyma.19G135900.1, Glyma.03G128300.1, Glyma.19G130800.1, Glyma.11G195200.1, Glyma.19G007700.1, Glyma.07G012500.1, Glyma.02G132100.1, Glyma.13G257200.1, Glyma.10G005200.1, Glyma.10G059400.1, Glyma.16G153400.1, Glyma.17G161900.1, Glyma.19G137100.1, Glyma.18G138400.1, Glyma.13G083800.1, Glyma.13G323800.1, Glyma.13G084000.1, …	2	Glyma.13G084000.1, Glyma.06G109200.1	0.0370197
Metabolism	Energy metabolism	gmx00920	Sulfur metabolism	64	Glyma.13G244900.1, Glyma.11G254300.1, Glyma.07G206800.1, Glyma.18G080000.1, Glyma.13G051000.1, Glyma.16G027700.1, Glyma.13G261400.1, Glyma.20G151500.1, Glyma.18G261600.1, Glyma.10G159700.1, Glyma.16G040900.1, Glyma.15G262500.1, Glyma.14G014000.1, Glyma.08G164600.1, Glyma.08G327400.1, Glyma.19G037600.1, Glyma.18G234600.1, Glyma.11G032300.1, Glyma.09G004400.1, Glyma.13G185200.1, Glyma.12G019400.1, …	2	Glyma.20G148100.1, Glyma.10G159700.1	0.032255
Metabolism	Energy metabolism			133		4			0
Metabolism	Global and overview maps	gmx01100	Metabolic pathways	4861	Glyma.17G206600.1, Glyma.10G070300.1, Glyma.20G177700.1, Glyma.08G157800.1, Glyma.10G221000.1, Glyma.13G173900.1, Glyma.02G228100.1, Glyma.04G111300.1, Glyma.18G243300.1, Glyma.08G058800.1, Glyma.08G044000.1, Glyma.16G150600.1, Glyma.01G226700.1, Glyma.11G213600.1, Glyma.07G110900.1, Glyma.04G092400.1, Glyma.02G308500.1, Glyma.17G003200.1, Glyma.14G048900.1, Glyma.06G015900.1, Glyma.09G038000.1, …	31	Glyma.11G170300.1, Glyma.11G171400.1, Glyma.02G228100.1, Glyma.14G195000.1, Glyma.03G145600.1, Glyma.11G222300.1, Glyma.19G223000.1, Glyma.02G018700.1, Glyma.04G220600.1, Glyma.11G116600.1, Glyma.03G231200.1, Glyma.20G245100.1, Glyma.20G148100.1, Glyma.07G194300.1, Glyma.09G036400.1, Glyma.10G159700.1, Glyma.16G209800.1, Glyma.02G234200.1, Glyma.20G101100.1, Glyma.19G091800.1, Glyma.09G022300.1, …	0.00351928	3	Glyma.08G117500.1, Glyma.04G177000.1, Glyma.17G209900.1	0.263227
					Glyma.03G262300.1, Glyma.01G040000.1, Glyma.15G051500.1, Glyma.06G123900.1, Glyma.05G228500.1, Glyma.15G133600.1, Glyma.06G220300.1, Glyma.13G118300.1, Glyma.08G112600.1, Glyma.04G074000.1, Glyma.14G125300.1, Glyma.17G069600.1, Glyma.10G065800.1, Glyma.02G078700.1, Glyma.16G153300.1, Glyma.02G104300.1, Glyma.08G108000.1, Glyma.17G148000.1, Glyma.08G280700.1, Glyma.01G235300.1, Glyma.15G197800.1, …
					Glyma.06G020300.1, Glyma.08G174600.1, Glyma.03G151500.1, Glyma.06G003300.1, Glyma.01G187500.1, Glyma.10G268200.1, Glyma.16G121700.1, Glyma.14G147700.1, Glyma.12G225300.1, Glyma.15G200600.1, Glyma.03G224300.1, Glyma.20G043000.1, Glyma.03G092800.1, Glyma.02G009300.1, Glyma.11G071300.1, Glyma.15G071200.1, Glyma.14G053700.1, Glyma.10G289600.1, Glyma.11G093200.1, Glyma.08G001000.1, Glyma.16G089000.1, …
Metabolism	Global and overview maps	gmx01110	Biosynthesis of secondary metabolites	3001	Glyma.10G070300.1, Glyma.03G032700.1, Glyma.02G217100.1, Glyma.13G173900.1, Glyma.10G203500.1, Glyma.08G058800.1, Glyma.10G010700.1, Glyma.16G150600.1, Glyma.01G226700.1, Glyma.13G104600.1, Glyma.07G110900.1, Glyma.02G308500.1, Glyma.18G092900.1, Glyma.09G038000.1, Glyma.20G054000.1, Glyma.16G033700.1, Glyma.16G043300.1, Glyma.02G120200.1, Glyma.08G079900.1, Glyma.02G228100.1, Glyma.01G188800.1, …	31	Glyma.11G170300.1, Glyma.11G171400.1, Glyma.02G228100.1, Glyma.14G195000.1, Glyma.03G145600.1, Glyma.11G222300.1, Glyma.05G231800.1, Glyma.04G220600.1, Glyma.11G116600.1, Glyma.03G231200.1, Glyma.20G245100.1, Glyma.11G108300.1, Glyma.20G148100.1, Glyma.07G194300.1, Glyma.13G068500.1, Glyma.09G036400.1, Glyma.03G121500.1, Glyma.15G245100.1, Glyma.10G159700.1, Glyma.02G234200.1, Glyma.03G032700.1, …	6.06447e-08	1	Glyma.17G209900.1	0.742594
					Glyma.17G054600.1, Glyma.05G236000.1, Glyma.03G176800.1, Glyma.19G144700.1, Glyma.15G203100.1, Glyma.15G155700.1, Glyma.01G172800.1, Glyma.07G035000.1, Glyma.02G059000.1, Glyma.07G065700.1, Glyma.03G055900.1, Glyma.06G321500.1, Glyma.13G202200.1, Glyma.11G007600.1, Glyma.03G187000.1, Glyma.02G277900.1, Glyma.13G093100.1, Glyma.20G213100.1, Glyma.08G140400.1, Glyma.06G203300.1, Glyma.18G267800.1, …
Metabolism	Global and overview maps	gmx01200	Carbon metabolism	530	Glyma.13G336200.1, Glyma.10G159700.1, Glyma.13G152900.1, Glyma.14G189400.1, Glyma.11G041900.1, Glyma.02G274100.1, Glyma.16G066200.1, Glyma.09G038000.1, Glyma.12G021700.1, Glyma.08G254500.1, Glyma.02G042100.1, Glyma.17G128100.1, Glyma.02G138400.1, Glyma.10G064000.1, Glyma.13G045400.1, Glyma.06G285400.1, Glyma.05G098000.1, Glyma.19G186000.1, Glyma.20G166400.1, Glyma.06G325300.1, Glyma.02G057400.1, …	4	Glyma.20G148100.1, Glyma.10G159700.1, Glyma.02G120200.1, Glyma.04G104500.1	0.204241
Metabolism	Global and overview maps	gmx01230	Biosynthesis of amino acids	476	Glyma.13G336200.1, Glyma.02G228100.1, Glyma.05G151100.1, Glyma.17G216000.1, Glyma.10G159700.1, Glyma.14G189400.1, Glyma.11G041900.1, Glyma.17G052000.1, Glyma.18G150000.1, Glyma.02G042100.1, Glyma.02G138400.1, Glyma.01G196300.1, Glyma.10G064000.1, Glyma.19G177100.1, Glyma.08G312300.1, Glyma.13G045400.1, Glyma.16G028900.1, Glyma.05G098000.1, Glyma.19G186000.1, Glyma.14G001000.1, Glyma.08G141500.1, …	7	Glyma.11G170300.1, Glyma.11G171400.1, Glyma.02G228100.1, Glyma.14G195000.1, Glyma.20G148100.1, Glyma.10G159700.1, Glyma.04G104500.1	0.00449718
Metabolism	Global and overview maps	gmx01240	Biosynthesis of cofactors	516	Glyma.10G279500.1, Glyma.10G070300.1, Glyma.02G288400.1, Glyma.08G157800.1, Glyma.18G034200.1, Glyma.13G032400.1, Glyma.08G058800.1, Glyma.15G276800.1, Glyma.12G020100.1, Glyma.01G102900.1, Glyma.18G092900.1, Glyma.09G038000.1, Glyma.11G115200.1, Glyma.01G116100.1, Glyma.13G128000.1, Glyma.01G196300.1, Glyma.11G210400.1, Glyma.11G094700.1, Glyma.06G259200.1, Glyma.09G118600.1, Glyma.18G223400.1, …	1	Glyma.20G245100.1	0.903546
Metabolism	Global and overview maps	gmx01250	Biosynthesis of nucleotide sugars	192	Glyma.03G042000.1, Glyma.05G204700.1, Glyma.10G045800.1, Glyma.18G243300.1, Glyma.11G254900.1, Glyma.U025400.1, Glyma.11G141200.1, Glyma.05G052100.1, Glyma.05G152300.1, Glyma.12G021700.1, Glyma.01G225800.1, Glyma.20G213300.1, Glyma.20G224400.1, Glyma.08G011800.1, Glyma.07G013900.1, Glyma.18G229800.1, Glyma.04G178400.1, Glyma.17G257800.1, Glyma.17G252500.1, Glyma.11G141300.1, Glyma.09G232900.1, Gl…	2	Glyma.11G116600.1, Glyma.12G042400.1	0.207385
Metabolism	Global and overview maps			9576		76			4
Metabolism	Glycan biosynthesis and metabolism	gmx00603	Glycosphingolipid biosynthesis - globo and isoglobo series	20	Glyma.13G241600.1, Glyma.16G220400.1, Glyma.06G144100.1, Glyma.03G002000.1, Glyma.02G095200.1, Glyma.07G147600.1, Glyma.01G114900.1, Glyma.10G290900.1, Glyma.10G174600.1, Glyma.08G159500.1, Glyma.18G215700.1, Glyma.18G286200.1, Glyma.15G265700.1, Glyma.09G160400.1, Glyma.08G161900.1, Glyma.10G174500.1, Glyma.09G273400.1, Glyma.20G216000.1, Glyma.16G209800.1, Glyma.20G240000.1	1	Glyma.16G209800.1	0.0846657
Metabolism	Glycan biosynthesis and metabolism			20		1			0
Metabolism	Lipid metabolism	gmx00100	Steroid biosynthesis	62	Glyma.12G009300.1, Glyma.12G050900.1, Glyma.13G253100.1, Glyma.02G267100.1, Glyma.08G167700.1, Glyma.08G224200.1, Glyma.U038300.1, Glyma.11G126300.1, Glyma.17G135800.1, Glyma.06G058200.1, Glyma.04G048300.1, Glyma.19G070900.1, Glyma.15G061800.1, Glyma.07G110900.1, Glyma.04G048500.1, Glyma.19G132900.1, Glyma.09G186900.1, Glyma.01G001500.1, Glyma.20G066200.1, Glyma.16G058100.1, Glyma.12G009200.1, Gl…	1	Glyma.12G009200.1	0.240276
Metabolism	Lipid metabolism	gmx00561	Glycerolipid metabolism	171	Glyma.09G171800.1, Glyma.07G137200.1, Glyma.18G197800.1, Glyma.14G167300.1, Glyma.06G220300.1, Glyma.07G092100.1, Glyma.03G078300.1, Glyma.09G184000.1, Glyma.07G069700.1, Glyma.04G143000.1, Glyma.18G187600.1, Glyma.13G085700.1, Glyma.13G030400.1, Glyma.12G146700.1, Glyma.11G088800.1, Glyma.18G025500.1, Glyma.11G120600.1, Glyma.16G220400.1, Glyma.17G108700.1, Glyma.15G178400.1, Glyma.20G121300.1, …	1	Glyma.16G209800.1	0.533237
Metabolism	Lipid metabolism	gmx00592	alpha-Linolenic acid metabolism	109	Glyma.09G191700.1, Glyma.07G196800.1, Glyma.20G020800.1, Glyma.19G011700.1, Glyma.04G035000.1, Glyma.07G162900.1, Glyma.07G129900.1, Glyma.05G180100.1, Glyma.16G134000.1, Glyma.06G285400.1, Glyma.10G197800.1, Glyma.05G062200.1, Glyma.14G078600.1, Glyma.05G064200.1, Glyma.02G099200.1, Glyma.20G054000.1, Glyma.15G074300.1, Glyma.16G134600.1, Glyma.03G130900.1, Glyma.06G016900.1, Glyma.12G002100.1, …				1	Glyma.17G209900.1	0.0411498
Metabolism	Lipid metabolism	gmx00600	Sphingolipid metabolism	58	Glyma.02G304100.1, Glyma.18G069100.1, Glyma.13G349600.1, Glyma.15G067800.1, Glyma.01G131400.1, Glyma.18G215700.1, Glyma.02G097200.1, Glyma.16G146500.1, Glyma.15G265700.1, Glyma.13G207200.1, Glyma.15G235600.1, Glyma.07G273300.1, Glyma.10G192400.1, Glyma.18G068800.1, Glyma.17G239700.1, Glyma.20G198000.1, Glyma.03G002000.1, Glyma.08G058400.1, Glyma.06G317600.1, Glyma.08G335200.1, Glyma.20G172000.1, …	1	Glyma.16G209800.1	0.226648
Metabolism	Lipid metabolism			400		3			1
Metabolism	Metabolism of cofactors and vitamins	gmx00130	Ubiquinone and other terpenoid-quinone biosynthesis	104	Glyma.10G070300.1, Glyma.02G288400.1, Glyma.15G276800.1, Glyma.12G141900.1, Glyma.08G285500.1, Glyma.08G214400.1, Glyma.08G274800.1, Glyma.11G010500.1, Glyma.06G235500.1, Glyma.11G210400.1, Glyma.06G171900.1, Glyma.12G149800.1, Glyma.10G070100.1, Glyma.13G284200.1, Glyma.01G134600.1, Glyma.12G079600.1, Glyma.08G070600.1, Glyma.06G084100.1, Glyma.03G033100.1, Glyma.01G177600.1, Glyma.02G002000.1, …	1	Glyma.20G245100.1	0.36991
Metabolism	Metabolism of cofactors and vitamins	gmx00670	One carbon pool by folate	42	Glyma.20G243700.1, Glyma.04G010800.1, Glyma.11G158400.1, Glyma.11G115200.1, Glyma.18G150000.1, Glyma.02G080400.1, Glyma.14G184500.1, Glyma.11G034300.1, Glyma.10G293800.1, Glyma.04G177000.1, Glyma.06G107800.1, Glyma.09G202000.1, Glyma.16G164900.1, Glyma.05G152100.1, Glyma.05G001000.1, Glyma.13G222300.1, Glyma.09G004700.1, Glyma.15G090000.1, Glyma.15G109300.1, Glyma.12G041000.1, Glyma.08G108900.1, …				1	Glyma.04G177000.1	0.0160096
Metabolism	Metabolism of cofactors and vitamins			146		1			1
Metabolism	Metabolism of other amino acids	gmx00480	Glutathione metabolism	171	Glyma.19G076100.1, Glyma.08G013700.1, Glyma.03G195600.1, Glyma.08G015900.1, Glyma.08G013800.1, Glyma.18G043700.1, Glyma.11G107200.1, Glyma.14G211000.1, Glyma.10G291100.1, Glyma.07G139700.1, Glyma.19G177200.1, Glyma.05G207100.1, Glyma.06G193500.1, Glyma.15G252200.1, Glyma.07G139900.1, Glyma.08G254500.1, Glyma.06G184100.1, Glyma.08G069400.1, Glyma.15G266700.1, Glyma.01G005200.1, Glyma.05G036300.1, …	1	Glyma.20G101100.1	0.533237
Metabolism	Metabolism of other amino acids			171		1			0
Metabolism	Metabolism of terpenoids and polyketides	gmx00905	Brassinosteroid biosynthesis	63	Glyma.01G170000.1, Glyma.08G140400.1, Glyma.13G261700.1, Glyma.19G033900.1, Glyma.10G296400.1, Glyma.07G010700.1, Glyma.13G262000.1, Glyma.07G144400.1, Glyma.16G195600.1, Glyma.16G008600.1, Glyma.17G118100.1, Glyma.02G057500.1, Glyma.16G195500.1, Glyma.11G073300.1, Glyma.11G026200.1, Glyma.16G068100.1, Glyma.17G249400.1, Glyma.15G245100.1, Glyma.14G059900.1, Glyma.06G215200.1, Glyma.13G181900.1, …	2	Glyma.07G194300.1, Glyma.15G245100.1	0.0313336
Metabolism	Metabolism of terpenoids and polyketides	gmx00909	Sesquiterpenoid and triterpenoid biosynthesis	36	Glyma.15G065600.1, Glyma.12G179500.1, Glyma.13G253100.1, Glyma.12G216200.1, Glyma.12G138600.1, Glyma.U038300.1, Glyma.08G061600.1, Glyma.15G061800.1, Glyma.12G138100.1, Glyma.12G038200.1, Glyma.04G048200.1, Glyma.07G001300.1, Glyma.12G138800.1, Glyma.18G118100.1, Glyma.04G048500.1, Glyma.07G185500.1, Glyma.06G291800.1, Glyma.14G090400.1, Glyma.06G038700.1, Glyma.13G250400.1, Glyma.07G187600.1, Gl…	1	Glyma.03G121500.1	0.147312
Metabolism	Metabolism of terpenoids and polyketides			99		3			0
Metabolism	Nucleotide metabolism	gmx00230	Purine metabolism	174	Glyma.13G051000.1, Glyma.11G158400.1, Glyma.16G043500.1, Glyma.18G036300.1, Glyma.03G195600.1, Glyma.02G018700.1, Glyma.04G045000.1, Glyma.17G128300.1, Glyma.07G115900.1, Glyma.20G226300.1, Glyma.16G043400.1, Glyma.06G045500.1, Glyma.13G119600.1, Glyma.16G043300.1, Glyma.17G127400.1, Glyma.20G205500.1, Glyma.09G222700.1, Glyma.11G221100.1, Glyma.18G049100.1, Glyma.05G054800.1, Glyma.07G129700.1, …	1	Glyma.02G018700.1	0.539487
Metabolism	Nucleotide metabolism			174		1			0
Organismal Systems	Environmental adaptation	gmx04712	Circadian rhythm - plant	116	Glyma.05G067300.1, Glyma.03G225000.1, Glyma.03G227300.1, Glyma.16G018000.1, Glyma.19G224700.1, Glyma.17G062000.1, Glyma.19G260400.1, Glyma.16G044200.1, Glyma.20G090000.1, Glyma.13G089200.1, Glyma.17G231600.1, Glyma.04G228300.1, Glyma.12G224600.1, Glyma.08G110400.1, Glyma.05G025000.1, Glyma.15G140000.1, Glyma.07G048500.1, Glyma.16G151000.1, Glyma.11G050000.1, Glyma.17G102200.1, Glyma.05G104600.1, …	1	Glyma.17G149300.1	0.40279
Organismal Systems	Environmental adaptation			116		1			0

## Sheet: KEGG_24h_leaves
						Up regulation			Down regulation
Major Classification	Sub Classification	Pathway ID	Pathway Name	Num. of Ref. gene	Ref. gene List	Num. of upR.DEGs	upR.DEGs list	upR.pvalue	Num. of dwR.DEGs	dwR.DEGs list	dwR.pvalue
Environmental Information Processing	Signal transduction	gmx04016	MAPK signaling pathway - plant	574	Glyma.01G083200.1, Glyma.09G152400.1, Glyma.07G229500.1, Glyma.06G051800.1, Glyma.11G020700.1, Glyma.09G177600.1, Glyma.18G198000.1, Glyma.16G078900.1, Glyma.10G030500.1, Glyma.14G218000.1, Glyma.03G167500.1, Glyma.04G017500.1, Glyma.02G006200.1, Glyma.18G238100.1, Glyma.13G371200.1, Glyma.13G252300.1, Glyma.04G147000.1, Glyma.18G254700.1, Glyma.14G093700.1, Glyma.18G249900.1, Glyma.10G066000.1, …	1	Glyma.03G165700.1	0.287982
Environmental Information Processing	Signal transduction			574		1			0
Genetic Information Processing	Information processing in viruses	gmx03250	Viral life cycle - HIV-1	56	Glyma.06G155800.1, Glyma.12G183700.1, Glyma.11G011700.1, Glyma.01G004500.1, Glyma.04G069300.1, Glyma.02G034400.1, Glyma.19G040500.1, Glyma.10G249800.1, Glyma.19G044000.1, Glyma.17G094800.1, Glyma.06G122500.1, Glyma.05G010300.1, Glyma.04G210200.1, Glyma.08G329400.1, Glyma.19G107500.1, Glyma.01G228900.1, Glyma.12G025300.1, Glyma.06G070500.1, Glyma.04G240900.1, Glyma.07G000400.1, Glyma.19G040700.1, …	1	Glyma.05G010300.1	0.0317869
Genetic Information Processing	Information processing in viruses			56		1			0
Genetic Information Processing	Translation	gmx03008	Ribosome biogenesis in eukaryotes	150	Glyma.11G011700.1, Glyma.17G233900.1, Glyma.12G049700.1, Glyma.13G312200.1, Glyma.12G040200.1, Glyma.18G043300.1, Glyma.05G067300.1, Glyma.15G059400.1, Glyma.18G230300.1, Glyma.16G208600.1, Glyma.12G189600.1, Glyma.10G122200.1, Glyma.04G139900.1, Glyma.11G237200.1, Glyma.04G200700.1, Glyma.U030200.1, Glyma.07G261900.1, Glyma.20G161600.1, Glyma.13G097400.1, Glyma.U010600.1, Glyma.14G175900.1, Glym…	2	Glyma.17G149300.1, Glyma.05G010300.1	0.00296614
Genetic Information Processing	Translation	gmx03013	Nucleocytoplasmic transport	209	Glyma.12G059700.1, Glyma.11G011700.1, Glyma.18G092300.1, Glyma.19G043700.1, Glyma.15G144800.1, Glyma.02G129000.1, Glyma.15G097500.1, Glyma.15G018900.1, Glyma.06G053200.1, Glyma.13G137700.1, Glyma.06G131100.1, Glyma.03G243400.1, Glyma.17G094800.1, Glyma.15G091800.1, Glyma.02G305200.1, Glyma.13G294500.1, Glyma.19G107500.1, Glyma.15G255400.1, Glyma.17G169700.1, Glyma.15G080600.1, Glyma.15G026100.1, …	1	Glyma.05G010300.1	0.114371
Genetic Information Processing	Translation			359		3			0
Metabolism	Amino acid metabolism	gmx00260	Glycine, serine and threonine metabolism	127	Glyma.14G170700.1, Glyma.18G143600.1, Glyma.13G148600.1, Glyma.07G082000.1, Glyma.13G347100.1, Glyma.18G102800.1, Glyma.17G052000.1, Glyma.09G038000.1, Glyma.05G080400.1, Glyma.07G081800.1, Glyma.06G107800.1, Glyma.05G182600.1, Glyma.15G143100.1, Glyma.18G219100.1, Glyma.10G064000.1, Glyma.08G312300.1, Glyma.20G129400.1, Glyma.15G178400.1, Glyma.14G001000.1, Glyma.06G186300.1, Glyma.17G057700.1, …	1	Glyma.04G104500.1	0.0708736
Metabolism	Amino acid metabolism			127		1			0
Metabolism	Biosynthesis of other secondary metabolites	gmx00940	Phenylpropanoid biosynthesis	401	Glyma.11G074100.1, Glyma.03G032700.1, Glyma.03G214800.1, Glyma.08G039300.1, Glyma.06G118800.1, Glyma.16G150600.1, Glyma.20G180800.1, Glyma.07G023700.1, Glyma.05G231800.1, Glyma.08G079900.1, Glyma.07G048700.1, Glyma.12G079600.1, Glyma.02G037800.1, Glyma.04G113500.1, Glyma.20G213100.1, Glyma.09G156700.1, Glyma.11G080300.1, Glyma.20G033500.1, Glyma.05G187700.1, Glyma.09G189200.1, Glyma.16G096300.1, …	1	Glyma.03G032700.1	0.209622	1	Glyma.20G045800.1	0.209622
Metabolism	Biosynthesis of other secondary metabolites	gmx00941	Flavonoid biosynthesis	130	Glyma.07G000700.1, Glyma.09G076400.1, Glyma.17G061000.1, Glyma.06G118800.1, Glyma.16G150600.1, Glyma.05G147000.1, Glyma.17G061100.1, Glyma.08G311500.1, Glyma.20G241700.1, Glyma.08G110400.1, Glyma.14G005700.1, Glyma.08G030500.1, Glyma.13G082300.1, Glyma.11G166800.1, Glyma.18G104000.1, Glyma.01G214200.1, Glyma.10G204800.1, Glyma.05G153200.1, Glyma.06G320800.1, Glyma.20G180700.1, Glyma.06G110600.1, …				1	Glyma.20G045800.1	0.0724957
Metabolism	Biosynthesis of other secondary metabolites	gmx00943	Isoflavonoid biosynthesis	174	Glyma.18G268300.1, Glyma.01G217000.1, Glyma.06G030900.1, Glyma.10G092600.1, Glyma.10G203500.1, Glyma.10G115400.1, Glyma.10G115900.1, Glyma.09G279100.1, Glyma.01G211800.1, Glyma.14G200900.1, Glyma.03G030400.1, Glyma.20G143400.1, Glyma.09G049100.1, Glyma.20G007200.1, Glyma.18G268500.1, Glyma.17G007200.1, Glyma.14G015100.1, Glyma.17G255900.1, Glyma.14G117200.1, Glyma.18G267900.1, Glyma.20G213600.1, …				2	Glyma.13G203900.1, Glyma.03G030300.1	0.00397034
Metabolism	Biosynthesis of other secondary metabolites	gmx00945	Stilbenoid, diarylheptanoid and gingerol biosynthesis	60	Glyma.08G030400.1, Glyma.09G076400.1, Glyma.19G107700.1, Glyma.02G069100.1, Glyma.02G103500.1, Glyma.11G074700.1, Glyma.17G061000.1, Glyma.07G000700.1, Glyma.08G104000.1, Glyma.17G171100.1, Glyma.18G113100.1, Glyma.18G103500.1, Glyma.06G118800.1, Glyma.16G150600.1, Glyma.10G209900.1, Glyma.05G147000.1, Glyma.11G166600.1, Glyma.03G122000.1, Glyma.13G371000.1, Glyma.17G061100.1, Glyma.08G311500.1, …				1	Glyma.20G045800.1	0.0340248
Metabolism	Biosynthesis of other secondary metabolites			765		1			5
Metabolism	Carbohydrate metabolism	gmx00010	Glycolysis / Gluconeogenesis	298	Glyma.13G231700.1, Glyma.19G020700.1, Glyma.07G153100.1, Glyma.14G170700.1, Glyma.03G189700.1, Glyma.05G000700.1, Glyma.09G057300.1, Glyma.16G173100.1, Glyma.15G135700.1, Glyma.17G031800.1, Glyma.08G273100.1, Glyma.18G024700.1, Glyma.03G059400.1, Glyma.14G189400.1, Glyma.13G064200.1, Glyma.16G044600.1, Glyma.18G187600.1, Glyma.13G030400.1, Glyma.02G274100.1, Glyma.07G137200.1, Glyma.05G080400.1, …	1	Glyma.04G104500.1	0.159647
Metabolism	Carbohydrate metabolism	gmx00520	Amino sugar and nucleotide sugar metabolism	328	Glyma.03G042000.1, Glyma.03G120100.1, Glyma.02G250800.1, Glyma.05G204700.1, Glyma.19G221800.1, Glyma.08G074700.1, Glyma.10G045800.1, Glyma.18G243300.1, Glyma.11G254900.1, Glyma.08G242500.1, Glyma.11G010400.1, Glyma.15G206800.1, Glyma.12G017600.1, Glyma.02G241100.1, Glyma.15G157100.1, Glyma.20G224400.1, Glyma.08G117500.1, Glyma.05G052100.1, Glyma.05G152300.1, Glyma.09G017000.1, Glyma.19G257700.1, …				1	Glyma.08G117500.1	0.174467
Metabolism	Carbohydrate metabolism			626		1			1
Metabolism	Global and overview maps	gmx01100	Metabolic pathways	4861	Glyma.17G206600.1, Glyma.10G070300.1, Glyma.20G177700.1, Glyma.08G157800.1, Glyma.10G221000.1, Glyma.13G173900.1, Glyma.02G228100.1, Glyma.04G111300.1, Glyma.18G243300.1, Glyma.08G058800.1, Glyma.08G044000.1, Glyma.16G150600.1, Glyma.01G226700.1, Glyma.11G213600.1, Glyma.07G110900.1, Glyma.04G092400.1, Glyma.02G308500.1, Glyma.17G003200.1, Glyma.14G048900.1, Glyma.06G015900.1, Glyma.09G038000.1, …	1	Glyma.04G104500.1	0.976834	4	Glyma.20G045800.1, Glyma.13G203900.1, Glyma.08G117500.1, Glyma.17G209900.1	0.282246
					Glyma.03G262300.1, Glyma.01G040000.1, Glyma.15G051500.1, Glyma.06G123900.1, Glyma.05G228500.1, Glyma.15G133600.1, Glyma.06G220300.1, Glyma.13G118300.1, Glyma.08G112600.1, Glyma.04G074000.1, Glyma.14G125300.1, Glyma.17G069600.1, Glyma.10G065800.1, Glyma.02G078700.1, Glyma.16G153300.1, Glyma.02G104300.1, Glyma.08G108000.1, Glyma.17G148000.1, Glyma.08G280700.1, Glyma.01G235300.1, Glyma.15G197800.1, …
					Glyma.06G020300.1, Glyma.08G174600.1, Glyma.03G151500.1, Glyma.06G003300.1, Glyma.01G187500.1, Glyma.10G268200.1, Glyma.16G121700.1, Glyma.14G147700.1, Glyma.12G225300.1, Glyma.15G200600.1, Glyma.03G224300.1, Glyma.20G043000.1, Glyma.03G092800.1, Glyma.02G009300.1, Glyma.11G071300.1, Glyma.15G071200.1, Glyma.14G053700.1, Glyma.10G289600.1, Glyma.11G093200.1, Glyma.08G001000.1, Glyma.16G089000.1, …
Metabolism	Global and overview maps	gmx01110	Biosynthesis of secondary metabolites	3001	Glyma.10G070300.1, Glyma.03G032700.1, Glyma.02G217100.1, Glyma.13G173900.1, Glyma.10G203500.1, Glyma.08G058800.1, Glyma.10G010700.1, Glyma.16G150600.1, Glyma.01G226700.1, Glyma.13G104600.1, Glyma.07G110900.1, Glyma.02G308500.1, Glyma.18G092900.1, Glyma.09G038000.1, Glyma.20G054000.1, Glyma.16G033700.1, Glyma.16G043300.1, Glyma.02G120200.1, Glyma.08G079900.1, Glyma.02G228100.1, Glyma.01G188800.1, …	3	Glyma.03G032700.1, Glyma.04G104500.1, Glyma.03G121500.1	0.233157	4	Glyma.20G045800.1, Glyma.13G203900.1, Glyma.03G030300.1, Glyma.17G209900.1	0.0610575
					Glyma.17G054600.1, Glyma.05G236000.1, Glyma.03G176800.1, Glyma.19G144700.1, Glyma.15G203100.1, Glyma.15G155700.1, Glyma.01G172800.1, Glyma.07G035000.1, Glyma.02G059000.1, Glyma.07G065700.1, Glyma.03G055900.1, Glyma.06G321500.1, Glyma.13G202200.1, Glyma.11G007600.1, Glyma.03G187000.1, Glyma.02G277900.1, Glyma.13G093100.1, Glyma.20G213100.1, Glyma.08G140400.1, Glyma.06G203300.1, Glyma.18G267800.1, …
Metabolism	Global and overview maps	gmx01200	Carbon metabolism	530	Glyma.13G336200.1, Glyma.10G159700.1, Glyma.13G152900.1, Glyma.14G189400.1, Glyma.11G041900.1, Glyma.02G274100.1, Glyma.16G066200.1, Glyma.09G038000.1, Glyma.12G021700.1, Glyma.08G254500.1, Glyma.02G042100.1, Glyma.17G128100.1, Glyma.02G138400.1, Glyma.10G064000.1, Glyma.13G045400.1, Glyma.06G285400.1, Glyma.05G098000.1, Glyma.19G186000.1, Glyma.20G166400.1, Glyma.06G325300.1, Glyma.02G057400.1, …	1	Glyma.04G104500.1	0.268695
Metabolism	Global and overview maps	gmx01230	Biosynthesis of amino acids	476	Glyma.13G336200.1, Glyma.02G228100.1, Glyma.05G151100.1, Glyma.17G216000.1, Glyma.10G159700.1, Glyma.14G189400.1, Glyma.11G041900.1, Glyma.17G052000.1, Glyma.18G150000.1, Glyma.02G042100.1, Glyma.02G138400.1, Glyma.01G196300.1, Glyma.10G064000.1, Glyma.19G177100.1, Glyma.08G312300.1, Glyma.13G045400.1, Glyma.16G028900.1, Glyma.05G098000.1, Glyma.19G186000.1, Glyma.14G001000.1, Glyma.08G141500.1, …	1	Glyma.04G104500.1	0.244431
Metabolism	Global and overview maps			8868		6			8
Metabolism	Lipid metabolism	gmx00073	Cutin, suberine and wax biosynthesis	100	Glyma.09G282700.1, Glyma.07G220400.1, Glyma.03G122300.1, Glyma.09G124600.1, Glyma.13G091200.1, Glyma.11G212000.1, Glyma.07G114200.1, Glyma.03G101700.1, Glyma.14G192500.1, Glyma.06G167600.1, Glyma.U040500.1, Glyma.19G090800.1, Glyma.19G004300.1, Glyma.05G050100.1, Glyma.03G008100.1, Glyma.01G048800.1, Glyma.13G350300.1, Glyma.14G110500.1, Glyma.07G121500.1, Glyma.08G015600.1, Glyma.19G247500.1, Gl…				1	Glyma.U040400.1	0.0561676
Metabolism	Lipid metabolism	gmx00592	alpha-Linolenic acid metabolism	109	Glyma.09G191700.1, Glyma.07G196800.1, Glyma.20G020800.1, Glyma.19G011700.1, Glyma.04G035000.1, Glyma.07G162900.1, Glyma.07G129900.1, Glyma.05G180100.1, Glyma.16G134000.1, Glyma.06G285400.1, Glyma.10G197800.1, Glyma.05G062200.1, Glyma.14G078600.1, Glyma.05G064200.1, Glyma.02G099200.1, Glyma.20G054000.1, Glyma.15G074300.1, Glyma.16G134600.1, Glyma.03G130900.1, Glyma.06G016900.1, Glyma.12G002100.1, …				1	Glyma.17G209900.1	0.061091
Metabolism	Lipid metabolism			209		0			2
Metabolism	Metabolism of terpenoids and polyketides	gmx00909	Sesquiterpenoid and triterpenoid biosynthesis	36	Glyma.15G065600.1, Glyma.12G179500.1, Glyma.13G253100.1, Glyma.12G216200.1, Glyma.12G138600.1, Glyma.U038300.1, Glyma.08G061600.1, Glyma.15G061800.1, Glyma.12G138100.1, Glyma.12G038200.1, Glyma.04G048200.1, Glyma.07G001300.1, Glyma.12G138800.1, Glyma.18G118100.1, Glyma.04G048500.1, Glyma.07G185500.1, Glyma.06G291800.1, Glyma.14G090400.1, Glyma.06G038700.1, Glyma.13G250400.1, Glyma.07G187600.1, Gl…	1	Glyma.03G121500.1	0.0205326
Metabolism	Metabolism of terpenoids and polyketides			36		1			0
Organismal Systems	Environmental adaptation	gmx04712	Circadian rhythm - plant	116	Glyma.05G067300.1, Glyma.03G225000.1, Glyma.03G227300.1, Glyma.16G018000.1, Glyma.19G224700.1, Glyma.17G062000.1, Glyma.19G260400.1, Glyma.16G044200.1, Glyma.20G090000.1, Glyma.13G089200.1, Glyma.17G231600.1, Glyma.04G228300.1, Glyma.12G224600.1, Glyma.08G110400.1, Glyma.05G025000.1, Glyma.15G140000.1, Glyma.07G048500.1, Glyma.16G151000.1, Glyma.11G050000.1, Glyma.17G102200.1, Glyma.05G104600.1, …	1	Glyma.17G149300.1	0.0649055
Organismal Systems	Environmental adaptation			116		1			0

## Sheet: KEGG_72h_leaves
						Up regulation			Down regulation
Major Classification	Sub Classification	Pathway ID	Pathway Name	Num. of Ref. gene	Ref. gene List	Num. of upR.DEGs	upR.DEGs list	upR.pvalue	Num. of dwR.DEGs	dwR.DEGs list	dwR.pvalue
Cellular Processes	Transport and catabolism	gmx04144	Endocytosis	629	Glyma.09G147600.1, Glyma.10G137500.1, Glyma.11G178500.1, Glyma.13G162500.1, Glyma.U000300.1, Glyma.19G090300.1, Glyma.15G152100.1, Glyma.03G059000.1, Glyma.15G180500.1, Glyma.03G095100.1, Glyma.08G124000.1, Glyma.18G045000.1, Glyma.12G084200.1, Glyma.08G146500.1, Glyma.19G130700.1, Glyma.15G046400.1, Glyma.16G053400.1, Glyma.15G088000.1, Glyma.19G188300.1, Glyma.03G036300.1, Glyma.17G189100.1, Gl…	1	Glyma.15G088000.1	0.267293
Cellular Processes	Transport and catabolism			629		1			0
Environmental Information Processing	Signal transduction	gmx04016	MAPK signaling pathway - plant	574	Glyma.01G083200.1, Glyma.09G152400.1, Glyma.07G229500.1, Glyma.06G051800.1, Glyma.11G020700.1, Glyma.09G177600.1, Glyma.18G198000.1, Glyma.16G078900.1, Glyma.10G030500.1, Glyma.14G218000.1, Glyma.03G167500.1, Glyma.04G017500.1, Glyma.02G006200.1, Glyma.18G238100.1, Glyma.13G371200.1, Glyma.13G252300.1, Glyma.04G147000.1, Glyma.18G254700.1, Glyma.14G093700.1, Glyma.18G249900.1, Glyma.10G066000.1, …	2	Glyma.02G097400.1, Glyma.16G078800.1	0.0270444
Environmental Information Processing	Signal transduction			574		2			0
Genetic Information Processing	Folding, sorting and degradation	gmx04141	Protein processing in endoplasmic reticulum	388	Glyma.14G007700.1, Glyma.07G215200.1, Glyma.18G024800.1, Glyma.19G027200.1, Glyma.08G025700.1, Glyma.10G147800.1, Glyma.11G187200.1, Glyma.11G107800.1, Glyma.15G194900.1, Glyma.05G225500.1, Glyma.15G088000.1, Glyma.06G227200.1, Glyma.04G238800.1, Glyma.16G123700.1, Glyma.18G289600.1, Glyma.12G192600.1, Glyma.08G006500.1, Glyma.07G241900.1, Glyma.12G050700.1, Glyma.16G077300.1, Glyma.07G240600.1, …	1	Glyma.15G088000.1	0.172669
Genetic Information Processing	Folding, sorting and degradation			388		1			0
Genetic Information Processing	Transcription	gmx03040	Spliceosome	314	Glyma.10G192200.1, Glyma.07G220800.1, Glyma.12G181300.1, Glyma.19G228900.1, Glyma.16G070900.1, Glyma.06G324000.1, Glyma.08G072600.1, Glyma.18G004000.1, Glyma.15G097500.1, Glyma.07G053200.1, Glyma.16G121300.1, Glyma.19G217400.1, Glyma.17G105700.1, Glyma.08G288300.1, Glyma.05G003400.1, Glyma.01G040900.1, Glyma.03G017200.1, Glyma.02G003600.1, Glyma.06G234100.1, Glyma.20G198200.1, Glyma.09G104200.1, …	1	Glyma.15G088000.1	0.141733
Genetic Information Processing	Transcription			314		1			0
Genetic Information Processing	Translation	gmx03008	Ribosome biogenesis in eukaryotes	150	Glyma.11G011700.1, Glyma.17G233900.1, Glyma.12G049700.1, Glyma.13G312200.1, Glyma.12G040200.1, Glyma.18G043300.1, Glyma.05G067300.1, Glyma.15G059400.1, Glyma.18G230300.1, Glyma.16G208600.1, Glyma.12G189600.1, Glyma.10G122200.1, Glyma.04G139900.1, Glyma.11G237200.1, Glyma.04G200700.1, Glyma.U030200.1, Glyma.07G261900.1, Glyma.20G161600.1, Glyma.13G097400.1, Glyma.U010600.1, Glyma.14G175900.1, Glym…	1	Glyma.17G149300.1	0.0698692
Genetic Information Processing	Translation			150		1			0
Metabolism	Biosynthesis of other secondary metabolites	gmx00943	Isoflavonoid biosynthesis	174	Glyma.18G268300.1, Glyma.01G217000.1, Glyma.06G030900.1, Glyma.10G092600.1, Glyma.10G203500.1, Glyma.10G115400.1, Glyma.10G115900.1, Glyma.09G279100.1, Glyma.01G211800.1, Glyma.14G200900.1, Glyma.03G030400.1, Glyma.20G143400.1, Glyma.09G049100.1, Glyma.20G007200.1, Glyma.18G268500.1, Glyma.17G007200.1, Glyma.14G015100.1, Glyma.17G255900.1, Glyma.14G117200.1, Glyma.18G267900.1, Glyma.20G213600.1, …				1	Glyma.03G030300.1	0.0330823
Metabolism	Biosynthesis of other secondary metabolites			174		0			1
Metabolism	Energy metabolism	gmx00910	Nitrogen metabolism	69	Glyma.03G185600.1, Glyma.19G111000.1, Glyma.19G185900.1, Glyma.12G175800.1, Glyma.19G135900.1, Glyma.03G128300.1, Glyma.19G130800.1, Glyma.11G195200.1, Glyma.19G007700.1, Glyma.07G012500.1, Glyma.02G132100.1, Glyma.13G257200.1, Glyma.10G005200.1, Glyma.10G059400.1, Glyma.16G153400.1, Glyma.17G161900.1, Glyma.19G137100.1, Glyma.18G138400.1, Glyma.13G083800.1, Glyma.13G323800.1, Glyma.13G084000.1, …	1	Glyma.06G109200.1	0.0326429
Metabolism	Energy metabolism			69		1			0
Metabolism	Global and overview maps	gmx01100	Metabolic pathways	4861	Glyma.17G206600.1, Glyma.10G070300.1, Glyma.20G177700.1, Glyma.08G157800.1, Glyma.10G221000.1, Glyma.13G173900.1, Glyma.02G228100.1, Glyma.04G111300.1, Glyma.18G243300.1, Glyma.08G058800.1, Glyma.08G044000.1, Glyma.16G150600.1, Glyma.01G226700.1, Glyma.11G213600.1, Glyma.07G110900.1, Glyma.04G092400.1, Glyma.02G308500.1, Glyma.17G003200.1, Glyma.14G048900.1, Glyma.06G015900.1, Glyma.09G038000.1, …	1	Glyma.06G109200.1	0.956603	1	Glyma.17G209900.1	0.714836
					Glyma.03G262300.1, Glyma.01G040000.1, Glyma.15G051500.1, Glyma.06G123900.1, Glyma.05G228500.1, Glyma.15G133600.1, Glyma.06G220300.1, Glyma.13G118300.1, Glyma.08G112600.1, Glyma.04G074000.1, Glyma.14G125300.1, Glyma.17G069600.1, Glyma.10G065800.1, Glyma.02G078700.1, Glyma.16G153300.1, Glyma.02G104300.1, Glyma.08G108000.1, Glyma.17G148000.1, Glyma.08G280700.1, Glyma.01G235300.1, Glyma.15G197800.1, …
					Glyma.06G020300.1, Glyma.08G174600.1, Glyma.03G151500.1, Glyma.06G003300.1, Glyma.01G187500.1, Glyma.10G268200.1, Glyma.16G121700.1, Glyma.14G147700.1, Glyma.12G225300.1, Glyma.15G200600.1, Glyma.03G224300.1, Glyma.20G043000.1, Glyma.03G092800.1, Glyma.02G009300.1, Glyma.11G071300.1, Glyma.15G071200.1, Glyma.14G053700.1, Glyma.10G289600.1, Glyma.11G093200.1, Glyma.08G001000.1, Glyma.16G089000.1, …
Metabolism	Global and overview maps	gmx01110	Biosynthesis of secondary metabolites	3001	Glyma.10G070300.1, Glyma.03G032700.1, Glyma.02G217100.1, Glyma.13G173900.1, Glyma.10G203500.1, Glyma.08G058800.1, Glyma.10G010700.1, Glyma.16G150600.1, Glyma.01G226700.1, Glyma.13G104600.1, Glyma.07G110900.1, Glyma.02G308500.1, Glyma.18G092900.1, Glyma.09G038000.1, Glyma.20G054000.1, Glyma.16G033700.1, Glyma.16G043300.1, Glyma.02G120200.1, Glyma.08G079900.1, Glyma.02G228100.1, Glyma.01G188800.1, …				2	Glyma.03G030300.1, Glyma.17G209900.1	0.0827358
					Glyma.17G054600.1, Glyma.05G236000.1, Glyma.03G176800.1, Glyma.19G144700.1, Glyma.15G203100.1, Glyma.15G155700.1, Glyma.01G172800.1, Glyma.07G035000.1, Glyma.02G059000.1, Glyma.07G065700.1, Glyma.03G055900.1, Glyma.06G321500.1, Glyma.13G202200.1, Glyma.11G007600.1, Glyma.03G187000.1, Glyma.02G277900.1, Glyma.13G093100.1, Glyma.20G213100.1, Glyma.08G140400.1, Glyma.06G203300.1, Glyma.18G267800.1, …
Metabolism	Global and overview maps			7862		1			3
Metabolism	Lipid metabolism	gmx00592	alpha-Linolenic acid metabolism	109	Glyma.09G191700.1, Glyma.07G196800.1, Glyma.20G020800.1, Glyma.19G011700.1, Glyma.04G035000.1, Glyma.07G162900.1, Glyma.07G129900.1, Glyma.05G180100.1, Glyma.16G134000.1, Glyma.06G285400.1, Glyma.10G197800.1, Glyma.05G062200.1, Glyma.14G078600.1, Glyma.05G064200.1, Glyma.02G099200.1, Glyma.20G054000.1, Glyma.15G074300.1, Glyma.16G134600.1, Glyma.03G130900.1, Glyma.06G016900.1, Glyma.12G002100.1, …				1	Glyma.17G209900.1	0.0207891
Metabolism	Lipid metabolism			109		0			1
Organismal Systems	Environmental adaptation	gmx04712	Circadian rhythm - plant	116	Glyma.05G067300.1, Glyma.03G225000.1, Glyma.03G227300.1, Glyma.16G018000.1, Glyma.19G224700.1, Glyma.17G062000.1, Glyma.19G260400.1, Glyma.16G044200.1, Glyma.20G090000.1, Glyma.13G089200.1, Glyma.17G231600.1, Glyma.04G228300.1, Glyma.12G224600.1, Glyma.08G110400.1, Glyma.05G025000.1, Glyma.15G140000.1, Glyma.07G048500.1, Glyma.16G151000.1, Glyma.11G050000.1, Glyma.17G102200.1, Glyma.05G104600.1, …	1	Glyma.17G149300.1	0.0543856
Organismal Systems	Environmental adaptation			116		1			0

## Sheet: KEGG_0h_roots
						Up regulation			Down regulation
Major Classification	Sub Classification	Pathway ID	Pathway Name	Num. of Ref. gene	Ref. gene List	Num. of upR.DEGs	upR.DEGs list	upR.pvalue	Num. of dwR.DEGs	dwR.DEGs list	dwR.pvalue
Cellular Processes	Transport and catabolism	gmx04144	Endocytosis	629	Glyma.09G147600.1, Glyma.10G137500.1, Glyma.11G178500.1, Glyma.13G162500.1, Glyma.U000300.1, Glyma.19G090300.1, Glyma.15G152100.1, Glyma.03G059000.1, Glyma.15G180500.1, Glyma.03G095100.1, Glyma.08G124000.1, Glyma.18G045000.1, Glyma.12G084200.1, Glyma.08G146500.1, Glyma.19G130700.1, Glyma.15G046400.1, Glyma.16G053400.1, Glyma.15G088000.1, Glyma.19G188300.1, Glyma.03G036300.1, Glyma.17G189100.1, Gl…	2	Glyma.13G224000.1, Glyma.15G088000.1	0.0622672
Cellular Processes	Transport and catabolism			629		2			0
Environmental Information Processing	Membrane transport	gmx02010	ABC transporters	110	Glyma.16G172500.1, Glyma.09G206300.1, Glyma.18G286600.1, Glyma.04G126500.1, Glyma.12G135300.1, Glyma.07G011500.1, Glyma.18G094000.1, Glyma.18G079700.1, Glyma.16G078100.1, Glyma.03G083800.1, Glyma.08G270300.1, Glyma.02G188300.1, Glyma.10G227400.1, Glyma.17G041200.1, Glyma.10G217300.1, Glyma.20G174800.1, Glyma.14G220200.1, Glyma.16G110100.1, Glyma.10G086800.1, Glyma.13G222000.1, Glyma.08G101500.1, …	1	Glyma.14G015300.1	0.071537	1	Glyma.02G188300.1	0.071537
Environmental Information Processing	Membrane transport			110		1			1
Environmental Information Processing	Signal transduction	gmx04016	MAPK signaling pathway - plant	574	Glyma.01G083200.1, Glyma.09G152400.1, Glyma.07G229500.1, Glyma.06G051800.1, Glyma.11G020700.1, Glyma.09G177600.1, Glyma.18G198000.1, Glyma.16G078900.1, Glyma.10G030500.1, Glyma.14G218000.1, Glyma.03G167500.1, Glyma.04G017500.1, Glyma.02G006200.1, Glyma.18G238100.1, Glyma.13G371200.1, Glyma.13G252300.1, Glyma.04G147000.1, Glyma.18G254700.1, Glyma.14G093700.1, Glyma.18G249900.1, Glyma.10G066000.1, …	1	Glyma.20G034200.1	0.327182
Environmental Information Processing	Signal transduction	gmx04070	Phosphatidylinositol signaling system	144	Glyma.07G151700.1, Glyma.14G072200.1, Glyma.10G221000.1, Glyma.09G236800.1, Glyma.06G030100.1, Glyma.07G229500.1, Glyma.06G223900.1, Glyma.11G229900.1, Glyma.06G089800.1, Glyma.05G197200.1, Glyma.04G143000.1, Glyma.02G257200.1, Glyma.12G146700.1, Glyma.06G152800.1, Glyma.10G030500.1, Glyma.10G255000.1, Glyma.06G096300.1, Glyma.04G253100.1, Glyma.08G086800.1, Glyma.19G130700.1, Glyma.15G046400.1, …	1	Glyma.20G034200.1	0.0927408
Environmental Information Processing	Signal transduction			718		2			0
Genetic Information Processing	Folding, sorting and degradation	gmx04141	Protein processing in endoplasmic reticulum	388	Glyma.14G007700.1, Glyma.07G215200.1, Glyma.18G024800.1, Glyma.19G027200.1, Glyma.08G025700.1, Glyma.10G147800.1, Glyma.11G187200.1, Glyma.11G107800.1, Glyma.15G194900.1, Glyma.05G225500.1, Glyma.15G088000.1, Glyma.06G227200.1, Glyma.04G238800.1, Glyma.16G123700.1, Glyma.18G289600.1, Glyma.12G192600.1, Glyma.08G006500.1, Glyma.07G241900.1, Glyma.12G050700.1, Glyma.16G077300.1, Glyma.07G240600.1, …	2	Glyma.13G224000.1, Glyma.15G088000.1	0.0255954
Genetic Information Processing	Folding, sorting and degradation			388		2			0
Genetic Information Processing	Transcription	gmx03040	Spliceosome	314	Glyma.10G192200.1, Glyma.07G220800.1, Glyma.12G181300.1, Glyma.19G228900.1, Glyma.16G070900.1, Glyma.06G324000.1, Glyma.08G072600.1, Glyma.18G004000.1, Glyma.15G097500.1, Glyma.07G053200.1, Glyma.16G121300.1, Glyma.19G217400.1, Glyma.17G105700.1, Glyma.08G288300.1, Glyma.05G003400.1, Glyma.01G040900.1, Glyma.03G017200.1, Glyma.02G003600.1, Glyma.06G234100.1, Glyma.20G198200.1, Glyma.09G104200.1, …	2	Glyma.13G224000.1, Glyma.15G088000.1	0.0171584
Genetic Information Processing	Transcription			314		2			0
Genetic Information Processing	Translation	gmx03008	Ribosome biogenesis in eukaryotes	150	Glyma.11G011700.1, Glyma.17G233900.1, Glyma.12G049700.1, Glyma.13G312200.1, Glyma.12G040200.1, Glyma.18G043300.1, Glyma.05G067300.1, Glyma.15G059400.1, Glyma.18G230300.1, Glyma.16G208600.1, Glyma.12G189600.1, Glyma.10G122200.1, Glyma.04G139900.1, Glyma.11G237200.1, Glyma.04G200700.1, Glyma.U030200.1, Glyma.07G261900.1, Glyma.20G161600.1, Glyma.13G097400.1, Glyma.U010600.1, Glyma.14G175900.1, Glym…	1	Glyma.17G149300.1	0.0964392
Genetic Information Processing	Translation	gmx03013	Nucleocytoplasmic transport	209	Glyma.12G059700.1, Glyma.11G011700.1, Glyma.18G092300.1, Glyma.19G043700.1, Glyma.15G144800.1, Glyma.02G129000.1, Glyma.15G097500.1, Glyma.15G018900.1, Glyma.06G053200.1, Glyma.13G137700.1, Glyma.06G131100.1, Glyma.03G243400.1, Glyma.17G094800.1, Glyma.15G091800.1, Glyma.02G305200.1, Glyma.13G294500.1, Glyma.19G107500.1, Glyma.15G255400.1, Glyma.17G169700.1, Glyma.15G080600.1, Glyma.15G026100.1, …	1	Glyma.04G195500.1	0.132124
Genetic Information Processing	Translation			359		2			0
Metabolism	Biosynthesis of other secondary metabolites	gmx00940	Phenylpropanoid biosynthesis	401	Glyma.11G074100.1, Glyma.03G032700.1, Glyma.03G214800.1, Glyma.08G039300.1, Glyma.06G118800.1, Glyma.16G150600.1, Glyma.20G180800.1, Glyma.07G023700.1, Glyma.05G231800.1, Glyma.08G079900.1, Glyma.07G048700.1, Glyma.12G079600.1, Glyma.02G037800.1, Glyma.04G113500.1, Glyma.20G213100.1, Glyma.09G156700.1, Glyma.11G080300.1, Glyma.20G033500.1, Glyma.05G187700.1, Glyma.09G189200.1, Glyma.16G096300.1, …	1	Glyma.02G127300.1	0.240021
Metabolism	Biosynthesis of other secondary metabolites			401		1			0
Metabolism	Carbohydrate metabolism	gmx00053	Ascorbate and aldarate metabolism	148	Glyma.07G137200.1, Glyma.11G254900.1, Glyma.04G019500.1, Glyma.17G012300.1, Glyma.01G102900.1, Glyma.11G107200.1, Glyma.10G291100.1, Glyma.05G052100.1, Glyma.18G092900.1, Glyma.05G152300.1, Glyma.13G170600.1, Glyma.08G243000.1, Glyma.13G076900.1, Glyma.10G104100.1, Glyma.07G013900.1, Glyma.U040600.1, Glyma.12G023300.1, Glyma.15G178400.1, Glyma.09G232900.1, Glyma.06G114400.1, Glyma.03G070100.1, Gl…				2	Glyma.19G244600.1, Glyma.19G244700.1	0.00400674
Metabolism	Carbohydrate metabolism	gmx00520	Amino sugar and nucleotide sugar metabolism	328	Glyma.03G042000.1, Glyma.03G120100.1, Glyma.02G250800.1, Glyma.05G204700.1, Glyma.19G221800.1, Glyma.08G074700.1, Glyma.10G045800.1, Glyma.18G243300.1, Glyma.11G254900.1, Glyma.08G242500.1, Glyma.11G010400.1, Glyma.15G206800.1, Glyma.12G017600.1, Glyma.02G241100.1, Glyma.15G157100.1, Glyma.20G224400.1, Glyma.08G117500.1, Glyma.05G052100.1, Glyma.05G152300.1, Glyma.09G017000.1, Glyma.19G257700.1, …				2	Glyma.19G244600.1, Glyma.19G244700.1	0.0186407
Metabolism	Carbohydrate metabolism			476		0			4
Metabolism	Energy metabolism	gmx00710	Carbon fixation in photosynthetic organisms	130	Glyma.13G336200.1, Glyma.08G273100.1, Glyma.07G182300.1, Glyma.14G189400.1, Glyma.16G150200.1, Glyma.02G117700.1, Glyma.05G025300.1, Glyma.06G087800.1, Glyma.03G185800.1, Glyma.04G080700.1, Glyma.19G088400.1, Glyma.13G045400.1, Glyma.12G153000.1, Glyma.19G186000.1, Glyma.10G066700.1, Glyma.18G193600.1, Glyma.08G063800.1, Glyma.16G168000.1, Glyma.08G067500.1, Glyma.03G246300.1, Glyma.03G092700.1, …				1	Glyma.09G210900.1	0.0840606
Metabolism	Energy metabolism	gmx00910	Nitrogen metabolism	69	Glyma.03G185600.1, Glyma.19G111000.1, Glyma.19G185900.1, Glyma.12G175800.1, Glyma.19G135900.1, Glyma.03G128300.1, Glyma.19G130800.1, Glyma.11G195200.1, Glyma.19G007700.1, Glyma.07G012500.1, Glyma.02G132100.1, Glyma.13G257200.1, Glyma.10G005200.1, Glyma.10G059400.1, Glyma.16G153400.1, Glyma.17G161900.1, Glyma.19G137100.1, Glyma.18G138400.1, Glyma.13G083800.1, Glyma.13G323800.1, Glyma.13G084000.1, …				2	Glyma.19G007700.1, Glyma.05G007100.1	0.000886284
Metabolism	Energy metabolism			199		0			3
Metabolism	Global and overview maps	gmx01100	Metabolic pathways	4861	Glyma.17G206600.1, Glyma.10G070300.1, Glyma.20G177700.1, Glyma.08G157800.1, Glyma.10G221000.1, Glyma.13G173900.1, Glyma.02G228100.1, Glyma.04G111300.1, Glyma.18G243300.1, Glyma.08G058800.1, Glyma.08G044000.1, Glyma.16G150600.1, Glyma.01G226700.1, Glyma.11G213600.1, Glyma.07G110900.1, Glyma.04G092400.1, Glyma.02G308500.1, Glyma.17G003200.1, Glyma.14G048900.1, Glyma.06G015900.1, Glyma.09G038000.1, …	1	Glyma.02G127300.1	0.987635	6	Glyma.19G244600.1, Glyma.09G210900.1, Glyma.19G244700.1, Glyma.15G080200.1, Glyma.19G007700.1, Glyma.05G007100.1	0.0429837
					Glyma.03G262300.1, Glyma.01G040000.1, Glyma.15G051500.1, Glyma.06G123900.1, Glyma.05G228500.1, Glyma.15G133600.1, Glyma.06G220300.1, Glyma.13G118300.1, Glyma.08G112600.1, Glyma.04G074000.1, Glyma.14G125300.1, Glyma.17G069600.1, Glyma.10G065800.1, Glyma.02G078700.1, Glyma.16G153300.1, Glyma.02G104300.1, Glyma.08G108000.1, Glyma.17G148000.1, Glyma.08G280700.1, Glyma.01G235300.1, Glyma.15G197800.1, …
					Glyma.06G020300.1, Glyma.08G174600.1, Glyma.03G151500.1, Glyma.06G003300.1, Glyma.01G187500.1, Glyma.10G268200.1, Glyma.16G121700.1, Glyma.14G147700.1, Glyma.12G225300.1, Glyma.15G200600.1, Glyma.03G224300.1, Glyma.20G043000.1, Glyma.03G092800.1, Glyma.02G009300.1, Glyma.11G071300.1, Glyma.15G071200.1, Glyma.14G053700.1, Glyma.10G289600.1, Glyma.11G093200.1, Glyma.08G001000.1, Glyma.16G089000.1, …
Metabolism	Global and overview maps	gmx01110	Biosynthesis of secondary metabolites	3001	Glyma.10G070300.1, Glyma.03G032700.1, Glyma.02G217100.1, Glyma.13G173900.1, Glyma.10G203500.1, Glyma.08G058800.1, Glyma.10G010700.1, Glyma.16G150600.1, Glyma.01G226700.1, Glyma.13G104600.1, Glyma.07G110900.1, Glyma.02G308500.1, Glyma.18G092900.1, Glyma.09G038000.1, Glyma.20G054000.1, Glyma.16G033700.1, Glyma.16G043300.1, Glyma.02G120200.1, Glyma.08G079900.1, Glyma.02G228100.1, Glyma.01G188800.1, …	1	Glyma.02G127300.1	0.907017	3	Glyma.19G244600.1, Glyma.19G244700.1, Glyma.15G080200.1	0.325116
					Glyma.17G054600.1, Glyma.05G236000.1, Glyma.03G176800.1, Glyma.19G144700.1, Glyma.15G203100.1, Glyma.15G155700.1, Glyma.01G172800.1, Glyma.07G035000.1, Glyma.02G059000.1, Glyma.07G065700.1, Glyma.03G055900.1, Glyma.06G321500.1, Glyma.13G202200.1, Glyma.11G007600.1, Glyma.03G187000.1, Glyma.02G277900.1, Glyma.13G093100.1, Glyma.20G213100.1, Glyma.08G140400.1, Glyma.06G203300.1, Glyma.18G267800.1, …
Metabolism	Global and overview maps	gmx01200	Carbon metabolism	530	Glyma.13G336200.1, Glyma.10G159700.1, Glyma.13G152900.1, Glyma.14G189400.1, Glyma.11G041900.1, Glyma.02G274100.1, Glyma.16G066200.1, Glyma.09G038000.1, Glyma.12G021700.1, Glyma.08G254500.1, Glyma.02G042100.1, Glyma.17G128100.1, Glyma.02G138400.1, Glyma.10G064000.1, Glyma.13G045400.1, Glyma.06G285400.1, Glyma.05G098000.1, Glyma.19G186000.1, Glyma.20G166400.1, Glyma.06G325300.1, Glyma.02G057400.1, …				1	Glyma.09G210900.1	0.30587
Metabolism	Global and overview maps	gmx01240	Biosynthesis of cofactors	516	Glyma.10G279500.1, Glyma.10G070300.1, Glyma.02G288400.1, Glyma.08G157800.1, Glyma.18G034200.1, Glyma.13G032400.1, Glyma.08G058800.1, Glyma.15G276800.1, Glyma.12G020100.1, Glyma.01G102900.1, Glyma.18G092900.1, Glyma.09G038000.1, Glyma.11G115200.1, Glyma.01G116100.1, Glyma.13G128000.1, Glyma.01G196300.1, Glyma.11G210400.1, Glyma.11G094700.1, Glyma.06G259200.1, Glyma.09G118600.1, Glyma.18G223400.1, …				2	Glyma.19G244600.1, Glyma.19G244700.1	0.0434573
Metabolism	Global and overview maps	gmx01250	Biosynthesis of nucleotide sugars	192	Glyma.03G042000.1, Glyma.05G204700.1, Glyma.10G045800.1, Glyma.18G243300.1, Glyma.11G254900.1, Glyma.U025400.1, Glyma.11G141200.1, Glyma.05G052100.1, Glyma.05G152300.1, Glyma.12G021700.1, Glyma.01G225800.1, Glyma.20G213300.1, Glyma.20G224400.1, Glyma.08G011800.1, Glyma.07G013900.1, Glyma.18G229800.1, Glyma.04G178400.1, Glyma.17G257800.1, Glyma.17G252500.1, Glyma.11G141300.1, Glyma.09G232900.1, Gl…				2	Glyma.19G244600.1, Glyma.19G244700.1	0.00665895
Metabolism	Global and overview maps			9100		2			14
Metabolism	Metabolism of cofactors and vitamins	gmx00860	Porphyrin metabolism	93	Glyma.07G184700.1, Glyma.14G185700.1, Glyma.20G243400.1, Glyma.12G082100.1, Glyma.01G226700.1, Glyma.17G100700.1, Glyma.08G064700.1, Glyma.09G191200.1, Glyma.12G222200.1, Glyma.04G243800.1, Glyma.11G094700.1, Glyma.15G215900.1, Glyma.14G003200.1, Glyma.07G097000.1, Glyma.13G171800.1, Glyma.04G205600.1, Glyma.02G304700.1, Glyma.02G301700.1, Glyma.01G227400.1, Glyma.12G150400.1, Glyma.17G132800.1, …				1	Glyma.15G080200.1	0.0607768
Metabolism	Metabolism of cofactors and vitamins			93		0			1
Organismal Systems	Environmental adaptation	gmx04626	Plant-pathogen interaction	668	Glyma.14G007700.1, Glyma.01G083200.1, Glyma.03G176500.1, Glyma.08G123300.1, Glyma.02G289800.1, Glyma.20G210900.1, Glyma.07G229500.1, Glyma.U033000.1, Glyma.03G146400.1, Glyma.03G253800.1, Glyma.18G082100.1, Glyma.11G020700.1, Glyma.12G039400.1, Glyma.09G210400.1, Glyma.10G030500.1, Glyma.01G150700.1, Glyma.18G088400.1, Glyma.18G086500.1, Glyma.16G218000.1, Glyma.06G311200.1, Glyma.08G223400.1, Gl…	1	Glyma.20G034200.1	0.370839
Organismal Systems	Environmental adaptation	gmx04712	Circadian rhythm - plant	116	Glyma.05G067300.1, Glyma.03G225000.1, Glyma.03G227300.1, Glyma.16G018000.1, Glyma.19G224700.1, Glyma.17G062000.1, Glyma.19G260400.1, Glyma.16G044200.1, Glyma.20G090000.1, Glyma.13G089200.1, Glyma.17G231600.1, Glyma.04G228300.1, Glyma.12G224600.1, Glyma.08G110400.1, Glyma.05G025000.1, Glyma.15G140000.1, Glyma.07G048500.1, Glyma.16G151000.1, Glyma.11G050000.1, Glyma.17G102200.1, Glyma.05G104600.1, …	1	Glyma.17G149300.1	0.0753094
Organismal Systems	Environmental adaptation			784		2			0

## Sheet: KEGG_24h_roots
						Up regulation			Down regulation
Major Classification	Sub Classification	Pathway ID	Pathway Name	Num. of Ref. gene	Ref. gene List	Num. of upR.DEGs	upR.DEGs list	upR.pvalue	Num. of dwR.DEGs	dwR.DEGs list	dwR.pvalue
Environmental Information Processing	Membrane transport	gmx02010	ABC transporters	110	Glyma.16G172500.1, Glyma.09G206300.1, Glyma.18G286600.1, Glyma.04G126500.1, Glyma.12G135300.1, Glyma.07G011500.1, Glyma.18G094000.1, Glyma.18G079700.1, Glyma.16G078100.1, Glyma.03G083800.1, Glyma.08G270300.1, Glyma.02G188300.1, Glyma.10G227400.1, Glyma.17G041200.1, Glyma.10G217300.1, Glyma.20G174800.1, Glyma.14G220200.1, Glyma.16G110100.1, Glyma.10G086800.1, Glyma.13G222000.1, Glyma.08G101500.1, …				1	Glyma.16G172500.1	0.199745
Environmental Information Processing	Membrane transport			110		0			1
Metabolism	Amino acid metabolism	gmx00270	Cysteine and methionine metabolism	244	Glyma.15G112700.1, Glyma.17G009800.1, Glyma.12G205900.1, Glyma.17G039000.1, Glyma.17G216000.1, Glyma.10G159700.1, Glyma.03G184000.1, Glyma.14G014000.1, Glyma.10G137700.1, Glyma.01G219900.1, Glyma.06G110900.1, Glyma.04G187600.1, Glyma.04G048700.1, Glyma.02G128000.1, Glyma.19G132000.1, Glyma.18G002900.1, Glyma.20G129700.1, Glyma.11G083600.1, Glyma.05G182600.1, Glyma.16G203600.1, Glyma.06G184100.1, …				1	Glyma.09G036400.1	0.391951
Metabolism	Amino acid metabolism	gmx00350	Tyrosine metabolism	94	Glyma.18G225100.1, Glyma.18G143600.1, Glyma.01G142800.1, Glyma.17G216000.1, Glyma.01G139800.1, Glyma.03G059400.1, Glyma.17G003200.1, Glyma.02G274100.1, Glyma.09G010000.1, Glyma.10G041000.1, Glyma.11G238200.1, Glyma.06G235500.1, Glyma.13G242300.1, Glyma.17G085500.1, Glyma.01G116700.1, Glyma.16G128100.1, Glyma.06G270400.1, Glyma.14G030400.1, Glyma.15G071200.1, Glyma.14G121200.1, Glyma.13G242400.1, …				1	Glyma.07G193300.1	0.173261
Metabolism	Amino acid metabolism			338		0			2
Metabolism	Biosynthesis of other secondary metabolites	gmx00950	Isoquinoline alkaloid biosynthesis	55	Glyma.01G062400.1, Glyma.06G082400.1, Glyma.12G205900.1, Glyma.18G143600.1, Glyma.08G282800.1, Glyma.20G145100.1, Glyma.17G216000.1, Glyma.03G167900.1, Glyma.15G128000.1, Glyma.03G037700.1, Glyma.15G071100.1, Glyma.20G145300.1, Glyma.13G183200.1, Glyma.02G038500.1, Glyma.01G131100.1, Glyma.14G111800.1, Glyma.13G295000.1, Glyma.11G238300.1, Glyma.07G193500.1, Glyma.17G085500.1, Glyma.15G071000.1, …				1	Glyma.07G193300.1	0.105166
Metabolism	Biosynthesis of other secondary metabolites	gmx00999	Biosynthesis of various plant secondary metabolites	156	Glyma.18G102700.1, Glyma.01G135200.1, Glyma.12G222900.1, Glyma.12G104300.1, Glyma.18G208300.1, Glyma.11G000500.1, Glyma.01G082200.1, Glyma.11G060200.1, Glyma.11G176400.1, Glyma.13G278600.1, Glyma.03G184000.1, Glyma.16G039300.1, Glyma.19G015300.1, Glyma.07G151800.1, Glyma.09G280400.1, Glyma.16G033700.1, Glyma.20G230300.1, Glyma.12G054300.1, Glyma.07G100500.1, Glyma.15G257900.1, Glyma.08G264000.1, …				4	Glyma.07G258700.1, Glyma.15G271000.1, Glyma.09G036400.1, Glyma.07G254600.1	0.00023616
Metabolism	Biosynthesis of other secondary metabolites			211		0			5
Metabolism	Carbohydrate metabolism	gmx00020	Citrate cycle (TCA cycle)	102	Glyma.08G273100.1, Glyma.14G211000.1, Glyma.16G066200.1, Glyma.09G038000.1, Glyma.11G084000.1, Glyma.02G042100.1, Glyma.02G026800.1, Glyma.14G186900.1, Glyma.08G063800.1, Glyma.02G057400.1, Glyma.15G268500.1, Glyma.05G026300.1, Glyma.01G028900.1, Glyma.07G241600.1, Glyma.14G020200.1, Glyma.02G094300.1, Glyma.14G026400.1, Glyma.11G043900.1, Glyma.14G092100.1, Glyma.07G049600.1, Glyma.15G267000.1, …				1	Glyma.15G267000.1	0.186606
Metabolism	Carbohydrate metabolism	gmx00040	Pentose and glucuronate interconversions	256	Glyma.07G046000.1, Glyma.09G041600.1, Glyma.07G137200.1, Glyma.16G083600.1, Glyma.13G113700.1, Glyma.15G151900.1, Glyma.03G095600.1, Glyma.18G139800.1, Glyma.08G044000.1, Glyma.05G044000.1, Glyma.02G241100.1, Glyma.17G141700.1, Glyma.06G174700.1, Glyma.10G125000.1, Glyma.05G133400.1, Glyma.19G220600.1, Glyma.17G126500.1, Glyma.03G185400.1, Glyma.19G226500.1, Glyma.15G184400.1, Glyma.17G209800.1, …				3	Glyma.20G077300.1, Glyma.10G125000.1, Glyma.19G053800.1	0.0140091
Metabolism	Carbohydrate metabolism	gmx00053	Ascorbate and aldarate metabolism	148	Glyma.07G137200.1, Glyma.11G254900.1, Glyma.04G019500.1, Glyma.17G012300.1, Glyma.01G102900.1, Glyma.11G107200.1, Glyma.10G291100.1, Glyma.05G052100.1, Glyma.18G092900.1, Glyma.05G152300.1, Glyma.13G170600.1, Glyma.08G243000.1, Glyma.13G076900.1, Glyma.10G104100.1, Glyma.07G013900.1, Glyma.U040600.1, Glyma.12G023300.1, Glyma.15G178400.1, Glyma.09G232900.1, Glyma.06G114400.1, Glyma.03G070100.1, Gl…				2	Glyma.19G244600.1, Glyma.17G180400.1	0.0351984
Metabolism	Carbohydrate metabolism	gmx00500	Starch and sucrose metabolism	383	Glyma.04G111300.1, Glyma.11G216000.1, Glyma.12G021700.1, Glyma.06G277200.1, Glyma.17G242400.1, Glyma.19G022900.1, Glyma.12G054500.1, Glyma.05G054800.1, Glyma.07G129700.1, Glyma.18G136200.1, Glyma.15G031400.1, Glyma.06G075100.1, Glyma.13G092500.1, Glyma.19G223100.1, Glyma.10G074800.1, Glyma.07G015100.1, Glyma.16G039300.1, Glyma.17G156200.1, Glyma.08G137500.1, Glyma.04G103600.1, Glyma.11G015800.1, …				2	Glyma.07G258700.1, Glyma.15G271000.1	0.179128
Metabolism	Carbohydrate metabolism	gmx00520	Amino sugar and nucleotide sugar metabolism	328	Glyma.03G042000.1, Glyma.03G120100.1, Glyma.02G250800.1, Glyma.05G204700.1, Glyma.19G221800.1, Glyma.08G074700.1, Glyma.10G045800.1, Glyma.18G243300.1, Glyma.11G254900.1, Glyma.08G242500.1, Glyma.11G010400.1, Glyma.15G206800.1, Glyma.12G017600.1, Glyma.02G241100.1, Glyma.15G157100.1, Glyma.20G224400.1, Glyma.08G117500.1, Glyma.05G052100.1, Glyma.05G152300.1, Glyma.09G017000.1, Glyma.19G257700.1, …				2	Glyma.19G244600.1, Glyma.18G106300.1	0.140082
Metabolism	Carbohydrate metabolism	gmx00562	Inositol phosphate metabolism	151	Glyma.07G151700.1, Glyma.14G072200.1, Glyma.10G221000.1, Glyma.13G336200.1, Glyma.06G030100.1, Glyma.06G169100.1, Glyma.05G138100.1, Glyma.11G229900.1, Glyma.06G089800.1, Glyma.05G197200.1, Glyma.02G257200.1, Glyma.07G165600.1, Glyma.06G152800.1, Glyma.10G255000.1, Glyma.13G114600.1, Glyma.11G041600.1, Glyma.03G185800.1, Glyma.06G096300.1, Glyma.07G013900.1, Glyma.04G253100.1, Glyma.19G130700.1, …				1	Glyma.08G138200.1	0.263971
Metabolism	Carbohydrate metabolism			1368		0			11
Metabolism	Global and overview maps	gmx01100	Metabolic pathways	4861	Glyma.17G206600.1, Glyma.10G070300.1, Glyma.20G177700.1, Glyma.08G157800.1, Glyma.10G221000.1, Glyma.13G173900.1, Glyma.02G228100.1, Glyma.04G111300.1, Glyma.18G243300.1, Glyma.08G058800.1, Glyma.08G044000.1, Glyma.16G150600.1, Glyma.01G226700.1, Glyma.11G213600.1, Glyma.07G110900.1, Glyma.04G092400.1, Glyma.02G308500.1, Glyma.17G003200.1, Glyma.14G048900.1, Glyma.06G015900.1, Glyma.09G038000.1, …				13	Glyma.07G258700.1, Glyma.15G271000.1, Glyma.09G036400.1, Glyma.15G267000.1, Glyma.19G244600.1, Glyma.20G077300.1, Glyma.08G138200.1, Glyma.07G193300.1, Glyma.10G125000.1, Glyma.17G180400.1, Glyma.18G106300.1, Glyma.19G053800.1, Glyma.17G209900.1	0.117338
					Glyma.03G262300.1, Glyma.01G040000.1, Glyma.15G051500.1, Glyma.06G123900.1, Glyma.05G228500.1, Glyma.15G133600.1, Glyma.06G220300.1, Glyma.13G118300.1, Glyma.08G112600.1, Glyma.04G074000.1, Glyma.14G125300.1, Glyma.17G069600.1, Glyma.10G065800.1, Glyma.02G078700.1, Glyma.16G153300.1, Glyma.02G104300.1, Glyma.08G108000.1, Glyma.17G148000.1, Glyma.08G280700.1, Glyma.01G235300.1, Glyma.15G197800.1, …
					Glyma.06G020300.1, Glyma.08G174600.1, Glyma.03G151500.1, Glyma.06G003300.1, Glyma.01G187500.1, Glyma.10G268200.1, Glyma.16G121700.1, Glyma.14G147700.1, Glyma.12G225300.1, Glyma.15G200600.1, Glyma.03G224300.1, Glyma.20G043000.1, Glyma.03G092800.1, Glyma.02G009300.1, Glyma.11G071300.1, Glyma.15G071200.1, Glyma.14G053700.1, Glyma.10G289600.1, Glyma.11G093200.1, Glyma.08G001000.1, Glyma.16G089000.1, …
Metabolism	Global and overview maps	gmx01110	Biosynthesis of secondary metabolites	3001	Glyma.10G070300.1, Glyma.03G032700.1, Glyma.02G217100.1, Glyma.13G173900.1, Glyma.10G203500.1, Glyma.08G058800.1, Glyma.10G010700.1, Glyma.16G150600.1, Glyma.01G226700.1, Glyma.13G104600.1, Glyma.07G110900.1, Glyma.02G308500.1, Glyma.18G092900.1, Glyma.09G038000.1, Glyma.20G054000.1, Glyma.16G033700.1, Glyma.16G043300.1, Glyma.02G120200.1, Glyma.08G079900.1, Glyma.02G228100.1, Glyma.01G188800.1, …				13	Glyma.07G258700.1, Glyma.15G271000.1, Glyma.07G001300.1, Glyma.09G036400.1, Glyma.15G267000.1, Glyma.19G244600.1, Glyma.08G138200.1, Glyma.08G238100.1, Glyma.07G193300.1, Glyma.08G350800.1, Glyma.07G254600.1, Glyma.11G149100.1, Glyma.17G209900.1	0.00158071
					Glyma.17G054600.1, Glyma.05G236000.1, Glyma.03G176800.1, Glyma.19G144700.1, Glyma.15G203100.1, Glyma.15G155700.1, Glyma.01G172800.1, Glyma.07G035000.1, Glyma.02G059000.1, Glyma.07G065700.1, Glyma.03G055900.1, Glyma.06G321500.1, Glyma.13G202200.1, Glyma.11G007600.1, Glyma.03G187000.1, Glyma.02G277900.1, Glyma.13G093100.1, Glyma.20G213100.1, Glyma.08G140400.1, Glyma.06G203300.1, Glyma.18G267800.1, …
Metabolism	Global and overview maps	gmx01240	Biosynthesis of cofactors	516	Glyma.10G279500.1, Glyma.10G070300.1, Glyma.02G288400.1, Glyma.08G157800.1, Glyma.18G034200.1, Glyma.13G032400.1, Glyma.08G058800.1, Glyma.15G276800.1, Glyma.12G020100.1, Glyma.01G102900.1, Glyma.18G092900.1, Glyma.09G038000.1, Glyma.11G115200.1, Glyma.01G116100.1, Glyma.13G128000.1, Glyma.01G196300.1, Glyma.11G210400.1, Glyma.11G094700.1, Glyma.06G259200.1, Glyma.09G118600.1, Glyma.18G223400.1, …				1	Glyma.19G244600.1	0.655736
Metabolism	Global and overview maps	gmx01250	Biosynthesis of nucleotide sugars	192	Glyma.03G042000.1, Glyma.05G204700.1, Glyma.10G045800.1, Glyma.18G243300.1, Glyma.11G254900.1, Glyma.U025400.1, Glyma.11G141200.1, Glyma.05G052100.1, Glyma.05G152300.1, Glyma.12G021700.1, Glyma.01G225800.1, Glyma.20G213300.1, Glyma.20G224400.1, Glyma.08G011800.1, Glyma.07G013900.1, Glyma.18G229800.1, Glyma.04G178400.1, Glyma.17G257800.1, Glyma.17G252500.1, Glyma.11G141300.1, Glyma.09G232900.1, Gl…				2	Glyma.19G244600.1, Glyma.18G106300.1	0.0562853
Metabolism	Global and overview maps			8570		0			29
Metabolism	Lipid metabolism	gmx00591	Linoleic acid metabolism	57	Glyma.U039300.1, Glyma.08G189400.1, Glyma.16G008700.1, Glyma.03G237300.1, Glyma.07G196800.1, Glyma.07G034900.1, Glyma.13G347600.1, Glyma.13G030300.1, Glyma.08G189300.1, Glyma.20G144600.1, Glyma.11G197500.1, Glyma.04G105900.1, Glyma.02G190000.1, Glyma.11G130200.1, Glyma.19G132900.1, Glyma.08G189200.1, Glyma.10G105200.1, Glyma.08G189500.1, Glyma.08G189800.1, Glyma.15G233300.1, Glyma.14G173500.1, Gl…				2	Glyma.04G105900.1, Glyma.05G098600.1	0.00576271
Metabolism	Lipid metabolism	gmx00592	alpha-Linolenic acid metabolism	109	Glyma.09G191700.1, Glyma.07G196800.1, Glyma.20G020800.1, Glyma.19G011700.1, Glyma.04G035000.1, Glyma.07G162900.1, Glyma.07G129900.1, Glyma.05G180100.1, Glyma.16G134000.1, Glyma.06G285400.1, Glyma.10G197800.1, Glyma.05G062200.1, Glyma.14G078600.1, Glyma.05G064200.1, Glyma.02G099200.1, Glyma.20G054000.1, Glyma.15G074300.1, Glyma.16G134600.1, Glyma.03G130900.1, Glyma.06G016900.1, Glyma.12G002100.1, …				1	Glyma.17G209900.1	0.198114
Metabolism	Lipid metabolism			166		0			3
Metabolism	Metabolism of other amino acids	gmx00460	Cyanoamino acid metabolism	103	Glyma.18G102700.1, Glyma.12G222900.1, Glyma.12G104300.1, Glyma.11G176400.1, Glyma.13G278600.1, Glyma.09G023400.1, Glyma.11G130100.1, Glyma.07G151800.1, Glyma.09G003200.1, Glyma.06G107800.1, Glyma.12G054300.1, Glyma.09G258000.1, Glyma.07G100500.1, Glyma.01G005200.1, Glyma.12G054500.1, Glyma.13G343000.1, Glyma.15G031400.1, Glyma.12G053900.1, Glyma.08G274400.1, Glyma.15G031300.1, Glyma.14G086300.1, …				2	Glyma.07G258700.1, Glyma.15G271000.1	0.0179424
Metabolism	Metabolism of other amino acids			103		0			2
Metabolism	Metabolism of terpenoids and polyketides	gmx00905	Brassinosteroid biosynthesis	63	Glyma.01G170000.1, Glyma.08G140400.1, Glyma.13G261700.1, Glyma.19G033900.1, Glyma.10G296400.1, Glyma.07G010700.1, Glyma.13G262000.1, Glyma.07G144400.1, Glyma.16G195600.1, Glyma.16G008600.1, Glyma.17G118100.1, Glyma.02G057500.1, Glyma.16G195500.1, Glyma.11G073300.1, Glyma.11G026200.1, Glyma.16G068100.1, Glyma.17G249400.1, Glyma.15G245100.1, Glyma.14G059900.1, Glyma.06G215200.1, Glyma.13G181900.1, …				1	Glyma.08G238100.1	0.119555
Metabolism	Metabolism of terpenoids and polyketides	gmx00908	Zeatin biosynthesis	70	Glyma.10G234700.1, Glyma.08G364900.1, Glyma.19G136700.1, Glyma.18G274400.1, Glyma.10G062300.1, Glyma.13G046400.1, Glyma.12G011400.1, Glyma.18G218600.1, Glyma.07G256700.1, Glyma.13G209100.1, Glyma.17G054600.1, Glyma.11G188100.1, Glyma.10G025300.1, Glyma.13G104600.1, Glyma.02G148600.1, Glyma.19G135100.1, Glyma.04G224800.1, Glyma.14G099000.1, Glyma.19G187500.1, Glyma.09G063700.1, Glyma.12G086300.1, …				1	Glyma.11G149100.1	0.131965
Metabolism	Metabolism of terpenoids and polyketides	gmx00909	Sesquiterpenoid and triterpenoid biosynthesis	36	Glyma.15G065600.1, Glyma.12G179500.1, Glyma.13G253100.1, Glyma.12G216200.1, Glyma.12G138600.1, Glyma.U038300.1, Glyma.08G061600.1, Glyma.15G061800.1, Glyma.12G138100.1, Glyma.12G038200.1, Glyma.04G048200.1, Glyma.07G001300.1, Glyma.12G138800.1, Glyma.18G118100.1, Glyma.04G048500.1, Glyma.07G185500.1, Glyma.06G291800.1, Glyma.14G090400.1, Glyma.06G038700.1, Glyma.13G250400.1, Glyma.07G187600.1, Gl…				2	Glyma.07G001300.1, Glyma.08G350800.1	0.00233333
Metabolism	Metabolism of terpenoids and polyketides			169		0			4

## Sheet: KEGG_72h_roots
						Up regulation			Down regulation
Major Classification	Sub Classification	Pathway ID	Pathway Name	Num. of Ref. gene	Ref. gene List	Num. of upR.DEGs	upR.DEGs list	upR.pvalue	Num. of dwR.DEGs	dwR.DEGs list	dwR.pvalue
Genetic Information Processing	Translation	gmx03013	Nucleocytoplasmic transport	209	Glyma.12G059700.1, Glyma.11G011700.1, Glyma.18G092300.1, Glyma.19G043700.1, Glyma.15G144800.1, Glyma.02G129000.1, Glyma.15G097500.1, Glyma.15G018900.1, Glyma.06G053200.1, Glyma.13G137700.1, Glyma.06G131100.1, Glyma.03G243400.1, Glyma.17G094800.1, Glyma.15G091800.1, Glyma.02G305200.1, Glyma.13G294500.1, Glyma.19G107500.1, Glyma.15G255400.1, Glyma.17G169700.1, Glyma.15G080600.1, Glyma.15G026100.1, …	1	Glyma.04G195500.1	0.0962561
Genetic Information Processing	Translation			209		1			0
Metabolism	Amino acid metabolism	gmx00380	Tryptophan metabolism	125	Glyma.13G173900.1, Glyma.05G246300.1, Glyma.07G048900.1, Glyma.13G030400.1, Glyma.09G038000.1, Glyma.13G170600.1, Glyma.15G143100.1, Glyma.18G247000.1, Glyma.08G106000.1, Glyma.06G295700.1, Glyma.16G158100.1, Glyma.07G048700.1, Glyma.15G178400.1, Glyma.06G120700.1, Glyma.15G012300.1, Glyma.07G048800.1, Glyma.02G126500.1, Glyma.14G128200.1, Glyma.13G340000.1, Glyma.03G208900.1, Glyma.06G137300.1, …	2	Glyma.13G048100.1, Glyma.13G048200.1	0.00139112
Metabolism	Amino acid metabolism			125		2			0
Metabolism	Biosynthesis of other secondary metabolites	gmx00940	Phenylpropanoid biosynthesis	401	Glyma.11G074100.1, Glyma.03G032700.1, Glyma.03G214800.1, Glyma.08G039300.1, Glyma.06G118800.1, Glyma.16G150600.1, Glyma.20G180800.1, Glyma.07G023700.1, Glyma.05G231800.1, Glyma.08G079900.1, Glyma.07G048700.1, Glyma.12G079600.1, Glyma.02G037800.1, Glyma.04G113500.1, Glyma.20G213100.1, Glyma.09G156700.1, Glyma.11G080300.1, Glyma.20G033500.1, Glyma.05G187700.1, Glyma.09G189200.1, Glyma.16G096300.1, …	1	Glyma.08G179600.1	0.17801
Metabolism	Biosynthesis of other secondary metabolites	gmx00943	Isoflavonoid biosynthesis	174	Glyma.18G268300.1, Glyma.01G217000.1, Glyma.06G030900.1, Glyma.10G092600.1, Glyma.10G203500.1, Glyma.10G115400.1, Glyma.10G115900.1, Glyma.09G279100.1, Glyma.01G211800.1, Glyma.14G200900.1, Glyma.03G030400.1, Glyma.20G143400.1, Glyma.09G049100.1, Glyma.20G007200.1, Glyma.18G268500.1, Glyma.17G007200.1, Glyma.14G015100.1, Glyma.17G255900.1, Glyma.14G117200.1, Glyma.18G267900.1, Glyma.20G213600.1, …	1	Glyma.03G030900.1	0.0806762
Metabolism	Biosynthesis of other secondary metabolites			575		2			0
Metabolism	Global and overview maps	gmx01100	Metabolic pathways	4861	Glyma.17G206600.1, Glyma.10G070300.1, Glyma.20G177700.1, Glyma.08G157800.1, Glyma.10G221000.1, Glyma.13G173900.1, Glyma.02G228100.1, Glyma.04G111300.1, Glyma.18G243300.1, Glyma.08G058800.1, Glyma.08G044000.1, Glyma.16G150600.1, Glyma.01G226700.1, Glyma.11G213600.1, Glyma.07G110900.1, Glyma.04G092400.1, Glyma.02G308500.1, Glyma.17G003200.1, Glyma.14G048900.1, Glyma.06G015900.1, Glyma.09G038000.1, …	1	Glyma.08G179600.1	0.956603	1	Glyma.17G209900.1	0.46597
					Glyma.03G262300.1, Glyma.01G040000.1, Glyma.15G051500.1, Glyma.06G123900.1, Glyma.05G228500.1, Glyma.15G133600.1, Glyma.06G220300.1, Glyma.13G118300.1, Glyma.08G112600.1, Glyma.04G074000.1, Glyma.14G125300.1, Glyma.17G069600.1, Glyma.10G065800.1, Glyma.02G078700.1, Glyma.16G153300.1, Glyma.02G104300.1, Glyma.08G108000.1, Glyma.17G148000.1, Glyma.08G280700.1, Glyma.01G235300.1, Glyma.15G197800.1, …
					Glyma.06G020300.1, Glyma.08G174600.1, Glyma.03G151500.1, Glyma.06G003300.1, Glyma.01G187500.1, Glyma.10G268200.1, Glyma.16G121700.1, Glyma.14G147700.1, Glyma.12G225300.1, Glyma.15G200600.1, Glyma.03G224300.1, Glyma.20G043000.1, Glyma.03G092800.1, Glyma.02G009300.1, Glyma.11G071300.1, Glyma.15G071200.1, Glyma.14G053700.1, Glyma.10G289600.1, Glyma.11G093200.1, Glyma.08G001000.1, Glyma.16G089000.1, …
Metabolism	Global and overview maps	gmx01110	Biosynthesis of secondary metabolites	3001	Glyma.10G070300.1, Glyma.03G032700.1, Glyma.02G217100.1, Glyma.13G173900.1, Glyma.10G203500.1, Glyma.08G058800.1, Glyma.10G010700.1, Glyma.16G150600.1, Glyma.01G226700.1, Glyma.13G104600.1, Glyma.07G110900.1, Glyma.02G308500.1, Glyma.18G092900.1, Glyma.09G038000.1, Glyma.20G054000.1, Glyma.16G033700.1, Glyma.16G043300.1, Glyma.02G120200.1, Glyma.08G079900.1, Glyma.02G228100.1, Glyma.01G188800.1, …	2	Glyma.03G030900.1, Glyma.08G179600.1	0.446287	1	Glyma.17G209900.1	0.287673
					Glyma.17G054600.1, Glyma.05G236000.1, Glyma.03G176800.1, Glyma.19G144700.1, Glyma.15G203100.1, Glyma.15G155700.1, Glyma.01G172800.1, Glyma.07G035000.1, Glyma.02G059000.1, Glyma.07G065700.1, Glyma.03G055900.1, Glyma.06G321500.1, Glyma.13G202200.1, Glyma.11G007600.1, Glyma.03G187000.1, Glyma.02G277900.1, Glyma.13G093100.1, Glyma.20G213100.1, Glyma.08G140400.1, Glyma.06G203300.1, Glyma.18G267800.1, …
Metabolism	Global and overview maps			7862		3			2
Metabolism	Lipid metabolism	gmx00592	alpha-Linolenic acid metabolism	109	Glyma.09G191700.1, Glyma.07G196800.1, Glyma.20G020800.1, Glyma.19G011700.1, Glyma.04G035000.1, Glyma.07G162900.1, Glyma.07G129900.1, Glyma.05G180100.1, Glyma.16G134000.1, Glyma.06G285400.1, Glyma.10G197800.1, Glyma.05G062200.1, Glyma.14G078600.1, Glyma.05G064200.1, Glyma.02G099200.1, Glyma.20G054000.1, Glyma.15G074300.1, Glyma.16G134600.1, Glyma.03G130900.1, Glyma.06G016900.1, Glyma.12G002100.1, …				1	Glyma.17G209900.1	0.0104486
Metabolism	Lipid metabolism			109		0			1
