# Supplementary material for: Transcriptome Profiling of a Soybean Mutant with Salt Tolerance Induced by Gamma-ray Irradiation
Source: Plants (Basel). 2024 Jan 16;13(2):254. doi: 10.3390/plants13020254 (PMC10818854; doi:10.3390/plants13020254)
Supplement: Supplementary file 1 [file plants-13-00254-s001.zip › Table S13.xlsx]

## Sheet: Statistical of TFs
TF	num. of ref	num. of Assembled	TF	num. of ref	num. of Assembled	TF	num. of ref	num. of Assembled	TF	num. of ref	num. of Assembled	TF	num. of ref	num. of Assembled
AP2	99	47 (47)	Dof	97	77 (77)	HD-ZIP	180	99 (99)	NF-YA	117	21 (21)	TCP	81	52 (52)
ARF	107	56 (56)	E2F/DP	38	14 (14)	HRT-like	1	1 (1)	NF-YB	58	22 (22)	Trihelix	104	72 (72)
ARR-B	55	28 (28)	EIL	13	11 (11)	HSF	81	50 (50)	NF-YC	38	16 (16)	VOZ	26	6 (6)
B3	148	50 (50)	ERF	338	266 (266)	LBD	125	73 (73)	NZZ/SPL	0	0 (0)	WOX	41	25 (25)
BBR-BPC	29	10 (10)	FAR1	138	54 (54)	LFY	2	1 (1)	Nin-like	61	25 (25)	WRKY	296	176 (176)
BES1	19	16 (16)	G2-like	222	94 (94)	LSD	18	6 (6)	RAV	5	4 (4)	Whirly	18	6 (6)
C2H2	321	201 (201)	GATA	92	52 (52)	M-type_MADS	87	20 (20)	S1Fa-like	4	0 (0)	YABBY	47	14 (14)
C3H	150	78 (78)	GRAS	151	111 (111)	MIKC_MADS	209	77 (77)	SAP	2	1 (1)	ZF-HD	58	25 (25)
CAMTA	24	15 (15)	GRF	42	22 (22)	MYB	430	295 (295)	SBP	111	42 (42)	bHLH	548	317 (317)
CO-like	40	24 (24)	GeBP	10	8 (8)	MYB_related	342	106 (106)	SRS	42	21 (21)	bZIP	352	139 (139)
CPP	26	12 (12)	HB-PHD	16	6 (6)	NAC	269	171 (171)	STAT	2	1 (1)
DBB	47	18 (18)	HB-other	30	18 (18)	NF-X1	10	5 (5)	TALE	133	63 (63)

## Sheet: Detailed
	TF DB				Normalization																																				Log2FoldChange			Annoatation
Gene id	E-value	Identity	TF gene id	TF name	Kwangan_Leaf_1_0h	Kwangan_Leaf_2_0h	Kwangan_Leaf_3_0h	Kwangan_Leaf_1_24h	Kwangan_Leaf_2_24h	Kwangan_Leaf_3_24h	Kwangan_Leaf_1_72h	Kwangan_Leaf_2_72h	Kwangan_Leaf_3_72h	Kwangan_Root1_0h	Kwangan_Root2_0h	Kwangan_Root3_0h	Kwangan_Root1_24h	Kwangan_Root2_24h	Kwangan_Root3_24h	Kwangan_Root1_72h	Kwangan_Root2_72h	Kwangan_Root3_72h	KA_1285_Leaf_1_0h	KA_1285_Leaf_2_0h	KA_1285_Leaf_3_0h	KA_1285_Leaf_1_24h	KA_1285_Leaf_2_24h	KA_1285_Leaf_3_24h	KA_1285_Leaf_1_72h	KA_1285_Leaf_2_72h	KA_1285_Leaf_3_72h	KA_1285_Root1_0h	KA_1285_Root2_0h	KA_1285_Root3_0h	KA_1285_Root1_24h	KA_1285_Root2_24h	KA_1285_Root3_24h	KA_1285_Root1_72h	KA_1285_Root2_72h	KA_1285_Root3_72h	KA_1285_Root_0h_vs_Kwangan_Root_0h	KA_1285_Root_24h_vs_Kwangan_Root_24h	KA_1285_Root_72h_vs_Kwangan_Root_72h	Pfam	Panther	KOG	ec	KO	GO
Glyma.06G051900.1	6e-180	100	Glyma.06G051900.1.p	MYB_related	6.99118	2.18046	3.77299	3.60803	1.49083	4.30964	2.22729	2.85957	4.01645	82.9293	62.0003	7.08247	7.48193	10.9875	18.9309	1.74382	125.348	59.3237	1.62589	4.36656	1.97508	1.50885	2.2279	4.45356	1.83292	1.22606	1.23341	1.50116	1.63287	1.58784	1.26919	5.58703	22.1087	1.15911	47.3191	7.99204	-5.00868	-0.368743	-1.72296	PF00249	PTHR12374				GO:0003682
Glyma.04G051000.1	5e-168	100	Glyma.04G051000.1.p	MYB_related	1.1652	2.18046	1.25766	1.20268	0.745415	1.43655	8.90915	1.42978	1.33882	154.341	133.539	6.07069	0.680175	1.83125	1.99272	0.87191	33.8017	8.21405	0.812944	2.18328	0.98754	0.754423	0.742632	1.11339	1.83292	1.22606	2.46682	7.50582	10.6136	7.14528	0.634595	0.931172	3.53739	1.15911	16.0404	1.14172	-3.54038	0.180136	-1.22548	PF00249	PTHR12374				GO:0003682
Glyma.19G213100.1	4e-167	100	Glyma.19G213100.1.p	ERF	22.1388	23.9851	17.6073	19.2428	28.3258	27.2944	100.228	64.3402	54.8915	2521.66	3048.35	190.215	483.605	760.885	1143.82	146.481	7744.82	1918.44	16.2589	18.5579	13.8256	23.3871	28.9627	42.3088	97.1447	30.6514	61.6704	157.622	173.9	221.504	72.9784	293.319	841.9	54.4782	4375.01	1415.73	-3.38071	-0.983136	-0.746957	PF00847					GO:0003700,GO:0006355
Glyma.19G256800.1	1e-137	100	Glyma.19G256800.1.p	ERF	151.476	121.016	168.527	105.836	131.938	109.178	147.001	165.855	210.194	14.5894	19.8719	432.031	2.04053	2.74688	5.97817	2.61573	7.04203	0.912673	103.244	87.3312	133.318	93.5485	107.682	87.9578	102.643	107.893	127.041	18.7646	12.2465	20.6419	0.634595	2.79351	0.884349	1.15911	3.20808	1.14172	-3.17493	-1.31984	-0.940197	PF00847				K09286	GO:0003700,GO:0006355
Glyma.03G189600.1	0	100	Glyma.03G189600.1.p	Trihelix	2.33039	1.09023	2.51533	1.20268	1.49083	1.43655	4.45457	2.85957	1.33882	455.343	269.463	35.4123	233.3	287.507	523.09	54.0584	1239.4	608.753	0.812944	1.09164	0.98754	0.754423	1.48526	1.11339	7.33167	1.22606	3.70022	55.5431	16.3287	24.6115	65.9979	195.546	400.61	9.27288	1012.15	187.242	-2.97806	-0.656741	-0.654263			KOG4282
Glyma.09G113100.1	0	100	Glyma.09G113100.1.p	G2-like	9.32158	3.27069	3.77299	3.60803	1.49083	1.43655	2.22729	2.85957	1.33882	64.5006	86.6414	26.3063	23.8061	3.6625	4.98181	6.97528	1.40841	4.56336	11.3812	6.54984	5.92524	3.01769	2.2279	1.11339	1.83292	2.45212	1.23341	3.75291	5.71503	13.4966	1.90378	2.79351	1.7687	1.15911	1.60404	3.42516	-2.94992	-2.32729	-1.06501	PF00249					GO:0003682
Glyma.03G160700.1	2e-151	100	Glyma.03G160700.1.p	C2H2	1.1652	1.09023	1.25766	1.20268	0.745415	1.43655	2.22729	1.42978	1.33882	6.14291	6.359	54.6362	0.680175	0.915626	0.996362	0.87191	1.40841	0.912673	0.812944	4.36656	0.98754	0.754423	0.742632	1.11339	1.83292	1.22606	1.23341	8.2564	1.63287	0.79392	0.634595	0.931172	0.884349	1.15911	0.802019	1.14172	-2.65179	-0.0813071	-0.0413136
Glyma.12G049900.1	0	100	Glyma.12G049900.1.p	B3	3.49559	1.09023	1.25766	2.40535	0.745415	1.43655	4.45457	4.28935	1.33882	2.30359	1.58975	14.1649	1.36035	0.915626	0.996362	0.87191	1.40841	0.912673	1.62589	1.09164	0.98754	0.754423	0.742632	1.11339	5.49876	3.67817	4.93363	0.750582	1.63287	0.79392	0.634595	0.931172	0.884349	1.15911	0.802019	1.14172	-2.50676	-0.417472	-0.0413136	PF02362					GO:0003677
Glyma.16G196700.1	0	100	Glyma.16G196700.1.p	HD-ZIP	75.7378	82.8575	113.19	88.9981	103.613	132.162	44.5457	68.6296	108.444	3.83932	10.3334	47.5537	1.36035	0.915626	3.98545	0.87191	1.40841	1.82535	82.1074	98.2476	81.9658	106.374	101.741	82.3908	38.4913	62.5289	38.2357	5.25408	3.26573	2.38176	5.07676	2.79351	1.7687	1.15911	2.40606	2.28344	-2.50135	0.622388	0.510479	PF00046,PF01852	PTHR24325:SF193,PTHR24325				GO:0003700,GO:0043565,GO:0006355
Glyma.03G143500.1	0	100	Glyma.03G143500.1.p	G2-like	11.652	10.9023	15.092	8.41874	2.23624	17.2386	8.90915	7.14892	5.35527	130.537	137.513	436.078	4.08105	6.40938	2.98909	1.74382	16.9009	2.73802	13.82	3.27492	10.8629	3.01769	2.97053	2.22678	1.83292	1.22606	2.46682	60.7972	17.1451	49.2231	3.17297	1.86234	0.884349	2.31822	11.2283	4.56688	-2.46913	-1.18718	-0.23939	PF00249					GO:0003682
Glyma.05G180300.1	0	100	Glyma.05G180300.1.p	EIL	1.1652	1.09023	1.25766	2.40535	0.745415	1.43655	104.682	44.3233	57.5691	3.83932	5.56413	3.03534	2.04053	3.6625	2.98909	0.87191	8.45044	8.21405	0.812944	1.09164	0.98754	0.754423	1.48526	1.11339	122.806	20.843	66.604	0.750582	0.816433	0.79392	0.634595	2.79351	0.884349	1.15911	25.6646	9.13377	-2.39742	-1.0112	1.03594	PF04873					GO:0005634
Glyma.14G093800.1	0	100	Glyma.14G093800.1.p	MYB_related	31.4603	27.2558	16.3496	7.21606	11.9266	8.61928	2.22729	10.0085	13.3882	371.646	313.976	36.4241	34.0088	29.3	19.9272	6.10337	212.669	29.2055	12.1942	32.7492	12.838	7.54423	2.2279	10.0205	3.66584	15.9387	4.93363	31.5245	41.6381	64.3075	10.1535	43.7651	17.687	2.31822	133.937	21.6927	-2.39297	-0.217137	-0.650763	PF00249	PTHR12374				GO:0003682
Glyma.09G147200.1	0	100	Glyma.09G147200.1.p	ERF	1.1652	9.81207	7.54599	16.8375	51.4336	11.4924	80.1823	95.7955	64.2632	181.984	278.206	846.861	70.7382	101.635	96.6471	372.306	432.381	174.32	14.633	13.0997	16.7882	22.6327	51.2416	11.1339	86.1472	29.4254	66.604	77.31	116.75	76.2164	67.9016	65.182	98.1627	825.287	347.274	232.911	-2.27381	-0.218282	0.521664	PF00847					GO:0003700,GO:0006355
Glyma.19G046300.1	0	100	Glyma.19G046300.1.p	LBD	5.82599	13.0828	3.77299	1.20268	0.745415	2.87309	26.7274	21.4467	10.7105	39.9289	30.2053	9.10603	176.846	291.169	741.293	347.02	1368.97	818.667	1.62589	4.36656	0.98754	0.754423	1.48526	1.11339	43.99	14.7127	13.5675	9.00699	4.8986	3.9696	244.954	324.048	611.085	166.912	248.626	271.73	-2.14827	-0.0352893	-1.88285	PF03195
Glyma.03G050800.1	0	100	Glyma.03G050800.1.p	GRAS	2.33039	2.18046	1.25766	1.20268	0.745415	5.74619	20.0456	15.7276	10.7105	5.37505	7.15388	4.04712	10.8828	20.1438	8.96726	21.7978	7.04203	16.4281	4.06472	1.09164	0.98754	0.754423	1.48526	1.11339	23.8279	2.45212	6.16704	2.25175	0.816433	0.79392	6.98054	2.79351	7.95914	12.7502	3.20808	2.28344	-2.10164	-1.17333	-1.31125	PF03514
Glyma.07G091600.1	1e-173	100	Glyma.07G091600.1.p	LBD	18.6432	8.72184	3.77299	19.2428	14.1629	18.6751	69.0459	61.4807	38.8257	238.038	170.898	219.557	990.335	2589.39	3181.38	733.277	2064.72	1125.33	4.87766	7.64148	9.8754	21.1239	13.3674	24.4946	109.975	39.2338	65.3706	83.3146	36.7395	29.3751	1762.9	1408.86	2663.66	427.712	453.141	901.959	-2.07243	-0.212422	-1.13792	PF03195
Glyma.05G049900.1	0	100	Glyma.05G049900.1.p	ERF	3.49559	3.27069	5.03066	10.8241	110.321	24.4213	363.048	121.532	65.602	12.2858	46.1028	103.202	6.80175	7.32501	6.97453	13.9506	29.5765	13.6901	1.62589	4.36656	6.91278	58.0906	193.827	25.608	447.232	72.3374	254.082	11.2587	17.1451	10.321	2.53838	16.7611	5.30609	120.547	12.0303	18.2675	-2.06101	0.221653	1.39855	PF00847					GO:0003700,GO:0006355
Glyma.19G190000.1	0	100	Glyma.19G190000.1.p	Trihelix	15.1476	20.7144	15.092	8.41874	4.47249	2.87309	6.68186	12.868	9.37172	463.022	281.386	94.0957	363.894	665.66	894.733	173.51	1673.19	898.982	24.3883	13.0997	8.88786	3.77212	2.2279	4.45356	9.16459	8.5824	8.63386	108.084	50.6189	48.4291	263.991	318.461	620.813	39.4098	800.415	320.824	-2.01727	-0.67737	-1.24223			KOG4282
Glyma.07G109600.1	0	100	Glyma.07G109600.1.p	SBP	427.627	457.897	354.661	140.713	102.867	83.3197	57.9095	117.242	83.0066	16.893	29.4104	64.754	10.8828	21.0594	2.98909	0.87191	7.04203	1.82535	275.588	320.942	367.365	90.5308	80.9469	135.834	23.8279	142.223	64.1372	15.7622	7.3479	4.76352	1.90378	1.86234	2.65305	1.15911	5.61413	2.28344	-1.99433	-2.44406	-0.104833	PF03110					GO:0003677,GO:0005634
Glyma.01G216000.1	2e-171	100	Glyma.01G216000.1.p	ERF	1.1652	2.18046	3.77299	3.60803	46.2157	2.87309	106.91	58.6211	28.1152	8.4465	31.795	72.8482	3.40088	9.15626	8.96726	8.7191	45.069	5.47604	4.06472	3.27492	1.97508	34.7035	95.0569	5.56695	137.469	17.1648	87.572	6.00466	11.4301	11.1149	2.53838	7.44937	6.19044	85.7742	12.0303	9.13377	-1.98593	-0.411922	0.851546	PF00847					GO:0003700,GO:0006355
Glyma.03G112400.1	2e-141	100	Glyma.03G112400.1.p	ERF	1.1652	1.09023	1.25766	1.20268	0.745415	1.43655	2.22729	1.42978	1.33882	8.4465	6.359	1.01178	1.36035	0.915626	3.98545	0.87191	19.7177	6.38871	0.812944	1.09164	0.98754	0.754423	0.742632	1.11339	1.83292	1.22606	1.23341	0.750582	2.4493	0.79392	1.26919	0.931172	3.53739	2.31822	11.2283	11.4172	-1.98567	-0.126004	-0.111968	PF00847					GO:0003700,GO:0006355
Glyma.09G072000.1	5e-158	100	Glyma.09G072000.1.p	ERF	4.66079	3.27069	5.03066	4.81071	21.617	14.3655	126.955	35.7446	40.1645	69.1077	96.9748	310.617	54.414	75.997	170.378	61.9056	76.0539	81.2279	2.43883	2.18328	4.9377	7.54423	2.97053	3.34017	93.4788	20.843	65.3706	53.2913	37.5559	30.169	84.4011	69.8379	145.033	157.639	92.2322	46.8105	-1.97788	-0.00729305	0.436751	PF00847					GO:0003700,GO:0006355
Glyma.19G146500.1	0	100	Glyma.19G146500.1.p	G2-like	1.1652	1.09023	1.25766	3.60803	0.745415	1.43655	2.22729	1.42978	1.33882	0.767864	3.1795	14.1649	0.680175	3.6625	0.996362	0.87191	1.40841	0.912673	0.812944	1.09164	0.98754	3.77212	2.97053	2.22678	1.83292	1.22606	1.23341	2.25175	0.816433	1.58784	0.634595	0.931172	0.884349	1.15911	5.61413	1.14172	-1.9598	-1.12373	1.30968	PF00249					GO:0003682
Glyma.10G067000.1	9e-141	100	Glyma.10G067000.1.p	ERF	1.1652	3.27069	1.25766	4.81071	105.849	11.4924	24.5002	24.3063	12.0494	0.767864	1.58975	79.9307	4.76123	14.65	2.98909	0.87191	2.81681	0.912673	0.812944	1.09164	0.98754	14.334	14.11	5.56695	54.9876	8.5824	25.9016	6.00466	6.53147	8.73312	1.90378	4.65586	2.65305	2.31822	0.802019	1.14172	-1.95192	-1.28183	-0.110554	PF00847					GO:0003700,GO:0006355
Glyma.04G208300.1	0	100	Glyma.04G208300.1.p	NAC	22.1388	39.2483	40.2453	233.319	974.257	202.553	11780.1	4243.6	3213.16	260.306	375.181	1498.45	494.487	829.557	937.576	788.207	1223.9	767.558	36.5825	32.7492	58.2648	402.862	421.072	320.656	12537.2	3072.5	7341.25	220.671	191.045	150.845	667.594	418.096	734.894	1071.02	443.516	565.152	-1.92343	-0.312956	-0.418547	PF02365					GO:0003677,GO:0006355
Glyma.16G199000.1	2e-177	100	Glyma.16G199000.1.p	ERF	1.1652	2.18046	2.51533	6.01338	17.89	10.0558	66.8186	22.8765	26.7763	57.5898	82.667	285.322	36.0493	40.2876	46.829	88.9349	154.925	66.6251	3.25178	5.4582	3.95016	11.3164	34.1611	3.34017	122.806	17.1648	57.9702	30.7739	52.2517	32.5507	21.5762	21.4169	41.5644	399.893	128.323	91.3377	-1.88058	-0.542597	0.996708	PF00847					GO:0003700,GO:0006355
Glyma.16G053000.1	0	100	Glyma.16G053000.1.p	GRAS	15.1476	10.9023	17.6073	8.41874	2.23624	1.43655	2.22729	1.42978	5.35527	0.767864	4.76925	3.03534	1.36035	0.915626	0.996362	0.87191	1.40841	0.912673	13.0071	15.283	16.7882	1.50885	5.19843	3.34017	1.83292	3.67817	1.23341	0.750582	0.816433	0.79392	0.634595	0.931172	0.884349	1.15911	1.60404	1.14172	-1.86035	-0.417472	0.290367	PF03514
Glyma.13G071700.1	0	100	Glyma.13G071700.1.p	MYB	15.1476	34.8874	26.411	36.0803	23.8533	45.9695	20.0456	12.868	14.727	2.30359	3.1795	3.03534	4.08105	2.74688	0.996362	2.61573	4.22522	0.912673	4.06472	2.18328	2.96262	5.28096	3.71316	6.68034	9.16459	9.80846	3.70022	0.750582	0.816433	0.79392	0.634595	0.931172	0.884349	1.15911	0.802019	1.14172	-1.85123	-1.67511	-1.32128	PF00249	PTHR13992:SF7,PTHR13992				GO:0003682
Glyma.01G231000.1	9e-155	100	Glyma.01G231000.1.p	ERF	4.66079	1.09023	1.25766	2.40535	2.23624	7.18273	2.22729	12.868	2.67763	153.573	307.617	786.154	98.6254	117.2	81.7017	79.3438	242.246	78.4898	0.812944	1.09164	2.96262	7.54423	8.16895	1.11339	27.4938	1.22606	9.86727	136.606	122.465	87.3312	53.9406	92.186	85.7818	74.1831	109.075	22.8344	-1.84834	-0.359467	-0.956998	PF00847					GO:0003700,GO:0006355
Glyma.02G177800.1	2e-162	100	Glyma.02G177800.1.p	G2-like	10.4868	3.27069	2.51533	3.60803	1.49083	14.3655	2.22729	1.42978	1.33882	253.395	332.258	143.673	142.157	72.3345	21.92	12.2067	29.5765	42.8956	9.75533	8.73312	12.838	1.50885	5.94106	22.2678	1.83292	1.22606	1.23341	75.0582	52.2517	80.9799	12.6919	28.8663	30.9522	4.63644	9.62423	17.1258	-1.80797	-1.70504	-1.43186	PF00249					GO:0003682
Glyma.07G212400.1	2e-174	100	Glyma.07G212400.1.p	ERF	1.1652	2.18046	1.25766	10.8241	49.9428	12.9289	131.41	55.7615	41.5033	39.161	99.3594	388.524	6.12158	19.2282	4.98181	34.0045	53.5194	33.7689	0.812944	7.64148	4.9377	12.8252	38.6169	10.0205	150.299	19.6169	77.7047	34.5268	62.8654	55.5744	4.44216	3.72469	5.30609	257.323	26.4666	38.8185	-1.78471	-1.17075	1.41129	PF00847					GO:0003700,GO:0006355
Glyma.11G033100.1	0	100	Glyma.11G033100.1.p	C2H2	15.1476	9.81207	15.092	4.81071	6.70873	2.87309	2.22729	2.85957	1.33882	16.893	12.718	161.885	7.48193	4.57813	2.98909	2.61573	1.40841	4.56336	7.3165	10.9164	3.95016	9.05308	14.8526	5.56695	5.49876	3.67817	4.93363	22.5175	12.2465	21.4358	6.98054	2.79351	0.884349	5.79555	8.02019	4.56688	-1.76868	-0.49769	1.09803		PTHR11389,PTHR11389:SF378
Glyma.14G088300.1	8e-177	100	Glyma.14G088300.1.p	C2H2	32.6255	44.6994	36.4723	62.5392	196.044	56.0253	51.2276	70.0594	65.602	184.287	197.924	1074.51	176.165	423.019	592.835	423.748	357.735	248.247	65.0355	32.7492	67.1527	68.6525	98.0274	60.123	49.4888	47.8162	35.7688	191.398	142.059	94.4765	297.625	179.716	323.672	725.603	239.002	351.65	-1.76727	-0.573511	0.354172		PTHR26374:SF459,PTHR26374				GO:0046872
Glyma.13G112400.1	2e-150	100	Glyma.13G112400.1.p	ERF	6.99118	1.09023	1.25766	6.01338	5.2179	4.30964	73.5005	14.2978	12.0494	10.7501	23.8463	61.7187	10.2026	19.2282	23.9127	14.8225	32.3933	10.9521	0.812944	1.09164	1.97508	0.754423	2.97053	1.11339	47.6559	19.6169	45.6361	9.00699	9.7972	9.52704	6.98054	11.1741	20.34	35.9324	13.6343	4.56688	-1.76537	-0.470655	-0.103698	PF00847					GO:0003700,GO:0006355
Glyma.13G322100.1	0	100	Glyma.13G322100.1.p	bHLH	1.1652	1.09023	1.25766	1.20268	0.745415	1.43655	2.22729	1.42978	1.33882	415.414	474.541	2336.2	74.8193	24.7219	19.9272	14.8225	77.4623	40.1576	0.812944	1.09164	0.98754	0.754423	0.742632	1.11339	1.83292	1.22606	1.23341	282.219	191.862	477.94	13.3265	32.591	14.1496	16.2275	92.2322	19.4093	-1.76075	-0.991983	-0.0506989	PF00010	PTHR11514:SF7,PTHR11514				GO:0046983
Glyma.13G038200.1	0	100	Glyma.13G038200.1.p	MYB_related	11.652	9.81207	11.319	16.8375	17.1445	8.61928	15.591	24.3063	38.8257	15.3573	14.3078	77.9072	9.52245	13.7344	12.9527	27.0292	12.6757	25.5548	8.94238	8.73312	14.8131	15.8429	15.5953	26.7213	18.3292	13.4866	22.2013	10.5082	10.6136	11.1149	8.24973	13.0364	7.07479	20.864	8.02019	17.1258	-1.73853	-0.352466	-0.504246	PF00249	PTHR25040:SF29,PTHR25040				GO:0003682
Glyma.13G149700.1	0	100	Glyma.13G149700.1.p	Trihelix	92.0506	94.85	62.8832	62.5392	190.826	80.4466	28.9547	84.3572	92.3784	604.309	406.181	126.473	375.457	680.31	1055.15	146.481	1328.13	746.566	66.6614	68.7733	58.2648	95.0573	112.88	76.8239	75.1497	134.866	92.5056	169.632	87.3584	90.5069	246.857	355.708	807.41	51.0009	939.164	363.067	-1.71011	-0.582198	-0.714913			KOG4282
Glyma.10G016500.1	0	100	Glyma.10G016500.1.p	ERF	12.8172	6.54138	5.03066	45.7017	38.0162	24.4213	80.1823	75.7785	89.7007	840.811	775.798	423.936	321.043	531.979	1104.97	219.721	1519.67	1485.83	8.12944	9.82476	9.8754	36.2123	41.5874	31.1749	128.304	49.0423	145.542	264.205	193.495	169.105	137.072	344.533	863.124	33.6142	1168.54	399.602	-1.70287	-0.542054	-1.00974	PF00847				K09286	GO:0003700,GO:0006355
Glyma.04G199000.1	1e-126	100	Glyma.04G199000.1.p	NAC	1.1652	4.36092	1.25766	1.20268	2.98166	4.30964	2.22729	4.28935	2.67763	12.2858	11.9231	16.1885	14.2837	20.1438	15.9418	16.5663	12.6757	5.47604	1.62589	3.27492	0.98754	2.26327	1.48526	3.34017	1.83292	1.22606	2.46682	5.25408	4.08217	3.17568	19.6724	10.2429	14.1496	9.27288	4.81211	5.7086	-1.69096	-0.192913	-0.810649	PF02365					GO:0003677,GO:0006355
Glyma.06G157400.1	0	100	Glyma.06G157400.1.p	NAC	44.2775	52.3311	61.6256	375.235	1800.92	363.446	27629.5	9370.8	7192.12	315.592	426.053	1969.94	925.718	1426.55	1836.29	1777.83	1770.37	1359.88	76.4167	65.4984	94.8038	611.083	741.89	370.759	40069.4	5695.04	20782.9	426.331	278.404	144.493	2158.26	1254.29	1767.81	2030.76	826.881	1282.15	-1.67491	0.306598	-0.245598	PF02365					GO:0003677,GO:0006355
Glyma.12G110400.1	0	100	Glyma.12G110400.1.p	ERF	31.4603	41.4288	36.4723	43.2964	26.0895	38.7868	8.90915	45.7531	37.4869	13.0537	7.15388	41.483	4.08105	5.49376	0.996362	5.23146	1.40841	1.82535	61.7837	36.0241	48.3894	21.8783	20.7937	17.8142	23.8279	24.5212	41.9359	9.75757	3.26573	6.35136	5.71135	4.65586	3.53739	4.63644	8.02019	4.56688	-1.67088	0.395428	1.02476	PF00847				K09286	GO:0003700,GO:0006355
Glyma.05G049800.1	1e-136	100	Glyma.05G049800.1.p	ERF	1.1652	2.18046	1.25766	1.20268	8.19956	4.30964	11.1364	2.85957	1.33882	8.4465	6.359	35.4123	1.36035	1.83125	2.98909	8.7191	14.0841	2.73802	2.43883	3.27492	0.98754	0.754423	5.19843	1.11339	5.49876	1.22606	4.93363	5.25408	7.3479	3.17568	1.26919	0.931172	0.884349	20.864	2.40606	2.28344	-1.67032	-1.00263	0.000694769	PF00847					GO:0003700,GO:0006355
Glyma.11G239000.1	0	100	Glyma.11G239000.1.p	EIL	1.1652	1.09023	1.25766	1.20268	0.745415	1.43655	2.22729	2.85957	1.33882	0.767864	3.1795	11.1296	5.4414	4.57813	5.97817	10.4629	12.6757	9.12673	0.812944	1.09164	0.98754	0.754423	0.742632	1.11339	7.33167	1.22606	2.46682	1.50116	2.4493	0.79392	3.17297	1.86234	6.19044	2.31822	4.81211	2.28344	-1.66805	-0.511052	-1.77714	PF04873					GO:0005634
Glyma.17G047300.1	3e-149	100	Glyma.17G047300.1.p	ERF	1.1652	1.09023	1.25766	1.20268	11.1812	1.43655	20.0456	5.71913	2.67763	17.6609	20.6668	43.5066	12.9233	20.1438	14.9454	13.9506	8.45044	5.47604	0.812944	1.09164	1.97508	1.50885	2.97053	1.11339	10.9975	2.45212	7.40045	11.2587	8.98077	5.55744	13.3265	13.9676	13.2652	45.2053	16.0404	12.5589	-1.6655	-0.243378	1.40463	PF00847					GO:0003700,GO:0006355
Glyma.02G005600.1	0	100	Glyma.02G005600.1.p	MYB	9.32158	14.173	26.411	7.21606	17.1445	11.4924	13.3637	15.7276	24.0987	219.609	266.283	935.898	137.395	274.688	334.778	246.751	118.306	136.901	18.6977	13.0997	16.7882	79.2145	49.0137	17.8142	25.6609	8.5824	28.3684	188.396	163.287	99.24	441.043	277.489	359.046	264.277	156.394	202.085	-1.65676	0.528881	0.3111	PF00249	PTHR10641	KOG0048		K09422	GO:0003682
Glyma.04G090100.1	0	100	Glyma.04G090100.1.p	bHLH	1.1652	1.09023	1.25766	1.20268	0.745415	1.43655	2.22729	1.42978	1.33882	139.751	203.488	28.3299	22.4458	1.83125	5.97817	17.4382	38.027	72.1011	0.812944	1.09164	0.98754	0.754423	0.742632	1.11339	1.83292	1.22606	1.23341	23.268	36.7395	57.9562	7.61514	25.1416	11.4965	6.95466	40.903	20.551	-1.65529	0.548602	-0.898998	PF00010	PTHR12565				GO:0046983
Glyma.08G065300.1	0	100	Glyma.08G065300.1.p	MIKC_MADS	2.33039	3.27069	1.25766	2.40535	1.49083	2.87309	2.22729	1.42978	1.33882	1.53573	3.97438	16.1885	1.36035	4.57813	3.98545	0.87191	1.40841	1.82535	0.812944	1.09164	0.98754	1.50885	1.48526	1.11339	1.83292	1.22606	1.23341	4.50349	1.63287	0.79392	2.53838	2.79351	7.95914	1.15911	0.802019	1.14172	-1.64662	0.42147	-0.404021	PF01486,PF00319	PTHR11945:SF19,PTHR11945	KOG0014			GO:0003677,GO:0046983,GO:0003700,GO:0006355,GO:0005634
Glyma.19G030900.1	0	100	Glyma.19G030900.1.p	TCP	899.532	908.162	677.881	924.858	975.003	780.045	193.774	396.05	495.362	5.37505	5.56413	6.07069	5.4414	10.0719	5.97817	0.87191	1.40841	1.82535	1002.36	711.749	981.614	1373.05	1405.06	926.34	203.454	693.949	405.791	2.25175	2.4493	0.79392	3.17297	2.79351	1.7687	3.47733	1.60404	2.28344	-1.63019	-1.47426	0.843034	PF03634
Glyma.02G016100.1	0	100	Glyma.02G016100.1.p	ERF	85.0594	101.391	52.8219	37.283	61.8694	15.802	75.7277	27.1659	26.7763	1201.71	1402.95	758.836	700.58	1508.04	1726.7	816.108	3144.97	2028.87	204.862	210.686	177.757	70.1614	75.7485	82.3908	71.4838	38.0078	61.6704	442.093	351.883	302.484	569.232	821.293	1235.44	609.692	1830.21	978.455	-1.61711	-0.583633	-0.809242	PF00847				K09286	GO:0003700,GO:0006355
Glyma.17G236200.1	0	100	Glyma.17G236200.1.p	C2H2	11.652	10.9023	13.8343	20.4455	85.7227	18.6751	49.0003	54.3318	61.5856	1001.29	1162.11	3515.94	530.537	1065.79	1733.67	1485.74	1806.98	1074.22	10.5683	9.82476	19.7508	77.7056	70.5501	37.8552	38.4913	71.1113	55.5034	758.839	748.669	362.822	781.186	568.015	1124.89	2401.68	1276.01	1235.34	-1.60243	-0.428621	0.169992		PTHR26374,PTHR26374:SF459				GO:0046872
Glyma.06G290000.1	1e-155	100	Glyma.06G290000.1.p	ERF	71.077	69.7747	88.0365	274.21	316.056	189.624	1755.1	806.398	743.043	443.057	538.131	1303.17	986.934	1831.25	2208.93	1573.8	735.188	1115.29	89.4238	75.3231	79.0032	194.641	116.593	160.328	1930.06	372.722	1070.6	267.207	317.593	169.899	1111.18	717.002	1452.1	1696.94	889.439	1259.32	-1.59782	-0.615914	0.167447	PF00847				K09286	GO:0003700,GO:0006355
Glyma.02G132500.1	2e-163	100	Glyma.02G132500.1.p	ERF	1.1652	1.09023	1.25766	7.21606	32.7983	8.61928	140.319	40.0339	29.454	26.1074	56.4361	186.168	2.04053	4.57813	1.99272	5.23146	1.40841	3.65069	1.62589	2.18328	2.96262	18.1062	27.4774	7.79373	108.142	13.4866	45.6361	21.0163	43.271	24.6115	5.71135	4.65586	4.42174	16.2275	4.01009	6.85032	-1.59582	0.780204	1.39633	PF00847					GO:0003700,GO:0006355
Glyma.02G217800.1	0	100	Glyma.02G217800.1.p	bHLH	36.1211	45.7897	21.3803	3.60803	8.19956	2.87309	17.8183	10.0085	8.0329	2330.47	1681.16	648.552	1346.07	792.932	1085.04	269.42	2288.66	1181.91	8.94238	17.4662	16.7882	8.29866	16.3379	15.5875	14.6633	15.9387	22.2013	639.496	397.603	518.43	380.757	939.552	1089.52	66.0693	1433.21	335.666	-1.58298	-0.419939	-1.0273	PF00010	PTHR23042:SF24,PTHR23042				GO:0046983
Glyma.03G258200.1	5e-137	100	Glyma.03G258200.1.p	ERF	130.502	92.6696	110.674	43.2964	49.9428	31.604	42.3184	30.0254	30.7928	0.767864	0.794875	12.1414	0.680175	0.915626	0.996362	0.87191	1.40841	1.82535	47.1508	76.4148	76.0406	36.2123	37.8742	40.082	20.1621	8.5824	16.0343	2.25175	1.63287	0.79392	0.634595	0.931172	0.884349	1.15911	0.802019	1.14172	-1.55048	-0.0813071	-0.404021	PF00847				K09286	GO:0003700,GO:0006355
Glyma.02G296600.1	0	100	Glyma.02G296600.1.p	C3H	369.368	534.213	425.091	322.317	689.509	290.182	418.73	523.301	369.513	4400.63	5510.08	10528.6	2723.42	3572.77	3903.75	4191.27	2705.55	3390.58	528.414	424.648	601.412	712.93	516.129	286.141	329.925	434.024	468.695	2626.29	2718.72	1685.49	3477.58	2469.47	3745.22	4551.83	4025.33	3022.13	-1.53965	-0.0736553	0.173159	PF00023,PF00642	PTHR14493:SF20,PTHR14493	KOG1595			GO:0005515,GO:0046872
Glyma.13G081600.1	0	100	Glyma.13G081600.1.p	ERF	1.1652	6.54138	5.03066	1.20268	2.23624	2.87309	2.22729	2.85957	2.67763	82.1614	85.8465	366.265	18.3647	34.7938	18.9309	5.23146	9.85884	14.6028	2.43883	8.73312	3.95016	9.8075	1.48526	1.11339	1.83292	2.45212	4.93363	64.5501	54.701	65.1015	11.4227	15.8299	18.5713	4.63644	30.4767	4.56688	-1.53511	-0.653685	0.418288	PF00847					GO:0003700,GO:0006355
Glyma.03G034000.1	0	100	Glyma.03G034000.1.p	bHLH	106.033	126.467	134.57	228.509	186.354	206.863	71.2732	225.906	223.582	135.912	138.308	68.8011	212.215	116.285	70.7417	363.587	232.387	261.024	112.999	79.6897	115.542	100.338	121.049	125.813	32.9925	122.606	106.073	40.5314	37.5559	40.4899	102.17	40.0404	65.4418	235.299	141.155	197.518	-1.53247	-0.943092	-0.57831	PF00010	PTHR10014,PTHR10014:SF30				GO:0046983
Glyma.07G185300.1	0	100	Glyma.07G185300.1.p	bHLH	1.1652	1.09023	1.25766	1.20268	0.745415	1.43655	2.22729	1.42978	1.33882	109.805	251.975	44.5184	42.1709	14.65	14.9454	6.10337	1.40841	17.3408	0.812944	2.18328	0.98754	1.50885	0.742632	1.11339	1.83292	1.22606	1.23341	36.0279	44.9038	61.1319	13.3265	18.6234	19.4557	3.47733	15.2384	7.99204	-1.516	-0.481381	0.103863	PF00010	PTHR23042,PTHR23042:SF25				GO:0046983
Glyma.03G173300.1	9e-117	100	Glyma.03G173300.1.p	C2H2	1.1652	2.18046	5.03066	8.41874	20.1262	12.9289	133.637	30.0254	28.1152	255.699	286.95	473.514	155.08	218.835	442.385	131.658	277.456	172.495	2.43883	1.09164	0.98754	14.334	17.8232	5.56695	179.626	15.9387	94.9724	150.867	151.857	53.1927	295.087	189.959	351.086	256.163	255.844	106.18	-1.51352	0.0346326	0.0879933		PTHR26374:SF459,PTHR26374
Glyma.14G123900.1	0	100	Glyma.14G123900.1.p	ERF	13.9824	22.8948	15.092	28.8642	20.8716	17.2386	11.1364	10.0085	44.181	24.5716	19.077	149.744	23.8061	28.3844	28.8945	17.4382	16.9009	21.9041	23.5754	5.4582	18.7633	21.8783	17.8232	23.3812	12.8304	20.843	11.1007	18.7646	24.493	24.6115	24.1146	14.8987	18.5713	32.4551	29.6747	25.1179	-1.5107	-0.493751	0.633437	PF00847					GO:0003700,GO:0006355
Glyma.08G034100.1	4e-119	100	Glyma.08G034100.1.p	M-type_MADS	1.1652	1.09023	2.51533	1.20268	0.745415	1.43655	17.8183	5.71913	4.01645	0.767864	1.58975	13.1532	1.36035	5.49376	4.98181	3.48764	1.40841	0.912673	0.812944	1.09164	0.98754	6.03539	2.2279	1.11339	9.16459	3.67817	22.2013	2.25175	1.63287	1.58784	0.634595	0.931172	1.7687	1.15911	0.802019	3.42516	-1.50301	-1.82764	-0.108928	PF00319	PTHR11945	KOG0014			GO:0003677,GO:0046983
Glyma.15G008600.1	8e-132	100	Glyma.15G008600.1.p	ERF	3.49559	6.54138	1.25766	1.20268	1.49083	1.43655	4.45457	1.42978	1.33882	0.767864	0.794875	5.05891	1.36035	0.915626	0.996362	0.87191	1.40841	0.912673	2.43883	4.36656	2.96262	0.754423	0.742632	2.22678	1.83292	1.22606	1.23341	0.750582	0.816433	0.79392	1.26919	0.931172	1.7687	1.15911	3.20808	1.14172	-1.48783	0.278475	0.786858	PF00847					GO:0003700,GO:0006355
Glyma.13G133000.1	3e-133	100	Glyma.13G133000.1.p	C2H2	3.49559	3.27069	1.25766	1.20268	7.45415	7.18273	2441.11	597.649	386.918	16.893	23.8463	96.1192	22.4458	42.1188	93.658	45.3393	14.0841	17.3408	1.62589	3.27492	1.97508	20.3694	5.94106	6.68034	2665.06	418.086	1528.19	20.2657	18.778	10.321	64.0941	50.2833	70.7479	77.6604	27.2686	26.2596	-1.47113	0.226546	0.773137		PTHR26374,PTHR26374:SF459
Glyma.16G090900.1	0	100	Glyma.16G090900.1.p	bHLH	5.82599	8.72184	2.51533	10.8241	19.3808	10.0558	17.8183	10.0085	22.7599	13.0537	8.74363	4.04712	8.1621	8.24064	1.99272	3.48764	7.04203	4.56336	8.12944	18.5579	9.8754	16.5973	15.5953	10.0205	7.33167	9.80846	3.70022	3.75291	1.63287	3.9696	3.17297	4.65586	1.7687	4.63644	4.01009	1.14172	-1.46599	-0.938615	-0.624759	PF00010					GO:0046983
Glyma.03G091600.1	0	100	Glyma.03G091600.1.p	G2-like	1.1652	1.09023	1.25766	2.40535	0.745415	1.43655	4.45457	1.42978	2.67763	6.14291	3.1795	6.07069	1.36035	4.57813	1.99272	2.61573	11.2672	0.912673	0.812944	3.27492	2.96262	0.754423	0.742632	1.11339	3.66584	1.22606	1.23341	0.750582	2.4493	2.38176	0.634595	1.86234	0.884349	1.15911	0.802019	3.42516	-1.46352	-1.22997	-1.45781
Glyma.04G251400.1	0	100	Glyma.04G251400.1.p	ERF	1.1652	1.09023	2.51533	1.20268	0.745415	5.74619	11.1364	1.42978	2.67763	78.3221	166.129	183.132	38.0898	43.0344	65.7599	17.4382	22.5345	41.0703	0.812944	1.09164	1.97508	3.01769	3.71316	3.34017	3.66584	3.67817	2.46682	51.0396	48.986	55.5744	23.48	32.591	58.367	26.6595	36.8929	20.551	-1.45836	-0.360112	0.0534768	PF00847					GO:0003700,GO:0006355
Glyma.08G269800.1	6e-180	100	Glyma.08G269800.1.p	MIKC_MADS	19.8084	2.18046	3.77299	3.60803	1.49083	2.87309	2.22729	2.85957	1.33882	2.30359	3.1795	3.03534	2.04053	0.915626	0.996362	0.87191	4.22522	0.912673	0.812944	1.09164	0.98754	0.754423	0.742632	1.11339	1.83292	6.13029	1.23341	1.50116	0.816433	0.79392	1.90378	2.79351	0.884349	1.15911	0.802019	1.14172	-1.45297	0.497921	-0.953723	PF01486,PF00319	PTHR11945,PTHR11945:SF19	KOG0014		K09264	GO:0003677,GO:0046983,GO:0003700,GO:0006355,GO:0005634
Glyma.05G215900.1	0	100	Glyma.05G215900.1.p	WRKY	13.9824	27.2558	26.411	81.782	61.124	44.533	26.7274	20.017	9.37172	1576.42	2282.09	5777.27	1188.27	1947.54	2217.9	1493.58	704.203	1014.89	61.7837	62.2235	73.0779	111.655	66.0943	35.6285	16.4963	20.843	57.9702	1357.8	1493.26	676.42	2153.18	1298.05	1775.77	1694.62	1857.48	1397.47	-1.44976	-0.0345528	0.623525	PF03106					GO:0003700,GO:0043565,GO:0006355
Glyma.13G063300.1	0	100	Glyma.13G063300.1.p	NAC	1.1652	1.09023	1.25766	1.20268	0.745415	1.43655	2.22729	1.42978	1.33882	8.4465	5.56413	3.03534	2.04053	3.6625	2.98909	0.87191	1.40841	2.73802	0.812944	1.09164	0.98754	0.754423	0.742632	1.11339	1.83292	1.22606	2.46682	2.25175	1.63287	2.38176	1.26919	0.931172	2.65305	1.15911	1.60404	3.42516	-1.44373	-0.840709	0.302337	PF02365					GO:0003677,GO:0006355
Glyma.12G117000.1	4e-153	100	Glyma.12G117000.1.p	ERF	39.6167	66.5041	33.9569	110.646	193.062	74.7004	882.006	527.59	511.428	1030.47	1402.95	2600.28	1017.54	1930.14	1860.21	1883.33	845.044	1318.81	30.0789	33.8408	36.539	74.6879	46.0432	47.8757	1083.25	207.204	613.004	566.69	698.05	588.295	964.584	783.115	1172.65	1900.94	1246.34	1258.18	-1.44173	-0.719265	0.122373	PF00847					GO:0003700,GO:0006355
Glyma.06G058400.1	0	100	Glyma.06G058400.1.p	ERF	1.1652	1.09023	1.25766	2.40535	2.23624	1.43655	4.45457	1.42978	1.33882	4.60718	16.6924	34.4006	0.680175	4.57813	0.996362	1.74382	1.40841	0.912673	0.812944	1.09164	0.98754	0.754423	0.742632	1.11339	3.66584	1.22606	2.46682	6.00466	11.4301	3.17568	0.634595	1.86234	1.7687	2.31822	1.60404	2.28344	-1.43431	-0.552173	0.610374	PF00847					GO:0003700,GO:0006355
Glyma.03G177300.1	0	100	Glyma.03G177300.1.p	MYB_related	137.493	210.414	187.392	171.983	143.865	158.02	11.1364	82.9274	85.6843	23.8038	19.8719	80.9425	21.7656	16.4813	5.97817	37.4921	8.45044	35.5942	120.316	68.7733	125.418	121.462	160.409	81.2774	10.9975	85.824	23.4348	15.0116	12.2465	19.0541	6.34595	3.72469	7.07479	5.79555	15.2384	17.1258	-1.42805	-1.36704	-1.0954	PF00249	PTHR12802:SF3,PTHR12802	KOG0724			GO:0003682
Glyma.14G016300.1	0	100	Glyma.14G016300.1.p	C3H	431.123	625.792	560.918	629	1500.52	652.192	1906.56	1354	1334.8	4511.97	5985.41	11334	3241.71	3997.62	4573.3	4970.76	4032.27	4014.85	701.571	682.275	867.06	1645.4	1459.27	672.487	2184.84	1083.83	1795.84	2978.31	3164.5	2011	4216.25	3034.69	4967.39	6034.33	4716.67	3838.47	-1.42086	0.0487148	0.164433	PF00642,PF00023	PTHR14493:SF20,PTHR14493	KOG1595			GO:0005515,GO:0046872
Glyma.19G026000.1	0	100	Glyma.19G026000.1.p	ERF	6.99118	14.173	13.8343	1.20268	0.745415	5.74619	2.22729	1.42978	1.33882	6.91077	9.5385	4.04712	21.0854	29.3	5.97817	11.3348	1.40841	23.7295	17.0718	14.1913	3.95016	1.50885	0.742632	1.11339	1.83292	1.22606	1.23341	5.25408	1.63287	0.79392	5.07676	3.72469	5.30609	4.63644	17.6444	18.2675	-1.41603	-1.9983	0.152826	PF00847					GO:0003700,GO:0006355
Glyma.08G021900.1	0	100	Glyma.08G021900.1.p	WRKY	9.32158	22.8948	21.3803	72.1606	153.555	64.6446	69.0459	35.7446	25.4375	699.524	1227.29	2541.59	523.735	965.07	789.119	576.333	312.666	442.646	34.9566	42.5739	50.3645	93.5485	101.741	60.123	108.142	29.4254	109.773	577.198	742.954	379.494	618.095	387.367	517.344	1042.04	719.411	637.08	-1.39453	-0.580986	0.848942	PF03106					GO:0003700,GO:0043565,GO:0006355
Glyma.15G088600.1	0	100	Glyma.15G088600.1.p	MIKC_MADS	32.6255	34.8874	28.9263	43.2964	32.7983	44.533	26.7274	27.1659	26.7763	1.53573	4.76925	2.02356	0.680175	0.915626	0.996362	1.74382	1.40841	0.912673	36.5825	42.5739	57.2773	23.3871	23.0216	38.9686	16.4963	9.80846	18.5011	0.750582	1.63287	0.79392	0.634595	0.931172	0.884349	2.31822	0.802019	1.14172	-1.39023	-0.0813071	0.0682975	PF01486,PF00319	PTHR11945:SF19,PTHR11945	KOG0014		K09264	GO:0003677,GO:0046983,GO:0003700,GO:0006355,GO:0005634
Glyma.15G235000.1	0	100	Glyma.15G235000.1.p	SRS	1.1652	1.09023	5.03066	1.20268	1.49083	1.43655	2.22729	5.71913	1.33882	3.07145	3.1795	2.02356	0.680175	0.915626	0.996362	0.87191	1.40841	4.56336	0.812944	1.09164	3.95016	1.50885	1.48526	1.11339	1.83292	6.13029	1.23341	0.750582	1.63287	0.79392	0.634595	0.931172	0.884349	1.15911	1.60404	1.14172	-1.38084	-0.0813071	-0.809498	PF05142
Glyma.10G240500.1	1e-158	100	Glyma.10G240500.1.p	MIKC_MADS	1.1652	2.18046	1.25766	2.40535	0.745415	1.43655	4.45457	1.42978	1.33882	0.767864	2.38463	5.05891	1.36035	3.6625	0.996362	3.48764	4.22522	1.82535	0.812944	4.36656	4.9377	3.77212	2.2279	5.56695	3.66584	2.45212	1.23341	0.750582	0.816433	1.58784	1.26919	0.931172	1.7687	2.31822	0.802019	2.28344	-1.38005	-0.600779	-0.819775	PF01486,PF00319	PTHR11945:SF19,PTHR11945	KOG0014			GO:0003677,GO:0046983,GO:0003700,GO:0006355,GO:0005634
Glyma.13G124900.1	0	100	Glyma.13G124900.1.p	GRAS	2.33039	4.36092	1.25766	2.40535	1.49083	1.43655	2.22729	2.85957	2.67763	36.0896	51.6669	54.6362	4.76123	12.8188	1.99272	0.87191	1.40841	0.912673	0.812944	1.09164	1.97508	2.26327	0.742632	2.22678	5.49876	1.22606	2.46682	25.5198	12.2465	17.4662	0.634595	0.931172	1.7687	1.15911	0.802019	1.14172	-1.36628	-2.55332	-0.0413136	PF03514
Glyma.16G040000.1	0	100	Glyma.16G040000.1.p	ERF	1.1652	1.09023	1.25766	1.20268	2.23624	1.43655	2.22729	1.42978	2.67763	17.6609	12.718	16.1885	2.7207	4.57813	2.98909	2.61573	1.40841	1.82535	1.62589	1.09164	0.98754	0.754423	0.742632	1.11339	1.83292	2.45212	2.46682	6.00466	5.71503	6.35136	1.26919	5.58703	2.65305	2.31822	4.81211	1.14172	-1.36564	-0.113545	0.499937	PF00847				K09286	GO:0003700,GO:0006355
Glyma.19G174200.1	4e-114	100	Glyma.19G174200.1.p	C2H2	1.1652	1.09023	1.25766	9.62141	16.3991	2.87309	93.546	34.3148	16.0658	40.6968	107.308	153.791	58.4951	82.4064	73.7308	36.6202	60.5615	49.2843	0.812944	1.09164	0.98754	8.29866	5.94106	5.56695	102.643	14.7127	59.2036	59.296	35.9231	22.2298	54.5751	59.595	42.4487	75.3422	53.7353	19.4093	-1.36154	-0.454608	0.0197677		PTHR26374,PTHR26374:SF459
Glyma.02G261700.1	0	100	Glyma.02G261700.1.p	ERF	44.2775	55.6017	99.3555	212.874	330.964	290.182	4949.03	3194.14	2462.08	21.5002	23.8463	16.1885	70.7382	130.935	132.516	336.557	166.192	304.833	118.69	80.7813	89.8661	149.376	176.746	182.596	7300.51	891.344	4698.05	9.75757	4.8986	9.52704	92.6508	65.182	130.884	245.731	226.169	230.628	-1.3474	-0.21101	-0.201052	PF00847					GO:0003700,GO:0006355
Glyma.13G063200.1	0	100	Glyma.13G063200.1.p	MYB	19.8084	20.7144	32.6993	21.6482	10.4358	21.5482	6.68186	27.1659	26.7763	3.07145	5.56413	3.03534	0.680175	0.915626	0.996362	0.87191	11.2672	1.82535	35.7695	33.8408	27.6511	22.6327	25.9921	16.7008	31.1596	11.0345	30.8352	2.25175	0.816433	1.58784	0.634595	1.86234	1.7687	1.15911	3.20808	1.14172	-1.32575	0.718604	-1.34193	PF00249	PTHR10641	KOG0048			GO:0003682
Glyma.06G045400.1	4e-176	100	Glyma.06G045400.1.p	C2H2	20.9736	28.346	42.7606	95.0115	260.15	68.9542	2064.69	872.168	700.201	981.33	1375.93	4108.84	703.301	1626.15	2598.51	1627.86	909.83	1198.34	51.2155	42.5739	91.8412	250.469	225.76	144.741	1719.28	524.753	1135.97	1033.55	1058.91	490.643	1663.91	1060.6	1719.17	2541.93	1071.5	1231.92	-1.32379	-0.149235	0.375094		PTHR26374,PTHR26374:SF459
Glyma.04G061300.1	7e-180	100	Glyma.04G061300.1.p	WRKY	1.1652	1.09023	6.28832	3.60803	4.47249	2.87309	133.637	55.7615	20.0823	3.83932	7.15388	1.01178	8.84228	10.9875	20.9236	0.87191	9.85884	1.82535	0.812944	3.27492	1.97508	3.77212	2.2279	5.56695	117.307	30.6514	94.9724	0.750582	3.26573	0.79392	5.71135	8.38054	13.2652	1.15911	4.01009	4.56688	-1.31945	-0.575003	-0.366974	PF03106					GO:0003700,GO:0043565,GO:0006355
Glyma.12G221400.1	0	100	Glyma.12G221400.1.p	NAC	1.1652	2.18046	1.25766	30.0669	52.9245	18.6751	697.141	559.045	548.915	32.2503	24.6411	23.271	96.5849	95.2251	108.603	102.014	66.1951	75.7518	4.87766	4.36656	5.92524	28.6681	37.8742	24.4946	1064.93	170.422	624.105	9.00699	9.7972	13.4966	93.2854	58.6638	101.7	81.1377	63.3595	83.3456	-1.31135	-0.244114	-0.0986082	PF02365					GO:0003677,GO:0006355
Glyma.12G178500.1	0	100	Glyma.12G178500.1.p	bHLH	1.1652	1.09023	1.25766	15.6348	9.69039	31.604	2.22729	1.42978	2.67763	416.95	410.951	1963.87	84.3417	12.8188	9.96362	10.4629	161.967	80.3152	1.62589	1.09164	1.97508	6.03539	6.68369	16.7008	1.83292	2.45212	2.46682	464.61	183.697	480.322	8.88433	32.591	7.95914	19.7049	162.81	51.3774	-1.30661	-1.11569	-0.111838	PF00010	PTHR11514,PTHR11514:SF7				GO:0046983
Glyma.01G224800.1	0	100	Glyma.01G224800.1.p	WRKY	2.33039	1.09023	12.5766	42.0937	49.9428	51.7157	53.4549	24.3063	16.0658	251.091	522.233	837.755	301.998	613.47	649.628	299.937	336.609	185.273	2.43883	4.36656	16.7882	30.9314	36.389	55.6695	80.6484	19.6169	57.9702	208.662	320.042	123.058	677.747	384.574	464.283	166.912	328.828	284.288	-1.30561	-0.0359244	-0.0752942	PF03106					GO:0003700,GO:0043565,GO:0006355
Glyma.12G048500.1	0	100	Glyma.12G048500.1.p	B3	2.33039	3.27069	3.77299	1.20268	2.23624	1.43655	4.45457	7.14892	5.35527	60.6612	76.308	529.162	5.4414	2.74688	2.98909	2.61573	1.40841	1.82535	4.06472	2.18328	2.96262	0.754423	2.97053	4.45356	5.49876	2.45212	2.46682	140.359	58.7832	73.0407	0.634595	5.58703	2.65305	2.31822	8.82221	2.28344	-1.29123	-0.332815	1.19842	PF02362					GO:0003677
Glyma.10G186900.1	2e-104	100	Glyma.10G186900.1.p	ERF	1.1652	1.09023	1.25766	1.20268	0.745415	1.43655	2.22729	4.28935	1.33882	17.6609	11.1283	19.2238	4.76123	2.74688	2.98909	2.61573	1.40841	2.73802	0.812944	1.09164	0.98754	0.754423	0.742632	1.11339	1.83292	1.22606	1.23341	6.75524	6.53147	6.35136	4.44216	1.86234	0.884349	3.47733	1.60404	3.42516	-1.28977	-0.546169	0.331088	PF00847					GO:0003700,GO:0006355
Glyma.20G195900.1	2e-152	100	Glyma.20G195900.1.p	ERF	68.7466	88.3087	236.441	46.9044	65.5965	56.0253	122.501	188.731	186.096	420.021	418.104	477.561	340.768	406.538	738.304	1399.42	2106.98	1198.34	504.838	522.895	521.421	227.081	470.086	140.287	131.97	161.84	157.876	247.692	151.857	139.73	642.21	579.189	826.866	1804.73	850.942	1390.62	-1.28671	0.463347	-0.217511	PF00847					GO:0003700,GO:0006355
Glyma.08G007800.1	0	100	Glyma.08G007800.1.p	Trihelix	1.1652	1.09023	6.28832	1.20268	1.49083	1.43655	2.22729	1.42978	1.33882	2.30359	2.38463	3.03534	0.680175	1.83125	0.996362	0.87191	1.40841	1.82535	5.69061	1.09164	2.96262	2.26327	1.48526	1.11339	1.83292	1.22606	1.23341	0.750582	1.63287	0.79392	0.634595	0.931172	0.884349	1.15911	0.802019	1.14172	-1.28143	-0.517713	-0.404021
Glyma.13G280000.1	0	100	Glyma.13G280000.1.p	NAC	3.49559	11.9925	11.319	132.294	70.8144	116.36	153.683	114.383	131.204	10.7501	13.5129	7.08247	30.6079	34.7938	44.8363	54.9304	35.2102	51.1097	75.6038	91.6977	82.9533	102.602	103.226	213.771	168.628	120.154	119.641	0.750582	8.98077	3.17568	37.4411	16.7611	46.8705	27.8186	38.4969	46.8105	-1.2801	-0.125228	-0.320321	PF02365					GO:0003677,GO:0006355
Glyma.07G101000.1	0	100	Glyma.07G101000.1.p	WOX	142.154	128.647	154.693	16.8375	20.8716	11.4924	6.68186	1.42978	4.01645	2.30359	2.38463	1.01178	0.680175	0.915626	0.996362	0.87191	1.40841	0.912673	103.244	103.706	104.679	20.3694	13.3674	31.1749	1.83292	2.45212	1.23341	0.750582	0.816433	0.79392	0.634595	0.931172	0.884349	1.15911	0.802019	1.14172	-1.2716	-0.0813071	-0.0413136	PF00046					GO:0003700,GO:0043565,GO:0006355
Glyma.01G075900.1	0	100	Glyma.01G075900.1.p	SBP	9.32158	5.45115	8.80365	3.60803	1.49083	5.74619	2.22729	7.14892	6.69408	2.30359	3.97438	5.05891	1.36035	0.915626	0.996362	0.87191	1.40841	0.912673	4.87766	8.73312	10.8629	3.01769	2.2279	2.22678	5.49876	11.0345	1.23341	1.50116	0.816433	2.38176	0.634595	0.931172	0.884349	2.31822	0.802019	1.14172	-1.27049	-0.417472	0.41661	PF03110					GO:0003677,GO:0005634
Glyma.15G225300.1	0	100	Glyma.15G225300.1.p	MYB	82.729	83.9477	93.0672	102.228	91.686	133.599	75.7277	122.961	153.964	61.4291	65.9746	149.744	68.6977	58.6001	33.8763	106.373	94.3632	83.9659	49.5896	58.9485	56.2898	84.4954	66.8369	89.0712	27.4938	89.5022	34.5354	48.7878	36.7395	29.3751	47.5946	38.178	49.5235	51.0009	56.9433	61.6529	-1.27024	-0.252499	-0.747342	PF00249	PTHR10641,PTHR10641:SF30	KOG0048		K09422	GO:0003682
Glyma.13G298600.1	0	100	Glyma.13G298600.1.p	ERF	24.4691	38.1581	25.1533	103.43	213.189	74.7004	1318.55	743.487	698.862	122.858	163.744	224.615	210.854	225.244	119.563	129.915	28.1681	99.4813	30.0789	30.5659	33.5763	61.1083	68.3222	53.4427	1429.68	242.759	843.651	65.3006	58.7832	88.1252	100.266	72.6314	122.04	83.4559	76.9938	70.7867	-1.26845	-0.913798	-0.155563	PF00847					GO:0003700,GO:0006355
Glyma.07G091100.1	0	100	Glyma.07G091100.1.p	ERF	2.33039	3.27069	3.77299	1.20268	1.49083	1.43655	2.22729	1.42978	1.33882	3.07145	1.58975	1.01178	2.04053	0.915626	0.996362	0.87191	1.40841	0.912673	4.06472	4.36656	1.97508	0.754423	0.742632	3.34017	1.83292	1.22606	1.23341	0.750582	0.816433	0.79392	0.634595	0.931172	0.884349	1.15911	0.802019	1.14172	-1.26475	-0.689921	-0.0413136	PF00847					GO:0003700,GO:0006355
Glyma.08G146900.1	0	100	Glyma.08G146900.1.p	GRAS	11.652	6.54138	15.092	2.40535	0.745415	1.43655	2.22729	1.42978	1.33882	3.07145	7.94875	2.02356	0.680175	0.915626	0.996362	0.87191	1.40841	0.912673	12.1942	17.4662	13.8256	0.754423	1.48526	1.11339	1.83292	1.22606	2.46682	3.00233	1.63287	0.79392	0.634595	0.931172	0.884349	3.47733	0.802019	1.14172	-1.26457	-0.0813071	0.76367	PF03514
Glyma.13G315300.1	0	100	Glyma.13G315300.1.p	NAC	6.99118	10.9023	16.3496	49.3097	28.3258	47.406	2.22729	7.14892	6.69408	17.6609	30.2053	57.6715	11.563	25.6375	26.9018	21.7978	26.7597	14.6028	30.8919	25.1077	33.5763	20.3694	31.9332	30.0615	1.83292	4.90423	3.70022	12.7599	13.8794	17.4662	61.5557	42.8339	36.2583	24.3413	29.6747	23.9761	-1.25873	1.13364	0.304312	PF02365					GO:0003677,GO:0006355
Glyma.04G044900.1	6e-177	100	Glyma.04G044900.1.p	C2H2	19.8084	32.7069	36.4723	93.8088	373.453	112.051	772.868	304.544	277.135	1479.67	1860.01	4564.15	1164.46	2451.13	3856.92	3837.28	1485.87	2272.55	86.1721	66.59	108.629	422.477	332.699	105.772	835.811	196.169	547.633	1312.77	1347.11	645.457	2977.52	1642.59	2921.89	5125.59	1879.93	2753.83	-1.25775	0.0133534	0.361602		PTHR26374,PTHR26374:SF459
Glyma.20G186200.1	0	100	Glyma.20G186200.1.p	RAV	6.99118	4.36092	2.51533	20.4455	13.4175	18.6751	109.137	82.9274	48.1974	36.8575	77.8978	89.0367	31.2881	63.1782	71.738	16.5663	16.9009	3.65069	12.1942	19.6495	11.8505	33.1946	13.3674	12.2473	483.89	19.6169	291.084	30.7739	31.0245	23.8176	17.7687	13.9676	58.367	27.8186	8.82221	12.5589	-1.25115	-0.883307	0.406538	PF00847,PF02362				K09287	GO:0003700,GO:0006355,GO:0003677
Glyma.19G024700.1	0	100	Glyma.19G024700.1.p	MYB	593.086	612.709	738.249	412.518	428.614	632.081	155.91	307.403	451.181	1.53573	0.794875	5.05891	0.680175	0.915626	0.996362	0.87191	1.40841	0.912673	512.155	718.299	471.056	438.32	485.681	377.439	131.97	121.38	230.647	1.50116	0.816433	0.79392	0.634595	0.931172	0.884349	1.15911	0.802019	1.14172	-1.24786	-0.0813071	-0.0413136	PF00249	PTHR10641	KOG0048		K09422	GO:0003682
Glyma.06G125500.1	0	100	Glyma.06G125500.1.p	bHLH	39.6167	86.1282	88.0365	38.4857	18.6354	28.7309	2.22729	1.42978	6.69408	3.07145	2.38463	2.02356	0.680175	0.915626	0.996362	0.87191	1.40841	0.912673	41.4601	63.3151	76.0406	25.6504	22.279	18.9276	1.83292	4.90423	1.23341	0.750582	0.816433	1.58784	0.634595	0.931172	0.884349	1.15911	0.802019	1.14172	-1.2454	-0.0813071	-0.0413136	PF00010	PTHR11534:SF7,PTHR11534	KOG4029			GO:0046983
Glyma.11G014200.1	1e-136	100	Glyma.11G014200.1.p	ERF	2.33039	1.09023	2.51533	8.41874	11.9266	5.74619	13.3637	40.0339	17.4046	7.67864	14.3078	17.2003	21.0854	26.5532	35.869	35.7483	21.1261	26.4675	1.62589	1.09164	0.98754	4.52654	13.3674	1.11339	18.3292	12.2606	34.5354	2.25175	7.3479	7.14528	29.1914	27.004	26.5305	31.296	12.0303	13.7006	-1.22664	-0.0135705	-0.547399	PF00847					GO:0003700,GO:0006355
Glyma.06G092000.1	0	100	Glyma.06G092000.1.p	bHLH	16.3128	11.9925	8.80365	57.7285	55.1607	37.3502	2.22729	2.85957	1.33882	138.215	167.719	36.4241	246.223	91.5626	111.593	36.6202	222.528	136.901	30.0789	15.283	20.7383	70.1614	90.6011	77.9373	3.66584	2.45212	1.23341	52.5408	32.6573	61.1319	36.1719	116.396	111.428	6.95466	190.88	28.543	-1.22628	-0.767414	-0.806945	PF00010	PTHR23042:SF24,PTHR23042				GO:0046983
Glyma.06G036800.1	6e-167	100	Glyma.06G036800.1.p	MYB	1.1652	3.27069	6.28832	3.60803	52.9245	7.18273	11.1364	2.85957	1.33882	344.003	441.156	1000.65	68.6977	140.091	59.7817	77.6	208.444	175.233	6.50355	4.36656	11.8505	28.6681	34.1611	3.34017	5.49876	2.45212	4.93363	252.946	254.727	257.23	46.96	72.6314	32.7209	126.343	176.444	61.6529	-1.22323	-0.818267	-0.339952	PF00249	PTHR10641				GO:0003682
Glyma.13G046300.1	0	100	Glyma.13G046300.1.p	LBD	53.5991	39.2483	10.0613	44.499	36.5253	33.0406	51.2276	64.3402	60.2468	57.5898	40.5386	21.2474	253.025	579.591	974.442	137.762	1336.58	603.277	9.75533	18.5579	8.88786	24.896	25.2495	28.9481	71.4838	35.5557	71.5377	33.7762	9.7972	7.9392	532.425	515.869	910.879	63.7511	296.747	228.344	-1.21251	0.116602	-1.81898	PF03195
Glyma.08G261900.1	4e-166	100	Glyma.08G261900.1.p	LBD	2.33039	2.18046	1.25766	4.81071	1.49083	1.43655	6.68186	5.71913	6.69408	1.53573	4.76925	1.01178	0.680175	0.915626	0.996362	0.87191	1.40841	1.82535	1.62589	3.27492	0.98754	2.26327	0.742632	2.22678	9.16459	3.67817	2.46682	0.750582	1.63287	0.79392	0.634595	0.931172	0.884349	1.15911	0.802019	1.14172	-1.20337	-0.0813071	-0.404021	PF03195
Glyma.04G009200.1	0	100	Glyma.04G009200.1.p	DBB	20.9736	15.2632	12.5766	7.21606	2.98166	12.9289	2.22729	4.28935	2.67763	18.4287	7.15388	3.03534	0.680175	4.57813	3.98545	1.74382	9.85884	10.9521	15.4459	21.8328	11.8505	10.5619	9.65422	20.041	1.83292	8.5824	1.23341	4.50349	3.26573	4.76352	1.26919	0.931172	2.65305	4.63644	6.41615	6.85032	-1.19122	-0.929481	-0.333236	PF00643					GO:0008270,GO:0005622
Glyma.07G038200.1	0	100	Glyma.07G038200.1.p	AP2	132.833	106.843	46.5336	10.8241	10.4358	14.3655	2.22729	4.28935	1.33882	0.767864	2.38463	4.04712	0.680175	0.915626	0.996362	2.61573	1.40841	1.82535	14.633	49.1238	28.6387	9.05308	8.91159	16.7008	1.83292	12.2606	7.40045	0.750582	0.816433	1.58784	1.26919	0.931172	0.884349	2.31822	2.40606	1.14172	-1.19035	0.250978	0.00406764	PF00847	PTHR11795:SF332,PTHR11795			K09285	GO:0003700,GO:0006355
Glyma.10G045400.1	7e-132	100	Glyma.10G045400.1.p	C2H2	4.66079	5.45115	6.28832	15.6348	31.3074	20.1117	2875.43	656.27	507.412	420.021	636.695	1662.36	792.404	880.832	1160.76	701.888	1160.53	510.184	6.50355	5.4582	6.91278	12.8252	33.4184	18.9276	2401.12	501.458	1407.32	482.624	418.014	292.163	1084.52	772.872	1063.87	397.575	510.886	320.824	-1.18876	0.0437552	-0.948649		PTHR26374,PTHR26374:SF459				GO:0046872
Glyma.08G357600.1	0	100	Glyma.08G357600.1.p	B3	3.49559	1.09023	1.25766	1.20268	0.745415	1.43655	11.1364	4.28935	2.67763	1.53573	0.794875	3.03534	0.680175	0.915626	0.996362	0.87191	1.40841	0.912673	0.812944	1.09164	0.98754	0.754423	0.742632	1.11339	5.49876	3.67817	1.23341	0.750582	0.816433	0.79392	0.634595	0.931172	0.884349	1.15911	0.802019	1.14172	-1.18447	-0.0813071	-0.0413136	PF02362					GO:0003677
Glyma.13G337500.1	0	100	Glyma.13G337500.1.p	GRAS	1.1652	1.09023	1.25766	1.20268	0.745415	1.43655	6.68186	4.28935	5.35527	49.1433	57.231	55.648	35.3691	42.1188	61.7744	84.5753	107.039	75.7518	0.812944	1.09164	0.98754	1.50885	0.742632	1.11339	1.83292	1.22606	1.23341	28.5221	28.5752	14.2906	81.2281	50.2833	75.1696	121.707	59.3494	98.188	-1.18244	0.569601	0.0627102	PF03514
Glyma.03G256700.1	0	100	Glyma.03G256700.1.p	WRKY	16.3128	17.4437	27.6686	33.6749	43.2341	31.604	40.0912	32.885	46.8586	114.412	209.052	348.053	92.5038	176.716	175.36	76.7281	67.6035	42.8956	19.5107	20.7412	33.5763	79.2145	49.0137	41.1954	53.1546	28.1993	66.604	108.084	131.446	56.3683	159.283	170.404	148.571	91.5697	163.612	90.1959	-1.18232	0.105349	0.883384	PF03106					GO:0003700,GO:0043565,GO:0006355
Glyma.03G042700.1	0	100	Glyma.03G042700.1.p	WRKY	5.82599	5.45115	6.28832	16.8375	31.3074	14.3655	229.411	72.9189	16.0658	734.846	1194.7	3174.97	514.893	981.551	934.587	748.971	514.068	367.807	7.3165	12.008	7.90032	61.8627	23.7642	15.5875	240.112	18.3909	166.51	812.13	969.923	471.589	1644.87	787.771	849.859	957.425	652.041	638.222	-1.17952	0.433227	0.462821	PF03106					GO:0003700,GO:0043565,GO:0006355
Glyma.14G185100.1	0	100	Glyma.14G185100.1.p	bHLH	1.1652	1.09023	1.25766	1.20268	2.23624	4.30964	6.68186	5.71913	1.33882	1238.56	1092.16	284.311	495.168	273.772	287.949	111.605	857.719	456.336	0.812944	2.18328	0.98754	2.26327	2.97053	1.11339	1.83292	1.22606	1.23341	310.741	309.428	537.484	154.207	324.979	268.842	48.6826	601.514	111.889	-1.17563	-0.49866	-0.903605	PF00010	PTHR12565				GO:0046983
Glyma.17G131900.1	0	100	Glyma.17G131900.1.p	ERF	1.1652	3.27069	2.51533	2.40535	26.0895	4.30964	118.046	30.0254	6.69408	8.4465	16.6924	35.4123	4.76123	6.40938	7.97089	6.97528	47.8858	17.3408	1.62589	2.18328	6.91278	1.50885	10.3969	2.22678	71.4838	23.2951	43.1693	8.2564	10.6136	7.9392	3.17297	10.2429	6.19044	41.728	7.21817	7.99204	-1.17543	0.0346133	-0.34264	PF00847					GO:0003700,GO:0006355
Glyma.07G048500.1	0	100	Glyma.07G048500.1.p	MYB_related	1060.33	1049.89	1008.65	1253.19	940.714	1063.04	354.139	624.815	516.783	448.432	460.233	748.718	264.588	217.003	155.432	121.196	88.7296	116.822	1017.81	813.271	921.375	596.749	522.813	876.237	218.117	323.679	235.581	303.235	205.741	230.237	174.514	144.332	206.053	77.6604	101.054	81.0622	-1.16484	-0.27931	-0.330902	PF00249	PTHR12802,PTHR12802:SF29			K12133	GO:0003682
Glyma.01G225000.1	0	100	Glyma.01G225000.1.p	ERF	24.4691	20.7144	33.9569	36.0803	75.2869	30.1675	247.229	128.68	80.329	7.67864	9.5385	16.1885	13.6035	15.5656	20.9236	13.0787	4.22522	7.30138	19.5107	26.1993	35.5514	51.3008	46.0432	25.608	274.938	67.4332	172.677	3.75291	3.26573	7.9392	23.48	13.0364	21.2244	22.0231	5.61413	15.9841	-1.15919	0.204989	0.826067	PF00847					GO:0003700,GO:0006355
Glyma.13G285400.1	0	100	Glyma.13G285400.1.p	GRAS	65.2511	62.1431	85.5212	134.7	427.868	150.837	2331.97	900.763	712.25	207.323	399.027	893.403	393.821	873.507	1046.18	761.178	547.87	625.181	69.1002	77.5064	81.9658	243.679	219.819	152.534	2910.67	631.42	1753.91	213.916	280.037	177.838	790.07	494.452	917.954	957.425	570.235	672.473	-1.15864	-0.0709559	0.185833	PF03514
Glyma.03G117500.1	0	100	Glyma.03G117500.1.p	SBP	334.412	347.783	264.11	116.66	112.558	97.6852	122.501	100.085	96.3948	16.893	28.6155	36.4241	17.6846	57.6845	69.7453	13.9506	15.4925	7.30138	249.574	324.217	282.436	176.535	120.306	158.101	227.282	177.778	204.746	13.5105	9.7972	13.4966	28.5568	26.0728	38.9113	32.4551	18.4464	34.2516	-1.15456	-0.633521	1.21253	PF03110					GO:0003677,GO:0005634
Glyma.17G145300.1	0	100	Glyma.17G145300.1.p	ERF	142.154	112.294	83.0058	123.876	240.769	152.274	142.546	190.161	346.754	1300.76	1242.39	2240.08	608.077	1199.47	1782.49	1818.81	2525.27	1481.27	112.999	118.989	149.118	328.174	204.966	181.482	142.968	250.116	144.309	854.913	744.587	549.393	932.854	757.974	1194.76	1962.37	907.885	1464.83	-1.15439	-0.315136	-0.426282	PF00847				K09286	GO:0003700,GO:0006355
Glyma.13G333400.1	2e-127	100	Glyma.13G333400.1.p	C2H2	3.49559	5.45115	6.28832	18.0402	8.94498	5.74619	6.68186	7.14892	6.69408	17.6609	18.2821	94.0957	104.747	92.4782	162.407	16.5663	35.2102	18.2535	5.69061	8.73312	2.96262	6.78981	18.5658	13.3607	14.6633	7.35635	8.63386	18.7646	27.7587	11.9088	222.108	245.829	177.754	19.7049	48.9232	28.543	-1.15411	0.844323	0.472555		PTHR26374,PTHR26374:SF459
Glyma.11G036400.1	0	100	Glyma.11G036400.1.p	ERF	62.9207	69.7747	35.2146	45.7017	64.8511	37.3502	22.2729	21.4467	29.454	1015.12	1074.67	2199.61	275.471	373.575	400.537	285.115	874.62	477.328	75.6038	52.3987	76.0406	130.515	109.91	63.4632	29.3267	34.3296	22.2013	721.309	662.127	549.393	156.11	255.141	260.883	322.233	445.922	296.847	-1.15006	-0.642996	-0.620253	PF00847				K09286	GO:0003700,GO:0006355
Glyma.06G138100.1	0	100	Glyma.06G138100.1.p	NAC	475.401	450.265	384.845	811.807	1744.27	655.065	2178.29	1331.13	1146.03	1346.83	1629.49	3482.55	1163.78	1475.07	1664.92	1747.31	1091.51	1224.81	438.99	441.022	587.586	1318.73	1126.57	915.206	2001.55	1212.57	1767.47	1034.3	987.884	893.16	1251.42	1239.39	1455.64	2211.58	1541.48	1314.12	-1.14762	-0.125048	0.318415	PF02365					GO:0003677,GO:0006355
Glyma.07G027000.1	2e-158	100	Glyma.07G027000.1.p	ERF	1.1652	4.36092	5.03066	8.41874	23.8533	7.18273	6.68186	21.4467	28.1152	6.91077	7.94875	6.07069	1.36035	0.915626	3.98545	0.87191	15.4925	7.30138	4.06472	5.4582	0.98754	6.78981	12.6247	8.90712	1.83292	6.13029	4.93363	1.50116	1.63287	6.35136	1.26919	0.931172	0.884349	2.31822	9.62423	3.42516	-1.14181	-1.02136	-0.622908	PF00847					GO:0003700,GO:0006355
Glyma.12G199200.1	0	100	Glyma.12G199200.1.p	MYB	1.1652	1.09023	1.25766	2.40535	12.6721	1.43655	2.22729	1.42978	1.33882	0.767864	0.794875	7.08247	1.36035	0.915626	1.99272	0.87191	1.40841	0.912673	0.812944	1.09164	0.98754	1.50885	2.97053	4.45356	5.49876	2.45212	1.23341	1.50116	1.63287	0.79392	1.90378	3.72469	0.884349	1.15911	0.802019	1.14172	-1.13812	0.609485	-0.0413136	PF00249	PTHR10641	KOG0048			GO:0003682
Glyma.17G079900.1	0	100	Glyma.17G079900.1.p	TCP	76.903	73.0454	62.8832	55.3231	60.3786	43.0964	46.773	58.6211	57.5691	0.767864	3.1795	3.03534	1.36035	0.915626	0.996362	0.87191	1.40841	1.82535	72.352	54.582	73.0779	57.3362	45.3006	70.1435	7.33167	94.4064	27.135	0.750582	1.63287	0.79392	0.634595	0.931172	0.884349	1.15911	0.802019	1.14172	-1.13595	-0.417472	-0.404021	PF03634
Glyma.06G111300.1	4e-172	100	Glyma.06G111300.1.p	ERF	1.1652	2.18046	1.25766	1.20268	4.47249	1.43655	4.45457	2.85957	2.67763	46.8397	78.6927	39.4595	16.3242	69.5876	20.9236	17.4382	60.5615	91.2673	1.62589	3.27492	1.97508	2.26327	2.2279	2.22678	7.33167	1.22606	2.46682	20.2657	22.8601	32.5507	13.3265	24.2105	15.9183	24.3413	48.1211	20.551	-1.12448	-0.998987	-0.863789	PF00847					GO:0003700,GO:0006355
Glyma.18G262800.1	0	100	Glyma.18G262800.1.p	ERF	1.1652	1.09023	1.25766	1.20268	2.98166	1.43655	13.3637	10.0085	10.7105	3.83932	9.5385	2.02356	4.08105	2.74688	1.99272	0.87191	1.40841	3.65069	0.812944	1.09164	0.98754	1.50885	7.42632	1.11339	14.6633	2.45212	18.5011	1.50116	3.26573	2.38176	0.634595	1.86234	0.884349	3.47733	4.01009	1.14172	-1.10732	-1.38331	0.540941	PF00847					GO:0003700,GO:0006355
Glyma.13G337400.1	0	100	Glyma.13G337400.1.p	GRAS	146.815	152.632	153.435	194.834	245.242	142.218	349.684	361.735	423.066	639.63	694.721	715.329	444.154	650.095	866.835	792.567	518.293	685.417	160.963	148.463	155.044	242.924	232.444	195.957	247.444	315.097	270.116	340.014	334.738	281.842	1048.99	601.537	874.621	995.676	651.239	730.701	-1.09942	0.364714	0.252204	PF03514
Glyma.06G300200.1	0	100	Glyma.06G300200.1.p	MYB	3.49559	1.09023	3.77299	8.41874	42.4887	27.2944	31.182	17.1574	9.37172	310.985	637.49	1746.33	129.233	208.763	147.462	85.4472	59.1531	77.5772	3.25178	2.18328	0.98754	4.52654	3.71316	6.68034	14.6633	3.67817	38.2357	448.098	551.092	274.696	60.2865	152.712	124.693	119.388	103.46	38.8185	-1.08095	-0.523638	0.236021	PF00249	PTHR10641,PTHR10641:SF30	KOG0048			GO:0003682
Glyma.12G184400.1	0	100	Glyma.12G184400.1.p	bZIP	3.49559	2.18046	1.25766	1.20268	1.49083	4.30964	2.22729	2.85957	1.33882	3.83932	2.38463	2.02356	2.7207	1.83125	0.996362	0.87191	1.40841	0.912673	0.812944	3.27492	1.97508	1.50885	0.742632	2.22678	5.49876	3.67817	1.23341	1.50116	0.816433	1.58784	3.17297	5.58703	7.95914	2.31822	1.60404	1.14172	-1.07847	1.59138	0.665364	PF00170	PTHR10992,PTHR10992:SF198				GO:0003700,GO:0043565,GO:0006355
Glyma.18G053400.1	9e-174	100	Glyma.18G053400.1.p	M-type_MADS	1.1652	1.09023	1.25766	1.20268	0.745415	1.43655	2.22729	1.42978	1.33882	2.30359	1.58975	6.07069	0.680175	1.83125	0.996362	0.87191	1.40841	0.912673	0.812944	1.09164	0.98754	0.754423	0.742632	1.11339	1.83292	1.22606	1.23341	1.50116	1.63287	1.58784	0.634595	0.931172	0.884349	1.15911	0.802019	1.14172	-1.07737	-0.517713	-0.0413136	PF00319	PTHR11945:SF69,PTHR11945	KOG0014			GO:0003677,GO:0046983
Glyma.01G231200.1	2e-137	100	Glyma.01G231200.1.p	ERF	1.1652	2.18046	1.25766	1.20268	4.47249	1.43655	6.68186	2.85957	1.33882	3.83932	12.718	13.1532	8.1621	22.8907	19.9272	8.7191	7.04203	10.0394	0.812944	1.09164	0.98754	1.50885	2.97053	1.11339	1.83292	3.67817	4.93363	5.25408	4.08217	4.76352	16.4995	17.6923	15.0339	6.95466	5.61413	3.42516	-1.0753	-0.0505209	-0.689874	PF00847					GO:0003700,GO:0006355
Glyma.03G019400.1	0	100	Glyma.03G019400.1.p	MIKC_MADS	11.652	5.45115	1.25766	1.20268	0.745415	1.43655	2.22729	1.42978	1.33882	0.767864	3.1795	1.01178	0.680175	0.915626	0.996362	0.87191	1.40841	0.912673	0.812944	1.09164	2.96262	0.754423	0.742632	1.11339	1.83292	2.45212	1.23341	0.750582	0.816433	0.79392	0.634595	0.931172	0.884349	1.15911	0.802019	1.14172	-1.07073	-0.0813071	-0.0413136	PF01486,PF00319	PTHR11945:SF19,PTHR11945	KOG0014		K09264	GO:0003677,GO:0046983,GO:0003700,GO:0006355,GO:0005634
Glyma.20G070000.1	0	100	Glyma.20G070000.1.p	ERF	80.3986	159.174	174.815	781.74	1253.79	712.527	13107.6	5764.89	5382.04	1900.46	1845.7	3527.07	2447.27	2989.52	4508.54	4432.79	2999.9	3350.42	410.537	459.58	458.218	1800.81	1331.54	690.301	12764.4	2965.83	8464.88	1316.52	1219.75	930.475	2854.41	2053.23	3705.42	3934.02	2261.69	2936.51	-1.06901	-0.207493	-0.239737	PF00847					GO:0003700,GO:0006355
Glyma.06G265500.1	0	100	Glyma.06G265500.1.p	GRAS	30.2951	23.9851	16.3496	57.7285	108.085	83.3197	2113.7	826.415	377.546	155.108	151.821	97.131	97.9452	212.425	191.301	105.501	174.642	160.63	11.3812	24.0161	13.8256	101.093	191.599	43.4222	2877.68	484.293	1351.82	54.7925	90.6241	47.6352	350.931	126.639	218.434	111.275	159.602	121.022	-1.06558	0.472352	-0.169558	PF03514
Glyma.07G156200.1	0	100	Glyma.07G156200.1.p	ERF	1.1652	2.18046	2.51533	10.8241	4.47249	4.30964	371.957	104.374	89.7007	2.30359	3.1795	1.01178	8.1621	26.5532	13.9491	46.2113	26.7597	29.2055	4.06472	5.4582	0.98754	5.28096	4.45579	4.45356	218.117	82.1459	201.046	1.50116	0.816433	0.79392	9.51892	17.6923	13.2652	79.9786	20.8525	53.6609	-1.06168	-0.265783	0.596469	PF00847					GO:0003700,GO:0006355
Glyma.08G195300.1	2e-158	100	Glyma.08G195300.1.p	Dof	66.4163	112.294	111.932	161.159	199.771	158.02	124.728	152.987	145.931	44.5361	42.9233	248.898	189.089	208.763	198.276	172.638	130.982	196.225	199.171	150.646	187.633	236.135	185.658	162.555	177.793	123.832	186.245	48.7878	48.986	63.5136	151.034	100.567	129.999	175.026	125.917	97.0463	-1.06036	-0.643562	-0.328752	PF02701					GO:0003677,GO:0006355
Glyma.17G121000.1	0	100	Glyma.17G121000.1.p	MYB	877.394	1061.88	1263.95	1193.06	721.562	1284.27	100.228	297.395	400.306	28.411	31.0001	66.7776	104.067	100.719	60.7781	115.092	33.8017	56.5857	1208.03	1070.9	1244.3	407.389	452.263	577.849	95.3118	510.04	219.547	17.2634	25.3094	18.2602	67.9016	68.9067	68.0948	52.16	30.4767	78.7787	-1.05266	-0.374116	-0.348217	PF00249	PTHR25040,PTHR25040:SF29				GO:0003682
Glyma.14G147500.1	0	100	Glyma.14G147500.1.p	ERF	2.33039	6.54138	1.25766	4.81071	12.6721	5.74619	73.5005	44.3233	25.4375	39.161	45.3079	44.5184	19.7251	27.4688	8.96726	10.4629	15.4925	29.2055	0.812944	1.09164	3.95016	4.52654	20.7937	1.11339	109.975	12.2606	59.2036	30.0233	14.6958	17.4662	10.1535	22.3481	9.72784	13.9093	49.7252	10.2755	-1.05258	-0.411322	0.422123	PF00847					GO:0003700,GO:0006355
Glyma.05G233700.1	0	100	Glyma.05G233700.1.p	CO-like	621.05	718.462	754.599	1116.08	769.268	1093.21	13.3637	241.633	231.615	18.4287	28.6155	23.271	29.9277	35.7094	11.9563	14.8225	1.40841	18.2535	1103.98	927.894	1221.59	832.129	689.905	741.517	34.8255	655.941	148.009	6.75524	7.3479	19.848	20.307	16.7611	21.2244	12.7502	24.8626	21.6927	-1.05038	-0.412625	0.782225	PF00643,PF06203		KOG1601			GO:0008270,GO:0005622,GO:0005515
Glyma.07G057400.1	0	100	Glyma.07G057400.1.p	WRKY	82.729	112.294	144.631	206.86	257.168	293.056	100.228	117.242	127.188	704.131	767.85	1397.27	823.692	1421.97	1434.76	606.85	342.243	512.009	163.402	203.045	233.059	477.55	301.509	231.585	126.471	72.3374	198.579	559.184	524.967	301.69	1226.67	1082.95	1215.98	694.307	619.961	576.569	-1.04991	-0.0620003	0.371968	PF03106					GO:0003700,GO:0043565,GO:0006355
Glyma.16G091300.1	6e-179	100	Glyma.16G091300.1.p	MIKC_MADS	41.9471	7.63161	12.5766	3.60803	2.23624	2.87309	6.68186	5.71913	5.35527	3.07145	0.794875	1.01178	0.680175	0.915626	0.996362	0.87191	1.40841	0.912673	3.25178	7.64148	12.838	1.50885	1.48526	1.11339	3.66584	11.0345	4.93363	0.750582	0.816433	0.79392	1.26919	0.931172	1.7687	1.15911	0.802019	1.14172	-1.04696	0.61464	-0.0413136	PF00319,PF01486	PTHR11945,PTHR11945:SF19	KOG0014		K09264	GO:0003677,GO:0046983,GO:0003700,GO:0006355,GO:0005634
Glyma.12G104600.1	0	100	Glyma.12G104600.1.p	MYB	1.1652	2.18046	1.25766	2.40535	2.23624	15.802	2.22729	1.42978	1.33882	40.6968	94.5902	379.418	42.1709	44.8657	22.9163	11.3348	2.81681	11.8647	0.812944	1.09164	2.96262	2.26327	1.48526	1.11339	1.83292	1.22606	1.23341	95.3239	106.136	48.4291	17.7687	54.008	36.2583	9.27288	3.20808	5.7086	-1.04246	-0.0253878	-0.51631	PF00249	PTHR10641,PTHR10641:SF30	KOG0048			GO:0003682
Glyma.13G294300.1	0	100	Glyma.13G294300.1.p	G2-like	1596.32	1810.87	1455.12	1120.89	696.218	1087.47	273.956	441.803	551.592	6.14291	5.56413	9.10603	6.80175	8.24064	21.92	21.7978	5.63362	21.9041	2133.98	1967.13	3076.19	697.087	608.216	881.804	183.292	1165.98	316.986	4.50349	2.4493	3.17568	14.5957	4.65586	18.5713	54.4782	8.02019	33.1099	-1.03907	0.0332021	0.954509	PF00249					GO:0003682
Glyma.08G105400.1	8e-139	100	Glyma.08G105400.1.p	MIKC_MADS	110.694	78.4966	77.9752	193.631	308.602	270.071	131.41	94.3657	101.75	49.1433	134.334	173.015	182.967	219.75	207.243	281.627	322.525	161.543	64.2226	101.522	97.7664	261.785	307.45	256.08	104.476	91.9543	141.842	67.5524	75.9283	30.169	217.031	241.173	181.291	394.098	72.9837	180.392	-1.03769	0.0682199	-0.24195	PF01486,PF00319	PTHR11945:SF19,PTHR11945	KOG0014			GO:0003677,GO:0046983,GO:0003700,GO:0006355,GO:0005634
Glyma.19G159500.1	0	100	Glyma.19G159500.1.p	HSF	47.7731	62.1431	75.4599	484.679	283.258	366.319	563.504	519.011	567.658	82.1614	85.0517	281.275	118.35	116.285	141.483	196.18	271.822	128.687	134.949	105.889	131.343	190.869	165.607	270.554	599.364	405.825	352.755	91.571	54.701	73.8346	72.3438	63.3197	129.999	86.9333	113.085	109.605	-1.02687	-0.501591	-0.946466	PF00447	PTHR10015,PTHR10015:SF7	KOG0627			GO:0003700,GO:0043565,GO:0006355,GO:0005634
Glyma.03G081700.1	5e-141	100	Glyma.03G081700.1.p	bZIP	313.438	261.655	348.373	341.56	317.547	373.502	238.32	320.271	481.974	8.4465	12.718	22.2592	10.2026	13.7344	4.98181	20.9259	12.6757	10.0394	270.71	280.551	257.748	295.734	303.737	367.419	159.464	539.465	249.148	6.00466	8.16433	7.14528	5.71135	10.2429	7.07479	11.5911	4.01009	25.1179	-1.02666	-0.328556	-0.0999769	PF07716	PTHR13301,PTHR13301:SF30				GO:0003700,GO:0043565,GO:0006355
Glyma.06G027500.1	0	100	Glyma.06G027500.1.p	SRS	20.9736	11.9925	7.54599	8.41874	5.96332	1.43655	4.45457	5.71913	4.01645	223.448	365.643	153.791	60.5356	37.5407	43.8399	73.2405	83.096	83.9659	3.25178	7.64148	3.95016	5.28096	11.8821	11.1339	3.66584	8.5824	4.93363	116.34	117.566	132.585	27.2876	31.6598	43.3331	34.7733	64.1615	39.9602	-1.01935	-0.472508	-0.790855	PF05142
Glyma.09G280200.1	0	100	Glyma.09G280200.1.p	WRKY	1.1652	5.45115	3.77299	19.2428	23.1079	7.18273	15.591	17.1574	10.7105	725.631	1101.7	1887.98	514.212	565.857	705.424	1068.96	416.888	616.967	2.43883	4.36656	10.8629	39.9844	23.7642	22.2678	23.8279	11.0345	49.3363	605.72	790.307	437.45	583.827	489.796	656.187	811.377	737.055	746.685	-1.0189	-0.0457092	0.126245	PF03106					GO:0003700,GO:0043565,GO:0006355
Glyma.13G122600.1	6e-163	100	Glyma.13G122600.1.p	ERF	1.1652	1.09023	1.25766	1.20268	0.745415	1.43655	6.68186	1.42978	2.67763	4.60718	2.38463	4.04712	4.08105	8.24064	3.98545	5.23146	4.22522	19.1661	0.812944	1.09164	0.98754	0.754423	0.742632	1.11339	1.83292	2.45212	1.23341	2.25175	0.816433	2.38176	0.634595	2.79351	2.65305	8.11377	16.8424	6.85032	-1.01829	-1.42309	0.152156	PF00847					GO:0003700,GO:0006355
Glyma.18G024400.1	9e-124	100	Glyma.18G024400.1.p	LBD	4.66079	8.72184	5.03066	2.40535	5.96332	1.43655	2.22729	4.28935	4.01645	30.7145	37.3591	38.4477	17.0044	57.6845	51.8108	31.3888	130.982	108.608	2.43883	5.4582	9.8754	0.754423	5.19843	1.11339	5.49876	20.843	2.46682	16.5128	13.0629	23.0237	41.8833	43.7651	32.7209	26.6595	74.5878	33.1099	-1.01802	-0.0958393	-1.01211	PF03195
Glyma.05G063500.1	0	100	Glyma.05G063500.1.p	ERF	142.154	126.467	110.674	185.212	248.969	183.878	285.093	311.693	500.717	997.455	978.491	1936.55	737.99	1280.05	1819.36	1619.14	1773.18	1403.69	107.309	123.355	133.318	509.99	251.01	237.152	254.776	250.116	197.345	720.559	706.215	518.43	1075	860.403	1396.39	1773.44	1124.43	1541.32	-1.00817	-0.203828	-0.111538	PF00847				K09286	GO:0003700,GO:0006355
Glyma.05G195000.1	0	100	Glyma.05G195000.1.p	NAC	8.15638	23.9851	11.319	98.6195	325.001	83.3197	2853.15	677.717	392.273	324.806	519.848	1691.7	860.422	1389	1051.16	1136.1	1264.75	1201.99	13.82	8.73312	13.8256	190.115	183.43	97.9783	3277.26	698.853	1646.6	447.347	549.46	272.315	1216.52	809.188	912.648	1184.61	884.627	879.125	-0.998926	-0.167715	-0.28922	PF02365					GO:0003677,GO:0006355
Glyma.10G118900.1	0	100	Glyma.10G118900.1.p	ERF	80.3986	154.813	186.134	336.749	436.813	415.162	2456.7	1265.36	1045.62	1778.37	1738.39	2972.61	1729.01	2029.94	3119.61	3008.96	2426.68	2490.68	294.286	268.543	323.913	1014.7	739.662	468.737	2183.01	863.145	1488.72	1236.21	1103.82	909.039	1865.71	1745.95	2675.15	2659	1731.56	2100.77	-0.998055	-0.129778	-0.28814	PF00847					GO:0003700,GO:0006355
Glyma.01G206700.1	0	100	Glyma.01G206700.1.p	ERF	23.3039	18.5339	22.638	8.41874	20.8716	12.9289	17.8183	15.7276	16.0658	200.412	228.129	475.537	68.0175	154.741	236.138	329.582	299.99	222.692	27.6401	22.9244	33.5763	31.6858	21.5363	24.4946	18.3292	15.9387	27.135	153.119	161.654	138.142	112.323	88.4613	153.877	316.437	127.521	184.959	-0.997209	-0.371726	-0.438432	PF00847				K09286	GO:0003700,GO:0006355
Glyma.07G178500.1	0	100	Glyma.07G178500.1.p	G2-like	1.1652	1.09023	5.03066	2.40535	1.49083	2.87309	20.0456	14.2978	6.69408	9.98223	10.3334	14.1649	92.5038	124.525	223.185	1234.63	1021.09	1043.18	2.43883	1.09164	2.96262	2.26327	0.742632	2.22678	12.8304	11.0345	8.63386	5.25408	4.08217	7.9392	166.264	167.611	260.883	1074.5	431.486	890.542	-0.99706	0.434097	-0.461044	PF00249					GO:0003682
Glyma.18G206600.1	0	100	Glyma.18G206600.1.p	ERF	2.33039	4.36092	3.77299	38.4857	21.617	38.7868	922.097	343.148	325.332	5.37505	9.5385	36.4241	39.4502	42.1188	28.8945	15.6944	5.63362	13.6901	5.69061	5.4582	4.9377	39.9844	50.499	23.3812	744.165	267.281	659.873	11.2587	8.98077	5.55744	24.7492	27.9351	34.4896	11.5911	20.8525	14.8424	-0.992818	-0.3416	0.433311	PF00847					GO:0003700,GO:0006355
Glyma.01G128100.1	0	100	Glyma.01G128100.1.p	WRKY	3.49559	7.63161	2.51533	8.41874	18.6354	8.61928	42.3184	31.4552	12.0494	436.914	747.978	2214.79	308.8	569.519	543.017	597.259	195.768	229.993	13.0071	13.0997	17.7757	62.6171	20.0511	12.2473	62.3192	13.4866	65.3706	526.158	790.307	395.372	1172.73	509.351	557.14	704.739	437.902	454.405	-0.989853	0.655749	0.642571	PF03106					GO:0003700,GO:0043565,GO:0006355
Glyma.18G238200.1	0	100	Glyma.18G238200.1.p	WRKY	127.007	152.632	139.601	108.241	111.067	64.6446	198.229	101.515	115.138	486.826	543.695	1416.49	429.871	444.079	558.959	887.605	853.494	885.292	164.215	109.164	156.031	83.741	89.1159	111.339	249.277	85.824	167.744	346.018	419.647	473.177	398.526	302.631	420.066	790.513	993.701	658.773	-0.982031	-0.353875	-0.104435	PF03106					GO:0003700,GO:0043565,GO:0006355
Glyma.03G170300.1	0	100	Glyma.03G170300.1.p	bHLH	1619.62	1753.09	1648.8	1862.95	1586.24	1854.58	788.46	3512.98	6471.84	54.5183	50.0771	29.3417	114.269	145.585	67.7526	274.652	273.231	272.889	2350.22	1899.45	2593.28	1456.04	1542.45	1964.02	637.856	2677.71	1079.23	18.014	21.2273	28.5811	67.267	49.3521	65.4418	125.184	118.699	139.29	-0.981723	-0.847543	-1.09899	PF00010	PTHR12565,PTHR12565:SF7				GO:0046983
Glyma.04G226700.1	0	100	Glyma.04G226700.1.p	NAC	277.317	336.881	276.686	466.639	612.731	429.528	594.686	956.525	807.306	1147.96	1313.13	2899.77	1046.11	1269.06	1342.1	1265.14	656.317	1034.97	323.552	303.476	391.066	509.236	501.277	482.098	625.025	810.424	647.539	905.953	956.043	854.258	1134.02	1049.43	1223.05	1670.28	1408.35	1032.12	-0.980845	-0.102473	0.475542	PF02365					GO:0003677,GO:0006355
Glyma.11G036500.1	0	100	Glyma.11G036500.1.p	ERF	10.4868	7.63161	15.092	9.62141	26.0895	24.4213	64.5913	31.4552	21.4211	13.0537	28.6155	59.6951	78.2201	118.116	244.109	259.829	252.105	163.368	19.5107	12.008	17.7757	37.7212	44.5579	14.4741	67.818	15.9387	43.1693	24.7692	17.1451	9.52704	281.76	162.024	248.502	472.917	88.2221	270.588	-0.978549	0.652408	0.300576	PF00847					GO:0003700,GO:0006355
Glyma.07G266500.1	0	100	Glyma.07G266500.1.p	GRAS	47.7731	71.9552	67.9139	107.038	128.957	126.416	173.728	211.608	219.566	608.148	714.593	1593.56	901.912	682.142	723.359	616.441	787.299	629.744	86.1721	102.614	80.9783	127.498	106.196	77.9373	168.628	95.6325	173.911	532.913	587.015	365.203	461.35	651.82	703.057	681.557	919.114	461.255	-0.973546	-0.345331	0.0200389	PF03514
Glyma.14G155100.1	7e-157	100	Glyma.14G155100.1.p	MIKC_MADS	16.3128	17.4437	8.80365	2.40535	2.23624	1.43655	2.22729	2.85957	2.67763	0.767864	2.38463	3.03534	1.36035	0.915626	1.99272	1.74382	1.40841	0.912673	7.3165	4.36656	17.7757	1.50885	0.742632	2.22678	1.83292	1.22606	2.46682	0.750582	0.816433	1.58784	0.634595	4.65586	2.65305	1.15911	0.802019	1.14172	-0.97186	0.895978	-0.389626	PF01486,PF00319	PTHR11945,PTHR11945:SF134	KOG0014		K09264	GO:0003677,GO:0046983,GO:0003700,GO:0006355,GO:0005634
Glyma.15G153900.1	6e-107	100	Glyma.15G153900.1.p	NF-YB	1.1652	1.09023	1.25766	1.20268	3.72707	1.43655	28.9547	10.0085	17.4046	3.07145	7.15388	5.05891	1.36035	0.915626	0.996362	1.74382	1.40841	2.73802	0.812944	1.09164	0.98754	1.50885	2.97053	1.11339	16.4963	6.13029	12.3341	3.75291	3.26573	0.79392	1.90378	0.931172	0.884349	1.15911	1.60404	1.14172	-0.968177	0.184711	-0.593053	PF00808	PTHR11064,PTHR11064:SF9	KOG0869			GO:0003677,GO:0043565,GO:0005622
Glyma.13G344700.1	1e-180	100	Glyma.13G344700.1.p	DBB	3169.34	3351.37	3923.91	1996.44	2755.05	3179.08	1594.74	1772.93	2202.35	70.6435	87.4363	168.967	138.756	128.188	112.589	395.847	281.681	164.281	4271.21	4702.78	4675.01	2786.84	4664.47	1838.21	2131.68	1359.7	1766.24	70.5547	57.1503	39.696	215.128	164.817	164.489	275.868	113.085	286.572	-0.96619	0.520534	-0.317485	PF00643					GO:0008270,GO:0005622
Glyma.12G061900.1	0	100	Glyma.12G061900.1.p	GRAS	107.198	97.0305	115.705	85.3901	163.991	129.289	64.5913	130.11	109.783	765.56	1058.77	1641.11	477.483	640.023	645.642	870.167	732.371	776.684	115.438	158.288	119.492	249.714	141.843	90.1845	75.1497	136.092	114.707	583.953	721.727	471.589	680.92	539.148	654.418	984.085	777.958	704.442	-0.963378	0.0883418	0.0519664	PF03514
Glyma.13G303100.1	0	100	Glyma.13G303100.1.p	MYB_related	1.1652	2.18046	1.25766	1.20268	2.98166	1.43655	2.22729	1.42978	2.67763	0.767864	0.794875	3.03534	0.680175	0.915626	0.996362	0.87191	1.40841	0.912673	0.812944	2.18328	0.98754	2.26327	0.742632	1.11339	1.83292	1.22606	1.23341	0.750582	0.816433	0.79392	0.634595	0.931172	0.884349	1.15911	0.802019	1.14172	-0.961674	-0.0813071	-0.0413136	PF00249	PTHR10641	KOG0048			GO:0003682
Glyma.20G199300.1	0	100	Glyma.20G199300.1.p	MYB	1.1652	1.09023	1.25766	2.40535	2.23624	1.43655	2.22729	1.42978	1.33882	0.767864	0.794875	3.03534	284.313	437.669	685.497	2806.68	2063.31	1335.24	0.812944	1.09164	0.98754	0.754423	0.742632	1.11339	1.83292	1.22606	1.23341	0.750582	0.816433	0.79392	547.655	272.833	461.63	1861.53	487.627	1002.43	-0.961674	-0.134584	-0.88864	PF00249	PTHR10641	KOG0048		K09422	GO:0003682
Glyma.18G156000.1	0	100	Glyma.18G156000.1.p	MYB_related	201.579	195.151	210.03	181.604	146.101	176.695	131.41	258.791	293.201	221.913	186.796	209.439	261.867	258.207	137.498	383.641	201.402	298.444	108.122	96.0643	106.654	65.6348	58.6679	151.421	14.6633	93.1804	48.1029	122.345	124.098	71.4528	137.072	135.02	135.305	150.684	81.0039	140.432	-0.959397	-0.690711	-1.24744	PF00295,PF00249,PF07765	PTHR12374				GO:0003682,GO:0004650,GO:0005975
Glyma.06G048500.1	4e-106	100	Glyma.06G048500.1.p	bZIP	1.1652	2.18046	5.03066	9.62141	6.70873	4.30964	300.684	194.451	147.27	3.07145	2.38463	2.02356	3.40088	8.24064	15.9418	0.87191	21.1261	1.82535	0.812944	2.18328	0.98754	3.77212	3.71316	3.34017	335.424	89.5022	249.148	2.25175	0.816433	0.79392	10.7881	2.79351	13.2652	3.47733	0.802019	3.42516	-0.953584	-0.0390419	-1.6286	PF07716					GO:0003700,GO:0043565,GO:0006355
Glyma.15G077100.1	1e-161	100	Glyma.15G077100.1.p	ERF	8.15638	15.2632	18.865	26.4589	55.1607	34.4771	2991.25	1085.21	773.836	347.074	460.233	679.917	261.187	389.141	486.225	426.364	1171.79	382.41	18.6977	24.0161	24.6885	25.6504	24.5069	34.5151	4382.51	538.239	2001.82	258.951	319.225	192.129	276.683	277.489	302.447	557.532	438.704	412.161	-0.949121	-0.407938	-0.491859	PF00847					GO:0003700,GO:0006355
Glyma.12G059500.1	1e-122	100	Glyma.12G059500.1.p	C2H2	1.1652	1.09023	1.25766	1.20268	0.745415	1.43655	2.22729	1.42978	1.33882	1.53573	3.97438	2.02356	2.7207	4.57813	1.99272	0.87191	1.40841	0.912673	0.812944	1.09164	0.98754	0.754423	0.742632	1.11339	1.83292	1.22606	1.23341	1.50116	0.816433	1.58784	1.90378	1.86234	0.884349	1.15911	1.60404	1.14172	-0.947868	-0.998542	0.290367		PTHR26374:SF89,PTHR26374
Glyma.10G035000.1	2e-162	100	Glyma.10G035000.1.p	LBD	1.1652	2.18046	1.25766	4.81071	0.745415	5.74619	4.45457	4.28935	6.69408	3.07145	11.9231	3.03534	8.1621	7.32501	0.996362	3.48764	2.81681	10.0394	1.62589	1.09164	0.98754	1.50885	2.97053	1.11339	7.33167	4.90423	6.16704	3.75291	2.4493	3.17568	1.26919	2.79351	2.65305	2.31822	9.62423	10.2755	-0.943058	-1.2954	0.442977	PF03195
Glyma.15G085400.1	0	100	Glyma.15G085400.1.p	ERF	1.1652	1.09023	3.77299	75.7686	255.677	112.051	193.774	237.344	469.925	3.07145	2.38463	5.05891	14.9639	14.65	8.96726	29.645	1.40841	19.1661	1.62589	4.36656	0.98754	119.199	196.798	62.3498	240.112	63.755	239.281	2.25175	1.63287	1.58784	12.6919	13.0364	7.95914	10.432	15.2384	7.99204	-0.942187	-0.195685	-0.577109	PF00847					GO:0003700,GO:0006355
Glyma.02G020300.1	0	100	Glyma.02G020300.1.p	WRKY	1.1652	1.09023	1.25766	1.20268	0.745415	1.43655	2.22729	1.42978	1.33882	139.751	103.334	78.9189	10.2026	21.975	44.8363	11.3348	1.40841	10.9521	0.812944	1.09164	0.98754	0.754423	0.742632	1.11339	1.83292	1.22606	1.23341	85.5664	44.0874	38.1082	60.2865	20.4858	34.4896	25.5004	6.41615	17.1258	-0.940663	0.581724	1.04943	PF03106					GO:0003700,GO:0043565,GO:0006355
Glyma.13G203700.1	0	100	Glyma.13G203700.1.p	C2H2	26.7995	33.7971	27.6686	26.4589	35.7799	37.3502	13.3637	42.8935	29.454	0.767864	3.1795	2.02356	0.680175	0.915626	1.99272	1.74382	1.40841	1.82535	42.2731	33.8408	36.539	32.4402	26.7348	46.7624	73.3167	25.7472	90.0388	1.50116	0.816433	0.79392	1.90378	1.86234	0.884349	1.15911	4.01009	3.42516	-0.940336	0.373987	0.787949		PTHR10593	KOG2462			GO:0046872
Glyma.11G138000.1	0	100	Glyma.11G138000.1.p	GRAS	92.0506	90.4891	71.6869	149.132	221.388	156.584	327.411	178.723	208.855	114.412	120.821	317.699	177.526	237.147	333.781	434.211	276.048	345.903	113.812	102.614	94.8038	301.015	234.672	185.936	315.262	203.526	287.384	108.084	105.32	75.4224	254.473	203.927	290.951	416.121	248.626	288.855	-0.936901	0.00172546	-0.147372	PF03514
Glyma.15G083600.1	0	100	Glyma.15G083600.1.p	G2-like	82.729	68.6845	67.9139	27.6616	37.2707	21.5482	28.9547	47.1828	56.2303	3.83932	8.74363	7.08247	3.40088	5.49376	15.9418	3.48764	2.81681	12.7774	38.2084	34.9325	58.2648	30.9314	20.0511	26.7213	25.6609	33.1036	33.302	2.25175	3.26573	4.76352	11.4227	7.44937	16.8026	15.0684	7.21817	14.8424	-0.93568	0.522444	0.960343	PF00249					GO:0003682
Glyma.09G203000.1	0	100	Glyma.09G203000.1.p	bHLH	224.883	270.377	241.472	69.7553	49.1974	76.137	4.45457	25.7361	18.7434	927.579	900.594	391.559	406.065	327.794	391.57	213.618	423.93	282.928	138.2	223.786	173.807	59.5994	80.9469	100.205	20.1621	38.0078	35.7688	381.296	370.661	410.457	143.418	191.821	360.814	151.843	575.048	178.108	-0.933263	-0.693204	-0.0244644	PF00010	PTHR12565				GO:0046983
Glyma.04G027400.1	0	100	Glyma.04G027400.1.p	SRS	5.82599	6.54138	1.25766	3.60803	2.98166	2.87309	6.68186	5.71913	6.69408	147.43	274.232	95.1074	36.0493	19.2282	11.9563	16.5663	39.4354	31.0309	2.43883	2.18328	1.97508	3.77212	2.2279	3.34017	1.83292	7.35635	3.70022	87.0675	67.764	115.912	12.0573	10.2429	15.9183	22.0231	30.4767	9.13377	-0.932592	-0.814916	-0.497838	PF05142
Glyma.10G010400.1	0	100	Glyma.10G010400.1.p	MYB	1.1652	1.09023	1.25766	1.20268	2.23624	1.43655	2.22729	1.42978	2.67763	15.3573	36.5643	45.5302	41.4907	68.672	28.8945	15.6944	11.2672	32.8562	0.812944	1.09164	0.98754	1.50885	0.742632	1.11339	3.66584	1.22606	2.46682	18.7646	20.4108	11.9088	46.96	46.5586	30.9522	32.4551	29.6747	19.4093	-0.93181	-0.159871	0.446915	PF00249	PTHR10641	KOG0048			GO:0003682
Glyma.10G239400.1	1e-152	100	Glyma.10G239400.1.p	ERF	3.49559	6.54138	5.03066	3.60803	2.23624	4.30964	24.5002	17.1574	17.4046	4.60718	13.5129	28.3299	7.48193	9.15626	10.96	4.35955	14.0841	5.47604	1.62589	1.09164	4.9377	4.52654	0.742632	1.11339	43.99	4.90423	30.8352	8.2564	8.98077	7.14528	3.17297	0.931172	5.30609	25.5004	5.61413	4.56688	-0.929833	-1.55227	0.576978	PF00847					GO:0003700,GO:0006355
Glyma.08G286500.1	0	100	Glyma.08G286500.1.p	bHLH	22.1388	10.9023	15.092	3.60803	2.98166	8.61928	11.1364	4.28935	5.35527	13.0537	12.718	11.1296	1.36035	2.74688	0.996362	1.74382	7.04203	3.65069	13.82	9.82476	13.8256	4.52654	2.97053	5.56695	5.49876	3.67817	4.93363	7.50582	4.08217	7.9392	0.634595	1.86234	2.65305	1.15911	0.802019	1.14172	-0.918186	0.0130553	-2.00292	PF00010	PTHR12565,PTHR12565:SF24				GO:0046983
Glyma.12G203100.1	0	100	Glyma.12G203100.1.p	ERF	17.478	10.9023	12.5766	61.3365	122.248	53.1522	590.231	404.629	476.619	198.109	292.514	264.075	316.962	396.466	283.963	319.119	95.7716	318.523	6.50355	10.9164	6.91278	42.2477	32.6758	17.8142	340.923	61.3029	175.144	100.578	130.629	168.311	168.802	129.433	248.502	117.07	170.83	158.699	-0.917637	-0.867312	-0.715646	PF00847					GO:0003700,GO:0006355
Glyma.17G114500.1	0	100	Glyma.17G114500.1.p	ERF	39.6167	35.9776	42.7606	25.2562	15.6537	22.9847	4.45457	11.4383	10.7105	13.8215	10.3334	16.1885	2.7207	4.57813	5.97817	2.61573	1.40841	1.82535	11.3812	34.9325	28.6387	3.77212	7.42632	7.79373	3.66584	3.67817	3.70022	6.00466	9.7972	5.55744	1.90378	6.5182	0.884349	2.31822	3.20808	1.14172	-0.917469	-0.512645	0.188949	PF00847					GO:0003700,GO:0006355
Glyma.12G063900.1	0	100	Glyma.12G063900.1.p	WOX	41.9471	42.519	36.4723	15.6348	14.1629	17.2386	28.9547	18.5872	26.7763	19.1966	15.1026	10.1178	2.04053	0.915626	0.996362	0.87191	1.40841	0.912673	31.7048	12.008	42.4642	15.0885	25.2495	14.4741	20.1621	7.35635	13.5675	8.2564	8.16433	7.14528	0.634595	0.931172	0.884349	1.15911	1.60404	1.14172	-0.914405	-0.689921	0.290367	PF00046					GO:0003700,GO:0043565,GO:0006355
Glyma.17G002800.1	0	100	Glyma.17G002800.1.p	NAC	184.101	219.136	298.066	140.713	201.262	122.106	51.2276	71.4892	78.9902	77.5542	152.616	37.4359	12.9233	9.15626	20.9236	9.59101	14.0841	41.9829	370.702	266.36	394.028	222.555	248.782	158.101	82.4813	99.3107	75.2379	32.275	34.2902	75.4224	6.98054	11.1741	11.4965	11.5911	22.4565	10.2755	-0.914346	-0.536356	-0.566912	PF02365					GO:0003677,GO:0006355
Glyma.05G211900.1	0	100	Glyma.05G211900.1.p	WRKY	5.82599	2.18046	3.77299	2.40535	2.23624	4.30964	4.45457	4.28935	1.33882	25.3395	83.4619	127.484	17.0044	30.2157	20.9236	56.6742	159.15	70.2758	6.50355	9.82476	6.91278	3.01769	1.48526	4.45356	1.83292	2.45212	3.70022	44.2843	35.9231	45.2535	14.5957	19.5546	22.1087	77.6604	77.7958	46.8105	-0.913296	-0.276495	-0.500259	PF03106					GO:0003700,GO:0043565,GO:0006355
Glyma.17G145400.1	0	100	Glyma.17G145400.1.p	ERF	37.2863	38.1581	27.6686	33.6749	187.099	66.0812	481.094	213.038	218.227	289.485	325.104	613.139	218.336	552.123	663.577	1110.81	1497.14	715.535	42.2731	55.6736	66.1652	153.148	151.497	80.164	571.871	220.69	346.588	262.704	233.5	160.372	828.781	470.242	624.35	1401.36	267.072	573.144	-0.902958	0.423557	-0.56818	PF00847					GO:0003700,GO:0006355
Glyma.08G365100.1	0	100	Glyma.08G365100.1.p	LBD	83.8942	45.7897	21.3803	34.8776	32.7983	17.2386	153.683	243.063	155.303	96.7508	65.9746	59.6951	761.796	1662.78	1600.16	857.96	1563.33	1135.36	26.8272	21.8328	29.6262	12.0708	14.11	30.0615	185.125	76.0156	120.874	68.303	31.0245	19.848	1594.1	1055.02	1345.09	566.805	299.153	819.755	-0.900203	-0.0109806	-1.07716	PF03195
Glyma.18G297100.1	0	100	Glyma.18G297100.1.p	LBD	88.555	49.0604	60.3679	56.5258	34.2891	35.9137	135.864	203.029	125.849	426.164	152.616	233.721	1787.5	3866.69	2472.97	1271.25	3501.3	1999.67	86.1721	76.4148	63.2025	48.2831	34.9037	43.4222	172.294	53.9465	136.908	297.981	71.8461	65.8954	2525.05	2101.65	1907.54	661.852	640.813	1709.16	-0.898961	-0.31473	-1.16899	PF03195
Glyma.05G177700.1	0	100	Glyma.05G177700.1.p	C2H2	1.1652	1.09023	1.25766	1.20268	0.745415	1.43655	2.22729	1.42978	1.33882	1.53573	1.58975	33.3888	0.680175	2.74688	1.99272	1.74382	1.40841	4.56336	0.812944	1.09164	0.98754	0.754423	0.742632	1.11339	1.83292	1.22606	1.23341	8.2564	8.98077	2.38176	3.17297	2.79351	6.19044	1.15911	1.60404	15.9841	-0.896214	1.16547	1.28083	PF00096	PTHR10593,PTHR10593:SF10				GO:0046872
Glyma.10G138300.1	0	100	Glyma.10G138300.1.p	WRKY	17.478	15.2632	8.80365	12.0268	8.94498	5.74619	20.0456	2.85957	4.01645	216.538	377.566	81.9543	165.283	311.313	323.818	159.56	97.18	250.072	16.2589	13.0997	13.8256	9.8075	5.19843	21.1544	9.16459	8.5824	17.2677	78.8111	127.364	157.196	562.886	370.606	270.611	170.389	223.763	320.824	-0.895703	0.589142	0.496444	PF03106					GO:0003700,GO:0043565,GO:0006355
Glyma.08G342800.1	7e-106	100	Glyma.08G342800.1.p	FAR1	34.9559	38.1581	25.1533	10.8241	27.5804	37.3502	15.591	15.7276	9.37172	6.91077	4.76925	7.08247	2.7207	3.6625	0.996362	1.74382	1.40841	2.73802	28.453	42.5739	40.4891	36.9667	37.8742	44.5356	12.8304	46.5902	14.8009	5.25408	2.4493	2.38176	1.90378	2.79351	1.7687	1.15911	4.01009	2.28344	-0.895621	-0.190664	0.339425	PF03101
Glyma.11G192800.1	0	100	Glyma.11G192800.1.p	bHLH	1.1652	1.09023	2.51533	1.20268	0.745415	1.43655	11.1364	7.14892	9.37172	651.916	639.875	729.494	682.896	454.151	504.159	494.373	749.272	562.206	0.812944	1.09164	0.98754	1.50885	0.742632	3.34017	5.49876	1.22606	7.40045	415.072	284.935	387.433	276.049	466.517	634.078	359.324	425.07	452.121	-0.894337	-0.253601	-0.546399	PF00010	PTHR12565				GO:0046983
Glyma.10G257900.1	0	100	Glyma.10G257900.1.p	C2H2	83.8942	100.301	149.662	134.7	330.964	106.304	5467.99	1565.61	1302.67	654.22	874.363	1879.89	2517.33	4822.6	6246.19	4488.59	2866.11	3238.16	178.035	110.256	205.408	161.447	136.644	114.679	6000.97	1352.34	3777.93	665.766	747.853	421.572	3894.51	2376.35	4863.92	4842.76	2024.3	3386.34	-0.893195	-0.287061	-0.0469899		PTHR26374,PTHR26374:SF459
Glyma.13G166700.1	0	100	Glyma.13G166700.1.p	ERF	46.6079	33.7971	20.1226	9.62141	9.69039	31.604	2.22729	7.14892	4.01645	6.14291	3.1795	2.02356	0.680175	0.915626	0.996362	0.87191	1.40841	1.82535	17.8848	40.3907	5.92524	12.8252	5.94106	10.0205	1.83292	7.35635	4.93363	4.50349	0.816433	0.79392	0.634595	0.931172	0.884349	1.15911	2.40606	1.14172	-0.892028	-0.0813071	0.197159	PF00847					GO:0003700,GO:0006355
Glyma.12G226600.1	3e-139	100	Glyma.12G226600.1.p	ERF	87.3898	99.211	61.6256	76.9713	114.794	54.5888	746.141	416.067	336.043	1326.1	1525.37	2120.69	578.149	736.163	683.504	425.492	767.581	368.72	49.5896	61.1318	80.9783	62.6171	52.7269	91.2979	683.679	181.457	275.05	884.186	1050.75	746.285	255.107	303.562	403.263	441.621	517.302	316.257	-0.890983	-1.05442	-0.292503	PF00847					GO:0003700,GO:0006355
Glyma.10G083200.1	5e-167	100	Glyma.10G083200.1.p	M-type_MADS	1.1652	1.09023	1.25766	2.40535	0.745415	1.43655	2.22729	1.42978	1.33882	1.53573	1.58975	10.1178	2.04053	0.915626	1.99272	1.74382	1.40841	0.912673	0.812944	1.09164	1.97508	0.754423	0.742632	1.11339	1.83292	1.22606	1.23341	1.50116	3.26573	2.38176	0.634595	0.931172	0.884349	1.15911	0.802019	1.14172	-0.889517	-1.01425	-0.389626	PF00319	PTHR11945	KOG0014			GO:0003677,GO:0046983
Glyma.08G255200.1	0	100	Glyma.08G255200.1.p	CO-like	857.585	901.62	770.948	823.834	882.571	834.634	287.32	301.684	415.033	6.14291	9.5385	9.10603	3.40088	5.49376	3.98545	6.97528	16.9009	6.38871	1029.19	849.296	1204.8	523.57	508.703	696.982	335.424	356.783	241.748	3.00233	3.26573	7.14528	5.07676	1.86234	1.7687	11.5911	6.41615	10.2755	-0.885941	-0.564762	-0.0977219	PF00643,PF06203		KOG1601			GO:0008270,GO:0005622,GO:0005515
Glyma.13G236500.1	4e-165	100	Glyma.13G236500.1.p	ERF	72.2422	95.9403	84.2635	58.9312	103.613	61.7715	525.64	280.237	195.467	2186.11	2618.32	5022.48	1133.17	2058.33	2566.63	3010.71	6320.93	2310.89	88.6109	67.6816	109.617	70.9158	81.6895	95.7515	549.876	120.154	376.189	1820.16	2135.79	1362.37	1551.58	1273.84	1634.28	4492.71	2367.56	2703.59	-0.885768	-0.368652	-0.283737	PF00847					GO:0003700,GO:0006355
Glyma.19G214600.1	2e-144	100	Glyma.19G214600.1.p	C2H2	1.1652	2.18046	1.25766	1.20268	2.23624	1.43655	11.1364	8.5787	6.69408	6.91077	5.56413	54.6362	2.7207	17.3969	15.9418	6.97528	1.40841	3.65069	0.812944	1.09164	0.98754	4.52654	1.48526	3.34017	75.1497	17.1648	30.8352	20.2657	7.3479	8.73312	7.61514	5.58703	7.07479	10.432	4.01009	6.85032	-0.884725	-0.830534	0.823178
Glyma.14G200200.1	0	100	Glyma.14G200200.1.p	WRKY	146.815	177.708	177.331	909.224	1967.9	712.527	9352.38	3794.64	3756.72	1866.68	2290.83	4622.83	1706.56	3004.17	3638.71	3838.15	1835.15	2721.59	329.242	330.767	423.655	1760.82	1702.11	1170.17	9967.41	2801.54	6486.49	1689.56	1952.91	1119.43	3929.41	2083.03	3231.41	4427.8	2528.77	3175.13	-0.88274	0.146814	0.271291	PF03106				K13424	GO:0003700,GO:0043565,GO:0006355
Glyma.13G052100.1	0	100	Glyma.13G052100.1.p	MIKC_MADS	193.423	216.956	149.662	497.908	373.453	547.324	238.32	157.276	212.872	1.53573	3.1795	1.01178	14.9639	15.5656	22.9163	2.61573	2.81681	5.47604	146.33	129.905	204.421	373.44	498.306	464.283	295.1	220.69	281.217	1.50116	0.816433	0.79392	27.2876	23.2793	17.687	5.79555	9.62423	4.56688	-0.880164	0.352833	0.873574	PF01486,PF00319	PTHR11945:SF19,PTHR11945	KOG0014			GO:0003677,GO:0046983,GO:0003700,GO:0006355,GO:0005634
Glyma.01G187600.1	0	100	Glyma.01G187600.1.p	bHLH	88.555	73.0454	61.6256	68.5526	83.4865	63.2081	142.546	90.0763	50.875	33.786	50.0771	8.09425	14.9639	21.975	36.8654	15.6944	14.0841	21.9041	52.8414	60.0402	49.377	63.3716	40.8448	99.0917	122.806	31.8775	143.075	18.7646	11.4301	19.848	14.5957	9.31172	32.7209	26.6595	36.0908	20.551	-0.877808	-0.382181	0.688662	PF00010	PTHR10014,PTHR10014:SF30				GO:0046983
Glyma.02G293400.1	0	100	Glyma.02G293400.1.p	WRKY	1.1652	1.09023	1.25766	1.20268	0.745415	1.43655	4.45457	1.42978	2.67763	6.14291	11.9231	14.1649	8.1621	11.9031	30.8872	4.35955	9.85884	5.47604	0.812944	1.09164	0.98754	1.50885	0.742632	1.11339	3.66584	2.45212	4.93363	2.25175	8.16433	7.14528	7.61514	9.31172	19.4557	4.63644	4.81211	3.42516	-0.876043	-0.485906	-0.613359	PF03106					GO:0003700,GO:0043565,GO:0006355
Glyma.07G038400.1	0	100	Glyma.07G038400.1.p	GRF	9.32158	7.63161	2.51533	2.40535	2.23624	1.43655	2.22729	5.71913	5.35527	14.5894	10.3334	37.4359	8.1621	17.3969	10.96	10.4629	23.9429	16.4281	0.812944	2.18328	4.9377	1.50885	0.742632	1.11339	1.83292	7.35635	3.70022	8.2564	11.4301	14.2906	7.61514	2.79351	3.53739	2.31822	5.61413	10.2755	-0.876031	-1.38879	-1.48123	PF08879,PF08880					GO:0005515,GO:0005524,GO:0016818,GO:0006355,GO:0005634
Glyma.03G138600.1	0	100	Glyma.03G138600.1.p	C3H	78.0682	97.0305	80.4905	312.696	453.958	208.299	198.229	287.386	392.273	213.466	223.36	415.842	291.795	340.613	249.09	221.465	108.447	187.098	91.0497	66.59	84.9284	396.072	359.434	224.905	153.965	101.763	207.213	144.862	153.489	167.517	292.548	193.684	217.55	193.571	169.226	106.18	-0.87206	-0.32483	-0.140675	PF00023,PF00642	PTHR14493:SF22,PTHR14493	KOG1595			GO:0005515,GO:0046872
Glyma.03G112000.1	2e-150	100	Glyma.03G112000.1.p	ERF	1.1652	1.09023	1.25766	1.20268	0.745415	1.43655	2.22729	1.42978	1.33882	3.07145	3.1795	1.01178	2.7207	1.83125	1.99272	1.74382	11.2672	1.82535	0.812944	1.09164	0.98754	0.754423	0.742632	1.11339	3.66584	1.22606	1.23341	0.750582	1.63287	1.58784	2.53838	1.86234	4.42174	3.47733	4.01009	3.42516	-0.870906	0.43086	-0.443149	PF00847					GO:0003700,GO:0006355
Glyma.10G240900.1	1e-173	100	Glyma.10G240900.1.p	MIKC_MADS	2.33039	2.18046	3.77299	4.81071	3.72707	2.87309	4.45457	4.28935	8.0329	52.2147	71.5388	68.8011	546.181	184.956	49.8181	13.0787	30.9849	32.8562	0.812944	3.27492	0.98754	2.26327	4.45579	2.22678	3.66584	6.13029	3.70022	32.275	35.9231	37.3143	68.5362	68.9067	81.3601	15.0684	20.0505	6.85032	-0.867856	-1.83561	-0.874023	PF01486,PF00319	PTHR11945:SF19,PTHR11945	KOG0014			GO:0003677,GO:0046983,GO:0003700,GO:0006355,GO:0005634
Glyma.07G023300.1	0	100	Glyma.07G023300.1.p	WRKY	18.6432	32.7069	26.411	170.78	1422.25	252.832	445.457	264.51	448.504	271.056	354.514	1424.59	812.129	1258.07	1593.18	1266.89	901.38	1211.12	45.5249	63.3151	58.2648	422.477	602.275	256.08	522.382	160.614	458.828	394.806	498.024	231.825	1522.39	1378.13	1498.09	1554.37	821.267	1348.37	-0.866252	0.263873	0.140096	PF03106					GO:0003700,GO:0043565,GO:0006355
Glyma.19G021900.1	0	100	Glyma.19G021900.1.p	NAC	1.1652	1.09023	1.25766	1.20268	0.745415	1.43655	8.90915	1.42978	1.33882	3.83932	2.38463	1.01178	13.6035	13.7344	15.9418	16.5663	1.40841	10.0394	2.43883	1.09164	1.97508	0.754423	0.742632	1.11339	1.83292	1.22606	1.23341	0.750582	1.63287	1.58784	12.0573	7.44937	7.95914	6.95466	8.02019	10.2755	-0.86553	-0.656053	-0.149851	PF02365					GO:0003677,GO:0006355
Glyma.01G185800.1	0	100	Glyma.01G185800.1.p	HSF	23.3039	21.8046	10.0613	161.159	641.802	218.355	4826.53	2670.83	2446.02	347.842	608.08	2284.6	3298.85	5730.9	6604.88	5193.97	4336.48	3732.83	19.5107	28.3826	28.6387	193.132	175.261	145.854	5379.62	640.002	3558.38	559.184	724.176	500.964	7561.2	4650.27	6717.51	4106.73	2420.49	3058.67	-0.86085	0.275851	-0.468454	PF00447	PTHR10015,PTHR10015:SF7				GO:0003700,GO:0043565,GO:0006355,GO:0005634
Glyma.10G194200.1	4e-153	100	Glyma.10G194200.1.p	ERF	18.6432	16.3535	31.4416	14.4321	41.7432	24.4213	1118.1	356.016	425.744	683.399	529.387	1695.75	411.506	407.454	742.29	1484.86	2947.79	1166.4	98.3662	115.714	121.467	65.6348	108.424	52.3293	1141.91	181.457	721.544	748.33	352.699	500.964	671.401	668.581	822.444	1971.65	878.211	1243.33	-0.860423	0.46995	-0.451957	PF00847					GO:0003700,GO:0006355
Glyma.14G106200.1	0	100	Glyma.14G106200.1.p	ERF	1.1652	1.09023	1.25766	1.20268	8.19956	4.30964	6.68186	4.28935	1.33882	0.767864	4.76925	3.03534	0.680175	0.915626	0.996362	0.87191	1.40841	0.912673	0.812944	1.09164	0.98754	0.754423	1.48526	1.11339	14.6633	2.45212	6.16704	1.50116	1.63287	1.58784	0.634595	0.931172	1.7687	1.15911	0.802019	1.14172	-0.86035	0.363298	-0.0413136	PF00847					GO:0003700,GO:0006355
Glyma.11G058600.1	0	100	Glyma.11G058600.1.p	G2-like	93.2158	75.2259	52.8219	127.484	107.34	89.0659	233.865	127.251	210.194	10.7501	19.8719	8.09425	38.77	83.322	75.7235	160.432	88.7296	128.687	137.388	75.3231	121.467	40.7389	49.0137	53.4427	185.125	83.3719	145.542	6.00466	9.7972	5.55744	34.2681	52.1456	41.5644	92.7288	105.064	114.172	-0.858074	-0.628258	-0.27642	PF00249					GO:0003682
Glyma.16G200700.1	4e-175	100	Glyma.16G200700.1.p	MIKC_MADS	9.32158	3.27069	2.51533	64.9445	21.617	67.5177	11.1364	12.868	13.3882	152.037	143.872	89.0367	674.054	340.613	244.109	131.658	143.657	66.6251	9.75533	12.008	8.88786	36.9667	51.2416	64.5766	12.8304	29.4254	30.8352	72.0559	57.1503	83.3616	172.61	154.574	259.114	23.1822	109.877	63.9364	-0.856733	-1.10231	-0.795587	PF00319,PF01486	PTHR11945:SF19,PTHR11945	KOG0014			GO:0003677,GO:0046983,GO:0003700,GO:0006355,GO:0005634
Glyma.16G005500.1	0	100	Glyma.16G005500.1.p	NF-YA	5.82599	3.27069	2.51533	2.40535	4.47249	4.30964	2.22729	10.0085	4.01645	46.0718	28.6155	29.3417	27.8872	16.4813	17.9345	9.59101	21.1261	21.9041	4.06472	4.36656	6.91278	0.754423	5.94106	2.22678	5.49876	4.90423	4.93363	18.7646	21.2273	17.4662	19.0378	24.2105	20.34	9.27288	17.6444	11.4172	-0.856404	0.029461	-0.457002	PF02045	PTHR12632,PTHR12632:SF5	KOG1561			GO:0003700,GO:0006355
Glyma.17G011400.1	0	100	Glyma.17G011400.1.p	WRKY	2.33039	7.63161	5.03066	8.41874	28.3258	12.9289	91.3188	41.4637	24.0987	260.306	546.079	920.721	218.336	266.447	402.53	354.868	235.204	303.92	4.87766	6.54984	9.8754	21.1239	15.5953	16.7008	122.806	22.069	77.7047	286.722	354.332	315.98	342.681	202.995	307.753	265.436	297.549	324.249	-0.851714	-0.0561714	-0.0109462	PF03106					GO:0003700,GO:0043565,GO:0006355
Glyma.11G043700.1	0	100	Glyma.11G043700.1.p	bHLH	1.1652	1.09023	3.77299	2.40535	5.96332	2.87309	131.41	55.7615	96.3948	52.2147	118.436	291.393	30.6079	36.625	26.9018	18.3101	11.2672	11.8647	0.812944	1.09164	5.92524	1.50885	2.2279	1.11339	71.4838	57.6247	74.0045	69.0536	115.934	71.4528	19.6724	21.4169	22.1087	32.4551	20.0505	15.9841	-0.84941	-0.574845	0.724789	PF00010	PTHR12565,PTHR12565:SF7				GO:0046983
Glyma.01G046800.1	0	100	Glyma.01G046800.1.p	NAC	1.1652	1.09023	1.25766	1.20268	0.745415	1.43655	2.22729	1.42978	1.33882	20.7323	11.1283	13.1532	2.04053	4.57813	5.97817	0.87191	1.40841	7.30138	0.812944	1.09164	0.98754	0.754423	0.742632	1.11339	1.83292	1.22606	1.23341	9.75757	6.53147	8.73312	1.26919	2.79351	0.884349	4.63644	10.4262	3.42516	-0.847159	-1.34842	0.948224	PF02365					GO:0003677,GO:0006355
Glyma.17G007600.1	0	100	Glyma.17G007600.1.p	GRAS	32.6255	31.6167	28.9263	79.3767	261.641	89.0659	93.546	132.97	145.931	145.894	186.001	481.608	156.44	169.391	181.338	118.58	167.6	96.7433	35.7695	46.9405	44.4393	92.7941	69.8074	42.3088	106.309	83.3719	131.975	150.116	177.166	125.439	99.6314	100.567	137.074	132.139	159.602	85.6291	-0.845522	-0.588554	-0.0210785	PF03514
Glyma.19G149000.1	0	100	Glyma.19G149000.1.p	HD-ZIP	85.0594	104.662	116.963	33.6749	24.5987	28.7309	2.22729	2.85957	12.0494	72.1792	58.8208	210.45	29.9277	28.3844	17.9345	15.6944	29.5765	51.1097	78.0426	90.6061	60.2399	32.4402	25.2495	28.9481	5.49876	23.2951	14.8009	66.8018	35.9231	87.3312	10.7881	21.4169	15.0339	19.7049	54.5373	23.9761	-0.845251	-0.690696	0.0272494	PF00046,PF02183	PTHR24326,PTHR24326:SF218	KOG0483		K09338	GO:0003700,GO:0043565,GO:0006355,GO:0003677,GO:0005634
Glyma.08G279000.1	0	100	Glyma.08G279000.1.p	AP2	19.8084	31.6167	22.638	24.0535	5.2179	17.2386	4.45457	7.14892	2.67763	11.518	11.1283	7.08247	3.40088	3.6625	3.98545	0.87191	1.40841	6.38871	12.1942	17.4662	24.6885	9.05308	6.68369	27.8347	1.83292	8.5824	2.46682	4.50349	7.3479	4.76352	0.634595	0.931172	1.7687	1.15911	2.40606	1.14172	-0.839376	-1.72837	-0.881096	PF00847	PTHR11795:SF332,PTHR11795				GO:0003700,GO:0006355
Glyma.13G295400.1	2e-116	100	Glyma.13G295400.1.p	SBP	1.1652	1.09023	1.25766	14.4321	13.4175	10.0558	20.0456	5.71913	4.01645	0.767864	3.1795	3.03534	0.680175	0.915626	1.99272	1.74382	1.40841	0.912673	0.812944	1.09164	0.98754	14.334	4.45579	4.45356	14.6633	6.13029	9.86727	1.50116	0.816433	1.58784	1.90378	5.58703	1.7687	1.15911	4.01009	1.14172	-0.838302	1.36755	0.634632	PF03110					GO:0003677,GO:0005634
Glyma.07G037700.1	0	100	Glyma.07G037700.1.p	MYB	2.33039	1.09023	1.25766	1.20268	0.745415	1.43655	28.9547	18.5872	16.0658	22.268	10.3334	5.05891	5.4414	2.74688	0.996362	0.87191	1.40841	0.912673	0.812944	3.27492	0.98754	0.754423	0.742632	1.11339	16.4963	2.45212	17.2677	7.50582	4.8986	8.73312	0.634595	0.931172	0.884349	1.15911	3.20808	1.14172	-0.833238	-1.90637	0.786858	PF00249	PTHR10641	KOG0048			GO:0003682
Glyma.12G104800.1	0	100	Glyma.12G104800.1.p	MYB	1.1652	3.27069	3.77299	1.20268	13.4175	22.9847	2.22729	1.42978	1.33882	115.947	193.155	789.189	42.851	59.5157	56.7926	34.8764	28.1681	28.2928	1.62589	1.09164	2.96262	2.26327	2.2279	2.22678	1.83292	1.22606	1.23341	206.41	251.461	158.784	24.1146	40.9715	47.7548	28.9778	37.6949	15.9841	-0.832724	-0.496181	-0.144073	PF00249	PTHR10641:SF30,PTHR10641	KOG0048			GO:0003682
Glyma.06G248900.1	0	100	Glyma.06G248900.1.p	NAC	26.7995	11.9925	13.8343	527.975	1567.61	578.928	17107.8	7391.98	5360.62	23.8038	52.4618	48.5655	1504.55	2760.61	2883.47	2414.32	1521.08	1381.79	47.1508	78.598	68.1402	449.636	390.625	793.847	21052.9	2433.72	13646.4	22.5175	27.7587	19.848	2579.63	1508.5	2529.24	2703.05	627.981	1614.39	-0.831992	-0.111411	-0.10457	PF02365					GO:0003677,GO:0006355
Glyma.10G036300.1	1e-130	100	Glyma.10G036300.1.p	ERF	1.1652	1.09023	1.25766	1.20268	0.745415	1.43655	2.22729	1.42978	1.33882	3.07145	3.1795	2.02356	1.36035	1.83125	0.996362	0.87191	1.40841	0.912673	0.812944	2.18328	0.98754	0.754423	0.742632	1.11339	1.83292	1.22606	1.23341	2.25175	0.816433	1.58784	0.634595	0.931172	0.884349	1.15911	0.802019	1.14172	-0.829578	-0.7734	-0.0413136	PF00847					GO:0003700,GO:0006355
Glyma.14G066500.1	2e-131	100	Glyma.14G066500.1.p	C2H2	1.1652	3.27069	1.25766	1.20268	0.745415	1.43655	2.22729	1.42978	1.33882	3.07145	1.58975	5.05891	1.36035	0.915626	1.99272	0.87191	1.40841	0.912673	0.812944	6.54984	2.96262	0.754423	0.742632	1.11339	1.83292	1.22606	1.23341	2.25175	1.63287	1.58784	2.53838	0.931172	0.884349	1.15911	0.802019	1.14172	-0.828785	0.0285112	-0.0413136		PTHR26374:SF89,PTHR26374
Glyma.13G314600.1	0	100	Glyma.13G314600.1.p	NAC	146.815	102.482	98.0978	163.564	266.113	186.751	1285.14	659.13	771.158	60.6612	57.231	71.8365	44.8916	66.8407	76.7199	118.58	171.826	67.5378	84.5462	87.3312	101.717	218.028	230.959	210.431	1004.44	584.829	857.219	35.2774	37.5559	34.1386	65.3633	54.9391	48.6392	139.093	90.6281	135.865	-0.826707	-0.157674	0.030481	PF02365					GO:0003677,GO:0006355
Glyma.05G228100.1	7e-164	100	Glyma.05G228100.1.p	ERF	59.4251	58.8724	54.0796	10.8241	8.94498	11.4924	6.68186	1.42978	2.67763	6.14291	5.56413	5.05891	0.680175	1.83125	0.996362	0.87191	1.40841	0.912673	39.0213	34.9325	48.3894	9.8075	14.8526	17.8142	1.83292	7.35635	3.70022	3.00233	4.08217	2.38176	0.634595	0.931172	0.884349	1.15911	1.60404	1.14172	-0.824668	-0.517713	0.290367	PF00847					GO:0003700,GO:0006355
Glyma.14G171500.1	0	100	Glyma.14G171500.1.p	ERF	165.458	138.459	135.828	102.228	157.283	99.1217	833.005	413.207	357.464	496.04	681.208	850.908	429.871	571.351	595.824	880.63	340.834	760.256	91.0497	93.881	122.455	116.936	70.5501	169.235	665.349	242.759	498.297	354.275	369.028	422.366	331.893	324.979	412.106	663.011	534.145	758.103	-0.823979	-0.579173	-0.019394	PF00847					GO:0003700,GO:0006355
Glyma.13G151200.1	0	100	Glyma.13G151200.1.p	HSF	137.493	127.557	105.644	156.348	216.17	132.162	363.048	1299.67	2150.14	227.288	267.873	476.549	121.751	128.188	92.6616	80.2158	188.726	126.861	107.309	85.1479	79.9907	122.217	183.43	141.4	335.424	535.787	377.423	188.396	209.007	151.639	107.247	115.465	85.7818	91.5697	182.058	127.873	-0.823609	-0.151287	0.0206177	PF00447	PTHR10015:SF7,PTHR10015	KOG0627			GO:0003700,GO:0043565,GO:0006355,GO:0005634
Glyma.20G099400.1	0	100	Glyma.20G099400.1.p	WOX	73.4074	92.6696	105.644	117.862	97.6494	135.035	17.8183	65.77	33.4704	115.18	158.975	50.5891	229.219	108.044	55.7963	12.2067	25.3513	48.3716	90.2368	75.3231	97.7664	102.602	147.041	90.1845	9.16459	64.9811	27.135	48.0373	61.2325	74.6285	27.2876	87.5301	103.469	5.79555	123.511	20.551	-0.820394	-0.848524	0.802362	PF00046	PTHR24329:SF295,PTHR24329				GO:0003700,GO:0043565,GO:0006355
Glyma.13G337600.1	0	100	Glyma.13G337600.1.p	GRAS	87.3898	131.918	153.435	173.185	175.918	181.005	57.9095	157.276	104.428	1222.44	1340.95	2342.27	901.912	959.576	1004.33	1433.42	2045.01	1132.63	150.395	182.304	205.408	249.714	247.297	122.473	87.9801	160.614	125.808	980.26	988.701	818.532	1059.77	933.034	1000.2	1226.34	854.952	944.203	-0.815481	0.0626463	-0.607926	PF03514
Glyma.13G223300.1	0	100	Glyma.13G223300.1.p	MIKC_MADS	3.49559	6.54138	1.25766	2.40535	0.745415	2.87309	4.45457	1.42978	2.67763	1.53573	1.58975	1.01178	0.680175	0.915626	0.996362	0.87191	1.40841	0.912673	4.87766	6.54984	6.91278	2.26327	0.742632	1.11339	3.66584	3.67817	4.93363	0.750582	0.816433	0.79392	0.634595	0.931172	0.884349	1.15911	0.802019	1.14172	-0.809317	-0.0813071	-0.0413136	PF01486,PF00319	PTHR11945:SF19,PTHR11945	KOG0014		K09264	GO:0003677,GO:0046983,GO:0003700,GO:0006355,GO:0005634
Glyma.02G185500.1	0	100	Glyma.02G185500.1.p	MIKC_MADS	3.49559	2.18046	3.77299	6.01338	2.23624	5.74619	20.0456	8.5787	8.0329	1.53573	1.58975	1.01178	0.680175	1.83125	1.99272	5.23146	1.40841	2.73802	2.43883	6.54984	5.92524	3.77212	5.94106	6.68034	18.3292	9.80846	20.9679	0.750582	0.816433	0.79392	1.90378	2.79351	0.884349	5.79555	2.40606	4.56688	-0.809317	0.309436	0.445253	PF01486,PF00319	PTHR11945:SF19,PTHR11945				GO:0003677,GO:0046983,GO:0003700,GO:0006355,GO:0005634
Glyma.19G163900.1	4e-158	100	Glyma.19G163900.1.p	ERF	1.1652	1.09023	1.25766	1.20268	0.745415	1.43655	2.22729	1.42978	1.33882	1.53573	1.58975	1.01178	6.80175	3.6625	2.98909	2.61573	1.40841	1.82535	0.812944	1.09164	0.98754	0.754423	0.742632	1.11339	1.83292	1.22606	1.23341	0.750582	0.816433	0.79392	9.51892	1.86234	0.884349	3.47733	4.81211	4.56688	-0.809317	-0.133345	1.1361	PF00847					GO:0003700,GO:0006355
Glyma.05G245900.1	0	100	Glyma.05G245900.1.p	WOX	431.123	426.28	204.999	55.3231	37.2707	40.2233	2.22729	2.85957	13.3882	1.53573	1.58975	1.01178	1.36035	0.915626	0.996362	0.87191	1.40841	0.912673	169.092	157.196	240.96	51.3008	48.2711	92.4113	5.49876	13.4866	13.5675	0.750582	0.816433	0.79392	0.634595	0.931172	0.884349	1.15911	0.802019	1.14172	-0.809317	-0.417472	-0.0413136	PF00046					GO:0003700,GO:0043565,GO:0006355
Glyma.08G057400.1	0	100	Glyma.08G057400.1.p	HD-ZIP	111.859	71.9552	54.0796	21.6482	29.0712	12.9289	8.90915	17.1574	10.7105	1.53573	1.58975	1.01178	0.680175	0.915626	0.996362	0.87191	1.40841	0.912673	4.06472	68.7733	15.8006	6.03539	3.71316	11.1339	1.83292	8.5824	4.93363	0.750582	0.816433	0.79392	0.634595	0.931172	0.884349	1.15911	0.802019	1.14172	-0.809317	-0.0813071	-0.0413136	PF01852,PF00046	PTHR24325,PTHR24325:SF193	KOG0484		K09338	GO:0003700,GO:0043565,GO:0006355
Glyma.01G137200.1	3e-164	100	Glyma.01G137200.1.p	YABBY	236.535	267.106	171.042	48.1071	81.9956	86.1928	20.0456	35.7446	26.7763	1.53573	1.58975	1.01178	0.680175	1.83125	0.996362	0.87191	1.40841	0.912673	109.747	199.77	126.405	76.9512	60.8958	63.4632	65.9851	46.5902	50.5697	0.750582	0.816433	0.79392	0.634595	0.931172	0.884349	1.15911	0.802019	1.14172	-0.809317	-0.517713	-0.0413136	PF04690
Glyma.03G221700.1	0	100	Glyma.03G221700.1.p	MYB	5.82599	9.81207	6.28832	2.40535	8.19956	5.74619	113.592	104.374	93.7172	236.502	344.181	428.995	210.854	358.01	383.599	217.978	280.273	127.774	3.25178	4.36656	6.91278	6.78981	8.16895	3.34017	124.638	45.3641	78.9381	202.657	216.355	157.99	432.159	324.048	328.093	246.891	139.551	181.534	-0.807247	0.187028	-0.140391	PF00249	PTHR10641	KOG0048		K09422	GO:0003682
Glyma.13G247200.1	0	100	Glyma.13G247200.1.p	MYB	29.1299	47.9701	20.1226	269.4	233.315	152.274	322.957	311.693	334.704	3.83932	3.97438	6.07069	65.977	103.466	114.582	317.375	107.039	104.045	34.9566	17.4662	21.7259	168.991	106.196	151.421	372.082	208.43	244.215	1.50116	3.26573	3.17568	57.1135	54.9391	110.544	192.412	93.8362	94.7628	-0.805784	-0.351585	-0.471957	PF00249	PTHR10641	KOG0048		K09422	GO:0003682
Glyma.17G138200.1	5e-164	100	Glyma.17G138200.1.p	YABBY	716.596	554.927	632.605	374.032	344.382	328.969	71.2732	87.2168	141.915	2.30359	0.794875	1.01178	0.680175	1.83125	0.996362	0.87191	1.40841	0.912673	547.924	499.971	663.627	267.066	291.112	522.18	89.813	203.526	75.2379	0.750582	0.816433	0.79392	1.26919	0.931172	1.7687	1.15911	0.802019	1.14172	-0.799867	0.178235	-0.0413136	PF04690
Glyma.07G027100.1	0	100	Glyma.07G027100.1.p	bHLH	68.7466	136.279	114.447	82.9847	115.539	63.2081	22.2729	45.7531	44.181	2.30359	0.794875	1.01178	0.680175	2.74688	0.996362	0.87191	1.40841	0.912673	96.7403	77.5064	115.542	76.1968	98.0274	42.3088	21.995	38.0078	27.135	0.750582	0.816433	0.79392	1.26919	0.931172	2.65305	1.15911	0.802019	1.14172	-0.799867	0.133837	-0.0413136	PF00010	PTHR23042,PTHR23042:SF25				GO:0046983
Glyma.05G017400.1	2e-160	100	Glyma.05G017400.1.p	bZIP	4.66079	2.18046	1.25766	2.40535	10.4358	1.43655	17.8183	20.017	13.3882	2.30359	0.794875	1.01178	0.680175	1.83125	0.996362	0.87191	1.40841	0.912673	0.812944	1.09164	3.95016	1.50885	2.2279	3.34017	14.6633	19.6169	12.3341	0.750582	0.816433	0.79392	0.634595	0.931172	0.884349	3.47733	0.802019	1.14172	-0.799867	-0.517713	0.76367	PF00170	PTHR22952:SF60,PTHR22952				GO:0003700,GO:0043565,GO:0006355
Glyma.18G176100.1	0	100	Glyma.18G176100.1.p	B3	2.33039	1.09023	1.25766	2.40535	1.49083	1.43655	84.6369	40.0339	10.7105	2.30359	0.794875	1.01178	0.680175	0.915626	0.996362	0.87191	1.40841	0.912673	0.812944	2.18328	1.97508	0.754423	0.742632	1.11339	36.6584	12.2606	30.8352	0.750582	0.816433	0.79392	1.26919	0.931172	0.884349	1.15911	0.802019	1.14172	-0.799867	0.250978	-0.0413136	PF02362					GO:0003677
Glyma.09G183500.1	0	100	Glyma.09G183500.1.p	bHLH	2.33039	1.09023	7.54599	4.81071	2.98166	12.9289	15.591	15.7276	24.0987	4.60718	5.56413	2.02356	2.04053	2.74688	2.98909	0.87191	1.40841	1.82535	15.4459	8.73312	5.92524	8.29866	7.42632	7.79373	47.6559	3.67817	27.135	3.00233	1.63287	2.38176	1.90378	3.72469	2.65305	1.15911	4.01009	3.42516	-0.797357	0.090776	1.06578	PF00010	PTHR12565,PTHR12565:SF7				GO:0046983
Glyma.12G196700.1	2e-169	100	Glyma.12G196700.1.p	bHLH	22.1388	33.7971	30.1839	14.4321	13.4175	14.3655	8.90915	14.2978	17.4046	1646.3	1406.13	6133.42	429.871	161.15	169.382	376.665	890.113	586.848	13.0071	20.7412	11.8505	7.54423	15.5953	8.90712	14.6633	4.90423	12.3341	2418.38	1137.29	1771.24	121.208	142.469	176.87	114.752	391.385	268.304	-0.786116	-0.787469	-1.25912	PF00010	PTHR23042,PTHR23042:SF22				GO:0046983
Glyma.11G096600.1	0	100	Glyma.11G096600.1.p	NAC	30.2951	58.8724	50.3066	38.4857	26.0895	54.5888	6.68186	14.2978	13.3882	110.572	227.334	474.525	285.674	426.682	610.77	164.791	140.841	93.0926	34.9566	46.9405	49.377	88.2675	62.3811	44.5356	18.3292	20.843	23.4348	176.387	184.514	111.149	1029.95	607.124	524.419	217.913	283.113	259.171	-0.783309	0.708077	0.93098	PF02365					GO:0003677,GO:0006355
Glyma.12G014700.1	0	100	Glyma.12G014700.1.p	GRF	137.493	158.083	113.19	37.283	48.452	56.0253	71.2732	98.655	115.138	176.609	153.411	144.685	106.107	98.8876	41.8472	86.3191	99.9968	74.8391	40.6472	114.622	62.215	75.4423	42.33	50.1025	34.8255	46.5902	39.4691	94.5734	83.2762	98.4461	33.6335	45.6274	37.1426	34.7733	48.1211	50.2357	-0.780816	-1.08445	-0.97207	PF08879,PF08880					GO:0005515,GO:0005524,GO:0016818,GO:0006355,GO:0005634
Glyma.20G155100.1	4e-154	100	Glyma.20G155100.1.p	ERF	1.1652	1.09023	2.51533	8.41874	35.7799	11.4924	291.775	110.093	87.0231	12.2858	15.1026	31.3652	15.644	12.8188	29.8909	8.7191	40.8438	16.4281	0.812944	2.18328	3.95016	15.0885	11.8821	7.79373	383.08	24.5212	228.181	7.50582	17.9615	8.73312	6.98054	11.1741	23.8774	11.5911	11.2283	15.9841	-0.780663	-0.473334	-0.766084	PF00847				K09286	GO:0003700,GO:0006355
Glyma.17G241000.1	0	100	Glyma.17G241000.1.p	bHLH	39.6167	23.9851	52.8219	42.0937	51.4336	41.6599	196.001	108.664	95.056	13.8215	9.5385	5.05891	4.08105	10.9875	12.9527	2.61573	1.40841	3.65069	34.9566	25.1077	39.5016	56.5818	31.9332	38.9686	199.788	85.824	177.611	3.75291	4.08217	8.73312	18.4032	6.5182	9.72784	2.31822	4.01009	3.42516	-0.778437	0.306303	0.345782	PF00010	PTHR10014				GO:0046983
Glyma.19G216700.1	0	100	Glyma.19G216700.1.p	GRAS	2.33039	1.09023	1.25766	2.40535	3.72707	1.43655	8.90915	28.5957	30.7928	10.7501	9.5385	4.04712	21.0854	19.2282	15.9418	42.7236	12.6757	28.2928	2.43883	1.09164	1.97508	0.754423	0.742632	1.11339	45.823	4.90423	22.2013	3.75291	5.71503	4.76352	19.6724	10.2429	28.2992	23.1822	19.2485	28.543	-0.773991	0.0493873	-0.237808	PF03514
Glyma.20G185200.1	0	100	Glyma.20G185200.1.p	MYB_related	8.15638	14.173	21.3803	7.21606	3.72707	7.18273	2.22729	4.28935	4.01645	23.0359	34.9745	20.2356	12.2432	13.7344	10.96	6.97528	1.40841	11.8647	7.3165	4.36656	5.92524	3.77212	2.2279	2.22678	1.83292	8.5824	4.93363	9.75757	11.4301	24.6115	5.07676	11.1741	16.8026	5.79555	9.62423	9.13377	-0.772697	-0.160287	0.278121	PF00249					GO:0003682
Glyma.18G148000.1	0	100	Glyma.18G148000.1.p	AP2	8.15638	14.173	6.28832	8.41874	4.47249	4.30964	4.45457	14.2978	12.0494	24.5716	26.2309	15.1767	14.2837	12.8188	10.96	13.9506	28.1681	24.6422	10.5683	9.82476	6.91278	3.77212	3.71316	16.7008	7.33167	1.22606	8.63386	12.0093	15.5122	11.1149	6.98054	5.58703	7.95914	13.9093	21.6545	10.2755	-0.77205	-0.890865	-0.542417	PF00847	PTHR11795:SF332,PTHR11795				GO:0003700,GO:0006355
Glyma.13G241900.1	0	100	Glyma.13G241900.1.p	Dof	18.6432	26.1655	23.8956	33.6749	80.5048	34.4771	91.3188	104.374	74.9737	198.109	205.873	274.193	187.728	263.7	244.109	362.715	54.9278	270.151	22.7624	29.4743	16.7882	40.7389	34.1611	11.1339	186.958	38.0078	112.24	130.601	125.731	141.318	145.957	152.712	211.359	221.39	202.911	219.21	-0.770157	-0.447551	-0.0960104	PF02701					GO:0003677,GO:0006355
Glyma.13G216900.1	0	100	Glyma.13G216900.1.p	ERF	1.1652	1.09023	1.25766	1.20268	0.745415	1.43655	2.22729	2.85957	1.33882	2.30359	5.56413	3.03534	0.680175	2.74688	0.996362	0.87191	1.40841	3.65069	0.812944	1.09164	0.98754	0.754423	0.742632	1.11339	1.83292	1.22606	1.23341	0.750582	3.26573	2.38176	0.634595	2.79351	0.884349	1.15911	0.802019	1.14172	-0.769023	-0.0366503	-0.934683	PF00847					GO:0003700,GO:0006355
Glyma.04G043800.1	0	100	Glyma.04G043800.1.p	M-type_MADS	1.1652	2.18046	2.51533	1.20268	2.23624	1.43655	2.22729	4.28935	1.33882	0.767864	3.97438	6.07069	3.40088	2.74688	0.996362	0.87191	1.40841	1.82535	0.812944	2.18328	0.98754	1.50885	0.742632	2.22678	5.49876	4.90423	2.46682	1.50116	3.26573	1.58784	0.634595	4.65586	0.884349	1.15911	4.01009	1.14172	-0.766853	-0.210363	0.620237	PF00319	PTHR11945:SF19,PTHR11945				GO:0003677,GO:0046983
Glyma.13G133100.1	2e-133	100	Glyma.13G133100.1.p	C2H2	1.1652	1.09023	2.51533	9.62141	11.9266	7.18273	182.638	64.3402	56.2303	91.3758	179.642	409.771	296.556	447.741	771.184	353.124	583.08	246.422	1.62589	1.09164	0.98754	6.03539	5.94106	4.45356	527.881	78.4677	294.785	165.879	140.427	96.0644	769.763	442.307	733.125	522.759	411.436	272.871	-0.758687	0.360138	0.0295111		PTHR26374,PTHR26374:SF459				GO:0046872
Glyma.09G240000.1	0	100	Glyma.09G240000.1.p	WRKY	1.1652	1.09023	1.25766	1.20268	0.745415	1.43655	2.22729	1.42978	1.33882	594.327	712.208	1505.53	186.368	195.028	320.829	86.3191	125.348	194.399	2.43883	2.18328	0.98754	0.754423	0.742632	1.11339	1.83292	1.22606	1.23341	619.981	600.895	441.42	196.724	185.303	246.733	122.866	327.224	143.857	-0.758453	-0.159422	0.548616	PF03106					GO:0003700,GO:0043565,GO:0006355
Glyma.07G228700.1	0	100	Glyma.07G228700.1.p	MYB	4.66079	10.9023	8.80365	9.62141	14.9083	10.0558	8.90915	18.5872	9.37172	1.53573	0.794875	3.03534	1.36035	0.915626	0.996362	0.87191	1.40841	0.912673	4.87766	10.9164	11.8505	9.8075	7.42632	7.79373	9.16459	12.2606	7.40045	0.750582	1.63287	0.79392	0.634595	0.931172	0.884349	1.15911	0.802019	1.14172	-0.756	-0.417472	-0.0413136	PF00249	PTHR10641			K09422	GO:0003682
Glyma.09G061900.1	0	100	Glyma.09G061900.1.p	WRKY	226.048	173.347	182.361	205.658	304.875	172.386	665.959	368.884	275.796	1177.14	1413.29	2495.05	522.375	877.17	988.391	1072.45	2719.63	1138.1	250.387	161.563	253.798	269.329	288.141	416.408	795.487	458.546	515.565	1002.03	1080.96	930.475	694.881	493.521	636.731	1433.82	1328.14	1044.67	-0.754962	-0.387762	-0.373125	PF10533,PF03106					GO:0003700,GO:0043565,GO:0006355
Glyma.10G003100.1	0	100	Glyma.10G003100.1.p	HSF	4.66079	10.9023	21.3803	85.3901	35.7799	81.8832	15.591	104.374	91.0395	1.53573	3.1795	7.08247	5.4414	12.8188	5.97817	57.5461	147.883	36.5069	27.6401	25.1077	15.8006	28.6681	35.6463	36.7419	21.995	57.6247	24.6682	3.00233	0.816433	3.17568	15.2303	20.4858	8.84349	33.6142	70.5777	37.6768	-0.754224	0.878443	-0.770067	PF00447	PTHR10015,PTHR10015:SF7	KOG0627			GO:0003700,GO:0043565,GO:0006355,GO:0005634
Glyma.15G228100.1	2e-161	100	Glyma.15G228100.1.p	LBD	15.1476	4.36092	15.092	7.21606	4.47249	5.74619	2.22729	2.85957	2.67763	0.767864	3.97438	3.03534	1.36035	0.915626	0.996362	2.61573	1.40841	1.82535	4.06472	12.008	7.90032	4.52654	5.94106	5.56695	1.83292	2.45212	4.93363	3.00233	0.816433	0.79392	1.26919	0.931172	0.884349	1.15911	6.41615	1.14172	-0.753716	-0.0851872	0.57552	PF03195
Glyma.12G205700.1	0	100	Glyma.12G205700.1.p	C3H	12.8172	18.5339	11.319	24.0535	35.0345	37.3502	481.094	431.795	323.994	7.67864	5.56413	25.2945	15.644	21.975	131.52	75.8562	5.63362	42.8956	7.3165	10.9164	9.8754	40.7389	26.7348	18.9276	854.14	79.6937	457.594	6.00466	6.53147	10.321	112.323	25.1416	106.122	106.638	13.6343	41.1019	-0.753614	0.526228	0.375594		PTHR14493
Glyma.12G161700.1	0	100	Glyma.12G161700.1.p	NAC	17.478	10.9023	12.5766	4.81071	6.70873	7.18273	6.68186	2.85957	12.0494	3.07145	6.359	1.01178	0.680175	2.74688	0.996362	0.87191	1.40841	3.65069	9.75533	10.9164	8.88786	7.54423	5.19843	11.1339	1.83292	3.67817	4.93363	3.00233	0.816433	2.38176	0.634595	1.86234	0.884349	8.11377	0.802019	3.42516	-0.751969	-0.387588	1.05711	PF02365					GO:0003677,GO:0006355
Glyma.06G125600.1	0	100	Glyma.06G125600.1.p	WRKY	2.33039	3.27069	2.51533	4.81071	4.47249	7.18273	6.68186	1.42978	2.67763	123.626	337.027	619.21	235.341	574.098	461.316	164.791	76.0539	107.695	0.812944	1.09164	3.95016	9.8075	5.19843	4.45356	7.33167	2.45212	13.5675	225.925	265.341	150.051	682.824	392.023	375.848	206.322	268.676	197.518	-0.751739	0.19106	0.948242	PF03106					GO:0003700,GO:0043565,GO:0006355
Glyma.20G060400.1	0	100	Glyma.20G060400.1.p	CO-like	111.859	134.098	162.239	401.694	384.634	384.995	218.274	223.046	247.681	170.466	193.155	75.8836	138.756	191.366	228.167	175.254	99.9968	335.863	241.444	256.535	266.636	428.512	357.206	241.606	254.776	201.073	229.414	72.0559	89.8077	99.24	142.784	126.639	233.468	207.481	521.312	264.879	-0.751254	-0.150764	0.701328	PF06203					GO:0005515
Glyma.07G008500.1	0	100	Glyma.07G008500.1.p	MYB	5.82599	2.18046	10.0613	10.8241	14.9083	10.0558	2.22729	4.28935	2.67763	5.37505	10.3334	8.09425	6.80175	0.915626	0.996362	0.87191	1.40841	0.912673	11.3812	8.73312	11.8505	6.78981	9.65422	12.2473	1.83292	3.67817	2.46682	3.75291	4.08217	6.35136	0.634595	0.931172	0.884349	1.15911	0.802019	1.14172	-0.746611	-1.83044	-0.0413136	PF00249	PTHR10641	KOG0048		K09422	GO:0003682
Glyma.09G206200.1	0	100	Glyma.09G206200.1.p	MYB	1.1652	1.09023	1.25766	2.40535	2.23624	1.43655	2.22729	1.42978	4.01645	102.894	109.693	176.05	282.953	318.638	369.65	349.636	98.5884	218.129	0.812944	1.09164	0.98754	2.26327	1.48526	1.11339	3.66584	1.22606	2.46682	86.317	88.9912	56.3683	369.334	309.149	393.535	347.733	165.216	242.045	-0.746309	0.142428	0.180178	PF00249	PTHR10641	KOG0048			GO:0003682
Glyma.04G169000.1	0	100	Glyma.04G169000.1.p	Nin-like	10.4868	16.3535	6.28832	18.0402	17.89	18.6751	11.1364	11.4383	13.3882	9.98223	2.38463	2.02356	2.04053	3.6625	2.98909	15.6944	30.9849	14.6028	48.7766	38.2074	44.4393	22.6327	20.7937	86.8444	7.33167	39.2338	13.5675	3.00233	0.816433	4.76352	3.80757	1.86234	2.65305	3.47733	1.60404	3.42516	-0.745675	-0.0626111	-2.84882	PF02042
Glyma.09G212500.1	0	100	Glyma.09G212500.1.p	GRF	237.7	238.76	216.318	250.157	231.079	298.802	202.683	569.054	540.882	302.538	287.745	330.852	265.268	295.747	229.163	381.897	319.708	297.531	134.136	163.746	149.118	134.287	121.049	188.163	97.1447	329.809	244.215	194.401	176.35	178.632	173.879	159.23	154.761	227.186	175.642	202.085	-0.745603	-0.695681	-0.723955	PF08879,PF08880					GO:0005515,GO:0005524,GO:0016818,GO:0006355,GO:0005634
Glyma.06G050300.1	0	100	Glyma.06G050300.1.p	C3H	40.7819	51.2408	52.8219	435.369	714.108	607.659	701.595	840.712	843.455	325.574	390.284	314.664	1042.03	2040.93	2805.75	3614.94	5215.33	4053.18	144.704	176.846	234.047	807.987	580.738	583.416	588.367	334.714	571.068	175.636	235.949	203.244	1321.86	1280.36	2067.61	3440.24	2046.75	4619.4	-0.745118	-0.334583	-0.35025	PF00642	PTHR14493				GO:0046872
Glyma.02G070000.1	0	100	Glyma.02G070000.1.p	NAC	1.1652	1.09023	1.25766	45.7017	23.1079	25.8578	153.683	41.4637	29.454	128.233	119.231	167.956	289.074	273.772	374.632	121.196	150.699	124.123	1.62589	2.18328	1.97508	41.4933	20.7937	17.8142	100.811	36.7817	64.1372	64.5501	93.0734	90.5069	244.954	189.959	325.44	120.547	132.333	152.991	-0.743473	-0.302117	0.0354542	PF02365					GO:0003677,GO:0006355
Glyma.16G154100.1	0	100	Glyma.16G154100.1.p	ERF	1.1652	1.09023	1.25766	1.20268	1.49083	1.43655	6.68186	2.85957	1.33882	51.4469	54.8464	75.8836	31.2881	10.0719	15.9418	20.0539	12.6757	33.7689	0.812944	2.18328	0.98754	1.50885	1.48526	1.11339	1.83292	1.22606	2.46682	51.7902	26.1259	30.9629	22.2108	26.0728	22.1087	17.3867	20.8525	3.42516	-0.742615	0.29684	-0.674509	PF00847					GO:0003700,GO:0006355
Glyma.16G016400.1	0	100	Glyma.16G016400.1.p	NAC	11.652	19.6241	21.3803	46.9044	51.4336	58.8984	4.45457	18.5872	10.7105	75.2506	116.847	269.134	93.184	55.8532	45.8326	39.236	1.40841	41.0703	26.0142	17.4662	18.7633	60.3539	58.6679	8.90712	16.4963	19.6169	24.6682	100.578	80.0105	95.2704	69.1708	94.9795	84.8975	38.2506	81.8059	35.3933	-0.741559	0.353912	0.927783	PF02365					GO:0003677,GO:0006355
Glyma.02G247100.1	5e-167	100	Glyma.02G247100.1.p	MYB	22.1388	8.72184	10.0613	14.4321	14.1629	11.4924	6.68186	14.2978	9.37172	26.8752	25.436	15.1767	21.7656	10.0719	15.9418	6.10337	15.4925	9.12673	14.633	28.3826	28.6387	15.8429	12.6247	21.1544	14.6633	19.6169	8.63386	9.00699	16.3287	15.0845	19.6724	16.7611	7.95914	3.47733	7.21817	2.28344	-0.739556	-0.106064	-1.24313	PF00249	PTHR10641	KOG0048			GO:0003682
Glyma.17G232600.1	0	100	Glyma.17G232600.1.p	GRF	836.612	904.891	604.937	297.061	394.325	257.142	236.092	526.16	670.747	575.13	513.489	454.29	122.432	227.075	150.451	103.757	53.5194	171.582	278.027	491.238	369.34	353.825	264.377	261.647	58.6534	307.74	219.547	355.025	270.239	300.102	78.6898	68.9067	73.4009	66.0693	106.669	103.897	-0.737556	-1.17778	-0.24949	PF08879,PF08880					GO:0005515,GO:0005524,GO:0016818,GO:0006355,GO:0005634
Glyma.01G019700.1	0	100	Glyma.01G019700.1.p	bHLH	480.061	499.325	529.477	139.511	117.03	199.68	51.2276	58.6211	93.7172	960.597	885.491	434.054	306.079	168.475	135.505	66.2652	278.864	216.303	325.178	460.672	401.929	117.69	161.894	213.771	20.1621	138.545	117.174	466.862	404.951	496.2	65.3633	99.6354	129.999	54.4782	312.787	83.3456	-0.737042	-1.04824	-0.317231	PF00010	PTHR12565				GO:0046983
Glyma.15G059600.1	0	100	Glyma.15G059600.1.p	MIKC_MADS	22.1388	18.5339	18.865	7.21606	10.4358	4.30964	2.22729	5.71913	1.33882	6.91077	6.359	5.05891	7.48193	5.49376	4.98181	2.61573	1.40841	3.65069	16.2589	14.1913	15.8006	7.54423	9.65422	12.2473	1.83292	4.90423	4.93363	3.00233	2.4493	5.55744	3.17297	7.44937	8.84349	3.47733	4.01009	3.42516	-0.73541	0.116358	0.507787	PF01486,PF00319	PTHR11945,PTHR11945:SF96	KOG0014			GO:0003677,GO:0046983,GO:0003700,GO:0006355,GO:0005634
Glyma.05G134400.1	0	100	Glyma.05G134400.1.p	bHLH	4.66079	1.09023	2.51533	1.20268	7.45415	1.43655	44.5457	41.4637	50.875	1.53573	3.97438	1.01178	0.680175	1.83125	0.996362	0.87191	1.40841	1.82535	0.812944	1.09164	2.96262	3.01769	2.97053	2.22678	62.3192	8.5824	22.2013	1.50116	1.63287	0.79392	0.634595	0.931172	0.884349	2.31822	2.40606	2.28344	-0.731512	-0.517713	0.77133	PF00010	PTHR11514,PTHR11514:SF7				GO:0046983
Glyma.17G253200.1	8e-143	100	Glyma.17G253200.1.p	bZIP	202.744	171.166	184.877	97.4168	81.9956	35.9137	24.5002	28.5957	65.602	335.556	365.643	1258.66	106.107	144.669	98.6398	106.373	50.7026	63.8871	121.129	120.08	114.555	65.6348	69.0648	67.9168	16.4963	18.3909	18.5011	452.601	319.225	408.869	64.7287	89.3925	70.7479	26.6595	81.8059	39.9602	-0.73111	-0.635861	-0.574062	PF00170	PTHR22952,PTHR22952:SF60				GO:0003700,GO:0043565,GO:0006355
Glyma.11G132600.1	0	100	Glyma.11G132600.1.p	C2H2	1.1652	1.09023	1.25766	1.20268	0.745415	1.43655	2.22729	1.42978	1.33882	5.37505	3.1795	45.5302	2.04053	6.40938	2.98909	13.0787	8.45044	7.30138	0.812944	1.09164	0.98754	0.754423	0.742632	1.11339	1.83292	1.22606	1.23341	15.0116	6.53147	11.1149	4.44216	5.58703	11.4965	11.5911	6.41615	7.99204	-0.727784	0.912102	-0.149122		PTHR10593	KOG2462
Glyma.04G057700.1	0	100	Glyma.04G057700.1.p	ERF	1.1652	1.09023	1.25766	1.20268	1.49083	1.43655	2.22729	1.42978	1.33882	3.07145	17.4873	26.3063	1.36035	0.915626	0.996362	3.48764	2.81681	1.82535	0.812944	1.09164	0.98754	0.754423	0.742632	1.11339	3.66584	1.22606	1.23341	9.75757	10.6136	7.9392	1.26919	2.79351	0.884349	6.95466	2.40606	2.28344	-0.727179	0.596247	0.518315	PF00847					GO:0003700,GO:0006355
Glyma.17G162800.1	0	100	Glyma.17G162800.1.p	GRAS	65.2511	42.519	35.2146	13.2294	10.4358	1.43655	2.22729	1.42978	1.33882	94.4472	107.308	244.851	32.6484	26.5532	9.96362	33.1326	25.3513	32.8562	21.9495	33.8408	37.5265	9.05308	6.68369	8.90712	1.83292	2.45212	1.23341	93.0722	85.7255	91.3008	15.8649	21.4169	11.4965	13.9093	13.6343	25.1179	-0.725518	-0.503805	-0.7945	PF03514
Glyma.16G017100.1	0	100	Glyma.16G017100.1.p	B3	349.559	466.619	325.735	293.453	422.65	229.847	118.046	171.574	216.888	89.0722	116.052	109.272	98.6254	151.078	145.469	108.989	57.7446	102.219	343.062	308.934	407.854	408.143	347.552	334.017	113.641	257.472	148.009	63.0489	62.8654	64.3075	75.5168	72.6314	100.816	52.16	55.3393	93.6211	-0.724902	-0.666546	-0.419294	PF02362					GO:0003677
Glyma.17G188500.1	0	100	Glyma.17G188500.1.p	bZIP	92.0506	105.752	77.9752	164.767	169.209	147.964	46.773	85.787	123.171	556.701	542.105	489.702	372.736	423.935	324.814	292.09	412.663	424.393	93.4886	75.3231	87.891	119.953	124.762	93.5247	75.1497	117.702	66.604	279.967	316.776	365.203	232.262	195.546	195.441	155.321	399.405	226.061	-0.723644	-0.84753	-0.532231	PF12498,PF00170	PTHR22952:SF6,PTHR22952				GO:0003700,GO:0043565,GO:0006355
Glyma.19G085700.1	7e-119	100	Glyma.19G085700.1.p	MYB_related	4.66079	5.45115	1.25766	4.81071	3.72707	4.30964	2.22729	1.42978	5.35527	5.37505	9.5385	2.02356	45.5717	27.4688	5.97817	34.0045	22.5345	18.2535	3.25178	2.18328	4.9377	3.77212	4.45579	1.11339	1.83292	2.45212	1.23341	3.00233	4.08217	3.17568	10.1535	13.9676	6.19044	15.0684	11.2283	12.5589	-0.723132	-1.38233	-0.944769	PF00249	PTHR10641				GO:0003682
Glyma.11G253400.1	0	100	Glyma.11G253400.1.p	C2H2	161.962	141.73	96.8402	57.7285	29.0712	34.4771	13.3637	17.1574	9.37172	55.2862	49.2823	73.86	25.1665	26.5532	20.9236	19.182	46.4774	22.8168	92.6756	110.256	83.9409	32.4402	40.8448	53.4427	18.3292	33.1036	24.6682	27.7715	38.3724	42.0778	13.3265	13.0364	21.2244	17.3867	20.0505	15.9841	-0.721356	-0.610253	-0.727877	PF01936
Glyma.18G208800.1	0	100	Glyma.18G208800.1.p	WRKY	13.9824	9.81207	5.03066	14.4321	26.8349	8.61928	8.90915	11.4383	6.69408	584.344	1046.06	1713.96	849.539	1096.92	1344.09	1541.54	849.269	868.864	6.50355	18.5579	6.91278	70.9158	25.9921	15.5875	43.99	9.80846	60.437	626.736	902.159	501.758	1504.62	992.629	1407	1587.98	870.19	1220.5	-0.719786	0.246717	0.174458	PF03106				K13424	GO:0003700,GO:0043565,GO:0006355
Glyma.12G184700.1	0	100	Glyma.12G184700.1.p	G2-like	146.815	122.106	88.0365	54.1205	103.613	91.939	49.0003	55.7615	91.0395	29.9467	15.8975	26.3063	20.4053	14.65	14.9454	45.3393	28.1681	24.6422	65.0355	57.8569	71.1029	102.602	64.609	90.1845	47.6559	60.0768	56.7368	17.2634	14.6958	11.9088	19.6724	19.5546	17.687	62.592	26.4666	36.5351	-0.717841	0.186836	0.355709	PF00249					GO:0003682
Glyma.13G117600.1	0	100	Glyma.13G117600.1.p	WRKY	12.8172	23.9851	33.9569	38.4857	71.5598	22.9847	22.2729	24.3063	14.727	271.824	568.336	804.366	710.103	742.573	654.61	447.29	370.411	339.514	29.266	30.5659	41.4767	74.6879	69.0648	45.649	29.3267	9.80846	33.302	315.245	418.83	268.345	792.609	687.205	701.289	487.985	647.229	569.719	-0.714185	0.0496715	0.559058	PF03106					GO:0003700,GO:0043565,GO:0006355
Glyma.19G218800.1	0	100	Glyma.19G218800.1.p	MYB	1.1652	1.09023	1.25766	1.20268	0.745415	1.43655	22.2729	18.5872	17.4046	108.269	174.873	285.322	95.9047	168.475	115.578	130.787	50.7026	78.4898	1.62589	1.09164	0.98754	0.754423	2.2279	2.22678	20.1621	11.0345	7.40045	131.352	144.509	70.6589	133.265	109.878	104.353	129.82	89.8261	75.3536	-0.714132	-0.128842	0.18232	PF00249	PTHR10641	KOG0048		K09422	GO:0003682
Glyma.14G111600.1	1e-150	100	Glyma.14G111600.1.p	ERF	6.99118	6.54138	8.80365	1.20268	0.745415	2.87309	2.22729	1.42978	2.67763	31.4824	64.3849	30.3534	4.08105	1.83125	0.996362	2.61573	18.3093	20.9915	5.69061	4.36656	7.90032	0.754423	2.97053	1.11339	1.83292	1.22606	2.46682	12.7599	25.3094	38.9021	0.634595	2.79351	1.7687	2.31822	11.2283	4.56688	-0.713554	-0.410782	-1.21046	PF00847					GO:0003700,GO:0006355
Glyma.12G062000.1	0	100	Glyma.12G062000.1.p	GRAS	2.33039	2.18046	1.25766	1.20268	0.745415	1.43655	2.22729	1.42978	1.33882	54.5183	76.308	174.026	74.1391	97.0564	78.7126	58.418	49.2942	33.7689	3.25178	2.18328	2.96262	0.754423	2.2279	1.11339	1.83292	3.67817	1.23341	84.8158	55.5175	46.0474	133.265	77.2872	73.4009	90.4106	46.5171	62.7946	-0.709861	0.184255	0.497386	PF03514
Glyma.07G153600.1	1e-132	100	Glyma.07G153600.1.p	bHLH	1.1652	1.09023	1.25766	1.20268	0.745415	1.43655	2.22729	1.42978	4.01645	3.83932	2.38463	4.04712	0.680175	1.83125	0.996362	0.87191	1.40841	0.912673	0.812944	1.09164	0.98754	0.754423	0.742632	1.11339	1.83292	1.22606	1.23341	2.25175	2.4493	1.58784	0.634595	0.931172	0.884349	1.15911	0.802019	1.14172	-0.70771	-0.517713	-0.0413136	PF00010	PTHR12565				GO:0046983
Glyma.14G086500.1	0	100	Glyma.14G086500.1.p	MYB	93.2158	95.9403	150.92	182.807	639.566	198.243	1133.69	581.922	721.622	224.216	312.386	609.092	396.542	614.385	582.872	790.823	1671.78	669.902	181.287	144.096	173.807	383.247	427.014	214.884	777.157	307.74	629.038	222.172	259.626	219.916	428.351	323.117	495.235	883.242	492.44	610.821	-0.707267	-0.354352	-0.657085	PF00249	PTHR10641	KOG0048			GO:0003682
Glyma.08G202000.1	0	100	Glyma.08G202000.1.p	HD-ZIP	441.61	449.175	516.9	554.434	735.725	623.461	476.639	484.696	496.701	847.722	723.337	735.565	986.934	745.32	379.614	811.749	466.182	822.318	241.444	255.444	260.71	329.683	397.308	295.048	181.459	219.464	223.247	447.347	467	500.964	378.853	398.541	422.719	366.279	449.131	446.413	-0.704664	-0.815349	-0.735052	PF00046,PF01852,PF08670	PTHR24326,PTHR24326:SF218				GO:0003700,GO:0043565,GO:0006355
Glyma.13G337100.1	0	100	Glyma.13G337100.1.p	MYB_related	85.0594	73.0454	60.3679	63.7419	53.6699	63.2081	62.364	127.251	149.947	28.411	27.8206	22.2592	12.2432	17.3969	13.9491	25.2854	46.4774	33.7689	77.2297	79.6897	60.2399	57.3362	63.1237	66.8034	49.4888	198.621	98.6727	22.5175	9.7972	15.8784	13.9611	13.9676	20.34	34.7733	14.4363	11.4172	-0.703697	0.147119	-0.799647		PTHR14014
Glyma.08G068200.1	4e-149	100	Glyma.08G068200.1.p	MIKC_MADS	501.035	463.348	515.642	327.128	202.007	293.056	122.501	110.093	144.592	49.9111	91.4107	142.661	133.995	182.21	120.56	104.629	84.5044	72.1011	678.808	534.903	615.237	232.362	326.758	323.996	232.781	226.821	234.348	63.0489	71.0297	40.4899	149.764	160.162	120.271	107.797	28.0707	49.094	-0.702011	-0.0218552	-0.498119	PF01486,PF00319	PTHR11945,PTHR11945:SF75	KOG0014			GO:0003677,GO:0046983,GO:0003700,GO:0006355,GO:0005634
Glyma.15G186300.1	0	100	Glyma.15G186300.1.p	WRKY	1.1652	3.27069	2.51533	2.40535	2.98166	1.43655	6.68186	4.28935	4.01645	158.18	178.847	435.066	744.792	1368.86	1496.54	1271.25	383.086	842.397	0.812944	4.36656	0.98754	2.26327	0.742632	2.22678	1.83292	1.22606	4.93363	171.883	157.572	145.287	1823.83	1052.22	1327.41	1090.72	486.825	1106.33	-0.701629	0.219502	0.104279	PF03106					GO:0003700,GO:0043565,GO:0006355
Glyma.17G197300.1	1e-110	100	Glyma.17G197300.1.p	bZIP	26.7995	11.9925	3.77299	24.0535	1.49083	17.2386	8.90915	5.71913	5.35527	3.83932	2.38463	4.04712	2.04053	9.15626	1.99272	1.74382	2.81681	2.73802	2.43883	4.36656	6.91278	3.01769	2.97053	7.79373	3.66584	3.67817	3.70022	1.50116	2.4493	2.38176	3.17297	5.58703	8.84349	3.47733	3.20808	9.13377	-0.697802	0.41647	1.11597
Glyma.05G248300.1	0	100	Glyma.05G248300.1.p	C2H2	85.0594	92.6696	91.8095	79.3767	48.452	38.7868	33.4093	65.77	58.9079	4.60718	8.74363	3.03534	2.7207	5.49376	4.98181	4.35955	1.40841	4.56336	109.747	61.1318	79.9907	61.8627	60.1532	64.5766	9.16459	46.5902	30.8352	4.50349	1.63287	3.9696	5.07676	3.72469	9.72784	10.432	8.02019	10.2755	-0.697271	0.489677	1.47542		PTHR10593	KOG2462			GO:0046872
Glyma.05G108200.1	6e-134	100	Glyma.05G108200.1.p	bZIP	5.82599	3.27069	1.25766	32.4723	109.576	18.6751	120.273	64.3402	131.204	400.825	545.284	1658.31	202.012	347.938	266.029	516.171	278.864	502.883	0.812944	6.54984	4.9377	33.9491	27.4774	10.0205	119.14	18.3909	60.437	601.967	463.734	546.217	150.399	145.263	191.904	248.05	222.961	339.091	-0.692183	-0.742936	-0.680024	PF00170	PTHR22952,PTHR22952:SF60				GO:0003700,GO:0043565,GO:0006355
Glyma.09G237000.1	0	100	Glyma.09G237000.1.p	Dof	44.2775	30.5264	55.3372	140.713	143.12	89.0659	1525.69	416.067	394.951	303.306	249.591	137.602	221.737	307.65	337.767	226.697	178.868	237.295	82.1074	49.1238	50.3645	110.9	95.0569	82.3908	1127.24	275.863	826.383	138.858	138.794	150.051	217.666	196.477	247.618	171.548	249.428	229.486	-0.691033	-0.389979	0.0169623	PF02701					GO:0003677,GO:0006355
Glyma.13G088100.1	0	100	Glyma.13G088100.1.p	ERF	400.828	355.415	280.459	380.046	414.451	327.533	1389.83	646.262	590.418	1005.13	1284.52	1599.63	1362.39	2653.48	2039.55	3152.83	1443.62	2511.67	265.02	241.252	330.826	247.451	193.084	511.046	1204.23	540.691	796.782	742.326	840.926	828.853	1415.15	1203.07	1527.27	2085.24	1578.37	2522.06	-0.68921	-0.546686	-0.200537	PF00847					GO:0003700,GO:0006355
Glyma.17G119600.1	0	100	Glyma.17G119600.1.p	G2-like	13.9824	11.9925	3.77299	18.0402	8.94498	11.4924	2.22729	4.28935	1.33882	21.5002	20.6668	9.10603	8.84228	8.24064	6.97453	13.0787	19.7177	30.1182	5.69061	4.36656	6.91278	10.5619	8.16895	8.90712	1.83292	20.843	3.70022	4.50349	12.2465	15.0845	7.61514	3.72469	2.65305	12.7502	17.6444	6.85032	-0.687608	-0.781792	-0.756348	PF00249					GO:0003682
Glyma.01G043300.1	0	100	Glyma.01G043300.1.p	WRKY	1.1652	1.09023	1.25766	1.20268	0.745415	1.43655	2.22729	1.42978	1.33882	42.2325	40.5386	22.2592	12.2432	10.9875	8.96726	6.97528	7.04203	17.3408	0.812944	1.09164	0.98754	0.754423	0.742632	1.11339	1.83292	1.22606	1.23341	21.7669	21.2273	22.2298	10.1535	10.2429	17.687	3.47733	13.6343	4.56688	-0.687333	0.242194	-0.532571	PF03106					GO:0003700,GO:0043565,GO:0006355
Glyma.07G116700.1	0	100	Glyma.07G116700.1.p	bHLH	86.2246	86.1282	69.1715	45.7017	45.4703	43.0964	33.4093	40.0339	64.2632	7.67864	6.359	5.05891	2.04053	1.83125	0.996362	2.61573	26.7597	4.56336	86.1721	89.5144	89.8661	28.6681	30.4479	45.649	14.6633	20.843	30.8352	3.00233	4.8986	3.9696	0.634595	1.86234	1.7687	1.15911	1.60404	3.42516	-0.685927	-0.19061	-2.45532	PF00010	PTHR23042,PTHR23042:SF25				GO:0046983
Glyma.01G038600.1	0	100	Glyma.01G038600.1.p	MYB_related	1705.85	1540.5	1279.04	803.388	568.752	731.202	563.504	574.773	504.734	378.557	388.694	200.333	124.472	98.8876	95.6507	89.8068	202.81	136.901	1220.23	1080.72	1378.61	531.868	611.186	601.23	509.551	864.371	590.803	192.149	189.413	220.71	41.8833	81.0119	71.6322	74.1831	267.072	139.29	-0.683972	-0.71363	0.161953	PF00249	PTHR12374				GO:0003682
Glyma.11G006900.1	0	100	Glyma.11G006900.1.p	CPP	450.931	524.401	384.845	292.25	421.159	234.157	222.729	223.046	365.497	137.448	169.308	135.579	74.1391	88.8157	45.8326	63.6495	12.6757	81.2279	325.991	461.764	356.502	347.035	294.082	243.832	157.631	235.403	231.881	76.5594	78.3776	120.676	58.3827	69.8379	55.714	31.296	45.7151	29.6847	-0.682495	-0.182843	-0.562334	PF03638	PTHR12446:SF4,PTHR12446	KOG1171
Glyma.19G217800.1	0	100	Glyma.19G217800.1.p	WRKY	24.4691	33.7971	18.865	54.1205	57.397	48.8426	298.456	108.664	115.138	33.0181	49.2823	52.6126	112.229	228.907	262.043	189.205	57.7446	114.997	33.3307	26.1993	23.701	65.6348	41.5874	66.8034	362.918	68.6592	212.146	27.7715	26.1259	30.169	260.818	148.056	235.237	217.913	105.064	223.777	-0.682429	0.0947251	0.595119	PF03106					GO:0003700,GO:0043565,GO:0006355
Glyma.01G206600.1	0	100	Glyma.01G206600.1.p	ERF	39.6167	32.7069	27.6686	13.2294	21.617	18.6751	49.0003	25.7361	30.7928	78.3221	85.8465	288.358	61.8959	95.2251	163.403	193.564	292.948	214.478	56.0931	57.8569	87.891	43.7566	32.6758	6.68034	36.6584	23.2951	40.7025	130.601	92.257	59.544	110.419	77.2872	119.387	244.572	69.7756	154.132	-0.68025	-0.0617548	-0.581407	PF00847				K14517	GO:0003700,GO:0006355
Glyma.15G040700.1	3e-127	100	Glyma.15G040700.1.p	C2H2	13.9824	11.9925	8.80365	18.0402	52.179	21.5482	89.0915	41.4637	20.0823	11.518	18.2821	59.6951	55.0942	54.0219	106.611	45.3393	39.4354	13.6901	10.5683	12.008	12.838	55.8273	114.365	20.041	102.643	49.0423	67.8374	20.2657	25.3094	10.321	111.054	105.222	118.503	63.7511	53.7353	34.2516	-0.679062	0.634004	0.623902		PTHR26374,PTHR26374:SF459
Glyma.03G056900.1	0	100	Glyma.03G056900.1.p	Trihelix	2.33039	2.18046	5.03066	15.6348	12.6721	8.61928	202.683	41.4637	46.8586	29.9467	36.5643	19.2238	57.1347	107.128	150.451	79.3438	154.925	53.8477	3.25178	4.36656	4.9377	18.8606	25.2495	10.0205	135.636	41.686	81.4049	18.014	22.8601	12.7027	171.341	100.567	167.142	55.6373	90.6281	83.3456	-0.678272	0.480342	-0.327459		PTHR10032,PTHR10032:SF121	KOG4282
Glyma.03G112100.1	1e-150	100	Glyma.03G112100.1.p	ERF	1.1652	1.09023	1.25766	3.60803	0.745415	2.87309	2.22729	1.42978	2.67763	1.53573	2.38463	6.07069	2.7207	0.915626	0.996362	0.87191	5.63362	0.912673	0.812944	1.09164	0.98754	2.26327	1.48526	2.22678	3.66584	1.22606	1.23341	3.00233	2.4493	0.79392	1.90378	4.65586	2.65305	1.15911	3.20808	3.42516	-0.677807	0.991772	0.0709876	PF00847					GO:0003700,GO:0006355
Glyma.07G078600.1	0	100	Glyma.07G078600.1.p	ERF	1.1652	1.09023	1.25766	1.20268	0.745415	1.43655	2.22729	1.42978	1.33882	10.7501	4.76925	1.01178	1.36035	0.915626	0.996362	0.87191	1.40841	0.912673	0.812944	1.09164	0.98754	0.754423	0.742632	1.11339	1.83292	1.22606	1.23341	1.50116	4.08217	4.76352	0.634595	0.931172	0.884349	1.15911	0.802019	1.14172	-0.675993	-0.417472	-0.0413136	PF00847					GO:0003700,GO:0006355
Glyma.04G008900.1	0	100	Glyma.04G008900.1.p	GATA	142.154	133.008	91.8095	115.457	208.716	117.797	670.413	247.352	281.152	375.485	547.669	1250.56	479.524	664.745	700.442	1227.65	419.705	977.472	172.344	163.746	197.508	127.498	106.196	115.792	762.494	275.863	483.496	514.149	529.865	316.774	949.988	575.464	708.363	1519.59	731.441	985.305	-0.675721	0.276116	0.302141	PF00320	PTHR10071:SF113,PTHR10071				GO:0003700,GO:0008270,GO:0043565,GO:0006355
Glyma.13G257000.1	5e-152	100	Glyma.13G257000.1.p	MIKC_MADS	347.229	405.566	510.612	467.841	336.182	354.827	162.592	137.259	111.122	1.53573	1.58975	3.03534	5.4414	8.24064	9.96362	6.97528	19.7177	9.12673	215.43	124.447	193.558	91.2852	183.43	99.0917	64.1521	39.2338	65.3706	2.25175	0.816433	0.79392	2.53838	1.86234	10.6122	4.63644	0.802019	2.28344	-0.673737	-0.655372	-2.21372	PF01486,PF00319	PTHR11945:SF19,PTHR11945	KOG0014			GO:0003677,GO:0046983,GO:0003700,GO:0006355,GO:0005634
Glyma.07G117500.1	0	100	Glyma.07G117500.1.p	bHLH	108.363	80.677	100.613	173.185	74.5415	149.401	22.2729	60.0509	103.089	3.83932	7.15388	8.09425	1.36035	0.915626	0.996362	5.23146	1.40841	0.912673	77.2297	73.1398	70.1153	107.883	150.754	241.606	25.6609	34.3296	20.9679	1.50116	5.71503	4.76352	1.90378	0.931172	1.7687	11.5911	0.802019	1.14172	-0.67203	0.492457	0.841644	PF00010	PTHR23042,PTHR23042:SF25				GO:0046983
Glyma.09G268700.1	3e-171	100	Glyma.09G268700.1.p	LBD	1.1652	2.18046	2.51533	2.40535	5.2179	1.43655	2.22729	1.42978	1.33882	6.14291	6.359	5.05891	3.40088	5.49376	0.996362	5.23146	1.40841	3.65069	1.62589	2.18328	0.98754	2.26327	1.48526	1.11339	3.66584	1.22606	3.70022	3.00233	3.26573	4.76352	1.26919	1.86234	2.65305	1.15911	4.01009	2.28344	-0.67072	-0.773904	-0.465497	PF03195
Glyma.04G168300.1	0	100	Glyma.04G168300.1.p	Dof	343.733	436.092	427.606	582.096	282.512	350.517	1490.05	486.126	357.464	281.806	258.334	300.499	443.474	686.72	344.741	728.045	584.489	582.285	639.787	420.281	633.013	138.814	117.336	297.275	811.983	294.254	669.741	171.133	171.451	186.571	175.783	155.506	225.509	150.684	178.048	205.51	-0.667797	-1.40543	-1.82649	PF02701					GO:0003677,GO:0006355
Glyma.20G248100.1	0	100	Glyma.20G248100.1.p	bHLH	509.191	485.152	519.415	175.591	246.732	150.837	140.319	221.616	263.747	2477.13	2048.39	1665.39	463.879	835.967	940.566	912.018	1243.62	996.638	759.29	591.669	920.387	211.239	181.945	278.347	82.4813	605.672	138.142	1582.23	1275.27	1050.36	474.677	521.456	606.663	826.446	724.223	879.125	-0.663776	-0.483173	-0.375562	PF00010	PTHR10985,PTHR10985:SF42				GO:0046983
Glyma.U039100.1	0	100	Glyma.U039100.1.p	HD-ZIP	4.66079	3.27069	10.0613	14.4321	11.9266	8.61928	6.68186	17.1574	13.3882	211.163	273.437	317.699	590.392	860.689	1016.29	2029.81	798.566	1452.06	6.50355	9.82476	10.8629	8.29866	13.3674	5.56695	10.9975	12.2606	13.5675	137.357	171.451	197.686	557.174	376.193	841.016	1407.16	696.954	1326.68	-0.663596	-0.475656	-0.319215	PF00046,PF02183	PTHR24326,PTHR24326:SF218	KOG0483			GO:0003700,GO:0043565,GO:0006355,GO:0003677,GO:0005634
Glyma.02G232600.1	0	100	Glyma.02G232600.1.p	WRKY	140.989	192.971	216.318	835.86	2108.03	813.086	6296.54	2923.91	2918.62	2446.41	3190.63	5595.15	2973.05	4390.43	5477	5761.58	3878.75	4092.42	396.717	374.432	427.605	2069.38	1984.31	1332.73	6539.85	2200.77	4640.08	2362.83	2895.89	1833.16	6164.45	3748.9	5290.17	6456.25	3941.12	5145.74	-0.663399	0.243707	0.178653	PF03106				K13424	GO:0003700,GO:0043565,GO:0006355
Glyma.11G127100.1	1e-177	100	Glyma.11G127100.1.p	DBB	1895.78	1784.71	1972.02	3221.97	3106.14	3046.92	3082.56	3492.96	3928.09	338.628	411.745	1142.3	427.83	437.669	330.792	1726.38	839.41	608.753	2313.64	1931.11	2243.69	2801.93	2509.35	3631.88	3350.57	2990.35	2775.17	466.862	402.502	326.301	363.623	298.906	310.406	1270.39	452.339	1097.19	-0.662613	-0.298153	-0.170897	PF00643					GO:0008270,GO:0005622
Glyma.02G066200.1	7e-173	100	Glyma.02G066200.1.p	ERF	25.6343	19.6241	22.638	103.43	140.883	89.0659	184.865	180.153	283.829	721.792	747.978	1205.03	644.126	857.026	1033.23	1222.42	1057.71	1228.46	72.352	55.6736	70.1153	190.869	158.181	222.678	186.958	128.736	181.311	595.962	487.411	606.555	944.277	628.541	864.893	1036.24	1045.03	1028.69	-0.66247	-0.0561054	-0.173992	PF00847					GO:0003700,GO:0006355
Glyma.14G214500.1	0	100	Glyma.14G214500.1.p	MYB	47.7731	35.9776	35.2146	38.4857	58.1424	22.9847	84.6369	17.1574	10.7105	72.9471	67.5644	37.4359	31.9682	25.6375	45.8326	41.8517	119.715	72.1011	79.6685	58.9485	78.0156	21.8783	37.8742	38.9686	60.4863	7.35635	34.5354	39.7809	44.0874	28.5811	16.4995	26.0728	33.6053	25.5004	52.9332	34.2516	-0.662175	-0.441335	-1.05216	PF00249	PTHR10641	KOG0048		K09422	GO:0003682
Glyma.U028600.1	0	100	Glyma.U028600.1.p	GRF	979.931	947.41	665.304	319.912	427.123	241.34	267.274	600.509	536.865	784.757	697.106	492.737	225.138	470.632	311.861	230.184	226.753	261.024	369.89	424.648	384.153	471.515	510.931	351.831	76.9826	519.848	235.581	451.1	392.704	408.075	142.784	130.364	160.067	166.912	229.377	158.699	-0.657465	-1.21781	-0.37145	PF08879,PF08880					GO:0005515,GO:0005524,GO:0016818,GO:0006355,GO:0005634
Glyma.01G064200.1	0	100	Glyma.01G064200.1.p	MIKC_MADS	12.8172	2.18046	1.25766	6.01338	0.745415	1.43655	2.22729	1.42978	6.69408	2.30359	1.58975	1.01178	0.680175	3.6625	0.996362	0.87191	1.40841	0.912673	1.62589	2.18328	5.92524	2.26327	0.742632	1.11339	3.66584	8.5824	1.23341	1.50116	0.816433	0.79392	0.634595	0.931172	1.7687	1.15911	0.802019	1.14172	-0.656671	-0.679126	-0.0413136	PF01486,PF00319	PTHR11945:SF19,PTHR11945	KOG0014			GO:0003677,GO:0046983,GO:0003700,GO:0006355,GO:0005634
Glyma.18G145400.1	0	100	Glyma.18G145400.1.p	ZF-HD	3.49559	5.45115	1.25766	1.20268	0.745415	1.43655	2.22729	1.42978	1.33882	2.30359	1.58975	1.01178	1.36035	1.83125	0.996362	3.48764	7.04203	5.47604	2.43883	1.09164	0.98754	0.754423	0.742632	2.22678	1.83292	2.45212	2.46682	1.50116	0.816433	0.79392	2.53838	0.931172	0.884349	5.79555	4.01009	4.56688	-0.656671	0.0560588	-0.155272	PF04770
Glyma.13G282100.1	0	100	Glyma.13G282100.1.p	MYB	1.1652	1.09023	1.25766	1.20268	0.745415	1.43655	2.22729	4.28935	2.67763	31.4824	62.7951	18.2121	11.563	34.7938	14.9454	34.0045	26.7597	31.0309	0.812944	1.09164	0.98754	1.50885	1.48526	1.11339	5.49876	1.22606	3.70022	12.0093	22.0437	37.3143	13.9611	12.1052	15.0339	34.7733	16.0404	10.2755	-0.656457	-0.576792	-0.5875	PF00249	PTHR10641	KOG0048			GO:0003682
Glyma.15G044400.1	0	100	Glyma.15G044400.1.p	AP2	428.793	335.791	448.986	434.166	339.909	379.248	249.456	720.611	894.33	1356.05	1452.24	1106.89	786.963	897.314	702.435	500.477	377.453	452.686	476.385	411.548	499.695	365.141	236.9	519.953	199.788	1337.63	320.686	847.407	827.863	810.593	430.255	457.205	582.786	307.164	658.458	404.169	-0.655329	-0.698966	0.0418625	PF00847	PTHR11795,PTHR11795:SF332				GO:0003700,GO:0006355
Glyma.02G012000.1	0	100	Glyma.02G012000.1.p	GRAS	1.1652	1.09023	1.25766	2.40535	0.745415	1.43655	11.1364	1.42978	1.33882	0.767864	3.1795	1.01178	0.680175	0.915626	0.996362	1.74382	1.40841	0.912673	0.812944	1.09164	0.98754	0.754423	0.742632	1.11339	7.33167	2.45212	6.16704	0.750582	0.816433	1.58784	1.90378	2.79351	0.884349	1.15911	1.60404	4.56688	-0.652518	1.10653	0.8506	PF03514
Glyma.18G077500.1	2e-142	100	Glyma.18G077500.1.p	NF-YB	123.511	137.369	142.116	455.814	656.711	406.543	1365.33	1066.62	1179.5	313.288	339.412	304.546	393.141	537.473	505.155	676.602	376.044	658.037	267.459	211.778	280.461	310.822	236.157	415.294	1279.38	537.013	941.09	223.673	183.697	202.45	312.855	292.388	387.345	573.76	477.201	599.403	-0.650505	-0.532557	-0.0517886	PF00808	PTHR11064,PTHR11064:SF9	KOG0869			GO:0003677,GO:0043565,GO:0005622
Glyma.19G177400.1	0	100	Glyma.19G177400.1.p	WRKY	43.1123	43.6092	32.6993	24.0535	14.9083	27.2944	17.8183	15.7276	28.1152	12.2858	6.359	10.1178	20.4053	15.5656	8.96726	6.97528	8.45044	6.38871	29.266	31.6575	33.5763	19.615	20.0511	20.041	20.1621	14.7127	22.2013	3.75291	10.6136	3.9696	8.88433	11.1741	7.07479	4.63644	12.0303	6.85032	-0.649505	-0.727883	0.108424	PF03106					GO:0003700,GO:0043565,GO:0006355
Glyma.06G295300.1	0	100	Glyma.06G295300.1.p	ERF	5.82599	14.173	11.319	25.2562	19.3808	12.9289	15.591	31.4552	33.4704	23.8038	27.0258	19.2238	10.8828	21.0594	9.96362	13.0787	7.04203	8.21405	20.3236	10.9164	12.838	10.5619	14.11	2.22678	20.1621	23.2951	18.5011	15.7622	13.8794	15.0845	5.07676	8.38054	6.19044	19.7049	17.6444	18.2675	-0.647338	-1.09279	0.972949	PF00847				K09286	GO:0003700,GO:0006355
Glyma.01G148600.1	0	100	Glyma.01G148600.1.p	GRF	143.319	167.895	108.159	137.105	117.03	143.655	57.9095	261.65	279.813	171.234	189.975	173.015	127.193	150.163	87.6798	197.924	170.417	200.788	100.805	126.63	129.368	116.181	96.5422	198.183	65.9851	212.108	118.407	109.585	112.668	119.088	71.0746	81.0119	66.3262	124.025	137.947	149.565	-0.64623	-0.740979	-0.467731	PF08879,PF08880					GO:0005515,GO:0005524,GO:0016818,GO:0006355,GO:0005634
Glyma.06G086600.1	0	100	Glyma.06G086600.1.p	HD-ZIP	421.801	378.31	286.747	199.644	190.826	183.878	55.6822	102.944	163.336	2612.27	2257.45	2561.83	989.655	857.942	417.476	475.191	818.284	728.313	230.063	290.376	249.848	190.115	181.945	205.977	29.3267	140.997	86.3386	1587.48	1536.53	1627.54	253.838	534.492	311.291	210.958	792.395	392.752	-0.645266	-1.04255	-0.534224	PF08670,PF00046,PF01852	PTHR24326,PTHR24326:SF218	KOG0483		K09338	GO:0003700,GO:0043565,GO:0006355
Glyma.15G110300.1	0	100	Glyma.15G110300.1.p	WRKY	79.2334	95.9403	100.613	309.088	582.915	199.68	4118.25	976.542	737.688	2110.09	3012.58	6241.68	2932.92	6456.08	7066.2	5749.38	2308.38	4424.64	116.251	145.188	152.081	473.778	515.387	242.719	4448.49	881.535	3147.66	2403.36	2985.7	1895.09	6559.17	3778.69	5306.09	6089.97	3605.07	5964.35	-0.641682	-0.0729374	0.327134	PF03106					GO:0003700,GO:0043565,GO:0006355
Glyma.03G105700.1	0	100	Glyma.03G105700.1.p	bHLH	206.24	221.317	334.539	679.512	437.559	680.923	432.094	519.011	492.685	158.948	228.129	215.509	418.308	200.522	105.614	299.065	240.837	146.028	375.58	322.034	297.249	390.037	524.298	419.748	460.063	378.852	521.732	129.851	113.484	142.906	135.803	190.89	146.802	185.458	141.155	199.801	-0.641668	-0.613524	-0.381864	PF00010	PTHR12565				GO:0046983
Glyma.13G122500.1	8e-102	100	Glyma.13G122500.1.p	ERF	1.1652	1.09023	1.25766	1.20268	0.745415	1.43655	2.22729	1.42978	1.33882	6.14291	7.15388	4.04712	9.52245	9.15626	15.9418	31.3888	5.63362	15.5154	1.62589	3.27492	0.98754	1.50885	0.742632	1.11339	1.83292	1.22606	1.23341	2.25175	4.8986	3.9696	40.6141	11.1741	10.6122	97.3653	11.2283	34.2516	-0.641279	0.849926	1.44302	PF00847					GO:0003700,GO:0006355
Glyma.11G135800.1	9e-125	100	Glyma.11G135800.1.p	C2H2	4.66079	1.09023	1.25766	1.20268	0.745415	1.43655	4.45457	1.42978	1.33882	1.53573	3.1795	4.04712	1.36035	2.74688	3.98545	1.74382	14.0841	1.82535	1.62589	1.09164	0.98754	0.754423	0.742632	1.11339	1.83292	1.22606	1.23341	0.750582	4.08217	0.79392	2.53838	6.5182	2.65305	1.15911	1.60404	2.28344	-0.639037	0.533006	-1.80655		PTHR26374,PTHR26374:SF89
Glyma.17G152800.1	0	100	Glyma.17G152800.1.p	ARR-B	1145.39	1186.17	1219.93	472.652	332.455	538.705	111.364	398.909	228.938	163.555	245.616	130.52	102.026	48.5282	20.9236	9.59101	25.3513	20.0788	870.663	1027.23	774.231	337.982	398.051	273.894	144.801	253.794	235.581	122.345	107.769	116.706	24.7492	37.2469	25.6461	2.31822	52.9332	34.2516	-0.637946	-0.968327	0.701952	PF00249,PF00072					GO:0000156,GO:0000160,GO:0006355,GO:0003682
Glyma.11G142500.1	5e-106	100	Glyma.11G142500.1.p	C2H2	5.82599	3.27069	2.51533	3.60803	8.94498	5.74619	17.8183	20.017	12.0494	3.07145	8.74363	9.10603	45.5717	43.0344	83.6944	19.182	49.2942	10.0394	4.87766	2.18328	3.95016	10.5619	23.7642	5.56695	47.6559	6.13029	33.302	3.75291	6.53147	3.17568	158.649	94.9795	73.4009	12.7502	8.02019	28.543	-0.636275	0.924492	-0.671		PTHR11389:SF34,PTHR11389
Glyma.14G192600.1	0	100	Glyma.14G192600.1.p	MYB	1.1652	1.09023	1.25766	1.20268	0.745415	1.43655	2.22729	1.42978	1.33882	2.30359	0.794875	3.03534	1.36035	1.83125	1.99272	6.97528	1.40841	4.56336	0.812944	1.09164	0.98754	0.754423	0.742632	1.11339	1.83292	1.22606	1.23341	0.750582	0.816433	2.38176	1.26919	2.79351	2.65305	5.79555	5.61413	1.14172	-0.635378	0.373392	-0.0447748	PF00249	PTHR10641				GO:0003682
Glyma.05G098200.1	0	100	Glyma.05G098200.1.p	MYB	378.689	413.197	495.52	179.199	387.616	169.513	2523.52	1476.97	1453.95	983.633	1232.06	1824.24	1012.1	1487.89	1269.36	2286.15	6482.89	2057.16	601.579	532.72	639.926	393.055	460.432	188.163	2793.37	581.151	1670.03	926.218	891.545	790.745	1377.71	984.248	1092.17	2209.26	1911.21	2050.53	-0.631106	-0.125999	-0.81095	PF00249	PTHR10641			K09422	GO:0003682
Glyma.17G232700.1	0	100	Glyma.17G232700.1.p	GRF	917.01	831.846	611.225	374.032	574.715	360.573	267.274	574.773	649.326	1045.06	883.106	882.273	426.47	882.664	667.562	344.405	678.852	445.384	367.451	527.262	445.38	523.57	427.014	444.242	58.6534	521.074	268.883	656.759	535.58	624.815	284.298	299.837	411.222	304.846	350.482	328.816	-0.629116	-0.989804	-0.57754	PF08879,PF08880					GO:0005515,GO:0005524,GO:0016818,GO:0006355,GO:0005634
Glyma.03G219900.1	0	100	Glyma.03G219900.1.p	GRAS	1.1652	1.09023	2.51533	7.21606	4.47249	4.30964	4.45457	2.85957	1.33882	13.0537	14.3078	29.3417	19.7251	15.5656	23.9127	27.0292	83.096	16.4281	2.43883	6.54984	2.96262	3.77212	5.19843	1.11339	9.16459	8.5824	12.3341	15.0116	8.98077	12.7027	18.4032	23.2793	41.5644	10.432	64.1615	27.4013	-0.627839	0.491717	-0.311249	PF03514
Glyma.04G103900.1	0	100	Glyma.04G103900.1.p	ERF	2061.23	1861.02	1998.43	2131.14	1529.59	1769.83	2654.93	3534.42	2664.25	7372.26	8877.96	7308.1	7180.61	9962.01	9839.07	10401	6478.67	9279.14	2333.96	1865.61	2508.35	1215.38	1084.99	2420.51	2161.01	2954.8	2107.89	4718.91	4966.36	5563	6557.27	5818.89	7706.21	9810.71	7119.52	11027.9	-0.627591	-0.426051	0.095969	PF00847					GO:0003700,GO:0006355
Glyma.02G285900.1	0	100	Glyma.02G285900.1.p	WRKY	27.9647	20.7144	30.1839	20.4455	8.94498	12.9289	6.68186	4.28935	4.01645	94.4472	155.796	66.7776	94.5444	97.972	149.454	275.524	50.7026	219.041	13.0071	10.9164	18.7633	13.5796	7.42632	2.22678	1.83292	6.13029	3.70022	63.7995	64.4982	77.0103	104.074	81.0119	162.72	274.709	146.769	234.053	-0.626786	0.0244089	0.2657	PF03106					GO:0003700,GO:0043565,GO:0006355
Glyma.12G081700.1	0	100	Glyma.12G081700.1.p	C2H2	1.1652	1.09023	1.25766	1.20268	0.745415	1.43655	2.22729	1.42978	1.33882	3.07145	6.359	9.10603	7.48193	2.74688	6.97453	0.87191	1.40841	8.21405	0.812944	1.09164	0.98754	0.754423	0.742632	1.11339	3.66584	1.22606	1.23341	0.750582	5.71503	5.55744	21.5762	6.5182	1.7687	3.47733	5.61413	6.85032	-0.624564	0.795676	0.603198	PF00096	PTHR11389				GO:0046872
Glyma.07G218000.1	3e-155	100	Glyma.07G218000.1.p	HD-ZIP	4.66079	10.9023	3.77299	15.6348	26.8349	10.0558	24.5002	12.868	28.1152	36.0896	39.7438	42.4948	34.6889	81.4907	74.7271	109.861	71.8287	98.5686	11.3812	14.1913	10.8629	11.3164	11.1395	14.4741	27.4938	14.7127	25.9016	26.2704	24.493	26.1994	50.133	40.0404	41.5644	126.343	79.3999	101.613	-0.620561	-0.5352	0.133155	PF02183,PF00046	PTHR24325:SF193,PTHR24325	KOG0483		K09338	GO:0003700,GO:0043565,GO:0006355,GO:0003677,GO:0005634
Glyma.14G071400.1	6e-123	100	Glyma.14G071400.1.p	bZIP	136.328	112.294	84.2635	68.5526	52.179	47.406	26.7274	30.0254	45.5198	968.276	1118.39	1664.38	410.146	477.957	282.967	78.4719	80.2791	124.123	68.2873	97.1559	78.0156	52.8096	28.22	79.0506	20.1621	47.8162	39.4691	947.235	692.335	804.241	314.124	354.776	206.938	26.6595	292.737	69.645	-0.61816	-0.41909	0.459761	PF00170	PTHR22952:SF61,PTHR22952				GO:0003700,GO:0043565,GO:0006355
Glyma.18G237700.1	0	100	Glyma.18G237700.1.p	MYB_related	154.971	182.068	172.3	336.749	319.038	334.715	418.73	587.641	982.691	56.0541	38.9489	50.5891	76.8598	67.7563	78.7126	148.225	161.967	129.599	197.545	175.754	219.234	264.048	292.597	310.636	372.082	459.772	355.222	30.0233	28.5752	36.5203	72.3438	67.9755	61.0201	115.911	162.81	154.132	-0.614129	-0.149539	-0.0229403	PF00249	PTHR12802:SF30,PTHR12802	KOG0724			GO:0003682
Glyma.U020900.1	1e-152	100	Glyma.U020900.1.p	LBD	104.868	82.8575	140.858	19.2428	40.2524	22.9847	224.956	107.234	53.5527	86.0007	123.206	76.8954	73.4589	170.306	170.378	74.9843	138.024	103.132	85.3591	60.0402	140.231	16.5973	16.3379	16.7008	280.437	23.2951	186.245	64.5501	49.8024	73.0407	142.149	106.154	114.081	97.3653	46.5171	50.2357	-0.61046	-0.192612	-0.703629	PF03195
Glyma.09G233800.1	1e-149	100	Glyma.09G233800.1.p	ERF	17.478	21.8046	25.1533	6.01338	29.0712	11.4924	28.9547	12.868	12.0494	12.2858	14.3078	13.1532	3.40088	10.0719	1.99272	17.4382	61.9699	17.3408	21.1365	29.4743	22.7134	18.1062	60.8958	7.79373	12.8304	22.069	18.5011	7.50582	9.7972	8.73312	1.90378	3.72469	1.7687	24.3413	12.8323	3.42516	-0.61032	-1.06401	-1.25281	PF00847					GO:0003700,GO:0006355
Glyma.15G259400.1	0	100	Glyma.15G259400.1.p	MYB	22.1388	32.7069	33.9569	44.499	17.1445	22.9847	37.8639	22.8765	30.7928	85.2329	54.0515	456.313	63.9365	79.6595	47.8254	67.1371	33.8017	73.0138	33.3307	24.0161	15.8006	12.8252	17.0805	11.1339	23.8279	8.5824	40.7025	133.604	101.238	155.608	60.2865	54.9391	45.9861	59.1146	62.5575	37.6768	-0.609201	-0.247794	-0.126506	PF00249	PTHR10641	KOG0048		K09422	GO:0003682
Glyma.01G069300.1	9e-148	100	Glyma.01G069300.1.p	bZIP	1.1652	1.09023	1.25766	2.40535	5.96332	1.43655	26.7274	7.14892	1.33882	3.07145	0.794875	2.02356	20.4053	32.9625	41.8472	65.3933	16.9009	40.1576	0.812944	1.09164	0.98754	3.01769	2.97053	3.34017	23.8279	1.22606	9.86727	2.25175	0.816433	0.79392	24.7492	7.44937	22.1087	74.1831	16.0404	31.9682	-0.608856	-0.810043	-0.00306796	PF00170	PTHR22952:SF66,PTHR22952				GO:0003700,GO:0043565,GO:0006355,GO:0003677,GO:0005634
Glyma.09G011800.1	0	100	Glyma.09G011800.1.p	GRAS	132.833	206.054	221.349	323.52	334.691	262.888	100.228	134.4	135.22	506.79	443.54	699.141	446.875	583.254	707.417	741.124	643.642	664.426	321.113	215.053	288.362	268.575	212.393	210.431	133.803	219.464	149.242	384.298	393.521	304.071	477.215	471.173	708.363	640.988	603.118	564.01	-0.608449	-0.0686939	-0.180567	PF03514
Glyma.12G076500.1	0	100	Glyma.12G076500.1.p	GATA	80.3986	79.5868	46.5336	39.6883	41.7432	41.6599	8.90915	10.0085	33.4704	43.0004	46.1028	22.2592	19.7251	25.6375	21.92	15.6944	15.4925	28.2928	48.7766	60.0402	57.2773	50.5464	53.4695	61.2364	7.33167	53.9465	13.5675	22.5175	22.8601	27.7872	20.307	21.4169	28.2992	13.9093	36.0908	25.1179	-0.606039	0.0575988	0.336762	PF00320	PTHR10071,PTHR10071:SF113				GO:0003700,GO:0008270,GO:0043565,GO:0006355
Glyma.01G067800.1	0	100	Glyma.01G067800.1.p	MYB	1.1652	1.09023	1.25766	1.20268	0.745415	1.43655	2.22729	1.42978	1.33882	2.30359	5.56413	5.05891	6.12158	3.6625	3.98545	0.87191	1.40841	0.912673	0.812944	1.09164	0.98754	0.754423	0.742632	1.11339	1.83292	1.22606	1.23341	4.50349	0.816433	3.17568	1.26919	5.58703	0.884349	1.15911	0.802019	1.14172	-0.605557	-0.830968	-0.0413136	PF00249	PTHR10641	KOG0048		K09422	GO:0003682
Glyma.10G057800.1	0	100	Glyma.10G057800.1.p	MYB_related	237.7	378.31	326.993	610.96	852.755	643.573	289.547	383.182	455.198	500.647	450.694	349.065	625.081	523.738	634.682	453.393	694.344	544.866	356.882	448.664	380.203	616.364	838.432	406.387	318.928	262.376	379.89	286.722	299.631	269.139	605.403	663.925	833.941	387.143	563.819	445.271	-0.604135	0.237921	-0.277704		PTHR14014
Glyma.07G262700.1	0	100	Glyma.07G262700.1.p	WRKY	4.66079	3.27069	6.28832	7.21606	7.45415	5.74619	53.4549	18.5872	12.0494	580.505	930.004	1684.62	892.39	1627.07	1858.21	2166.7	950.674	1389.09	4.06472	7.64148	6.91278	12.8252	10.3969	3.34017	71.4838	11.0345	44.4027	710.801	790.307	600.998	2410.19	1192.83	1568.83	2232.45	1284.03	1914.67	-0.604037	0.240518	0.269262	PF03106					GO:0003700,GO:0043565,GO:0006355
Glyma.09G168000.1	0	100	Glyma.09G168000.1.p	HD-ZIP	69.9118	17.4437	35.2146	16.8375	16.3991	22.9847	6.68186	10.0085	4.01645	0.767864	0.794875	2.02356	0.680175	0.915626	0.996362	0.87191	1.40841	0.912673	33.3307	31.6575	34.5639	4.52654	15.5953	6.68034	1.83292	12.2606	8.63386	0.750582	0.816433	0.79392	0.634595	0.931172	0.884349	1.15911	0.802019	1.14172	-0.603138	-0.0813071	-0.0413136	PF01852,PF00046	PTHR24325:SF193,PTHR24325	KOG0484		K09338	GO:0003700,GO:0043565,GO:0006355
Glyma.04G221800.1	0	100	Glyma.04G221800.1.p	MYB_related	3.49559	2.18046	2.51533	2.40535	2.23624	1.43655	6.68186	2.85957	1.33882	0.767864	0.794875	2.02356	0.680175	1.83125	0.996362	0.87191	1.40841	0.912673	0.812944	1.09164	0.98754	1.50885	2.2279	3.34017	1.83292	2.45212	1.23341	0.750582	0.816433	0.79392	0.634595	0.931172	0.884349	1.15911	0.802019	1.14172	-0.603138	-0.517713	-0.0413136	PF00249					GO:0003682
Glyma.07G192900.1	0	100	Glyma.07G192900.1.p	NAC	1.1652	1.09023	1.25766	1.20268	5.2179	5.74619	8.90915	2.85957	1.33882	0.767864	0.794875	2.02356	1.36035	7.32501	11.9563	2.61573	1.40841	1.82535	3.25178	1.09164	1.97508	4.52654	1.48526	1.11339	12.8304	1.22606	3.70022	0.750582	0.816433	0.79392	5.07676	2.79351	9.72784	3.47733	0.802019	4.56688	-0.603138	-0.230142	0.596754	PF02365					GO:0003677,GO:0006355
Glyma.07G044800.1	0	100	Glyma.07G044800.1.p	M-type_MADS	2.33039	3.27069	1.25766	7.21606	8.94498	7.18273	24.5002	11.4383	14.727	0.767864	0.794875	2.02356	0.680175	1.83125	1.99272	0.87191	1.40841	0.912673	0.812944	1.09164	0.98754	11.3164	8.91159	12.2473	9.16459	8.5824	6.16704	0.750582	0.816433	0.79392	0.634595	0.931172	0.884349	1.15911	0.802019	1.14172	-0.603138	-0.878406	-0.0413136	PF00319	PTHR11945	KOG0014			GO:0003677,GO:0046983
Glyma.15G063000.1	3e-156	100	Glyma.15G063000.1.p	bHLH	2737.05	2288.39	2244.93	720.403	621.676	679.487	53.4549	187.302	190.112	0.767864	0.794875	2.02356	0.680175	0.915626	2.98909	0.87191	1.40841	0.912673	2088.45	1438.78	1965.2	399.844	529.497	517.726	69.6509	334.714	109.773	0.750582	0.816433	0.79392	0.634595	0.931172	0.884349	1.15911	3.20808	1.14172	-0.603138	-0.904037	0.786858	PF00010	PTHR23042,PTHR23042:SF20				GO:0046983
Glyma.13G237400.1	1e-100	100	Glyma.13G237400.1.p	SBP	61.7555	40.3385	31.4416	9.62141	14.1629	11.4924	2.22729	2.85957	1.33882	0.767864	0.794875	2.02356	3.40088	2.74688	3.98545	0.87191	1.40841	0.912673	29.266	21.8328	23.701	16.5973	17.8232	14.4741	10.9975	7.35635	6.16704	0.750582	0.816433	0.79392	4.44216	9.31172	3.53739	1.15911	0.802019	3.42516	-0.603138	0.770954	0.754385	PF03110					GO:0003677,GO:0005634
Glyma.20G107500.1	0	100	Glyma.20G107500.1.p	bHLH	1.1652	3.27069	1.25766	1.20268	0.745415	2.87309	2.22729	1.42978	5.35527	0.767864	0.794875	2.02356	0.680175	0.915626	1.99272	0.87191	1.40841	0.912673	1.62589	3.27492	0.98754	0.754423	1.48526	2.22678	3.66584	2.45212	2.46682	0.750582	0.816433	0.79392	1.26919	0.931172	1.7687	1.15911	0.802019	1.14172	-0.603138	0.145406	-0.0413136	PF00010	PTHR12565,PTHR12565:SF26	KOG4029			GO:0046983
Glyma.05G045300.1	0	100	Glyma.05G045300.1.p	GRAS	18.6432	19.6241	25.1533	4.81071	4.47249	17.2386	11.1364	5.71913	4.01645	0.767864	0.794875	2.02356	0.680175	0.915626	0.996362	0.87191	1.40841	0.912673	12.1942	16.3746	10.8629	6.78981	6.68369	1.11339	9.16459	2.45212	4.93363	0.750582	0.816433	0.79392	0.634595	1.86234	0.884349	1.15911	0.802019	1.14172	-0.603138	0.383416	-0.0413136	PF03514
Glyma.14G088200.1	1e-129	100	Glyma.14G088200.1.p	LBD	4.66079	5.45115	3.77299	3.60803	2.23624	1.43655	2.22729	4.28935	1.33882	0.767864	0.794875	2.02356	1.36035	3.6625	0.996362	0.87191	1.40841	0.912673	5.69061	6.54984	5.92524	0.754423	0.742632	1.11339	3.66584	3.67817	3.70022	0.750582	0.816433	0.79392	3.80757	0.931172	3.53739	1.15911	2.40606	1.14172	-0.603138	0.459381	0.559866	PF03195
Glyma.06G324400.1	9e-167	100	Glyma.06G324400.1.p	MIKC_MADS	1.1652	1.09023	1.25766	1.20268	0.745415	1.43655	2.22729	1.42978	1.33882	0.767864	0.794875	2.02356	1.36035	0.915626	0.996362	0.87191	1.40841	0.912673	0.812944	2.18328	0.98754	0.754423	0.742632	1.11339	7.33167	1.22606	1.23341	0.750582	0.816433	0.79392	0.634595	0.931172	0.884349	1.15911	3.20808	2.28344	-0.603138	-0.417472	1.05858	PF01486,PF00319	PTHR11945,PTHR11945:SF19	KOG0014			GO:0003677,GO:0046983,GO:0003700,GO:0006355,GO:0005634
Glyma.18G273300.1	0	100	Glyma.18G273300.1.p	MYB	1.1652	1.09023	1.25766	1.20268	0.745415	1.43655	2.22729	2.85957	5.35527	0.767864	0.794875	2.02356	122.432	171.222	229.163	1254.68	618.29	438.083	0.812944	1.09164	0.98754	0.754423	0.742632	1.11339	7.33167	1.22606	1.23341	0.750582	0.816433	0.79392	251.934	106.154	176.87	538.986	165.216	353.933	-0.603138	0.0331184	-1.12703	PF00249	PTHR10641,PTHR10641:SF30	KOG0048			GO:0003682
Glyma.14G085500.1	0	100	Glyma.14G085500.1.p	WRKY	10.4868	4.36092	16.3496	8.41874	3.72707	7.18273	8.90915	5.71913	6.69408	72.9471	120.026	110.284	34.6889	53.1063	31.8836	16.5663	22.5345	21.9041	11.3812	14.1913	10.8629	2.26327	4.45579	2.22678	20.1621	4.90423	17.2677	62.2983	58.7832	78.5981	43.787	36.3157	41.5644	25.5004	22.4565	28.543	-0.602856	0.0237713	0.326533	PF03106					GO:0003700,GO:0043565,GO:0006355
Glyma.07G039400.1	0	100	Glyma.07G039400.1.p	GRAS	1.1652	2.18046	2.51533	2.40535	1.49083	1.43655	4.45457	1.42978	1.33882	220.377	264.693	471.49	268.669	455.066	392.567	344.405	243.654	260.112	0.812944	1.09164	0.98754	0.754423	2.97053	2.22678	3.66584	3.67817	1.23341	230.429	222.886	177.044	432.794	311.011	367.889	277.027	189.276	299.131	-0.601682	-0.00596761	-0.148075	PF03514
Glyma.07G235900.1	0	100	Glyma.07G235900.1.p	MYB	8.15638	8.72184	15.092	4.81071	28.3258	10.0558	100.228	21.4467	45.5198	62.9648	72.3337	159.861	121.751	282.013	269.018	552.791	356.327	357.768	10.5683	21.8328	9.8754	17.3517	19.3084	18.9276	126.471	29.4254	78.9381	66.0512	83.2762	45.2535	229.723	167.611	209.591	528.554	202.911	379.051	-0.601127	-0.148621	-0.190056	PF00249	PTHR10641	KOG0048		K09422	GO:0003682
Glyma.17G216100.1	5e-153	100	Glyma.17G216100.1.p	ERF	31.4603	15.2632	5.03066	3.60803	5.96332	7.18273	2.22729	2.85957	1.33882	12.2858	28.6155	16.1885	4.76123	2.74688	2.98909	2.61573	29.5765	5.47604	10.5683	13.0997	17.7757	6.78981	4.45579	3.34017	1.83292	3.67817	1.23341	12.0093	10.6136	15.0845	5.07676	1.86234	2.65305	1.15911	6.41615	4.56688	-0.598385	-0.130077	-1.63333	PF00847					GO:0003700,GO:0006355
Glyma.14G204400.1	0	100	Glyma.14G204400.1.p	B3	6.99118	2.18046	8.80365	1.20268	4.47249	2.87309	6.68186	4.28935	1.33882	3.07145	4.76925	4.04712	2.7207	2.74688	3.98545	1.74382	1.40841	1.82535	4.87766	3.27492	4.9377	0.754423	1.48526	1.11339	1.83292	6.13029	1.23341	3.00233	3.26573	1.58784	3.17297	3.72469	2.65305	2.31822	6.41615	1.14172	-0.597637	0.0148311	0.988498	PF02362					GO:0003677
Glyma.11G150200.1	0	100	Glyma.11G150200.1.p	GRAS	2.33039	4.36092	1.25766	2.40535	0.745415	1.43655	2.22729	10.0085	6.69408	13.0537	5.56413	6.07069	10.8828	0.915626	1.99272	2.61573	1.40841	7.30138	1.62589	6.54984	1.97508	1.50885	1.48526	2.22678	7.33167	1.22606	7.40045	6.75524	2.4493	7.14528	1.26919	0.931172	1.7687	1.15911	5.61413	1.14172	-0.594564	-1.79687	-0.516922	PF03514
Glyma.04G036700.1	1e-158	100	Glyma.04G036700.1.p	MYB	9.32158	8.72184	15.092	12.0268	91.686	7.18273	28.9547	8.5787	9.37172	192.734	248.001	397.63	34.6889	49.4438	28.8945	25.2854	57.7446	44.721	8.94238	8.73312	16.7882	49.7919	72.0353	13.3607	31.1596	12.2606	19.7345	193.65	185.33	176.25	29.826	40.0404	20.34	35.9324	50.5272	37.6768	-0.594491	-0.32537	-0.0414085	PF00249	PTHR10641				GO:0003682
Glyma.14G091000.1	0	100	Glyma.14G091000.1.p	HD-ZIP	12.8172	17.4437	6.28832	12.0268	23.1079	17.2386	2.22729	8.5787	10.7105	38.3932	56.4361	84.9896	65.977	53.1063	50.8145	23.5416	16.9009	9.12673	8.12944	10.9164	9.8754	12.8252	23.0216	5.56695	3.66584	3.67817	8.63386	32.275	39.1888	47.6352	79.3243	56.8015	58.367	10.432	18.4464	28.543	-0.594383	0.19505	0.212146	PF02183,PF00046	PTHR24326,PTHR24326:SF218				GO:0003700,GO:0043565,GO:0006355,GO:0003677,GO:0005634
Glyma.10G119100.1	1e-168	100	Glyma.10G119100.1.p	ERF	736.405	707.559	908.034	309.088	290.712	491.299	131.41	428.935	487.329	16.893	33.3848	31.3652	31.9682	16.4813	22.9163	62.7776	67.6035	24.6422	1166.57	1341.62	1478.35	497.919	749.316	486.551	133.803	487.971	176.377	18.014	13.0629	23.0237	20.307	36.3157	20.34	31.296	10.4262	28.543	-0.593684	0.108927	-1.1416	PF00847					GO:0003700,GO:0006355
Glyma.11G055300.1	0	100	Glyma.11G055300.1.p	bHLH	2.33039	3.27069	1.25766	2.40535	1.49083	1.43655	4.45457	1.42978	1.33882	3.07145	0.794875	2.02356	10.2026	10.0719	11.9563	0.87191	4.22522	4.56336	1.62589	1.09164	0.98754	1.50885	0.742632	1.11339	3.66584	2.45212	1.23341	1.50116	0.816433	1.58784	10.1535	6.5182	8.84349	3.47733	3.20808	2.28344	-0.592757	-0.337085	-0.107174	PF00010	PTHR12565				GO:0046983
Glyma.14G028900.1	0	100	Glyma.14G028900.1.p	WRKY	48.9383	50.1506	52.8219	42.0937	25.3441	30.1675	13.3637	12.868	21.4211	132.073	187.591	67.7893	148.278	130.935	109.6	170.894	83.096	127.774	23.5754	40.3907	22.7134	21.8783	13.3674	13.3607	7.33167	11.0345	19.7345	67.5524	79.194	110.355	109.15	83.8054	142.38	106.638	150.78	170.116	-0.591682	-0.213468	0.163356	PF03106					GO:0003700,GO:0043565,GO:0006355
Glyma.04G125700.1	0	100	Glyma.04G125700.1.p	MYB	18.6432	18.5339	10.0613	25.2562	15.6537	17.2386	6.68186	17.1574	8.0329	19.9645	26.2309	34.4006	25.1665	11.9031	12.9527	27.9011	18.3093	30.1182	21.9495	12.008	19.7508	34.7035	43.0727	74.5971	9.16459	35.5557	17.2677	17.2634	19.5944	16.6723	19.0378	27.9351	19.4557	31.296	31.2787	36.5351	-0.590356	0.409234	0.376804	PF00249	PTHR10641,PTHR10641:SF30	KOG0048			GO:0003682
Glyma.15G003300.1	0	100	Glyma.15G003300.1.p	WRKY	32.6255	43.6092	64.1409	179.199	1003.33	258.578	768.414	413.207	357.464	433.075	710.619	2109.56	629.162	853.364	752.253	1282.58	821.101	884.38	99.9921	114.622	118.505	849.481	989.929	472.077	997.108	253.794	868.319	739.323	938.082	485.879	733.592	752.387	705.71	1111.59	615.951	868.849	-0.588662	-0.0280893	-0.202704	PF03106					GO:0003700,GO:0043565,GO:0006355
Glyma.19G155300.1	0	100	Glyma.19G155300.1.p	bHLH	3.49559	1.09023	2.51533	2.40535	0.745415	1.43655	4.45457	4.28935	5.35527	38.3932	26.2309	18.2121	21.0854	24.7219	14.9454	20.0539	1.40841	20.0788	0.812944	1.09164	2.96262	0.754423	3.71316	1.11339	1.83292	1.22606	1.23341	18.014	21.2273	15.8784	13.3265	14.8987	12.3809	5.79555	20.0505	19.4093	-0.587694	-0.581253	0.123545	PF00010	PTHR11514,PTHR11514:SF8				GO:0046983
Glyma.08G290100.1	0	100	Glyma.08G290100.1.p	MYB	149.145	167.895	243.987	216.482	281.767	238.467	126.955	323.131	468.586	400.057	427.643	400.665	325.124	394.635	286.952	448.162	253.513	445.384	239.819	305.659	294.287	269.329	297.796	228.245	122.806	359.235	182.544	282.969	271.056	263.582	256.376	297.044	313.944	367.438	379.355	425.862	-0.58726	-0.21494	0.0318384	PF00249	PTHR25040,PTHR25040:SF29				GO:0003682
Glyma.10G066100.1	0	100	Glyma.10G066100.1.p	HSF	454.427	352.144	285.49	410.113	292.948	308.858	196.001	1138.11	2306.78	92.1436	108.103	210.45	22.4458	11.9031	19.9272	22.6697	25.3513	31.0309	310.545	234.702	353.539	89.7764	187.143	234.925	227.282	1219.93	267.65	100.578	88.9912	84.1556	13.3265	13.0364	11.4965	18.5458	49.7252	23.9761	-0.585349	-0.519666	0.222704	PF00447	PTHR10015,PTHR10015:SF7	KOG0627			GO:0003700,GO:0043565,GO:0006355,GO:0005634
Glyma.19G236900.1	0	100	Glyma.19G236900.1.p	bHLH	37.2863	38.1581	40.2453	4.81071	2.23624	7.18273	2.22729	4.28935	2.67763	89.0722	105.718	208.427	57.8149	33.8782	42.8436	17.4382	46.4774	57.4984	20.3236	36.0241	17.7757	2.26327	2.97053	3.34017	1.83292	3.67817	1.23341	109.585	75.9283	83.3616	32.3643	33.5222	35.3739	20.864	44.111	14.8424	-0.584623	-0.409928	-0.605159	PF00010	PTHR11534:SF7,PTHR11534				GO:0046983
Glyma.17G101300.1	0	100	Glyma.17G101300.1.p	M-type_MADS	311.108	204.963	192.423	233.319	270.586	334.715	75.7277	101.515	60.2468	3.07145	0.794875	2.02356	4.76123	7.32501	8.96726	3.48764	7.04203	3.65069	272.336	232.519	241.947	219.537	309.678	409.727	51.3217	121.38	60.437	1.50116	1.63287	0.79392	10.7881	16.7611	13.2652	1.15911	3.20808	4.56688	-0.584464	0.95502	-0.666505	PF00319	PTHR11945,PTHR11945:SF60	KOG0014			GO:0003677,GO:0046983
Glyma.06G312900.1	0	100	Glyma.06G312900.1.p	MYB	43.1123	53.4213	37.7299	34.8776	35.0345	58.8984	4.45457	34.3148	30.7928	16.893	15.8975	11.1296	21.0854	8.24064	17.9345	26.1573	32.3933	17.3408	47.1508	28.3826	34.5639	56.5818	44.5579	67.9168	5.49876	71.1113	9.86727	6.00466	9.7972	13.4966	11.4227	6.5182	14.1496	6.95466	15.2384	14.8424	-0.584054	-0.558492	-1.03503	PF00249	PTHR10641,PTHR10641:SF30	KOG0048			GO:0003682
Glyma.01G197900.1	0	100	Glyma.01G197900.1.p	bHLH	1.1652	1.09023	1.25766	3.60803	0.745415	1.43655	4.45457	2.85957	2.67763	91.3758	177.257	459.349	31.2881	51.2751	49.8181	16.5663	2.81681	10.0394	0.812944	1.09164	0.98754	0.754423	0.742632	1.11339	1.83292	1.22606	3.70022	147.114	188.596	150.051	18.4032	32.591	38.9113	23.1822	16.0404	7.99204	-0.583655	-0.558216	0.682314	PF00010	PTHR12565,PTHR12565:SF7				GO:0046983
Glyma.15G095600.1	0	100	Glyma.15G095600.1.p	ERF	1.1652	1.09023	1.25766	1.20268	0.745415	1.43655	2.22729	7.14892	1.33882	2.30359	1.58975	2.02356	0.680175	0.915626	0.996362	0.87191	1.40841	0.912673	0.812944	1.09164	0.98754	0.754423	0.742632	1.11339	1.83292	1.22606	1.23341	0.750582	0.816433	2.38176	0.634595	1.86234	0.884349	1.15911	0.802019	1.14172	-0.583437	0.383416	-0.0413136	PF00847					GO:0003700,GO:0006355
Glyma.07G171600.1	0	100	Glyma.07G171600.1.p	bHLH	93.2158	86.1282	86.7788	51.7151	88.7044	58.8984	438.775	254.501	289.184	151.269	151.026	169.979	391.101	615.301	654.61	711.479	607.023	644.347	72.352	85.1479	89.8661	85.2498	84.6601	72.3703	383.08	176.552	299.718	99.0768	129.813	86.5373	480.388	383.643	542.99	680.398	417.852	626.805	-0.58232	-0.239418	-0.186307	PF00010	PTHR23042,PTHR23042:SF20				GO:0046983
Glyma.10G036700.1	0	100	Glyma.10G036700.1.p	ERF	1.1652	3.27069	6.28832	3.60803	19.3808	5.74619	2.22729	7.14892	5.35527	71.4113	90.6158	224.615	59.1752	142.838	269.018	182.229	133.799	73.0138	19.5107	14.1913	34.5639	6.78981	8.16895	2.22678	9.16459	2.45212	9.86727	93.8228	118.383	46.0474	302.067	135.951	252.924	353.529	81.8059	195.234	-0.582215	0.552744	0.696729	PF00847					GO:0003700,GO:0006355
Glyma.19G118500.1	0	100	Glyma.19G118500.1.p	MYB	45.4427	38.1581	22.638	14.4321	10.4358	33.0406	15.591	12.868	4.01645	155.108	182.026	185.156	186.368	140.091	88.6762	46.2113	91.5464	74.8391	13.0071	22.9244	22.7134	12.0708	7.42632	12.2473	3.66584	12.2606	16.0343	112.587	116.75	120.676	63.4595	107.085	103.469	45.2053	113.887	55.9443	-0.577444	-0.599336	0.0164604	PF00249	PTHR10641			K09422	GO:0003682
Glyma.13G292500.1	0	100	Glyma.13G292500.1.p	TCP	301.786	383.761	408.741	273.008	207.971	211.172	129.183	41.4637	64.2632	83.6971	76.308	74.8718	27.207	28.3844	11.9563	13.0787	23.9429	24.6422	448.745	375.524	401.929	218.783	204.966	193.73	124.638	188.813	109.773	57.0442	50.6189	50.017	9.51892	11.1741	6.19044	9.27288	17.6444	25.1179	-0.574905	-1.32919	-0.244935	PF03634
Glyma.04G029200.1	0	100	Glyma.04G029200.1.p	TALE	157.302	135.189	98.0978	33.6749	28.3258	33.0406	15.591	11.4383	72.2961	9.98223	11.9231	10.1178	10.2026	8.24064	6.97453	0.87191	1.40841	4.56336	72.352	87.3312	78.0156	29.4225	17.0805	24.4946	5.49876	40.4599	12.3341	3.00233	8.98077	9.52704	3.80757	1.86234	1.7687	5.79555	8.02019	2.28344	-0.574099	-1.77273	1.23414	PF07526,PF00046	PTHR11850,PTHR11850:SF14	KOG0773			GO:0003700,GO:0043565,GO:0006355,GO:0003677
Glyma.13G030900.1	0	100	Glyma.13G030900.1.p	NAC	316.934	294.362	359.692	879.157	1827.76	946.684	12252.3	4227.87	3796.88	274.895	386.309	1442.8	1689.56	2753.29	3603.84	2663.69	3625.24	2410.37	395.904	323.125	410.817	1370.03	1051.57	1103.37	9835.44	1933.49	7367.15	538.918	485.778	389.815	2261.7	1526.19	2992.64	2886.18	1843.84	2921.66	-0.572835	-0.246998	-0.18512	PF02365					GO:0003677,GO:0006355
Glyma.11G113200.1	2e-165	100	Glyma.11G113200.1.p	SRS	1.1652	1.09023	1.25766	1.20268	0.745415	1.43655	2.22729	1.42978	1.33882	10.7501	14.3078	22.2592	12.9233	13.7344	9.96362	15.6944	12.6757	23.7295	0.812944	1.09164	0.98754	0.754423	0.742632	1.11339	9.16459	3.67817	7.40045	14.2611	3.26573	14.2906	7.61514	4.65586	4.42174	9.27288	20.0505	9.13377	-0.572546	-1.13346	-0.43802	PF05142
Glyma.10G156600.1	0	100	Glyma.10G156600.1.p	bHLH	19.8084	14.173	8.80365	7.21606	4.47249	4.30964	4.45457	2.85957	1.33882	333.253	360.079	136.59	235.341	241.725	163.403	115.092	346.468	232.731	8.94238	8.73312	13.8256	5.28096	2.97053	3.34017	9.16459	3.67817	13.5675	182.391	162.47	213.565	95.8238	175.06	132.652	93.8879	216.545	90.1959	-0.571609	-0.666431	-0.793275	PF00010	PTHR11534:SF7,PTHR11534	KOG4029			GO:0046983
Glyma.07G126900.1	0	100	Glyma.07G126900.1.p	MYB	12.8172	13.0828	16.3496	10.8241	6.70873	8.61928	8.90915	4.28935	12.0494	4.60718	6.359	5.05891	0.680175	0.915626	0.996362	2.61573	1.40841	0.912673	23.5754	18.5579	12.838	11.3164	8.16895	10.0205	3.66584	14.7127	2.46682	6.75524	2.4493	1.58784	0.634595	0.931172	0.884349	1.15911	0.802019	2.28344	-0.570319	-0.0813071	-0.21796	PF00249	PTHR10641	KOG0048			GO:0003682
Glyma.06G221800.1	2e-167	100	Glyma.06G221800.1.p	ERF	78.0682	94.85	75.4599	45.7017	43.2341	22.9847	8.90915	18.5872	5.35527	3.83932	2.38463	3.03534	0.680175	0.915626	0.996362	0.87191	1.40841	0.912673	19.5107	84.0562	21.7259	6.03539	5.19843	13.3607	1.83292	6.13029	2.46682	2.25175	0.816433	3.17568	0.634595	0.931172	0.884349	1.15911	0.802019	1.14172	-0.568463	-0.0813071	-0.0413136	PF00847					GO:0003700,GO:0006355
Glyma.03G240000.1	0	100	Glyma.03G240000.1.p	bHLH	138.658	86.1282	71.6869	37.283	46.9611	20.1117	13.3637	7.14892	12.0494	342.467	445.13	180.097	246.223	86.0689	66.7562	31.3888	140.841	167.019	38.2084	57.8569	53.3271	21.8783	30.4479	18.9276	18.3292	14.7127	20.9679	189.897	195.128	267.551	62.8249	132.226	56.5983	27.8186	191.683	62.7946	-0.568406	-0.665148	-0.265135	PF00010	PTHR11534,PTHR11534:SF7	KOG2483			GO:0046983
Glyma.04G050300.1	1e-176	100	Glyma.04G050300.1.p	C3H	33.7907	39.2483	42.7606	145.524	176.663	178.132	420.957	254.501	172.707	456.879	496.002	699.141	2211.93	4165.18	6497.28	7187.16	9378.58	7608.04	108.122	172.479	132.33	128.252	73.5206	134.72	315.262	116.475	366.322	382.797	466.183	265.169	3025.11	2719.95	5161.94	6757.61	3698.91	9327.86	-0.56829	-0.239248	-0.289081	PF00642	PTHR14493				GO:0046872
Glyma.11G021200.1	2e-165	100	Glyma.11G021200.1.p	WRKY	1.1652	1.09023	1.25766	1.20268	0.745415	1.43655	4.45457	1.42978	1.33882	1.53573	5.56413	1.01178	2.7207	1.83125	1.99272	0.87191	1.40841	3.65069	0.812944	1.09164	0.98754	0.754423	0.742632	1.11339	1.83292	1.22606	1.23341	2.25175	1.63287	1.58784	1.26919	1.86234	0.884349	3.47733	4.01009	2.28344	-0.567805	-0.704605	0.72021	PF03106					GO:0003700,GO:0043565,GO:0006355
Glyma.01G009600.1	0	100	Glyma.01G009600.1.p	G2-like	52.4339	44.6994	33.9569	33.6749	31.3074	30.1675	20.0456	25.7361	29.454	245.716	253.565	119.39	208.814	252.713	227.17	216.234	545.053	234.557	16.2589	18.5579	32.5888	24.1415	36.389	71.2569	29.3267	30.6514	50.5697	122.345	135.528	159.578	130.727	121.052	228.162	175.026	289.529	137.006	-0.567568	-0.521013	-0.727208	PF00249					GO:0003682
Glyma.05G166400.1	0	100	Glyma.05G166400.1.p	HD-ZIP	419.471	396.844	360.95	152.74	134.175	168.076	42.3184	67.1998	74.9737	432.307	396.643	419.889	321.723	187.703	86.6835	134.274	74.6455	151.504	187.79	254.352	200.471	89.7764	89.1159	85.731	12.8304	78.4677	44.4027	279.967	271.056	292.163	114.862	141.538	129.999	130.979	157.998	79.9204	-0.566666	-0.625487	0.033528	PF08670,PF01852,PF00046	PTHR24326:SF218,PTHR24326	KOG0483		K09338	GO:0003700,GO:0043565,GO:0006355
Glyma.10G237800.1	0	100	Glyma.10G237800.1.p	HSF	22.1388	29.4362	15.092	185.212	317.547	172.386	6904.59	3736.02	3736.64	168.93	200.309	301.511	220.377	295.747	318.836	218.85	726.738	250.072	26.8272	18.5579	40.4891	103.356	185.658	73.4837	7971.36	1031.11	4007.34	153.869	164.103	134.966	447.389	260.728	249.386	91.5697	218.951	165.55	-0.566457	0.197571	-1.32856	PF00447	PTHR10015,PTHR10015:SF7				GO:0003700,GO:0043565,GO:0006355,GO:0005634
Glyma.04G154900.1	0	100	Glyma.04G154900.1.p	AP2	1.1652	2.18046	1.25766	7.21606	5.96332	2.87309	2.22729	1.42978	2.67763	0.767864	0.794875	3.03534	0.680175	0.915626	0.996362	0.87191	1.40841	0.912673	3.25178	5.4582	7.90032	5.28096	5.19843	4.45356	3.66584	2.45212	1.23341	1.50116	0.816433	0.79392	0.634595	0.931172	0.884349	1.15911	0.802019	1.14172	-0.563414	-0.0813071	-0.0413136	PF00847	PTHR11795:SF332,PTHR11795				GO:0003700,GO:0006355
Glyma.07G116300.1	0	100	Glyma.07G116300.1.p	WRKY	4.66079	3.27069	7.54599	10.8241	7.45415	7.18273	351.911	190.161	54.8915	5.37505	5.56413	2.02356	15.644	12.8188	24.909	43.5955	59.1531	49.2843	6.50355	13.0997	11.8505	15.8429	13.3674	8.90712	309.763	60.0768	326.853	0.750582	3.26573	4.76352	34.2681	9.31172	35.3739	95.0471	38.4969	100.471	-0.562104	0.56493	0.62222	PF03106					GO:0003700,GO:0043565,GO:0006355
Glyma.18G125200.1	0	100	Glyma.18G125200.1.p	AP2	23.3039	37.0678	22.638	85.3901	48.452	57.4619	17.8183	41.4637	32.1316	6.14291	2.38463	3.03534	0.680175	0.915626	0.996362	0.87191	1.40841	0.912673	30.0789	26.1993	40.4891	30.9314	25.9921	45.649	1.83292	62.5289	12.3341	2.25175	0.816433	4.76352	1.26919	0.931172	2.65305	1.15911	0.802019	1.14172	-0.562103	0.904841	-0.0413136	PF00847	PTHR11795:SF332,PTHR11795				GO:0003700,GO:0006355
Glyma.04G245500.1	4e-133	100	Glyma.04G245500.1.p	MIKC_MADS	3.49559	1.09023	1.25766	1.20268	0.745415	1.43655	2.22729	1.42978	1.33882	27.6431	14.3078	40.4712	11.563	13.7344	12.9527	2.61573	8.45044	7.30138	0.812944	1.09164	2.96262	0.754423	0.742632	1.11339	1.83292	3.67817	3.70022	28.5221	11.4301	15.8784	10.7881	9.31172	7.07479	1.15911	8.02019	5.7086	-0.561975	-0.493203	-0.303018	PF00319,PF01486	PTHR11945,PTHR11945:SF134	KOG0014			GO:0003677,GO:0046983,GO:0003700,GO:0006355,GO:0005634
Glyma.02G262400.1	4e-115	100	Glyma.02G262400.1.p	LBD	1.1652	1.09023	1.25766	1.20268	0.745415	1.43655	6.68186	1.42978	1.33882	7.67864	7.15388	5.05891	0.680175	0.915626	0.996362	0.87191	1.40841	0.912673	0.812944	1.09164	0.98754	0.754423	0.742632	1.11339	1.83292	1.22606	1.23341	1.50116	2.4493	9.52704	0.634595	0.931172	0.884349	1.15911	1.60404	1.14172	-0.561593	-0.0813071	0.290367	PF03195
Glyma.10G204400.1	0	100	Glyma.10G204400.1.p	RAV	116.52	97.0305	93.0672	34.8776	51.4336	31.604	24.5002	31.4552	81.6678	281.038	292.514	350.076	216.976	294.832	353.708	154.328	604.206	163.368	224.373	249.985	261.698	89.022	76.4911	42.3088	51.3217	20.843	45.6361	265.706	222.886	137.348	286.837	278.42	299.794	256.163	230.179	164.408	-0.561287	-0.000774657	-0.50251	PF00847,PF02362				K09287	GO:0003700,GO:0006355,GO:0003677
Glyma.17G099800.1	0	100	Glyma.17G099800.1.p	MYB	561.625	1182.9	362.207	202.05	353.327	234.157	412.048	311.693	527.494	3.07145	0.794875	2.02356	0.680175	0.915626	0.996362	1.74382	1.40841	1.82535	286.969	252.169	402.916	269.329	238.385	118.019	282.269	289.35	181.311	0.750582	2.4493	0.79392	0.634595	1.86234	2.65305	1.15911	0.802019	1.14172	-0.560478	0.990411	-0.681848	PF00249	PTHR10641	KOG0048		K09422	GO:0003682
Glyma.03G139800.1	0	100	Glyma.03G139800.1.p	C2H2	33.7907	35.9776	30.1839	32.4723	30.562	20.1117	31.182	50.0424	48.1974	158.948	123.206	153.791	118.35	194.113	195.287	299.065	585.897	408.877	28.453	27.291	32.5888	14.334	20.0511	32.2883	42.1571	39.2338	51.8031	99.8274	97.972	98.4461	94.5546	72.6314	151.224	232.981	333.64	368.776	-0.55735	-0.673235	-0.468008		PTHR10593
Glyma.06G154400.1	2e-155	100	Glyma.06G154400.1.p	NAC	25.6343	8.72184	18.865	527.975	445.013	472.624	694.913	540.458	708.234	149.733	124.795	115.343	732.549	582.338	738.304	745.483	1570.37	755.693	13.82	14.1913	11.8505	219.537	271.061	271.667	672.681	232.951	599.436	89.3193	92.257	83.3616	399.16	383.643	936.525	427.712	397.801	328.816	-0.557346	-0.256023	-1.41191	PF02365					GO:0003677,GO:0006355
Glyma.08G325900.1	0	100	Glyma.08G325900.1.p	GRAS	384.515	436.092	377.299	389.667	594.841	313.167	380.866	307.403	279.813	207.323	284.565	402.689	298.597	360.757	420.465	417.645	240.837	396.1	457.688	328.583	400.941	325.911	452.263	311.749	436.235	353.105	362.622	199.655	218.804	189.747	431.524	319.392	386.46	448.576	427.476	361.925	-0.556647	0.0749215	0.231313	PF03514
Glyma.19G254800.1	0	100	Glyma.19G254800.1.p	WRKY	62.9207	95.9403	109.417	81.782	79.7594	54.5888	31.182	15.7276	25.4375	215.002	325.899	602.01	489.726	879.001	943.555	527.506	361.96	352.292	93.4886	91.6977	133.318	172.009	103.969	79.0506	87.9801	33.1036	51.8031	288.224	339.636	150.051	1038.83	776.597	710.132	710.535	575.85	567.435	-0.555036	0.127286	0.578117	PF03106					GO:0003700,GO:0043565,GO:0006355
Glyma.20G163200.1	0	100	Glyma.20G163200.1.p	WRKY	3.49559	7.63161	8.80365	3.60803	6.70873	2.87309	31.182	12.868	8.0329	295.628	384.72	880.25	155.76	317.722	636.675	551.047	425.339	428.956	13.0071	8.73312	9.8754	3.77212	4.45579	4.45356	34.8255	9.80846	16.0343	374.541	403.318	285.017	302.067	352.914	418.297	710.535	351.284	687.316	-0.554125	-0.0487406	0.31572	PF03106					GO:0003700,GO:0043565,GO:0006355
Glyma.19G022100.1	0	100	Glyma.19G022100.1.p	MYB	149.145	227.858	481.685	429.356	371.217	461.132	73.5005	141.549	152.625	6.14291	13.5129	10.1178	34.6889	18.3125	24.909	22.6697	15.4925	45.6336	547.924	466.13	492.782	423.986	616.385	310.636	192.456	64.9811	252.849	7.50582	3.26573	9.52704	34.9027	51.2144	38.9113	25.5004	28.8727	35.3933	-0.552654	0.682367	0.099299	PF00249	PTHR10641	KOG0048			GO:0003682
Glyma.20G047600.1	0	100	Glyma.20G047600.1.p	MYB	82.729	78.4966	67.9139	63.7419	43.9795	58.8984	17.8183	92.9359	76.3126	107.501	94.5902	82.9661	68.6977	80.5751	58.7853	80.2158	33.8017	62.0617	42.2731	41.4823	59.2524	43.0021	51.2416	92.4113	18.3292	39.2338	34.5354	60.0466	65.3147	69.0711	46.3254	54.9391	61.9044	61.4329	64.1615	66.2198	-0.551983	-0.35062	0.123484	PF00249	PTHR10641,PTHR10641:SF30	KOG0048			GO:0003682
Glyma.19G224700.1	0	100	Glyma.19G224700.1.p	bHLH	86.2246	75.2259	50.3066	46.9044	38.0162	41.6599	8.90915	38.6041	32.1316	43.7682	42.1284	125.461	26.5268	15.5656	20.9236	19.182	7.04203	31.9435	57.719	81.873	64.1901	32.4402	32.6758	27.8347	14.6633	36.7817	43.1693	53.2913	43.271	47.6352	29.1914	22.3481	30.9522	28.9778	64.1615	27.4013	-0.551639	0.388529	1.05123	PF00010	PTHR10014:SF30,PTHR10014				GO:0046983
Glyma.04G192000.1	0	100	Glyma.04G192000.1.p	C2H2	460.253	516.769	445.213	413.721	411.469	328.969	218.274	441.803	567.658	576.666	512.695	394.595	227.859	252.713	183.331	217.106	254.921	319.435	437.364	427.923	466.119	370.422	245.069	346.264	150.299	483.067	302.185	340.014	338.003	335.034	158.649	176.923	169.795	239.936	279.103	181.534	-0.55074	-0.393641	-0.175988	PF02375,PF02373	PTHR10694,PTHR10694:SF8				GO:0005515
Glyma.15G061400.1	0	100	Glyma.15G061400.1.p	bHLH	1.1652	3.27069	1.25766	9.62141	5.96332	8.61928	2.22729	10.0085	4.01645	104.429	146.257	62.7304	58.4951	10.9875	9.96362	2.61573	1.40841	1.82535	0.812944	4.36656	4.9377	15.0885	7.42632	2.22678	3.66584	1.22606	6.16704	49.5384	73.479	91.3008	10.7881	27.9351	15.0339	2.31822	8.02019	1.14172	-0.548329	-0.563521	0.972758	PF00010	PTHR12565				GO:0046983
Glyma.04G174500.1	0	100	Glyma.04G174500.1.p	HB-other	5.82599	9.81207	7.54599	39.6883	85.7227	54.5888	55.6822	44.3233	52.2139	120.555	123.206	67.7893	196.571	199.607	83.6944	156.944	263.372	139.639	4.06472	5.4582	2.96262	123.725	115.108	95.7515	102.643	47.8162	62.9038	55.5431	68.5804	88.9191	90.7471	67.9755	74.2853	66.0693	36.8929	41.1019	-0.54832	-1.04227	-1.9586	PF00046	PTHR24326:SF218,PTHR24326				GO:0003700,GO:0043565,GO:0006355
Glyma.12G186200.1	0	100	Glyma.12G186200.1.p	NAC	1.1652	1.09023	2.51533	1.20268	2.98166	2.87309	2.22729	5.71913	1.33882	6.91077	22.2565	48.5655	27.8872	47.6126	33.8763	22.6697	21.1261	12.7774	2.43883	5.4582	5.92524	8.29866	12.6247	4.45356	10.9975	3.67817	8.63386	12.7599	26.1259	14.2906	42.5178	42.8339	38.027	53.3191	16.8424	18.2675	-0.547739	0.173797	0.644401	PF02365					GO:0003677,GO:0006355
Glyma.07G250100.1	0	100	Glyma.07G250100.1.p	ERF	1.1652	1.09023	1.25766	1.20268	0.745415	1.43655	2.22729	1.42978	1.33882	21.5002	39.7438	25.2945	2.04053	1.83125	2.98909	1.74382	8.45044	3.65069	0.812944	1.09164	0.98754	0.754423	0.742632	1.11339	1.83292	1.22606	1.23341	15.0116	21.2273	23.0237	0.634595	1.86234	4.42174	1.15911	1.60404	2.28344	-0.54622	0.012107	-1.45598	PF00847					GO:0003700,GO:0006355
Glyma.U028700.1	0	100	Glyma.U028700.1.p	GRF	568.616	497.145	431.379	226.103	291.457	239.903	133.637	220.187	297.217	1035.85	930.799	804.366	589.032	1400.91	1159.77	825.699	883.071	696.369	286.969	308.934	298.237	293.471	236.9	272.78	34.8255	342.07	152.943	695.039	578.851	624.815	593.981	459.999	668.568	537.827	517.302	450.98	-0.545397	-0.870673	-0.675294	PF08879,PF08880					GO:0005515,GO:0005524,GO:0016818,GO:0006355,GO:0005634
Glyma.03G067700.1	0	100	Glyma.03G067700.1.p	C2H2	1.1652	1.09023	1.25766	1.20268	0.745415	1.43655	2.22729	1.42978	1.33882	272.592	286.95	448.219	157.12	151.078	224.181	139.506	181.684	117.735	0.812944	1.09164	0.98754	0.754423	0.742632	1.11339	1.83292	1.22606	2.46682	267.958	249.829	173.075	169.437	157.368	188.366	129.82	174.038	188.384	-0.544686	-0.0474053	0.165395		PTHR26374:SF89,PTHR26374
Glyma.12G179000.1	0	100	Glyma.12G179000.1.p	C2H2	1.1652	1.09023	1.25766	1.20268	1.49083	1.43655	2.22729	2.85957	1.33882	215.002	246.411	398.642	166.643	210.594	185.323	165.663	254.921	277.452	0.812944	1.09164	0.98754	0.754423	1.48526	1.11339	3.66584	1.22606	1.23341	174.135	188.596	227.061	202.436	147.125	204.285	120.547	269.478	285.43	-0.544222	-0.0225243	-0.0474416	PF00096	PTHR10593:SF10,PTHR10593				GO:0046872
Glyma.13G303200.1	1e-173	100	Glyma.13G303200.1.p	MYB	1.1652	1.09023	3.77299	1.20268	4.47249	1.43655	2.22729	2.85957	5.35527	0.767864	0.794875	3.03534	2.04053	0.915626	1.99272	0.87191	1.40841	1.82535	4.06472	4.36656	2.96262	2.26327	2.97053	2.22678	5.49876	1.22606	2.46682	0.750582	0.816433	1.58784	1.90378	3.72469	1.7687	1.15911	0.802019	1.14172	-0.543458	0.579872	-0.404021	PF00249	PTHR10641				GO:0003682
Glyma.13G191000.1	2e-162	100	Glyma.13G191000.1.p	LBD	3.49559	3.27069	5.03066	2.40535	0.745415	2.87309	2.22729	1.42978	1.33882	0.767864	0.794875	3.03534	0.680175	0.915626	0.996362	0.87191	1.40841	0.912673	0.812944	1.09164	0.98754	1.50885	0.742632	1.11339	1.83292	1.22606	1.23341	0.750582	0.816433	1.58784	0.634595	0.931172	0.884349	1.15911	1.60404	1.14172	-0.543458	-0.0813071	0.290367	PF03195
Glyma.02G148500.1	0	100	Glyma.02G148500.1.p	bHLH	4.66079	1.09023	2.51533	1.20268	0.745415	1.43655	6.68186	2.85957	2.67763	6.14291	15.1026	5.05891	2.04053	2.74688	1.99272	1.74382	1.40841	2.73802	0.812944	2.18328	2.96262	0.754423	0.742632	1.11339	1.83292	2.45212	1.23341	6.00466	4.8986	7.14528	0.634595	1.86234	0.884349	1.15911	0.802019	3.42516	-0.543425	-1.00374	-0.129035	PF00010					GO:0046983
Glyma.07G117600.1	0	100	Glyma.07G117600.1.p	bHLH	78.0682	102.482	182.361	78.174	61.8694	79.0101	8.90915	11.4383	6.69408	9.98223	10.3334	6.07069	2.7207	2.74688	0.996362	0.87191	1.40841	3.65069	142.265	128.813	98.754	57.3362	90.6011	70.1435	3.66584	26.9733	14.8009	3.00233	2.4493	12.7027	1.26919	1.86234	1.7687	1.15911	1.60404	1.14172	-0.539473	-0.399565	-0.603003	PF00010	PTHR23042,PTHR23042:SF25				GO:0046983
Glyma.17G039600.1	0	100	Glyma.17G039600.1.p	SBP	273.821	272.558	276.686	562.853	452.467	553.071	53.4549	201.599	174.046	447.665	484.079	387.512	269.349	147.416	138.494	134.274	129.573	219.041	230.063	237.977	213.309	402.862	353.493	593.437	14.6633	535.787	118.407	264.956	330.655	314.392	98.9968	122.915	145.033	98.5244	307.173	143.857	-0.53578	-0.5976	0.186571	PF03110					GO:0003677,GO:0005634
Glyma.10G289900.1	0	100	Glyma.10G289900.1.p	WOX	68.7466	95.9403	115.705	274.21	237.787	304.548	269.502	274.518	282.49	383.164	460.233	196.286	505.37	227.991	85.6871	125.555	318.3	240.033	179.661	151.738	152.081	245.942	416.617	246.059	104.476	253.794	167.744	189.147	234.316	293.751	125.015	210.445	154.761	73.024	226.971	66.2198	-0.535668	-0.740516	-0.901068	PF00046	PTHR24329:SF295,PTHR24329	KOG0484			GO:0003700,GO:0043565,GO:0006355
Glyma.19G193400.1	0	100	Glyma.19G193400.1.p	bZIP	250.517	204.963	207.515	371.627	347.363	313.167	565.731	474.688	558.287	36.8575	61.2054	30.3534	155.76	179.463	167.389	150.841	178.868	136.901	247.948	185.579	220.221	242.17	199.768	269.44	516.883	321.227	489.663	30.0233	24.493	34.1386	104.708	75.4249	173.332	144.889	147.571	174.683	-0.534557	-0.507875	0.00165194	PF00170					GO:0003700,GO:0043565,GO:0006355
Glyma.14G056700.1	4e-114	100	Glyma.14G056700.1.p	LBD	1.1652	1.09023	1.25766	1.20268	0.745415	1.43655	4.45457	1.42978	1.33882	119.019	131.949	60.7069	12.9233	8.24064	8.96726	2.61573	46.4774	9.12673	0.812944	1.09164	0.98754	0.754423	0.742632	1.11339	1.83292	1.22606	2.46682	64.5501	82.4598	68.2771	3.80757	11.1741	5.30609	1.15911	42.507	1.14172	-0.533782	-0.570652	-0.37776	PF03195
Glyma.19G164600.1	0	100	Glyma.19G164600.1.p	MYB	1.1652	1.09023	1.25766	4.81071	17.89	4.30964	77.955	35.7446	18.7434	5.37505	11.1283	28.3299	24.4863	78.7439	47.8254	29.645	64.7867	33.7689	0.812944	1.09164	0.98754	19.615	16.3379	3.34017	203.454	13.4866	98.6727	6.75524	14.6958	9.52704	54.5751	57.7326	24.7618	31.296	14.4363	14.8424	-0.533319	-0.140171	-1.08162	PF00249	PTHR10641	KOG0048		K09422	GO:0003682
Glyma.08G110200.1	0	100	Glyma.08G110200.1.p	MYB_related	1.1652	1.09023	1.25766	1.20268	1.49083	1.43655	2.22729	1.42978	1.33882	0.767864	0.794875	3.03534	0.680175	0.915626	0.996362	0.87191	1.40841	1.82535	0.812944	2.18328	0.98754	0.754423	2.2279	1.11339	1.83292	1.22606	1.23341	0.750582	1.63287	0.79392	0.634595	0.931172	2.65305	1.15911	1.60404	1.14172	-0.5332	0.70268	-0.0723406	PF00249	PTHR25040:SF29,PTHR25040				GO:0003682
Glyma.08G020900.1	0	100	Glyma.08G020900.1.p	ERF	34.9559	20.7144	18.865	6.01338	22.3624	10.0558	196.001	108.664	54.8915	29.9467	39.7438	29.3417	15.644	30.2157	68.749	19.182	59.1531	32.8562	7.3165	14.1913	13.8256	9.8075	4.45579	14.4741	205.287	34.3296	96.2058	34.5268	21.2273	12.7027	16.4995	13.9676	30.0679	45.2053	67.3696	41.1019	-0.532703	-0.920877	0.466856	PF00847					GO:0003700,GO:0006355
Glyma.05G200900.1	0	100	Glyma.05G200900.1.p	bHLH	110.694	127.557	134.57	73.3633	89.4498	58.8984	15.591	40.0339	57.5691	6.91077	3.97438	4.04712	3.40088	7.32501	0.996362	8.7191	7.04203	14.6028	147.956	134.272	154.056	86.7587	75.7485	84.6176	21.995	45.3641	51.8031	1.50116	3.26573	5.55744	20.9416	9.31172	3.53739	15.0684	15.2384	17.1258	-0.532384	1.52738	0.643522	PF00010	PTHR23042:SF24,PTHR23042				GO:0046983
Glyma.05G227200.1	8e-139	100	Glyma.05G227200.1.p	M-type_MADS	1.1652	1.09023	1.25766	8.41874	5.2179	4.30964	11.1364	8.5787	10.7105	20.7323	19.8719	48.5655	29.2475	36.625	20.9236	51.4427	85.9128	29.2055	1.62589	1.09164	0.98754	4.52654	4.45579	3.34017	31.1596	3.67817	11.1007	27.021	20.4108	14.2906	26.0184	19.5546	30.9522	26.6595	15.2384	12.5589	-0.53076	-0.181697	-1.61287	PF00319	PTHR11945	KOG0014			GO:0003677,GO:0046983
Glyma.10G029700.1	0	100	Glyma.10G029700.1.p	C2H2	43.1123	66.5041	31.4416	16.8375	15.6537	12.9289	151.455	52.902	64.2632	19.9645	18.2821	7.08247	12.9233	11.9031	9.96362	16.5663	23.9429	16.4281	42.2731	52.3987	44.4393	21.8783	24.5069	16.7008	155.798	67.4332	112.24	8.2564	5.71503	17.4662	5.71135	6.5182	9.72784	11.5911	6.41615	6.85032	-0.527941	-0.66397	-1.19569	PF12171	PTHR10593
Glyma.03G199000.1	0	100	Glyma.03G199000.1.p	B3	2.33039	4.36092	3.77299	1.20268	1.49083	1.43655	2.22729	1.42978	2.67763	81.3936	81.8722	51.6008	6.80175	41.2032	31.8836	18.3101	1.40841	31.0309	0.812944	2.18328	0.98754	2.26327	2.2279	5.56695	1.83292	2.45212	2.46682	64.5501	40.8217	43.6656	12.6919	13.0364	8.84349	23.1822	18.4464	15.9841	-0.527767	-1.20839	0.182997	PF02362					GO:0003677
Glyma.15G180000.1	2e-159	100	Glyma.15G180000.1.p	ERF	13.9824	14.173	28.9263	6.01338	21.617	25.8578	60.1367	27.1659	10.7105	2.30359	8.74363	26.3063	9.52245	9.15626	18.9309	5.23146	14.0841	8.21405	19.5107	15.283	16.7882	3.77212	11.1395	8.90712	53.1546	12.2606	35.7688	9.00699	8.98077	7.9392	16.4995	26.0728	31.8366	25.5004	6.41615	7.99204	-0.526792	0.984373	0.535718	PF00847					GO:0003700,GO:0006355
Glyma.16G023900.1	0	100	Glyma.16G023900.1.p	bHLH	10.4868	30.5264	21.3803	54.1205	331.71	61.7715	40.0912	48.6126	37.4869	79.8578	81.0773	160.873	89.7831	74.1657	78.7126	77.6	28.1681	73.9265	17.0718	21.8328	26.6636	62.6171	98.7701	45.649	32.9925	47.8162	22.2013	81.8135	74.2954	67.4832	81.8627	84.7366	86.6662	98.5244	80.2019	92.4794	-0.525332	0.0617058	0.59384	PF00010	PTHR11514,PTHR11514:SF7				GO:0046983
Glyma.U035800.1	2e-144	100	Glyma.U035800.1.p	bHLH	8.15638	9.81207	23.8956	32.4723	111.067	48.8426	11.1364	5.71913	8.0329	1.53573	2.38463	4.04712	2.7207	2.74688	2.98909	2.61573	8.45044	6.38871	43.086	43.6656	44.4393	67.1437	359.434	57.8962	18.3292	4.90423	6.16704	1.50116	2.4493	1.58784	6.98054	7.44937	2.65305	3.47733	8.02019	2.28344	-0.524679	1.0144	-0.340954	PF00010					GO:0046983
Glyma.04G238400.1	0	100	Glyma.04G238400.1.p	bHLH	43.1123	82.8575	81.7482	24.0535	5.96332	25.8578	8.90915	10.0085	13.3882	3.07145	3.97438	1.01178	1.36035	0.915626	0.996362	0.87191	1.40841	0.912673	50.4025	80.7813	65.1776	24.1415	22.279	20.041	3.66584	8.5824	6.16704	0.750582	3.26573	1.58784	0.634595	0.931172	0.884349	1.15911	0.802019	1.14172	-0.523855	-0.417472	-0.0413136	PF00010	PTHR11534,PTHR11534:SF7	KOG4029			GO:0046983
Glyma.07G158200.1	0	100	Glyma.07G158200.1.p	C2H2	611.729	697.747	601.164	724.011	735.725	587.548	142.546	117.242	136.559	114.412	74.7183	177.062	25.8467	27.4688	18.9309	11.3348	14.0841	23.7295	801.563	659.35	975.689	690.297	711.442	798.3	86.1472	608.125	123.341	102.83	80.8269	71.4528	20.307	16.7611	29.1835	12.7502	20.8525	22.8344	-0.521483	-0.124968	0.1995		PTHR10593				GO:0046872
Glyma.17G131800.1	2e-130	100	Glyma.17G131800.1.p	ERF	1.1652	1.09023	1.25766	4.81071	29.0712	1.43655	13.3637	1.42978	4.01645	0.767864	5.56413	7.08247	0.680175	0.915626	0.996362	3.48764	1.40841	1.82535	0.812944	1.09164	0.98754	10.5619	22.279	2.22678	14.6633	2.45212	11.1007	3.75291	1.63287	3.9696	1.26919	0.931172	1.7687	12.7502	1.60404	4.56688	-0.519921	0.61464	1.49317	PF00847					GO:0003700,GO:0006355
Glyma.02G252400.1	2e-119	100	Glyma.02G252400.1.p	bHLH	30.2951	34.8874	25.1533	13.2294	7.45415	11.4924	2.22729	4.28935	1.33882	108.269	104.129	38.4477	45.5717	24.7219	48.8217	16.5663	11.2672	43.8083	25.2013	25.1077	24.6885	6.03539	5.94106	4.45356	5.49876	7.35635	3.70022	71.3053	52.2517	51.6048	17.7687	15.8299	45.9861	13.9093	81.0039	26.2596	-0.518108	-0.581797	0.758192	PF00010	PTHR23042:SF24,PTHR23042				GO:0046983
Glyma.10G048500.1	0	100	Glyma.10G048500.1.p	MYB_related	611.729	614.89	455.275	259.778	213.934	186.751	374.184	283.097	377.546	109.037	102.539	131.532	131.954	115.369	119.563	236.288	77.4623	112.259	474.759	451.939	570.798	138.814	184.915	106.885	295.1	198.621	251.615	90.8204	72.6626	76.2164	134.534	101.498	113.197	155.321	48.9232	134.723	-0.517433	-0.0711621	-0.329738	PF00249	PTHR12802:SF30,PTHR12802	KOG0724			GO:0003682
Glyma.06G114000.1	0	100	Glyma.06G114000.1.p	NAC	336.742	375.039	348.373	1788.38	3632.41	1409.25	27500.3	10398.8	9142.78	797.043	1078.65	1744.31	3047.18	4166.1	3271.06	3105.74	4860.41	3699.97	430.86	399.54	491.795	1786.47	2032.58	1399.53	26931.1	5807.83	16628.8	811.379	935.632	782.805	2858.21	2449.91	3129.71	2496.72	2772.58	2832.61	-0.516956	-0.313291	-0.525992	PF02365					GO:0003677,GO:0006355
Glyma.17G132400.1	0	100	Glyma.17G132400.1.p	TCP	147.98	123.196	132.055	135.902	132.684	91.939	131.41	70.0594	80.329	258.77	265.488	290.381	190.449	267.363	260.05	105.501	445.056	187.098	111.373	157.196	120.48	62.6171	58.6679	82.3908	89.813	72.3374	65.3706	207.911	185.33	177.044	130.092	124.777	179.523	119.388	264.666	211.218	-0.514477	-0.724711	-0.309396	PF03634	PTHR11584,PTHR11584:SF275
Glyma.17G210500.1	1e-151	100	Glyma.17G210500.1.p	ERF	16.3128	15.2632	8.80365	6.01338	0.745415	4.30964	35.6366	25.7361	12.0494	0.767864	1.58975	1.01178	0.680175	0.915626	1.99272	0.87191	1.40841	0.912673	9.75533	4.36656	23.701	1.50885	2.97053	5.56695	25.6609	4.90423	19.7345	0.750582	0.816433	0.79392	1.90378	0.931172	0.884349	1.15911	0.802019	1.14172	-0.513131	0.0516419	-0.0413136	PF00847					GO:0003700,GO:0006355
Glyma.04G028100.1	0	100	Glyma.04G028100.1.p	ERF	1.1652	1.09023	1.25766	1.20268	0.745415	1.43655	89.0915	31.4552	12.0494	0.767864	1.58975	1.01178	1.36035	1.83125	2.98909	0.87191	1.40841	0.912673	0.812944	1.09164	0.98754	1.50885	0.742632	1.11339	133.803	14.7127	53.0366	0.750582	0.816433	0.79392	0.634595	0.931172	0.884349	1.15911	0.802019	1.14172	-0.513131	-1.33492	-0.0413136	PF00847					GO:0003700,GO:0006355
Glyma.13G062000.1	0	100	Glyma.13G062000.1.p	NAC	10.4868	6.54138	2.51533	22.8509	38.0162	28.7309	1380.92	497.565	243.665	0.767864	1.58975	1.01178	5.4414	17.3969	19.9272	50.5708	26.7597	33.7689	8.94238	7.64148	2.96262	33.1946	31.9332	10.0205	808.317	154.483	425.526	0.750582	0.816433	0.79392	17.1341	2.79351	14.1496	48.6826	7.21817	21.6927	-0.513131	-0.327644	-0.517843	PF02365					GO:0003677,GO:0006355
Glyma.08G281900.1	0	100	Glyma.08G281900.1.p	ERF	4.66079	2.18046	5.03066	1.20268	2.23624	2.87309	4.45457	1.42978	1.33882	0.767864	1.58975	1.01178	1.36035	0.915626	0.996362	0.87191	1.40841	0.912673	0.812944	1.09164	1.97508	0.754423	0.742632	1.11339	1.83292	1.22606	1.23341	0.750582	0.816433	0.79392	0.634595	0.931172	0.884349	1.15911	0.802019	1.14172	-0.513131	-0.417472	-0.0413136	PF00847					GO:0003700,GO:0006355
Glyma.01G198700.1	0	100	Glyma.01G198700.1.p	C2H2	32.6255	54.5115	49.0489	12.0268	4.47249	4.30964	4.45457	4.28935	5.35527	0.767864	1.58975	1.01178	0.680175	0.915626	0.996362	0.87191	1.40841	0.912673	22.7624	38.2074	24.6885	7.54423	5.94106	1.11339	3.66584	12.2606	8.63386	0.750582	0.816433	0.79392	0.634595	0.931172	0.884349	1.15911	0.802019	1.14172	-0.513131	-0.0813071	-0.0413136
Glyma.18G150800.1	0	100	Glyma.18G150800.1.p	Dof	3.49559	4.36092	8.80365	16.8375	26.0895	10.0558	6.68186	8.5787	14.727	0.767864	1.58975	1.01178	0.680175	0.915626	0.996362	0.87191	1.40841	0.912673	3.25178	4.36656	3.95016	12.8252	15.5953	16.7008	7.33167	6.13029	6.16704	0.750582	0.816433	0.79392	0.634595	0.931172	0.884349	1.15911	1.60404	1.14172	-0.513131	-0.0813071	0.290367	PF02701					GO:0003677,GO:0006355
Glyma.16G071700.1	2e-137	100	Glyma.16G071700.1.p	LBD	39.6167	50.1506	95.5825	68.5526	28.3258	50.2791	26.7274	75.7785	66.9408	0.767864	1.58975	1.01178	0.680175	0.915626	0.996362	0.87191	1.40841	0.912673	86.1721	64.4067	88.8786	28.6681	57.9253	32.2883	84.3142	25.7472	124.574	0.750582	0.816433	0.79392	0.634595	0.931172	1.7687	1.15911	0.802019	2.28344	-0.513131	0.363298	0.410711	PF03195
Glyma.10G013300.1	8e-110	100	Glyma.10G013300.1.p	bZIP	403.158	371.769	310.643	650.648	1767.38	610.532	4280.85	2596.49	2563.83	2584.63	3000.65	5927.01	1650.79	2794.49	2680.21	2775.29	2718.22	2374.77	430.86	358.058	395.016	1054.68	1127.32	967.535	3587.02	2111.27	2369.38	2984.31	2787.3	2299.99	2244.56	1696.59	1853.59	2700.73	2244.05	2178.4	-0.512248	-0.298242	-0.143529	PF00170	PTHR22952:SF61,PTHR22952				GO:0003700,GO:0043565,GO:0006355
Glyma.17G169800.1	2e-108	100	Glyma.17G169800.1.p	ERF	38.4515	37.0678	20.1226	20.4455	25.3441	11.4924	33.4093	68.6296	139.237	29.9467	39.7438	40.4712	8.84228	5.49376	5.97817	20.9259	50.7026	20.0788	16.2589	20.7412	17.7757	18.8606	13.3674	14.4741	42.1571	49.0423	34.5354	21.7669	27.7587	27.7872	5.07676	7.44937	2.65305	20.864	12.0303	10.2755	-0.510843	-0.420395	-1.08702	PF00847					GO:0003700,GO:0006355
Glyma.19G024500.1	0	100	Glyma.19G024500.1.p	NAC	4.66079	4.36092	3.77299	6.01338	8.94498	11.4924	33.4093	27.1659	13.3882	5.37505	3.97438	2.02356	4.08105	8.24064	11.9563	13.9506	7.04203	13.6901	3.25178	6.54984	4.9377	3.77212	2.97053	2.22678	89.813	13.4866	53.0366	1.50116	4.8986	1.58784	12.0573	3.72469	5.30609	13.9093	4.01009	13.7006	-0.509776	-0.203224	-0.133375	PF02365					GO:0003677,GO:0006355
Glyma.06G064000.1	1e-147	100	Glyma.06G064000.1.p	ERF	26.7995	18.5339	10.0613	18.0402	52.9245	37.3502	24.5002	21.4467	9.37172	197.341	302.053	136.59	56.4545	49.4438	32.8799	23.5416	101.405	133.25	14.633	20.7412	18.7633	66.3893	168.578	34.5151	7.33167	6.13029	7.40045	99.8274	141.243	205.625	15.8649	44.6962	28.2992	26.6595	109.877	39.9602	-0.509698	-0.643172	-0.548834	PF00847					GO:0003700,GO:0006355
Glyma.04G242100.1	0	100	Glyma.04G242100.1.p	GRAS	75.7378	65.4138	56.5949	200.847	208.716	201.117	115.819	140.119	103.089	1313.81	1347.31	2853.22	1303.22	1391.75	1681.86	1654.89	1929.52	1449.32	92.6756	100.431	102.704	213.502	163.379	210.431	64.1521	182.683	108.54	1513.17	1160.15	1207.55	1111.18	1056.88	1414.07	1202	1256.76	1418.02	-0.506808	-0.289068	-0.376769	PF03514
Glyma.06G232300.1	0	100	Glyma.06G232300.1.p	TCP	1187.34	1688.77	1472.72	624.189	683.546	498.482	253.911	611.947	645.31	321.735	258.334	737.589	84.3417	116.285	94.6544	80.2158	70.4203	114.084	1025.94	822.005	1111.97	731.791	680.251	643.539	117.307	869.275	270.116	348.27	273.505	307.247	64.0941	71.7002	67.2105	86.9333	133.937	105.038	-0.504191	-0.540573	0.3	PF03634
Glyma.13G187500.1	0	100	Glyma.13G187500.1.p	MYB	79.2334	81.7673	90.5518	91.4034	114.794	129.289	164.819	260.221	269.102	51.4469	53.2566	74.8718	95.9047	117.2	84.6908	214.49	84.5044	128.687	67.4744	64.4067	68.1402	86.0043	86.1453	74.5971	53.1546	115.249	82.6383	51.0396	36.7395	38.9021	67.267	78.2184	109.659	133.298	88.2221	111.889	-0.503387	-0.223007	-0.359245	PF00249	PTHR10641,PTHR10641:SF30			K09422	GO:0003682
Glyma.14G056200.1	0	100	Glyma.14G056200.1.p	ERF	59.4251	64.3236	62.8832	159.956	362.272	221.228	7183	4293.64	3412.64	33.786	53.2566	75.8836	197.251	223.413	273.003	489.142	392.945	448.122	95.9274	78.598	91.8412	182.57	204.966	160.328	9947.25	1341.31	5959.83	38.2797	45.7203	30.9629	214.493	157.368	295.372	372.074	364.919	304.839	-0.503051	-0.056051	-0.35253	PF00847					GO:0003700,GO:0006355
Glyma.04G042300.1	0	100	Glyma.04G042300.1.p	MYB	18.6432	16.3535	10.0613	8.41874	29.0712	15.802	2227.29	823.555	851.487	33.786	34.9745	71.8365	204.053	309.482	372.639	626.904	515.477	383.322	8.12944	13.0997	8.88786	21.1239	15.5953	11.1339	2886.85	494.101	1660.17	39.7809	25.3094	34.1386	368.065	186.234	415.644	755.74	165.216	472.672	-0.502734	0.130311	-0.130628	PF00249	PTHR10641	KOG0048			GO:0003682
Glyma.11G019000.1	0	100	Glyma.11G019000.1.p	ERF	285.473	223.497	178.588	40.891	54.4153	31.604	51.2276	47.1828	81.6678	58.3576	65.1798	42.4948	8.84228	3.6625	2.98909	17.4382	5.63362	31.9435	139.826	116.805	199.483	21.8783	21.5363	24.4946	12.8304	85.824	38.2357	49.5384	35.9231	31.7568	3.17297	4.65586	0.884349	19.7049	29.6747	17.1258	-0.502265	-0.830426	0.273636	PF00847					GO:0003700,GO:0006355
Glyma.18G221000.1	2e-172	100	Glyma.18G221000.1.p	LBD	1.1652	1.09023	2.51533	1.20268	1.49083	1.43655	2.22729	2.85957	2.67763	1.53573	3.1795	3.03534	2.04053	0.915626	0.996362	1.74382	1.40841	2.73802	1.62589	1.09164	0.98754	0.754423	1.48526	1.11339	1.83292	1.22606	6.16704	2.25175	1.63287	1.58784	0.634595	1.86234	0.884349	1.15911	0.802019	2.28344	-0.502115	-0.225198	-0.472709	PF03195
Glyma.10G273000.1	0	100	Glyma.10G273000.1.p	MYB	1.1652	1.09023	2.51533	2.40535	2.23624	2.87309	6.68186	5.71913	4.01645	3.07145	1.58975	2.02356	1.36035	0.915626	0.996362	2.61573	1.40841	1.82535	0.812944	1.09164	0.98754	2.26327	6.68369	4.45356	5.49876	3.67817	7.40045	1.50116	1.63287	1.58784	0.634595	0.931172	3.53739	3.47733	5.61413	2.28344	-0.501519	0.641069	0.959474	PF00249	PTHR10641	KOG0048		K09422	GO:0003682
Glyma.17G143600.1	2e-148	100	Glyma.17G143600.1.p	MYB	4.66079	10.9023	5.03066	2.40535	0.745415	1.43655	2.22729	1.42978	1.33882	1.53573	0.794875	1.01178	0.680175	0.915626	0.996362	0.87191	1.40841	0.912673	3.25178	5.4582	0.98754	0.754423	0.742632	2.22678	3.66584	2.45212	1.23341	0.750582	0.816433	0.79392	0.634595	1.86234	0.884349	1.15911	0.802019	1.14172	-0.501519	0.383416	-0.0413136	PF00249	PTHR10641	KOG0048			GO:0003682
Glyma.09G235600.1	0	100	Glyma.09G235600.1.p	MYB	145.65	219.136	255.306	223.698	300.402	275.817	202.683	441.803	459.214	1.53573	0.794875	1.01178	0.680175	0.915626	0.996362	1.74382	1.40841	1.82535	293.473	278.368	214.296	210.484	253.98	144.741	243.778	192.491	336.72	0.750582	0.816433	0.79392	1.26919	0.931172	0.884349	1.15911	0.802019	2.28344	-0.501519	0.250978	-0.229824	PF00249	PTHR10641	KOG0048			GO:0003682
Glyma.07G031200.1	2e-141	100	Glyma.07G031200.1.p	ERF	1.1652	1.09023	3.77299	1.20268	0.745415	1.43655	6.68186	1.42978	5.35527	1.53573	0.794875	1.01178	0.680175	0.915626	0.996362	0.87191	1.40841	0.912673	4.06472	3.27492	0.98754	0.754423	0.742632	1.11339	1.83292	1.22606	1.23341	0.750582	0.816433	0.79392	0.634595	0.931172	0.884349	1.15911	0.802019	1.14172	-0.501519	-0.0813071	-0.0413136	PF00847					GO:0003700,GO:0006355
Glyma.15G064000.1	2e-162	100	Glyma.15G064000.1.p	bHLH	1.1652	2.18046	5.03066	1.20268	0.745415	1.43655	2.22729	1.42978	5.35527	1.53573	0.794875	1.01178	0.680175	0.915626	0.996362	0.87191	1.40841	0.912673	0.812944	2.18328	0.98754	0.754423	0.742632	1.11339	3.66584	3.67817	1.23341	0.750582	0.816433	0.79392	0.634595	1.86234	0.884349	1.15911	0.802019	1.14172	-0.501519	0.383416	-0.0413136
Glyma.15G057900.1	9e-153	100	Glyma.15G057900.1.p	MIKC_MADS	12.8172	4.36092	5.03066	1.20268	6.70873	2.87309	20.0456	5.71913	6.69408	1.53573	0.794875	1.01178	0.680175	0.915626	0.996362	0.87191	1.40841	0.912673	16.2589	9.82476	4.9377	3.77212	9.65422	8.90712	10.9975	4.90423	22.2013	0.750582	0.816433	0.79392	0.634595	0.931172	1.7687	1.15911	0.802019	1.14172	-0.501519	0.363298	-0.0413136	PF01486,PF00319	PTHR11945,PTHR11945:SF75				GO:0003677,GO:0046983,GO:0003700,GO:0006355,GO:0005634
Glyma.13G032200.1	0	100	Glyma.13G032200.1.p	MYB	4.66079	6.54138	3.77299	1.20268	0.745415	1.43655	4.45457	4.28935	4.01645	1.53573	0.794875	1.01178	2.04053	2.74688	1.99272	4.35955	1.40841	0.912673	2.43883	1.09164	9.8754	1.50885	2.2279	2.22678	5.49876	2.45212	4.93363	0.750582	0.816433	0.79392	1.90378	1.86234	0.884349	1.15911	0.802019	1.14172	-0.501519	-0.543934	-1.10639	PF00249	PTHR10641	KOG0048		K09422	GO:0003682
Glyma.13G061900.1	0	100	Glyma.13G061900.1.p	MYB	198.084	275.828	293.036	156.348	140.883	162.33	64.5913	118.672	236.971	1.53573	0.794875	1.01178	0.680175	0.915626	0.996362	0.87191	1.40841	0.912673	256.89	343.866	218.246	148.621	171.548	134.72	27.4938	77.2416	70.3043	0.750582	0.816433	0.79392	0.634595	0.931172	0.884349	1.15911	0.802019	1.14172	-0.501519	-0.0813071	-0.0413136	PF00249	PTHR10641	KOG0048		K09422	GO:0003682
Glyma.02G007000.1	5e-133	100	Glyma.02G007000.1.p	bHLH	12.8172	6.54138	3.77299	19.2428	6.70873	21.5482	42.3184	62.9105	84.3455	1.53573	0.794875	1.01178	0.680175	0.915626	0.996362	1.74382	1.40841	0.912673	15.4459	18.5579	11.8505	11.3164	10.3969	31.1749	29.3267	63.755	29.6018	0.750582	0.816433	0.79392	2.53838	0.931172	1.7687	1.15911	1.60404	3.42516	-0.501519	1.01493	0.606326		PTHR12565,PTHR12565:SF7
Glyma.19G047900.1	0	100	Glyma.19G047900.1.p	ARR-B	1.1652	1.09023	1.25766	1.20268	0.745415	1.43655	26.7274	11.4383	1.33882	1.53573	0.794875	1.01178	0.680175	0.915626	0.996362	0.87191	1.40841	0.912673	0.812944	1.09164	0.98754	0.754423	0.742632	1.11339	12.8304	12.2606	16.0343	0.750582	0.816433	0.79392	0.634595	0.931172	0.884349	1.15911	0.802019	1.14172	-0.501519	-0.0813071	-0.0413136	PF00249,PF00072	PTHR26402:SF38,PTHR26402				GO:0000156,GO:0000160,GO:0006355,GO:0003682
Glyma.03G105000.1	0	100	Glyma.03G105000.1.p	bHLH	59.4251	45.7897	51.5642	32.4723	17.89	37.3502	2.22729	8.5787	21.4211	1.53573	0.794875	1.01178	1.36035	1.83125	0.996362	0.87191	1.40841	0.912673	56.9061	39.299	49.377	29.4225	24.5069	28.9481	1.83292	11.0345	2.46682	0.750582	0.816433	0.79392	0.634595	2.79351	0.884349	1.15911	0.802019	1.14172	-0.501519	0.0422612	-0.0413136	PF00010	PTHR23042,PTHR23042:SF25				GO:0046983
Glyma.03G029800.1	5e-165	100	Glyma.03G029800.1.p	YABBY	482.392	516.769	377.299	156.348	192.317	185.315	104.682	112.953	96.3948	1.53573	0.794875	1.01178	0.680175	0.915626	0.996362	0.87191	1.40841	0.912673	230.876	358.058	327.863	204.449	164.864	177.029	122.806	129.962	150.476	0.750582	0.816433	0.79392	0.634595	0.931172	0.884349	1.15911	0.802019	1.14172	-0.501519	-0.0813071	-0.0413136	PF04690
Glyma.05G239800.1	0	100	Glyma.05G239800.1.p	ARR-B	1.1652	1.09023	1.25766	1.20268	0.745415	1.43655	8.90915	4.28935	4.01645	1.53573	0.794875	1.01178	0.680175	1.83125	1.99272	0.87191	1.40841	0.912673	0.812944	2.18328	1.97508	0.754423	0.742632	1.11339	1.83292	1.22606	3.70022	0.750582	0.816433	0.79392	1.26919	0.931172	0.884349	1.15911	0.802019	1.14172	-0.501519	-0.54612	-0.0413136	PF00249,PF00072	PTHR26402:SF38,PTHR26402				GO:0000156,GO:0000160,GO:0006355,GO:0003682
Glyma.11G083900.1	9e-108	100	Glyma.11G083900.1.p	SBP	4.66079	1.09023	5.03066	1.20268	2.23624	4.30964	2.22729	4.28935	2.67763	1.53573	0.794875	1.01178	0.680175	0.915626	0.996362	0.87191	1.40841	0.912673	1.62589	1.09164	0.98754	3.01769	2.97053	2.22678	3.66584	2.45212	1.23341	0.750582	0.816433	0.79392	0.634595	0.931172	0.884349	1.15911	0.802019	1.14172	-0.501519	-0.0813071	-0.0413136	PF03110					GO:0003677,GO:0005634
Glyma.01G004900.1	0	100	Glyma.01G004900.1.p	MYB	3.49559	1.09023	1.25766	1.20268	0.745415	1.43655	8.90915	10.0085	4.01645	1.53573	0.794875	1.01178	2.7207	1.83125	1.99272	0.87191	8.45044	1.82535	1.62589	1.09164	1.97508	6.03539	3.71316	2.22678	12.8304	6.13029	11.1007	0.750582	0.816433	0.79392	2.53838	1.86234	3.53739	2.31822	5.61413	2.28344	-0.501519	0.278475	-0.125944	PF00249	PTHR10641	KOG0048			GO:0003682
Glyma.06G168400.1	4e-121	100	Glyma.06G168400.1.p	WRKY	1.1652	1.09023	2.51533	2.40535	2.23624	4.30964	4.45457	1.42978	4.01645	1.53573	0.794875	1.01178	0.680175	0.915626	0.996362	0.87191	1.40841	0.912673	1.62589	2.18328	7.90032	1.50885	4.45579	1.11339	1.83292	2.45212	2.46682	0.750582	0.816433	0.79392	1.90378	0.931172	0.884349	1.15911	0.802019	1.14172	-0.501519	0.520876	-0.0413136	PF03106					GO:0003700,GO:0043565,GO:0006355
Glyma.18G256000.1	0	100	Glyma.18G256000.1.p	AP2	3.49559	4.36092	1.25766	13.2294	17.89	24.4213	11.1364	2.85957	1.33882	1.53573	0.794875	1.01178	0.680175	0.915626	0.996362	0.87191	1.40841	0.912673	14.633	14.1913	12.838	24.1415	20.7937	36.7419	1.83292	24.5212	4.93363	0.750582	0.816433	0.79392	0.634595	0.931172	0.884349	1.15911	0.802019	1.14172	-0.501519	-0.0813071	-0.0413136	PF00847	PTHR11795,PTHR11795:SF332				GO:0003700,GO:0006355
Glyma.01G096600.1	0	100	Glyma.01G096600.1.p	bHLH	224.883	174.437	181.104	157.551	323.51	99.1217	104.682	168.714	236.971	282.574	263.899	460.36	297.237	372.66	266.029	443.802	412.663	481.891	221.121	158.288	227.134	90.5308	63.1237	106.885	51.3217	161.84	88.8054	233.431	230.234	247.703	151.668	216.032	275.032	519.281	314.391	455.547	-0.501156	-0.542175	-0.0539646	PF00010	PTHR11514,PTHR11514:SF7			K13422	GO:0046983
Glyma.01G047900.1	0	100	Glyma.01G047900.1.p	ZF-HD	48.9383	63.2334	69.1715	158.753	137.156	107.741	193.774	92.9359	58.9079	20.7323	18.2821	22.2592	23.8061	57.6845	56.7926	48.827	22.5345	46.5463	110.56	93.881	92.8287	145.604	118.821	112.452	262.107	82.1459	148.009	14.2611	16.3287	12.7027	86.9395	41.9027	49.5235	51.0009	37.6949	36.5351	-0.501151	0.367213	0.0869306	PF04770
Glyma.10G209600.1	0	100	Glyma.10G209600.1.p	C2H2	391.506	418.648	386.103	505.124	559.807	406.543	461.048	694.875	887.635	512.933	465.797	344.006	337.367	421.188	499.177	637.367	335.201	664.426	412.163	364.608	350.577	501.692	363.147	416.408	326.259	755.251	621.638	286.722	337.187	313.599	415.66	366.882	516.46	618.965	674.498	587.986	-0.496622	0.0465776	0.200796	PF02373,PF02375	PTHR10694				GO:0005515
Glyma.01G003000.1	0	100	Glyma.01G003000.1.p	MYB_related	621.05	624.702	574.753	490.692	556.08	630.644	102.455	200.17	372.191	89.8401	65.9746	94.0957	176.165	68.672	53.8035	38.3641	19.7177	34.6816	417.853	474.863	437.48	257.258	417.359	308.409	47.6559	116.475	49.3363	60.0466	48.1696	69.0711	39.9795	108.016	51.2922	5.79555	16.8424	7.99204	-0.495322	-0.58356	-1.59861	PF00249	PTHR12374				GO:0003682
Glyma.17G237900.1	0	100	Glyma.17G237900.1.p	MYB	59.4251	64.3236	85.5212	171.983	551.607	175.259	331.866	643.402	772.497	489.897	661.336	1239.43	949.525	1492.47	1431.77	1854.55	5612.5	1917.52	143.078	123.355	140.231	416.442	466.373	220.451	313.429	283.219	323.153	604.969	617.224	473.97	1244.44	1208.66	1198.29	2474.7	1282.43	1915.81	-0.495137	-0.0852901	-0.726196	PF00249	PTHR10641	KOG0048			GO:0003682
Glyma.07G091400.1	0	100	Glyma.07G091400.1.p	CO-like	3097.09	3012.31	2166.96	3761.97	1706.25	4007.97	46.773	398.909	615.856	28.411	54.8464	44.5184	29.9277	11.9031	2.98909	11.3348	8.45044	6.38871	4648.41	4388.39	4331.35	1102.21	1122.12	1918.37	115.474	991.881	214.613	26.2704	31.8409	32.5507	10.7881	7.44937	5.30609	6.95466	3.20808	4.56688	-0.495044	-0.928807	-0.829413	PF06203,PF00643		KOG1601			GO:0008270,GO:0005622,GO:0005515
Glyma.18G258400.1	0	100	Glyma.18G258400.1.p	HD-ZIP	2.33039	4.36092	6.28832	3.60803	2.23624	1.43655	6.68186	1.42978	1.33882	199.645	197.129	113.319	97.9452	89.7314	148.458	70.6247	61.9699	67.5378	0.812944	4.36656	2.96262	3.01769	5.19843	1.11339	1.83292	1.22606	1.23341	145.613	106.136	110.355	90.1125	105.222	123.809	81.1377	198.099	90.1959	-0.494356	-0.0748326	0.884356	PF02183,PF00046	PTHR24326:SF224,PTHR24326	KOG0483		K09338	GO:0003700,GO:0043565,GO:0006355,GO:0003677,GO:0005634
Glyma.10G014600.1	0	100	Glyma.10G014600.1.p	MYB	64.0859	69.7747	153.435	229.711	274.313	120.67	122.501	288.816	172.707	5.37505	6.359	6.07069	3.40088	5.49376	3.98545	2.61573	12.6757	5.47604	125.193	73.1398	84.9284	144.095	144.813	113.566	62.3192	105.441	77.7047	3.75291	5.71503	3.17568	4.44216	3.72469	5.30609	1.15911	3.20808	6.85032	-0.493851	0.0649233	-0.88857	PF00249	PTHR10641			K09422	GO:0003682
Glyma.09G038900.1	0	100	Glyma.09G038900.1.p	MYB	178.275	223.497	130.797	39.6883	25.3441	63.2081	6.68186	7.14892	111.122	28.411	19.8719	32.377	36.7295	31.1313	57.789	25.2854	12.6757	27.3802	156.085	467.222	86.9035	90.5308	177.489	136.947	9.16459	17.1648	18.5011	19.5151	17.1451	20.6419	51.4022	47.4898	42.4487	38.2506	31.2787	31.9682	-0.493261	0.169769	0.635379	PF00249	PTHR10641	KOG0048		K09422	GO:0003682
Glyma.13G370100.1	0	100	Glyma.13G370100.1.p	WRKY	55.9295	44.6994	40.2453	67.3499	264.622	181.005	387.548	313.123	472.602	73.7149	155.796	928.815	113.589	249.05	198.276	112.476	54.9278	98.5686	69.9132	55.6736	82.9533	300.26	266.605	111.339	546.21	128.736	326.853	267.958	396.787	158.784	493.08	219.756	167.142	172.707	41.705	84.4873	-0.492151	0.649685	0.168382	PF03106					GO:0003700,GO:0043565,GO:0006355
Glyma.20G117000.1	0	100	Glyma.20G117000.1.p	MYB	1.1652	1.09023	1.25766	1.20268	13.4175	4.30964	31.182	18.5872	18.7434	1.53573	2.38463	6.07069	2.7207	9.15626	29.8909	6.10337	1.40841	8.21405	0.812944	1.09164	0.98754	14.334	6.68369	3.34017	45.823	12.2606	27.135	2.25175	3.26573	1.58784	10.1535	18.6234	21.2244	6.95466	5.61413	12.5589	-0.491735	0.259574	0.676144	PF00249	PTHR10641	KOG0048		K09422	GO:0003682
Glyma.16G042900.1	0	100	Glyma.16G042900.1.p	NAC	67.5815	75.2259	50.3066	91.4034	137.156	70.3908	2184.97	646.262	654.681	863.079	1083.42	1737.23	1910.61	3198.28	4431.82	3325.47	645.05	2245.17	33.3307	48.0321	34.5639	107.883	101.741	44.5356	2082.2	581.151	1232.17	975.006	998.498	647.045	4769.61	2455.5	3955.69	2583.66	1693.06	2250.33	-0.491295	0.228855	0.0705165	PF02365					GO:0003677,GO:0006355
Glyma.02G294100.1	6e-165	100	Glyma.02G294100.1.p	ERF	171.284	207.144	238.956	443.788	464.394	261.452	1142.6	529.02	491.346	873.829	1014.26	1639.09	832.534	1603.26	1736.66	2252.14	4642.11	2257.95	312.171	280.551	400.941	354.579	287.399	387.46	1053.93	685.366	757.313	862.419	858.888	789.951	835.761	663.925	987.817	1869.65	1565.54	2122.46	-0.490103	-0.746197	-0.719645	PF00847					GO:0003700,GO:0006355
Glyma.03G177500.1	0	100	Glyma.03G177500.1.p	AP2	124.676	138.459	194.938	55.3231	66.3419	54.5888	46.773	130.11	89.7007	1083.46	914.901	725.447	263.228	215.172	127.534	102.885	145.066	255.548	167.466	121.172	190.595	104.11	121.049	79.0506	12.8304	166.744	93.739	646.251	639.267	654.19	109.785	117.328	86.6662	106.638	226.971	106.18	-0.489783	-0.949414	-0.195177	PF00847	PTHR11795:SF332,PTHR11795				GO:0003700,GO:0006355
Glyma.05G036800.1	4e-142	100	Glyma.05G036800.1.p	bHLH	37.2863	31.6167	38.9876	49.3097	26.0895	63.2081	6.68186	5.71913	12.0494	13.8215	24.6411	11.1296	1.36035	0.915626	0.996362	0.87191	11.2672	0.912673	124.38	106.981	126.405	26.4048	25.2495	66.8034	1.83292	31.8775	4.93363	12.0093	10.6136	12.7027	0.634595	2.79351	1.7687	1.15911	0.802019	1.14172	-0.489398	0.667304	-2.07259	PF00010					GO:0046983
Glyma.09G036500.1	0	100	Glyma.09G036500.1.p	GRAS	1.1652	1.09023	3.77299	4.81071	1.49083	4.30964	2.22729	1.42978	1.33882	201.948	169.308	106.237	51.0131	28.3844	18.9309	18.3101	8.45044	23.7295	2.43883	2.18328	2.96262	1.50885	2.2279	1.11339	1.83292	1.22606	3.70022	133.604	99.6049	107.179	19.6724	33.5222	17.687	16.2275	12.8323	17.1258	-0.488302	-0.472198	-0.128554	PF03514
Glyma.13G233900.1	7e-109	100	Glyma.13G233900.1.p	ERF	96.7114	85.038	88.0365	33.6749	43.2341	15.802	8.90915	41.4637	62.9244	40.6968	35.7694	44.5184	29.2475	68.672	38.8581	41.8517	30.9849	37.4196	87.798	52.3987	83.9409	34.7035	35.6463	17.8142	21.995	82.1459	22.2013	33.0256	30.208	23.0237	53.9406	27.9351	15.9183	38.2506	28.8727	61.6529	-0.488104	-0.484015	0.224007	PF00847					GO:0003700,GO:0006355
Glyma.18G183100.1	0	100	Glyma.18G183100.1.p	WRKY	8.15638	6.54138	3.77299	7.21606	11.9266	8.61928	2.22729	10.0085	2.67763	38.3932	49.2823	44.5184	40.8105	55.8532	74.7271	20.9259	29.5765	18.2535	4.87766	4.36656	2.96262	3.77212	5.19843	13.3607	5.49876	2.45212	6.16704	30.7739	31.8409	31.7568	44.4216	30.7287	43.3331	9.27288	24.0606	17.1258	-0.48623	-0.532605	-0.446363	PF03106					GO:0003700,GO:0043565,GO:0006355
Glyma.19G208900.1	0	100	Glyma.19G208900.1.p	C2H2	1.1652	1.09023	1.25766	1.20268	0.745415	2.87309	2.22729	1.42978	1.33882	93.6794	76.308	91.0603	22.4458	15.5656	12.9527	11.3348	22.5345	11.8647	0.812944	3.27492	1.97508	0.754423	2.2279	1.11339	1.83292	2.45212	1.23341	69.0536	56.3339	61.1319	17.1341	10.2429	12.3809	6.95466	7.21817	15.9841	-0.484988	-0.358243	-0.60078		PTHR10593	KOG3576			GO:0046872
Glyma.16G079600.1	0	100	Glyma.16G079600.1.p	ERF	3.49559	4.36092	1.25766	7.21606	2.23624	8.61928	15.591	21.4467	14.727	1.53573	0.794875	2.02356	3.40088	3.6625	4.98181	0.87191	1.40841	0.912673	4.06472	3.27492	2.96262	2.26327	8.16895	10.0205	7.33167	11.0345	3.70022	1.50116	0.816433	0.79392	2.53838	5.58703	6.19044	1.15911	0.802019	1.14172	-0.484778	0.249156	-0.0413136	PF00847					GO:0003700,GO:0006355
Glyma.05G013000.1	0	100	Glyma.05G013000.1.p	MYB	273.821	318.347	262.852	336.749	281.767	321.786	24.5002	132.97	219.566	10.7501	19.077	51.6008	12.2432	5.49376	1.99272	20.9259	1.40841	6.38871	320.3	307.842	337.739	253.486	227.988	270.554	34.8255	317.549	78.9381	29.2727	13.0629	15.8784	3.80757	9.31172	4.42174	6.95466	3.20808	10.2755	-0.484157	-0.169631	-0.490935	PF00249	PTHR25040:SF29,PTHR25040				GO:0003682
Glyma.05G179900.1	0	100	Glyma.05G179900.1.p	ERF	74.5726	111.203	118.22	158.753	193.808	70.3908	648.14	245.923	125.849	339.396	360.079	701.164	174.805	237.147	227.17	66.2652	142.249	68.4504	157.711	153.921	158.994	135.796	130.703	109.112	786.322	167.97	458.828	359.529	316.776	325.507	125.015	115.465	165.373	60.2737	65.7655	85.6291	-0.483473	-0.655133	-0.387896	PF00847					GO:0003700,GO:0006355
Glyma.06G079800.1	0	100	Glyma.06G079800.1.p	bZIP	284.308	251.843	218.834	401.694	602.295	422.345	340.775	709.172	621.211	2509.38	2979.19	1896.08	2194.25	2378.8	2203.95	1169.23	850.677	1688.44	224.373	237.977	230.097	449.636	424.043	332.903	608.529	583.603	553.8	1782.63	1685.12	1814.9	1594.74	1632.34	1895.16	778.922	2053.17	1185.11	-0.483267	-0.403871	0.11541	PF12498,PF00170	PTHR22952:SF6,PTHR22952				GO:0003700,GO:0043565,GO:0006355
Glyma.15G037100.1	0	100	Glyma.15G037100.1.p	GRAS	139.824	160.264	115.705	137.105	187.099	120.67	247.229	194.451	265.086	446.897	508.72	586.833	423.749	500.848	677.526	757.69	397.171	583.198	156.085	124.447	141.218	170.5	115.108	124.7	194.289	205.978	199.812	376.792	390.255	336.622	860.511	534.492	665.915	749.944	598.306	643.93	-0.482915	0.363302	0.196872	PF03514
Glyma.11G138500.1	0	100	Glyma.11G138500.1.p	GRAS	10.4868	8.72184	20.1226	20.4455	32.0528	20.1117	49.0003	31.4552	42.8421	26.8752	38.9489	58.6833	50.333	30.2157	34.8727	72.3686	7.04203	46.5463	9.75533	14.1913	12.838	16.5973	17.0805	8.90712	14.6633	22.069	30.8352	36.7785	29.3916	23.0237	54.5751	35.3845	56.5983	59.1146	30.4767	37.6768	-0.481216	0.344562	0.0149411	PF03514
Glyma.01G121000.1	0	100	Glyma.01G121000.1.p	Trihelix	1.1652	3.27069	2.51533	4.81071	2.98166	8.61928	17.8183	4.28935	2.67763	8.4465	18.2821	23.271	24.4863	43.0344	63.7672	31.3888	33.8017	40.1576	2.43883	2.18328	4.9377	4.52654	8.16895	6.68034	10.9975	3.67817	6.16704	6.00466	16.3287	13.4966	82.4973	45.6274	60.1357	67.2284	33.6848	45.6688	-0.48075	0.519996	0.476544		PTHR10032,PTHR10032:SF121	KOG4282
Glyma.08G218600.1	0	100	Glyma.08G218600.1.p	WRKY	2.33039	11.9925	6.28832	76.9713	623.167	249.959	216.047	174.434	211.533	382.396	552.438	1722.05	888.309	1096	1282.32	1242.47	1038	1280.48	13.82	13.0997	15.8006	175.026	202.739	131.38	274.938	58.8508	276.283	602.717	865.419	435.862	1189.23	1313.88	1330.06	1353.84	966.433	1225.07	-0.480704	0.230736	-0.00633704	PF03106					GO:0003700,GO:0043565,GO:0006355
Glyma.15G058000.1	3e-157	100	Glyma.15G058000.1.p	MIKC_MADS	6.99118	4.36092	1.25766	1.20268	1.49083	5.74619	2.22729	4.28935	4.01645	2.30359	2.38463	2.02356	2.04053	5.49376	0.996362	4.35955	1.40841	6.38871	10.5683	8.73312	7.90032	2.26327	4.45579	6.68034	7.33167	6.13029	11.1007	0.750582	3.26573	0.79392	3.80757	2.79351	2.65305	5.79555	2.40606	9.13377	-0.480588	0.117443	0.511971	PF01486,PF00319	PTHR11945,PTHR11945:SF75				GO:0003677,GO:0046983,GO:0003700,GO:0006355,GO:0005634
Glyma.06G082300.1	0	100	Glyma.06G082300.1.p	MYB	173.614	171.166	133.312	48.1071	45.4703	61.7715	35.6366	17.1574	48.1974	258.77	259.129	136.59	51.0131	37.5407	20.9236	13.0787	7.04203	66.6251	92.6756	157.196	114.555	64.8804	55.6974	55.6695	45.823	15.9387	25.9016	135.105	153.489	181.014	31.7297	27.9351	26.5305	9.27288	50.5272	14.8424	-0.478914	-0.344951	-0.216797	PF00249	PTHR10641	KOG0048			GO:0003682
Glyma.13G266600.1	0	100	Glyma.13G266600.1.p	BES1	206.24	227.858	232.668	262.184	318.292	159.457	294.002	174.434	139.237	794.739	915.696	1665.39	437.353	737.995	736.311	898.94	645.05	833.27	209.74	160.471	210.346	321.384	251.752	298.388	196.122	296.706	229.414	782.857	858.071	784.393	587	478.622	559.793	1064.06	781.968	969.321	-0.477065	-0.234017	0.244016	PF05687
Glyma.18G081100.1	0	100	Glyma.18G081100.1.p	GRAS	517.348	680.304	738.249	845.482	1088.31	665.121	1617.01	1416.92	1488.76	505.254	682.798	1352.75	1232.48	1546.49	1432.77	1499.69	1070.39	1238.5	734.901	570.927	670.539	664.647	750.059	395.253	1367.36	950.195	1274.11	570.442	711.93	545.423	1946.94	1383.72	1460.94	1271.54	1273.61	1277.59	-0.47518	0.186092	0.00535555	PF03514
Glyma.03G227800.1	0	100	Glyma.03G227800.1.p	bHLH	15.1476	28.346	28.9263	10.8241	12.6721	14.3655	2.22729	4.28935	2.67763	3.07145	1.58975	6.07069	0.680175	2.74688	0.996362	1.74382	1.40841	3.65069	35.7695	29.4743	44.4393	12.0708	12.6247	7.79373	1.83292	8.5824	3.70022	4.50349	1.63287	1.58784	0.634595	0.931172	0.884349	1.15911	0.802019	1.14172	-0.474447	-0.852311	-1.13256	PF00010	PTHR12565:SF7,PTHR12565	KOG4304			GO:0046983
Glyma.17G219700.1	0	100	Glyma.17G219700.1.p	ERF	1.1652	1.09023	1.25766	1.20268	2.98166	1.43655	4.45457	1.42978	1.33882	0.767864	1.58975	2.02356	0.680175	1.83125	0.996362	0.87191	1.40841	0.912673	0.812944	1.09164	0.98754	0.754423	1.48526	1.11339	3.66584	2.45212	1.23341	0.750582	0.816433	1.58784	0.634595	0.931172	0.884349	3.47733	0.802019	1.14172	-0.473744	-0.517713	0.76367	PF00847					GO:0003700,GO:0006355
Glyma.12G190500.1	2e-141	100	Glyma.12G190500.1.p	YABBY	237.7	318.347	288.005	141.916	174.427	152.274	98.0006	100.085	93.7172	0.767864	1.58975	2.02356	0.680175	0.915626	0.996362	0.87191	1.40841	0.912673	222.747	284.918	239.972	135.042	141.1	91.2979	179.626	88.2761	124.574	0.750582	0.816433	1.58784	0.634595	0.931172	1.7687	1.15911	0.802019	1.14172	-0.473744	0.363298	-0.0413136	PF04690
Glyma.06G205800.1	0	100	Glyma.06G205800.1.p	MIKC_MADS	26.7995	11.9925	10.0613	14.4321	9.69039	22.9847	28.9547	11.4383	26.7763	125.162	120.821	83.9778	319.002	242.641	282.967	255.47	185.91	158.805	4.06472	10.9164	8.88786	9.8075	8.91159	8.90712	31.1596	29.4254	38.2357	76.5594	83.2762	77.8042	227.82	207.651	267.958	168.071	224.565	261.454	-0.473518	-0.263881	0.124084	PF01486,PF00319	PTHR11945,PTHR11945:SF19	KOG0014			GO:0003677,GO:0046983,GO:0003700,GO:0006355,GO:0005634
Glyma.08G201900.1	0	100	Glyma.08G201900.1.p	HD-ZIP	561.625	716.281	638.893	650.648	668.637	731.202	309.593	448.952	516.783	1238.56	1119.18	1015.83	1216.15	1107.91	605.788	1135.23	953.491	1205.64	368.264	359.149	358.477	430.021	412.903	393.026	131.97	334.714	270.116	839.151	742.138	849.495	613.653	587.569	642.037	661.852	749.086	641.647	-0.472858	-0.668567	-0.682556	PF08670,PF01852,PF00046	PTHR24326,PTHR24326:SF218	KOG0483		K09338	GO:0003700,GO:0043565,GO:0006355
Glyma.05G015900.1	5e-156	100	Glyma.05G015900.1.p	ERF	1.1652	1.09023	1.25766	4.81071	0.745415	1.43655	2.22729	1.42978	1.33882	9.21436	8.74363	7.08247	1.36035	0.915626	3.98545	0.87191	1.40841	0.912673	0.812944	1.09164	0.98754	0.754423	0.742632	1.11339	1.83292	1.22606	1.23341	6.00466	4.8986	7.14528	1.90378	0.931172	0.884349	2.31822	0.802019	1.14172	-0.472379	-0.751458	0.41661	PF00847					GO:0003700,GO:0006355
Glyma.17G162000.1	7e-173	100	Glyma.17G162000.1.p	LBD	497.539	417.558	576.01	924.858	1658.55	838.943	6027.04	2939.63	2938.7	569.755	697.106	1006.72	1675.27	2322.03	2394.26	3890.46	5781.51	3189.79	711.326	630.968	689.303	1035.07	1318.17	1103.37	3574.19	1405.06	2926.88	856.414	359.231	423.16	1851.11	1826.03	1863.32	4342.03	1824.59	3647.8	-0.472324	-0.206161	-0.390114	PF03195
Glyma.01G129700.1	4e-108	100	Glyma.01G129700.1.p	bHLH	220.222	240.941	67.9139	13.2294	20.8716	11.4924	178.183	58.6211	77.6514	476.075	659.746	256.992	99.3056	93.3939	142.48	44.4674	315.483	205.351	80.4815	168.112	70.1153	31.6858	34.9037	11.1339	91.6459	35.5557	120.874	279.217	329.023	396.166	218.935	271.902	154.761	135.616	166.82	151.849	-0.471661	0.945704	-0.315424
Glyma.16G167600.1	0	100	Glyma.16G167600.1.p	Trihelix	1564.86	1623.35	1570.82	1308.51	1313.42	1034.31	525.64	1152.41	1309.36	2438.74	2058.73	1349.72	1039.99	1219.61	1539.38	1291.3	1019.69	1239.41	1454.36	1375.47	1522.79	1221.41	1068.65	953.061	357.419	1292.26	620.404	1657.29	1261.39	1298.06	890.971	827.812	1462.71	1125.5	1266.39	1304.99	-0.471614	-0.255907	0.0583252			KOG4282
Glyma.04G167200.1	0	100	Glyma.04G167200.1.p	NAC	4.66079	2.18046	5.03066	7.21606	4.47249	2.87309	17.8183	18.5872	10.7105	150.501	194.744	177.062	57.8149	74.1657	72.7344	333.07	87.3212	92.1799	3.25178	3.27492	1.97508	3.01769	3.71316	5.56695	1.83292	3.67817	9.86727	105.082	153.489	118.294	92.6508	63.3197	80.4757	177.344	45.7151	99.3297	-0.470851	0.207895	-0.66895	PF02365					GO:0003677,GO:0006355
Glyma.12G117700.1	0	100	Glyma.12G117700.1.p	G2-like	406.654	530.942	284.232	956.128	734.979	675.177	3398.84	1627.09	2053.74	33.786	46.8976	12.1414	14.2837	16.4813	11.9563	36.6202	1.40841	9.12673	343.875	502.154	551.047	675.209	393.595	407.501	2633.9	1195.41	2005.52	17.2634	18.778	30.9629	15.2303	20.4858	20.34	16.2275	4.81211	27.4013	-0.470261	0.391915	0.0388053	PF00249					GO:0003682
Glyma.13G155400.1	0	100	Glyma.13G155400.1.p	ARR-B	12.8172	13.0828	10.0613	9.62141	13.4175	14.3655	2.22729	1.42978	1.33882	59.8934	51.6669	36.4241	100.666	127.272	55.7963	9.59101	29.5765	16.4281	7.3165	8.73312	10.8629	10.5619	15.5953	5.56695	3.66584	6.13029	3.70022	24.7692	42.4545	39.696	120.573	110.809	87.5505	4.63644	35.2888	17.1258	-0.468917	0.168713	0.0372823	PF00072,PF00249	PTHR26402:SF38,PTHR26402				GO:0000156,GO:0000160,GO:0006355,GO:0003682
Glyma.12G075800.1	0	100	Glyma.12G075800.1.p	HD-ZIP	893.706	1021.55	1038.83	786.551	769.268	754.187	124.728	220.187	271.78	861.543	855.286	840.79	1924.22	1774.48	1060.13	1554.62	1115.46	1517.77	604.017	676.816	613.262	543.939	487.167	435.335	73.3167	183.909	157.876	569.692	639.267	643.075	905.567	947.933	1099.25	791.672	977.661	949.912	-0.46569	-0.68855	-0.623003	PF08670,PF01852,PF00046	PTHR24326,PTHR24326:SF218	KOG0483		K09338	GO:0003700,GO:0043565,GO:0006355
Glyma.13G102000.1	0	100	Glyma.13G102000.1.p	WRKY	159.632	103.572	134.57	168.375	186.354	133.599	80.1823	142.978	207.517	2207.61	2264.6	4108.84	865.863	1575.79	1663.92	1596.47	5423.77	1930.3	318.674	198.678	257.748	190.869	253.98	368.532	137.469	273.411	138.142	2199.21	2102.32	1912.55	1048.35	985.18	1082.44	1567.12	1559.93	1776.52	-0.465615	-0.397903	-0.868145	PF03106,PF10533					GO:0003700,GO:0043565,GO:0006355
Glyma.02G249700.1	9e-168	100	Glyma.02G249700.1.p	LBD	1.1652	1.09023	1.25766	1.20268	0.745415	1.43655	2.22729	1.42978	1.33882	1.53573	0.794875	2.02356	17.0044	8.24064	3.98545	3.48764	16.9009	7.30138	0.812944	1.09164	0.98754	0.754423	0.742632	1.11339	1.83292	1.22606	1.23341	0.750582	0.816433	1.58784	1.26919	2.79351	5.30609	1.15911	0.802019	1.14172	-0.464822	-1.64154	-3.15769	PF03195
Glyma.16G007100.1	0	100	Glyma.16G007100.1.p	MYB	1.1652	1.09023	1.25766	3.60803	5.2179	1.43655	22.2729	14.2978	22.7599	1.53573	0.794875	2.02356	0.680175	0.915626	1.99272	0.87191	1.40841	0.912673	0.812944	1.09164	0.98754	4.52654	2.97053	3.34017	14.6633	14.7127	18.5011	0.750582	0.816433	1.58784	0.634595	0.931172	0.884349	1.15911	0.802019	1.14172	-0.464822	-0.550541	-0.0413136	PF00249	PTHR10641	KOG0048			GO:0003682
Glyma.06G068800.1	1e-139	100	Glyma.06G068800.1.p	ERF	461.418	535.303	665.304	138.308	92.4315	124.98	15.591	74.3487	56.2303	0.767864	1.58975	2.02356	2.04053	0.915626	4.98181	0.87191	1.40841	0.912673	493.457	276.185	423.655	67.8981	90.6011	57.8962	42.1571	72.3374	43.1693	0.750582	1.63287	0.79392	0.634595	0.931172	0.884349	1.15911	0.802019	1.14172	-0.463486	-1.69592	-0.0413136	PF00847					GO:0003700,GO:0006355
Glyma.05G094900.1	0	100	Glyma.05G094900.1.p	bHLH	4.66079	4.36092	1.25766	2.40535	2.98166	1.43655	2.22729	5.71913	10.7105	3.07145	11.1283	4.04712	2.7207	1.83125	3.98545	12.2067	1.40841	18.2535	0.812944	3.27492	0.98754	1.50885	0.742632	3.34017	3.66584	1.22606	1.23341	6.00466	3.26573	3.9696	3.80757	1.86234	6.19044	4.63644	16.8424	15.9841	-0.462744	0.474278	0.233328	PF00010	PTHR12565				GO:0046983
Glyma.15G036900.1	0	100	Glyma.15G036900.1.p	GRAS	76.903	71.9552	89.2942	74.566	71.5598	93.3755	37.8639	60.0509	69.6185	1315.35	1508.67	2089.33	988.295	1238.84	1409.85	1791.78	2145	1326.11	93.4886	97.1559	95.7913	132.024	105.454	92.4113	45.823	57.6247	77.7047	1247.47	1360.18	963.819	1761	1244.05	1354.82	1943.83	1102.78	1408.88	-0.460192	0.26154	-0.240272	PF03514
Glyma.16G217700.1	0	100	Glyma.16G217700.1.p	MYB_related	1323.66	1411.85	1165.85	2357.25	2982.41	2450.75	7145.14	6112.32	6706.13	211.93	211.437	258.004	446.875	477.041	420.465	706.247	825.326	675.378	1738.89	1583.97	1815.1	1390.4	1427.34	1014.3	6143.94	1379.31	4810.29	154.62	150.224	190.541	343.316	261.659	405.916	351.21	413.842	399.602	-0.459893	-0.411315	-0.922153	PF00249	PTHR12802,PTHR12802:SF27	KOG0048			GO:0003682
Glyma.13G062500.1	0	100	Glyma.13G062500.1.p	Dof	18.6432	16.3535	47.7912	120.268	150.574	124.98	1926.6	802.108	500.717	29.9467	26.2309	21.2474	44.8916	51.2751	53.8035	18.3101	18.3093	11.8647	17.8848	12.008	21.7259	116.181	112.137	79.0506	1404.02	658.393	1196.41	21.7669	14.6958	19.848	27.2876	24.2105	33.6053	17.3867	16.8424	17.1258	-0.45939	-0.817389	0.082988	PF02701					GO:0003677,GO:0006355
Glyma.05G183200.1	1e-172	100	Glyma.05G183200.1.p	NF-YB	8.15638	7.63161	10.0613	27.6616	41.7432	30.1675	2.22729	2.85957	5.35527	15.3573	20.6668	15.1767	13.6035	13.7344	8.96726	9.59101	7.04203	13.6901	4.87766	4.36656	15.8006	42.2477	51.2416	11.1339	5.49876	30.6514	6.16704	10.5082	19.5944	7.14528	5.71135	18.6234	4.42174	17.3867	25.6646	7.99204	-0.459009	-0.336285	0.751303	PF00808	PTHR11064:SF9,PTHR11064	KOG0869			GO:0003677,GO:0043565,GO:0005622
Glyma.06G083400.1	0	100	Glyma.06G083400.1.p	CPP	25.6343	29.4362	32.6993	16.8375	16.3991	17.2386	8.90915	7.14892	8.0329	40.6968	28.6155	30.3534	19.0449	18.3125	5.97817	7.84719	1.40841	5.47604	24.3883	37.1157	21.7259	11.3164	13.3674	14.4741	9.16459	4.90423	8.63386	18.014	19.5944	34.9325	11.4227	9.31172	10.6122	1.15911	5.61413	4.56688	-0.458304	-0.467243	-0.377481	PF03638	PTHR12446:SF7,PTHR12446
Glyma.10G213500.1	1e-163	100	Glyma.10G213500.1.p	LBD	9.32158	21.8046	13.8343	4.81071	10.4358	11.4924	33.4093	30.0254	13.3882	74.4828	121.616	141.649	24.4863	42.1188	27.8981	16.5663	91.5464	29.2055	19.5107	27.291	27.6511	18.1062	15.5953	17.8142	64.1521	20.843	35.7688	75.0582	98.7884	72.2467	46.96	20.4858	24.7618	45.2053	28.8727	19.4093	-0.456742	-0.0354789	-0.554682	PF03195
Glyma.13G363600.1	5e-130	100	Glyma.13G363600.1.p	C3H	1.1652	3.27069	1.25766	3.60803	5.96332	5.74619	4.45457	1.42978	1.33882	2.30359	3.1795	2.02356	0.680175	0.915626	0.996362	0.87191	1.40841	1.82535	2.43883	4.36656	3.95016	8.29866	8.16895	2.22678	3.66584	3.67817	7.40045	2.25175	1.63287	1.58784	1.26919	0.931172	0.884349	1.15911	0.802019	1.14172	-0.455982	0.250978	-0.404021	PF00642					GO:0046872
Glyma.04G249000.1	0	100	Glyma.04G249000.1.p	NAC	593.086	502.596	421.318	1808.83	3194.1	1483.95	17248.1	7825.2	8413.12	704.899	972.927	1222.23	1612.02	2010.72	1807.4	1501.43	4116.77	2837.5	585.32	543.636	694.24	1736.68	2321.47	1206.91	16730.9	3820.4	10523.4	625.986	775.612	712.94	1059.77	1292.47	1694.41	964.38	2525.56	2083.64	-0.45574	-0.424258	-0.60132	PF02365					GO:0003677,GO:0006355
Glyma.16G046700.1	0	100	Glyma.16G046700.1.p	B3	1.1652	1.09023	3.77299	2.40535	1.49083	1.43655	2.22729	1.42978	1.33882	3.83932	1.58975	1.01178	2.04053	0.915626	0.996362	0.87191	1.40841	0.912673	0.812944	3.27492	0.98754	1.50885	0.742632	1.11339	1.83292	1.22606	1.23341	1.50116	0.816433	2.38176	2.53838	1.86234	0.884349	1.15911	0.802019	1.14172	-0.454787	0.419152	-0.0413136	PF02362					GO:0003677
Glyma.08G029400.1	0	100	Glyma.08G029400.1.p	MYB_related	350.724	254.024	241.472	209.266	330.964	346.208	155.91	280.237	556.948	89.0722	119.231	91.0603	126.513	196.86	405.519	81.0877	74.6455	77.5772	260.955	337.317	358.477	137.305	150.754	310.636	135.636	140.997	134.441	77.31	79.194	61.9258	659.344	396.679	333.399	62.592	56.1413	70.7867	-0.45473	0.930709	-0.2999	PF00249	PTHR12374				GO:0003682
Glyma.12G022700.1	0	100	Glyma.12G022700.1.p	NAC	128.172	124.286	127.024	67.3499	64.1057	80.4466	15.591	48.6126	25.4375	384.7	591.387	839.778	627.802	766.379	839.933	257.214	392.945	214.478	91.0497	101.522	122.455	228.59	126.247	89.0712	67.818	87.0501	102.373	515.65	418.83	390.609	1212.71	870.645	726.05	323.392	509.282	388.185	-0.454568	0.330563	0.49773	PF02365					GO:0003677,GO:0006355
Glyma.10G274300.1	0	100	Glyma.10G274300.1.p	CO-like	226.048	152.632	197.453	281.426	277.294	304.548	17.8183	8.5787	12.0494	9.21436	42.1284	20.2356	42.1709	77.8282	91.6653	175.254	99.9968	136.901	348.753	274.002	360.452	229.345	260.664	227.131	23.8279	24.5212	22.2013	14.2611	24.493	13.4966	109.15	107.085	104.353	296.732	91.4302	324.249	-0.454073	0.598943	0.789535	PF06203,PF00643					GO:0008270,GO:0005622,GO:0005515
Glyma.10G277800.1	1e-177	100	Glyma.10G277800.1.p	MYB_related	73.4074	52.3311	59.1102	91.4034	135.666	117.797	485.549	307.403	278.474	95.983	156.59	326.805	240.102	424.851	532.057	379.281	361.96	288.405	32.5178	43.6656	44.4393	165.973	155.21	143.627	460.063	169.196	370.022	127.599	182.065	113.531	424.544	355.708	466.052	440.462	246.22	364.209	-0.453187	0.0582204	0.0294643	PF00249	PTHR25040:SF29,PTHR25040				GO:0003682
Glyma.17G254000.1	0	100	Glyma.17G254000.1.p	TALE	269.161	366.317	319.447	764.902	675.346	554.507	777.323	833.564	831.405	559.773	524.618	1105.88	610.797	800.257	789.119	1057.63	791.524	740.177	312.983	272.91	316.013	548.466	418.102	527.747	687.344	766.286	762.246	565.188	514.353	521.606	843.376	632.266	718.091	789.354	665.676	732.985	-0.452001	-0.00422907	-0.242956	PF07526,PF00046	PTHR11850:SF14,PTHR11850	KOG0773			GO:0003700,GO:0043565,GO:0006355,GO:0003677
Glyma.01G020500.1	6e-168	100	Glyma.01G020500.1.p	MIKC_MADS	1.1652	1.09023	1.25766	1.20268	0.745415	1.43655	2.22729	1.42978	2.67763	87.5365	115.257	30.3534	44.2114	66.8407	121.556	35.7483	71.8287	141.464	1.62589	1.09164	0.98754	0.754423	0.742632	1.11339	5.49876	1.22606	1.23341	59.296	37.5559	73.8346	23.48	26.0728	92.8566	24.3413	105.064	47.9523	-0.44989	-0.707858	-0.48972	PF01486,PF00319	PTHR11945,PTHR11945:SF96	KOG0014			GO:0003677,GO:0046983,GO:0003700,GO:0006355,GO:0005634
Glyma.12G097100.1	0	100	Glyma.12G097100.1.p	WRKY	23.3039	42.519	38.9876	86.5927	172.936	40.2233	229.411	70.0594	37.4869	26.8752	75.5132	39.4595	191.809	315.891	312.858	290.346	102.814	206.264	51.2155	62.2235	54.3147	107.883	124.762	35.6285	168.628	41.686	139.375	24.0186	46.5367	33.3447	375.046	205.789	347.549	299.05	174.038	292.281	-0.449149	0.178115	0.352579	PF03106					GO:0003700,GO:0043565,GO:0006355
Glyma.01G199200.1	2e-104	100	Glyma.01G199200.1.p	LSD	231.874	245.302	221.349	129.889	120.012	114.924	104.682	115.812	182.079	9.21436	3.97438	3.03534	1.36035	4.57813	1.99272	2.61573	4.22522	3.65069	239.006	219.42	264.661	113.164	124.762	135.834	36.6584	116.475	76.4713	2.25175	4.08217	5.55744	0.634595	1.86234	0.884349	3.47733	1.60404	3.42516	-0.448224	-1.22997	-0.302597	PF06943
Glyma.13G354800.1	0	100	Glyma.13G354800.1.p	MYB_related	323.925	321.618	296.809	419.734	609.004	305.984	1536.83	601.939	516.783	185.055	214.616	456.313	325.804	664.745	845.911	975.668	405.621	615.141	360.947	290.376	419.704	528.096	496.078	503.252	927.457	615.481	785.681	239.436	196.76	191.335	545.117	379.918	594.282	1191.57	317.599	884.834	-0.447899	-0.273504	0.262	PF00249	PTHR12374				GO:0003682
Glyma.03G006600.1	0	100	Glyma.03G006600.1.p	MYB	424.132	569.1	725.672	613.365	451.721	544.451	37.8639	161.565	187.434	1.53573	0.794875	4.04712	8.84228	7.32501	12.9527	20.9259	2.81681	16.4281	751.973	622.235	547.097	307.805	458.947	276.121	98.9776	179.004	194.878	2.25175	1.63287	0.79392	12.0573	12.1052	33.6053	33.6142	8.82221	27.4013	-0.446986	0.988255	0.79786	PF00249	PTHR10641	KOG0048			GO:0003682
Glyma.11G239200.1	0	100	Glyma.11G239200.1.p	ERF	5.82599	14.173	13.8343	68.5526	60.3786	48.8426	1953.33	1076.63	602.468	540.576	546.079	528.15	2212.61	2906.2	3341.8	1869.38	2325.28	2299.02	14.633	14.1913	14.8131	20.3694	20.0511	46.7624	1523.16	394.791	1022.5	361.03	426.178	398.548	2007.22	1645.38	2760.05	1093.04	1565.54	1687.46	-0.445553	-0.399839	-0.579332	PF00847					GO:0003700,GO:0006355
Glyma.13G305500.1	4e-174	100	Glyma.13G305500.1.p	bHLH	17.478	14.173	15.092	10.8241	6.70873	10.0558	4.45457	14.2978	6.69408	889.186	721.747	2611.41	198.611	107.128	75.7235	137.762	399.987	161.543	16.2589	20.7412	17.7757	6.03539	14.8526	13.3607	3.66584	8.5824	9.86727	1375.07	709.48	1019.39	36.8065	63.3197	67.2105	33.6142	145.967	65.0781	-0.443942	-1.18879	-1.51512	PF00010	PTHR23042,PTHR23042:SF22				GO:0046983
Glyma.07G016700.1	0	100	Glyma.07G016700.1.p	HD-ZIP	587.26	736.996	845.15	733.633	931.769	936.629	846.369	756.355	689.491	1194.8	1160.52	1009.76	1900.41	1401.82	734.319	1401.16	1164.75	1482.18	355.257	392.99	407.854	402.108	426.271	308.409	366.584	403.373	525.432	751.333	773.979	949.529	986.16	892.062	969.246	826.446	919.114	872.275	-0.443302	-0.503443	-0.628868	PF08670,PF01852,PF00046	PTHR24326,PTHR24326:SF218	KOG0483		K09338	GO:0003700,GO:0043565,GO:0006355
Glyma.18G117100.1	0	100	Glyma.18G117100.1.p	bZIP	510.356	365.227	430.121	746.862	734.234	778.608	1291.83	1525.58	1613.27	219.609	246.411	476.549	251.665	402.876	287.949	542.328	316.891	247.334	361.76	353.691	362.427	681.244	652.774	850.63	987.943	1311.88	1068.13	258.951	226.152	208.801	300.163	360.363	298.026	493.781	200.505	488.656	-0.441863	0.0243814	0.0963059	PF00170	PTHR13301,PTHR13301:SF21				GO:0003700,GO:0043565,GO:0006355
Glyma.09G231600.1	6e-153	100	Glyma.09G231600.1.p	MIKC_MADS	1.1652	2.18046	1.25766	1.20268	1.49083	1.43655	31.182	20.017	10.7105	201.18	184.411	141.649	82.9814	21.975	19.9272	11.3348	11.2672	16.4281	1.62589	3.27492	0.98754	0.754423	0.742632	1.11339	38.4913	9.80846	23.4348	114.088	124.914	149.257	46.3254	73.5626	23.8774	4.63644	17.6444	7.99204	-0.44144	0.203132	-0.366563	PF01486,PF00319	PTHR11945:SF19,PTHR11945	KOG0014			GO:0003677,GO:0046983,GO:0003700,GO:0006355,GO:0005634
Glyma.07G238000.1	0	100	Glyma.07G238000.1.p	WRKY	5.82599	4.36092	2.51533	19.2428	17.89	12.9289	95.7733	41.4637	46.8586	79.09	131.949	54.6362	123.112	208.763	203.258	174.382	81.6876	198.05	4.06472	6.54984	7.90032	27.9137	15.5953	15.5875	104.476	22.069	60.437	51.7902	67.764	76.2164	266.53	148.987	180.407	159.957	142.759	194.093	-0.440502	0.155234	0.129619	PF03106					GO:0003700,GO:0043565,GO:0006355
Glyma.15G273400.1	0	100	Glyma.15G273400.1.p	C2H2	6.99118	5.45115	5.03066	1.20268	0.745415	1.43655	2.22729	1.42978	1.33882	7.67864	9.5385	5.05891	3.40088	5.49376	1.99272	3.48764	2.81681	7.30138	4.06472	1.09164	0.98754	3.77212	2.2279	2.22678	1.83292	2.45212	1.23341	6.00466	4.08217	6.35136	5.71135	3.72469	2.65305	3.47733	8.02019	1.14172	-0.438442	0.151051	-0.106316		PTHR10593				GO:0046872
Glyma.11G037900.1	0	100	Glyma.11G037900.1.p	GATA	228.379	182.068	189.907	353.587	359.29	393.614	69.0459	122.961	124.51	544.415	554.823	672.835	488.366	377.238	321.825	292.962	370.411	365.982	170.718	173.571	179.732	212.747	245.069	207.09	20.1621	118.928	72.7711	446.596	409.849	453.329	284.298	380.849	296.257	215.595	379.355	242.045	-0.43612	-0.304625	-0.29845	PF00320					GO:0003700,GO:0008270,GO:0043565,GO:0006355
Glyma.12G051700.1	3e-177	100	Glyma.12G051700.1.p	DBB	1613.8	1709.48	1770.79	2105.89	1853.1	1837.34	688.232	1132.39	1368.27	579.737	667.695	1150.4	646.166	865.267	798.086	1367.16	663.359	512.922	2001.47	1839.41	2058.03	1824.95	1873.66	2058.66	953.118	1365.83	865.853	639.496	608.243	528.751	1121.33	795.221	759.656	1268.07	482.013	1008.14	-0.432699	0.212596	0.116958	PF00643					GO:0008270,GO:0005622
Glyma.08G063900.1	4e-148	100	Glyma.08G063900.1.p	bHLH	6.99118	1.09023	3.77299	8.41874	1.49083	5.74619	2.22729	4.28935	2.67763	2.30359	3.1795	3.03534	0.680175	0.915626	0.996362	0.87191	1.40841	0.912673	2.43883	4.36656	1.97508	2.26327	0.742632	6.68034	3.66584	2.45212	1.23341	2.25175	3.26573	0.79392	1.90378	2.79351	0.884349	1.15911	0.802019	2.28344	-0.432629	1.10653	0.410711	PF00010	PTHR23042,PTHR23042:SF25				GO:0046983
Glyma.13G123000.1	7e-116	100	Glyma.13G123000.1.p	ERF	1.1652	1.09023	1.25766	1.20268	0.745415	1.43655	2.22729	1.42978	1.33882	17.6609	30.2053	42.4948	51.6933	126.356	152.443	222.337	78.8707	94.0053	0.812944	1.09164	0.98754	0.754423	0.742632	1.11339	3.66584	1.22606	2.46682	20.2657	23.6766	23.0237	268.434	126.639	160.951	322.233	75.3898	190.667	-0.432271	0.750528	0.573896	PF00847					GO:0003700,GO:0006355
Glyma.13G040400.1	0	100	Glyma.13G040400.1.p	ERF	11.652	5.45115	3.77299	1.20268	4.47249	1.43655	4.45457	2.85957	8.0329	66.8041	71.5388	40.4712	10.8828	9.15626	2.98909	6.97528	1.40841	20.0788	4.06472	4.36656	5.92524	1.50885	0.742632	1.11339	1.83292	3.67817	1.23341	45.7855	36.7395	50.017	3.80757	5.58703	5.30609	5.79555	19.2485	10.2755	-0.432012	-0.647515	0.311403	PF00847					GO:0003700,GO:0006355
Glyma.12G076200.1	0	100	Glyma.12G076200.1.p	ARF	930.993	1064.06	1370.85	1106.46	1020.47	1061.61	701.595	1724.32	1893.09	296.395	255.155	273.181	155.08	106.213	55.7963	96.7821	133.799	78.4898	787.743	759.781	764.356	838.164	994.385	498.798	342.756	614.255	534.066	189.147	173.9	248.497	60.2865	38.178	51.2922	55.6373	87.4201	50.2357	-0.431468	-1.08227	-0.677146	PF02309,PF02362,PF06507					GO:0006355,GO:0005634,GO:0003677,GO:0009725
Glyma.10G066900.1	9e-152	100	Glyma.10G066900.1.p	ERF	1.1652	1.09023	1.25766	1.20268	0.745415	1.43655	2.22729	1.42978	1.33882	4.60718	3.1795	6.07069	1.36035	1.83125	0.996362	3.48764	7.04203	1.82535	0.812944	1.09164	0.98754	0.754423	0.742632	1.11339	1.83292	1.22606	2.46682	3.00233	4.8986	2.38176	3.80757	10.2429	0.884349	2.31822	1.60404	2.28344	-0.430436	1.83436	-0.993431	PF00847					GO:0003700,GO:0006355
Glyma.15G116300.1	0	100	Glyma.15G116300.1.p	GRAS	82.729	128.647	108.159	283.832	309.347	185.315	336.32	338.859	330.688	499.879	541.31	793.236	714.184	978.804	1070.09	1099.48	509.843	892.594	174.783	130.997	179.732	213.502	165.607	155.875	337.257	290.576	297.251	501.389	503.739	356.47	883.356	698.379	1034.69	967.857	802.019	945.345	-0.430027	-0.0786822	0.118036	PF03514
Glyma.13G237600.1	0	100	Glyma.13G237600.1.p	Dof	5.82599	6.54138	13.8343	19.2428	27.5804	15.802	15.591	21.4467	25.4375	29.9467	19.077	39.4595	27.207	14.65	44.8363	53.1865	38.027	52.0223	11.3812	7.64148	10.8629	17.3517	19.3084	7.79373	21.995	15.9387	19.7345	25.5198	17.1451	23.0237	14.5957	13.9676	22.1087	37.0915	52.1312	38.8185	-0.42976	-0.774733	-0.161784	PF02701					GO:0003677,GO:0006355
Glyma.07G153900.1	0	100	Glyma.07G153900.1.p	G2-like	86.2246	51.2408	70.4292	114.254	89.4498	96.2486	11.1364	28.5957	29.454	13.8215	3.97438	44.5184	2.04053	0.915626	2.98909	4.35955	1.40841	1.82535	92.6756	73.1398	92.8287	89.022	104.711	113.566	18.3292	28.1993	19.7345	18.7646	18.778	8.73312	3.17297	1.86234	3.53739	1.15911	0.802019	2.28344	-0.42931	0.528017	-0.839109	PF00249					GO:0003682
Glyma.11G140200.1	0	100	Glyma.11G140200.1.p	Dof	50.1035	66.5041	36.4723	49.3097	45.4703	40.2233	46.773	80.0679	49.5362	154.341	123.206	149.744	106.788	181.294	161.411	104.629	102.814	94.0053	60.1579	41.4823	73.0779	52.8096	23.7642	43.4222	25.6609	52.7205	32.0686	91.571	99.6049	126.233	101.535	87.5301	104.353	92.7288	98.6483	89.0542	-0.428871	-0.615336	-0.104262	PF02701					GO:0003677,GO:0006355
Glyma.05G050700.1	1e-167	100	Glyma.05G050700.1.p	MIKC_MADS	913.515	916.884	945.764	455.814	451.721	663.685	80.1823	281.667	289.184	651.916	528.592	793.236	571.347	475.21	445.374	491.757	288.723	334.038	790.995	791.439	715.966	486.603	783.477	521.066	216.284	312.645	318.219	580.2	488.227	398.548	604.769	594.087	537.684	543.623	267.072	381.335	-0.428091	0.219035	0.0969992	PF00319,PF01486	PTHR11945,PTHR11945:SF19	KOG0014			GO:0003677,GO:0046983,GO:0003700,GO:0006355,GO:0005634
Glyma.12G174100.1	0	100	Glyma.12G174100.1.p	ARF	159.632	190.79	256.564	786.551	901.952	1146.36	465.503	806.398	1123.27	312.521	318.745	305.558	294.516	134.597	82.698	99.3978	128.165	134.163	126.006	172.479	156.031	574.116	608.216	386.346	267.606	230.499	282.45	251.445	221.253	223.886	102.17	104.291	102.584	53.3191	88.2221	84.4873	-0.42748	-0.727792	-0.678391	PF02309,PF06507,PF02362					GO:0006355,GO:0005634,GO:0003677,GO:0009725
Glyma.17G172400.1	0	100	Glyma.17G172400.1.p	bHLH	31.4603	16.3535	26.411	18.0402	5.96332	15.802	6.68186	15.7276	1.33882	18.4287	24.6411	20.2356	34.0088	29.3	14.9454	43.5955	43.6606	38.3322	24.3883	34.9325	23.701	18.8606	14.8526	33.4017	14.6633	22.069	11.1007	14.2611	9.7972	23.0237	16.4995	12.1052	11.4965	23.1822	16.8424	10.2755	-0.427157	-0.964522	-1.32007	PF00010	PTHR10014:SF30,PTHR10014				GO:0046983
Glyma.01G183700.1	0	100	Glyma.01G183700.1.p	G2-like	96.7114	46.8799	42.7606	84.1874	163.991	94.8121	133.637	101.515	235.632	23.0359	34.1796	21.2474	102.026	139.175	134.509	164.791	112.672	173.408	69.9132	77.5064	74.0655	89.7764	75.0059	125.813	95.3118	62.5289	170.21	25.5198	10.6136	22.2298	107.881	129.433	145.918	137.934	101.054	150.707	-0.426953	0.0285954	-0.210368	PF00249					GO:0003682
Glyma.20G012700.1	0	100	Glyma.20G012700.1.p	C2H2	1.1652	1.09023	1.25766	1.20268	1.49083	1.43655	2.22729	1.42978	1.33882	1.53573	0.794875	4.04712	4.76123	22.8907	5.97817	6.97528	8.45044	2.73802	1.62589	1.09164	0.98754	1.50885	2.97053	1.11339	1.83292	1.22606	2.46682	1.50116	2.4493	0.79392	1.90378	5.58703	4.42174	2.31822	1.60404	1.14172	-0.426822	-1.49727	-1.84272		PTHR10042:SF14,PTHR10042
Glyma.17G082100.1	0	100	Glyma.17G082100.1.p	bHLH	272.656	311.806	265.367	782.943	695.472	518.593	173.728	271.659	273.119	945.24	1066.72	609.092	700.58	563.11	487.221	469.088	302.807	658.037	250.387	217.236	258.735	418.705	444.094	283.914	223.616	239.081	224.48	586.205	745.404	620.846	387.737	391.092	519.113	450.894	610.336	429.287	-0.424859	-0.43188	0.0598666	PF00010	PTHR12565:SF27,PTHR12565				GO:0046983
Glyma.04G062900.1	2e-146	100	Glyma.04G062900.1.p	ERF	15.1476	20.7144	12.5766	7.21606	19.3808	15.802	8.90915	17.1574	8.0329	205.787	217.796	133.555	46.2519	53.1063	48.8217	49.6989	136.615	245.509	17.0718	15.283	13.8256	36.9667	28.9627	23.3812	10.9975	12.2606	4.93363	115.59	137.977	161.96	17.7687	31.6598	18.5713	32.4551	141.155	71.9284	-0.423095	-1.12375	-0.81449	PF00847					GO:0003700,GO:0006355
Glyma.20G176800.1	0	100	Glyma.20G176800.1.p	GRAS	6.99118	2.18046	1.25766	1.20268	1.49083	1.43655	2.22729	2.85957	1.33882	4.60718	0.794875	2.02356	1.36035	0.915626	0.996362	1.74382	1.40841	1.82535	3.25178	1.09164	0.98754	0.754423	0.742632	3.34017	5.49876	1.22606	2.46682	1.50116	2.4493	1.58784	1.90378	0.931172	0.884349	1.15911	0.802019	1.14172	-0.423067	0.184711	-0.681848	PF03514
Glyma.04G041200.1	3e-127	100	Glyma.04G041200.1.p	ERF	10.4868	6.54138	20.1226	155.145	270.586	126.416	1679.37	686.296	736.349	333.253	275.822	296.452	531.897	813.992	1000.35	1177.08	1681.64	1107.07	41.4601	49.1238	46.4144	479.059	484.196	479.871	1669.79	776.094	1045.93	250.694	233.5	191.335	577.481	443.238	748.159	1128.97	609.534	1093.77	-0.422739	-0.407514	-0.485645	PF00847				K09286	GO:0003700,GO:0006355
Glyma.11G145400.1	0	100	Glyma.11G145400.1.p	GATA	616.389	540.754	500.55	428.153	485.265	363.446	298.456	235.914	481.974	282.574	292.514	177.062	157.12	141.922	108.603	75.8562	123.94	163.368	373.141	395.173	419.704	351.561	311.906	406.387	188.791	285.671	193.645	176.387	169.002	215.946	67.9016	81.0119	84.8975	69.5466	142.759	83.3456	-0.422158	-0.801974	-0.296724	PF00320	PTHR10071:SF113,PTHR10071				GO:0003700,GO:0008270,GO:0043565,GO:0006355
Glyma.10G171200.1	0	100	Glyma.10G171200.1.p	WRKY	2.33039	1.09023	1.25766	1.20268	5.2179	2.87309	6.68186	10.0085	4.01645	0.767864	2.38463	1.01178	0.680175	1.83125	0.996362	0.87191	1.40841	0.912673	0.812944	1.09164	0.98754	3.01769	3.71316	5.56695	5.49876	7.35635	3.70022	1.50116	0.816433	0.79392	0.634595	0.931172	0.884349	1.15911	0.802019	1.14172	-0.420445	-0.517713	-0.0413136	PF03106					GO:0003700,GO:0043565,GO:0006355
Glyma.20G231800.1	0	100	Glyma.20G231800.1.p	bHLH	127.007	170.076	160.981	50.5124	26.0895	25.8578	2.22729	12.868	9.37172	286.413	384.72	130.52	196.571	176.716	96.6471	62.7776	109.856	198.05	115.438	146.28	114.555	27.9137	59.4106	37.8552	1.83292	22.069	6.16704	175.636	183.697	240.558	52.6714	123.846	104.353	63.7511	174.038	65.0781	-0.418275	-0.742553	-0.291501	PF00010	PTHR11534:SF7,PTHR11534				GO:0046983
Glyma.12G137700.1	0	100	Glyma.12G137700.1.p	GRAS	2.33039	4.36092	2.51533	21.6482	65.5965	18.6751	62.364	17.1574	10.7105	26.8752	42.9233	97.131	111.549	186.788	177.352	52.3146	1.40841	47.459	1.62589	1.09164	5.92524	47.5287	69.0648	16.7008	56.8205	7.35635	45.6361	36.0279	57.9668	30.9629	333.797	146.194	185.713	59.1146	64.1615	52.5192	-0.4178	0.484863	0.796944	PF03514
Glyma.15G192000.1	5e-149	100	Glyma.15G192000.1.p	LSD	124.676	109.023	109.417	88.9981	96.1585	110.614	180.41	107.234	80.329	85.2329	102.539	226.639	125.152	151.078	153.44	115.964	221.12	84.8785	91.8627	97.1559	110.604	99.5839	162.636	136.947	219.95	125.058	120.874	108.084	105.32	96.8583	275.414	153.643	188.366	141.411	116.293	127.873	-0.417575	0.523031	-0.130096	PF06943
Glyma.01G023500.1	1e-167	100	Glyma.01G023500.1.p	MIKC_MADS	250.517	233.309	272.913	401.694	358.545	453.949	118.046	168.714	155.303	783.221	701.875	903.521	754.994	910.132	960.493	1165.74	1064.75	864.301	299.976	257.627	279.474	292.716	305.964	583.416	91.6459	264.828	124.574	640.247	533.947	615.288	685.997	595.95	772.036	745.308	517.302	724.993	-0.416633	-0.354234	-0.638817	PF01486,PF00319	PTHR11945,PTHR11945:SF75	KOG0014			GO:0003677,GO:0046983,GO:0003700,GO:0006355,GO:0005634
Glyma.18G277100.1	2e-146	100	Glyma.18G277100.1.p	bZIP	2.33039	2.18046	3.77299	2.40535	1.49083	1.43655	2.22729	2.85957	2.67763	177.377	201.103	186.168	347.57	642.77	902.704	4280.21	3692.84	2675.96	0.812944	2.18328	0.98754	0.754423	0.742632	1.11339	3.66584	7.35635	2.46682	180.89	133.079	109.561	541.309	340.809	451.902	3724.22	1085.13	3277.88	-0.414887	-0.504926	-0.397	PF00170	PTHR22952:SF64,PTHR22952				GO:0003700,GO:0043565,GO:0006355,GO:0003899,GO:0006351,GO:0005634
Glyma.06G059600.1	0	100	Glyma.06G059600.1.p	CO-like	1973.84	1532.86	1387.2	3046.38	3066.64	2371.74	9826.79	4982.79	4593.48	1048.9	1143.03	932.862	1727.64	2943.74	3651.67	5665.67	10913.7	5259.73	1890.91	1555.59	2147.9	2425.47	1797.17	3225.49	7375.66	3000.16	5128.51	826.391	752.751	766.927	2182.37	1747.81	2612.37	6256.88	3674.05	6834.34	-0.413516	-0.34726	-0.381441	PF00643,PF06203		KOG1601			GO:0008270,GO:0005622,GO:0005515
Glyma.04G045300.1	0	100	Glyma.04G045300.1.p	bHLH	1.1652	1.09023	1.25766	1.20268	0.745415	1.43655	2.22729	1.42978	1.33882	0.767864	2.38463	4.04712	0.680175	0.915626	0.996362	0.87191	1.40841	0.912673	0.812944	1.09164	0.98754	0.754423	0.742632	1.11339	1.83292	1.22606	1.23341	3.00233	0.816433	1.58784	0.634595	0.931172	0.884349	2.31822	3.20808	1.14172	-0.413197	-0.0813071	1.06235	PF00010	PTHR10014,PTHR10014:SF30				GO:0046983
Glyma.11G117100.1	0	100	Glyma.11G117100.1.p	bHLH	736.405	905.981	1286.59	336.749	210.207	208.299	26.7274	35.7446	53.5527	96.7508	61.2054	70.8247	22.4458	13.7344	8.96726	1.74382	19.7177	52.0223	857.656	422.464	903.599	179.553	224.275	86.8444	36.6584	96.8585	49.3363	57.0442	46.5367	68.2771	8.24973	27.9351	14.1496	5.79555	25.6646	10.2755	-0.412749	0.156903	-0.816147	PF00010	PTHR12565,PTHR12565:SF7				GO:0046983
Glyma.18G287200.1	4e-132	100	Glyma.18G287200.1.p	C2H2	40.7819	32.7069	27.6686	31.2696	32.0528	8.61928	106.91	78.6381	45.5198	275.663	244.027	862.038	1101.2	1326.74	1693.82	1190.16	1170.39	814.104	42.2731	43.6656	21.7259	10.5619	19.3084	5.56695	89.813	39.2338	91.2722	418.074	346.984	273.109	2580.26	1582.06	1627.2	1377.02	534.145	1206.8	-0.412434	0.490184	-0.0259908		PTHR26374,PTHR26374:SF459
Glyma.09G211400.1	0	100	Glyma.09G211400.1.p	G2-like	391.506	269.287	174.815	366.816	286.985	415.162	11.1364	45.7531	80.329	387.771	378.361	179.085	434.632	364.419	399.541	214.49	336.609	367.807	147.956	124.447	173.807	138.059	128.475	288.368	1.83292	84.598	11.1007	219.921	238.398	252.467	292.548	296.113	341.359	201.685	501.262	230.628	-0.411231	-0.366008	0.0228479	PF00249					GO:0003682
Glyma.03G189400.1	8e-179	100	Glyma.03G189400.1.p	HD-ZIP	26.7995	22.8948	15.092	10.8241	7.45415	11.4924	4.45457	1.42978	1.33882	1.53573	1.58975	1.01178	1.36035	0.915626	0.996362	1.74382	1.40841	0.912673	5.69061	16.3746	17.7757	8.29866	10.3969	15.5875	1.83292	1.22606	6.16704	1.50116	0.816433	0.79392	0.634595	0.931172	0.884349	2.31822	0.802019	1.14172	-0.411057	-0.417472	0.0682975	PF00046,PF02183	PTHR24326,PTHR24326:SF227	KOG0483			GO:0003700,GO:0043565,GO:0006355,GO:0003677,GO:0005634
Glyma.10G026000.1	0	100	Glyma.10G026000.1.p	bHLH	40.7819	64.3236	46.5336	14.4321	20.8716	24.4213	15.591	12.868	10.7105	19.9645	20.6668	12.1414	11.563	10.0719	23.9127	11.3348	1.40841	16.4281	38.2084	53.4903	61.2275	15.0885	25.2495	17.8142	5.49876	11.0345	6.16704	6.00466	14.6958	19.0541	24.1146	11.1741	23.8774	5.79555	10.4262	11.4172	-0.408669	0.377397	-0.0778464	PF00010	PTHR11514,PTHR11514:SF8				GO:0046983
Glyma.18G184500.1	0	100	Glyma.18G184500.1.p	ARF	294.795	287.821	304.355	436.572	442.777	524.34	218.274	450.382	402.984	1108.03	905.363	1690.69	1205.27	1149.11	1158.77	1478.76	1615.44	1339.8	273.149	268.543	268.611	354.579	303.737	330.677	174.127	270.959	361.389	968.251	896.444	928.093	1121.33	900.443	1246.05	1066.38	929.54	1019.56	-0.407408	-0.104437	-0.556224	PF06507,PF02309,PF02362					GO:0006355,GO:0005634,GO:0003677,GO:0009725
Glyma.04G010300.1	7e-116	100	Glyma.04G010300.1.p	bZIP	450.931	401.205	399.937	116.66	257.168	169.513	325.184	245.923	222.244	1286.94	1147.01	2305.85	893.07	1141.79	1139.84	690.553	1067.57	999.376	354.444	404.998	399.954	288.944	253.98	280.574	342.756	215.786	257.782	1393.08	996.049	1186.91	1003.29	774.735	808.295	802.104	942.372	1051.52	-0.406462	-0.295715	0.0200035	PF00170	PTHR22952:SF60,PTHR22952				GO:0003700,GO:0043565,GO:0006355
Glyma.04G254200.1	0	100	Glyma.04G254200.1.p	ARF	267.995	216.956	254.048	205.658	185.608	241.34	158.137	254.501	364.158	136.68	167.719	170.991	92.5038	76.9126	45.8326	107.245	143.657	136.901	216.243	240.161	188.62	174.272	187.886	321.77	80.6484	203.526	149.242	120.093	116.75	122.264	28.5568	52.1456	41.5644	91.5697	92.2322	86.7708	-0.404697	-0.815975	-0.519309	PF06507,PF02362					GO:0003677,GO:0006355,GO:0009725,GO:0005634
Glyma.02G012700.1	4e-109	100	Glyma.02G012700.1.p	bZIP	473.07	463.348	431.379	1052.34	3637.63	876.294	21589.1	6083.73	5510.57	2406.48	2498.29	4347.62	1401.84	3228.5	3334.82	3146.72	3113.99	2881.31	552.802	417.006	627.088	1882.29	1820.19	1257.02	19319	4465.3	10929.2	2632.29	2401.95	1957.81	2545.36	1736.63	2013.66	3311.58	2332.27	2852.02	-0.404113	-0.339347	-0.105751	PF00170	PTHR22952,PTHR22952:SF61				GO:0003700,GO:0043565,GO:0006355
Glyma.09G201700.1	1e-166	100	Glyma.09G201700.1.p	MIKC_MADS	1.1652	2.18046	1.25766	1.20268	0.745415	1.43655	2.22729	1.42978	1.33882	144.358	87.4363	91.0603	87.0624	103.466	116.574	106.373	102.814	155.154	0.812944	1.09164	0.98754	0.754423	0.742632	1.11339	1.83292	1.22606	1.23341	79.5617	71.8461	92.8887	96.4584	64.2508	92.8566	89.2515	115.491	71.9284	-0.402253	-0.27636	-0.39712	PF00319,PF01486	PTHR11945:SF96,PTHR11945	KOG0014			GO:0003677,GO:0046983,GO:0003700,GO:0006355,GO:0005634
Glyma.17G053700.1	0	100	Glyma.17G053700.1.p	HSF	4.66079	6.54138	13.8343	75.7686	99.8856	87.6294	2527.97	1645.68	1759.21	15.3573	24.6411	9.10603	265.268	255.46	164.4	149.097	78.8707	117.735	1.62589	4.36656	5.92524	36.9667	17.8232	31.1749	3389.07	495.327	2286.74	8.2564	12.2465	16.6723	95.1892	84.7366	181.291	79.9786	70.5777	119.881	-0.401512	-0.923506	-0.354237	PF00447	PTHR10015,PTHR10015:SF7	KOG0627			GO:0003700,GO:0043565,GO:0006355,GO:0005634
Glyma.18G278100.1	0	100	Glyma.18G278100.1.p	CO-like	1294.53	1136.02	772.206	764.902	1129.3	814.522	371.957	536.169	811.323	8.4465	13.5129	27.3181	8.1621	9.15626	19.9272	26.1573	18.3093	14.6028	903.181	795.805	1229.49	602.784	461.917	619.045	271.272	407.051	312.052	6.75524	14.6958	15.8784	7.61514	11.1741	11.4965	37.0915	8.02019	14.8424	-0.400614	-0.298432	0.0214484	PF06203,PF00643		KOG1601			GO:0008270,GO:0005622,GO:0005515
Glyma.02G242100.1	0	100	Glyma.02G242100.1.p	G2-like	17.478	11.9925	18.865	16.8375	13.4175	7.18273	4.45457	17.1574	6.69408	33.786	42.9233	31.3652	12.2432	24.7219	23.9127	13.0787	7.04203	16.4281	13.0071	12.008	21.7259	12.8252	11.8821	15.5875	12.8304	17.1648	20.9679	32.275	22.0437	27.7872	11.4227	13.0364	11.4965	13.9093	22.4565	6.85032	-0.396467	-0.759697	0.241748	PF00249					GO:0003682
Glyma.17G055200.1	0	100	Glyma.17G055200.1.p	GATA	1228.12	1429.29	1416.13	1118.49	1007.06	1117.63	674.868	776.372	712.25	3.83932	2.38463	2.02356	0.680175	0.915626	0.996362	0.87191	1.40841	0.912673	1245.43	1075.26	1094.19	778.565	903.783	733.724	645.187	1726.29	907.788	2.25175	1.63287	2.38176	0.634595	0.931172	1.7687	1.15911	0.802019	1.14172	-0.396327	0.363298	-0.0413136	PF00320	PTHR10071				GO:0003700,GO:0008270,GO:0043565,GO:0006355
Glyma.18G029700.1	2e-132	100	Glyma.18G029700.1.p	WOX	1.1652	1.09023	3.77299	4.81071	3.72707	2.87309	2.22729	4.28935	5.35527	3.07145	6.359	5.05891	11.563	15.5656	11.9563	13.0787	1.40841	14.6028	4.87766	8.73312	4.9377	1.50885	5.19843	1.11339	7.33167	3.67817	7.40045	3.00233	2.4493	5.55744	13.9611	15.8299	16.8026	12.7502	17.6444	12.5589	-0.396302	0.253519	0.562263	PF00046					GO:0003700,GO:0043565,GO:0006355
Glyma.18G253800.1	0	100	Glyma.18G253800.1.p	HD-ZIP	127.007	143.91	128.282	84.1874	61.124	71.8273	20.0456	15.7276	13.3882	13.0537	14.3078	17.2003	8.84228	5.49376	11.9563	2.61573	1.40841	10.9521	60.1579	79.6897	72.0904	31.6858	27.4774	21.1544	3.66584	11.0345	9.86727	10.5082	12.2465	11.1149	2.53838	3.72469	1.7687	4.63644	12.0303	9.13377	-0.395817	-1.71086	0.784726	PF00046,PF02183,PF04618	PTHR24326,PTHR24326:SF218	KOG0483			GO:0003700,GO:0043565,GO:0006355,GO:0003677,GO:0005634
Glyma.18G189700.1	0	100	Glyma.18G189700.1.p	TALE	43.1123	29.4362	41.5029	14.4321	18.6354	33.0406	2.22729	7.14892	8.0329	40.6968	35.7694	15.1767	29.9277	15.5656	7.97089	3.48764	4.22522	14.6028	27.6401	26.1993	29.6262	11.3164	20.0511	18.9276	3.66584	33.1036	8.63386	15.7622	28.5752	25.4055	6.34595	9.31172	14.1496	5.79555	16.8424	3.42516	-0.393978	-0.842912	0.223955	PF00046,PF07526	PTHR11850:SF51,PTHR11850	KOG0773			GO:0003700,GO:0043565,GO:0006355,GO:0003677
Glyma.11G008500.1	0	100	Glyma.11G008500.1.p	GRF	93.2158	58.8724	46.5336	14.4321	29.0712	24.4213	57.9095	54.3318	32.1316	63.7327	65.9746	53.6244	34.0088	37.5407	34.8727	36.6202	85.9128	35.5942	17.8848	45.8489	26.6636	19.615	19.3084	14.4741	25.6609	31.8775	18.5011	57.7948	31.8409	50.017	20.307	36.3157	25.6461	25.5004	27.2686	45.6688	-0.392613	-0.37138	-0.6838	PF08879,PF08880					GO:0005515,GO:0005524,GO:0016818,GO:0006355,GO:0005634
Glyma.08G191500.1	0	100	Glyma.08G191500.1.p	MYB	5.82599	4.36092	1.25766	1.20268	2.23624	1.43655	2.22729	1.42978	1.33882	1.53573	1.58975	3.03534	0.680175	0.915626	0.996362	0.87191	1.40841	0.912673	4.06472	4.36656	3.95016	1.50885	1.48526	2.22678	1.83292	1.22606	1.23341	1.50116	0.816433	2.38176	0.634595	0.931172	0.884349	1.15911	0.802019	1.14172	-0.390659	-0.0813071	-0.0413136	PF00249	PTHR10641	KOG0048		K09422	GO:0003682
Glyma.18G256500.1	0	100	Glyma.18G256500.1.p	WRKY	1.1652	1.09023	1.25766	1.20268	0.745415	1.43655	2.22729	2.85957	2.67763	1296.15	1256.7	1698.78	527.816	600.651	680.515	849.241	312.666	714.623	0.812944	1.09164	0.98754	0.754423	0.742632	1.11339	7.33167	1.22606	1.23341	1280.49	1151.99	810.593	654.902	614.573	741.084	745.308	864.576	810.622	-0.390655	0.152419	0.367242	PF03106					GO:0003700,GO:0043565,GO:0006355
Glyma.08G271000.1	0	100	Glyma.08G271000.1.p	bHLH	459.088	416.468	262.852	120.268	177.409	173.822	11.1364	72.9189	226.26	1.53573	1.58975	2.02356	1.36035	1.83125	0.996362	0.87191	1.40841	0.912673	192.668	391.899	234.047	143.34	179.717	209.317	9.16459	150.805	43.1693	1.50116	1.63287	0.79392	0.634595	0.931172	0.884349	1.15911	0.802019	1.14172	-0.390527	-0.7734	-0.0413136	PF00010	PTHR11534:SF7,PTHR11534				GO:0046983
Glyma.12G056300.1	0	100	Glyma.12G056300.1.p	AP2	1.1652	1.09023	1.25766	1.20268	0.745415	1.43655	2.22729	1.42978	1.33882	85.2329	81.8722	57.6715	7.48193	12.8188	12.9527	2.61573	1.40841	20.0788	0.812944	1.09164	0.98754	0.754423	0.742632	1.11339	1.83292	1.22606	1.23341	63.0489	45.7203	62.7197	9.51892	12.1052	6.19044	5.79555	12.0303	18.2675	-0.390377	-0.25766	0.582525	PF00847	PTHR11795:SF332,PTHR11795			K09285	GO:0003700,GO:0006355
Glyma.20G176500.1	0	100	Glyma.20G176500.1.p	C2H2	216.727	246.392	213.803	398.086	319.038	317.477	184.865	238.774	282.49	592.023	637.49	971.31	597.874	832.304	903.7	889.349	525.335	815.929	281.279	191.037	315.025	416.442	319.332	355.171	148.466	273.411	193.645	568.941	563.339	547.011	736.765	601.537	739.316	847.31	734.649	861.999	-0.390191	-0.1678	0.131779	PF00096	PTHR10593:SF10,PTHR10593				GO:0046872
Glyma.05G013300.1	0	100	Glyma.05G013300.1.p	TCP	8.15638	13.0828	2.51533	2.40535	1.49083	2.87309	2.22729	4.28935	1.33882	9.21436	3.1795	2.02356	0.680175	2.74688	2.98909	3.48764	1.40841	3.65069	7.3165	4.36656	2.96262	3.01769	2.2279	3.34017	3.66584	2.45212	6.16704	3.75291	4.08217	3.17568	3.17297	4.65586	5.30609	9.27288	7.21817	2.28344	-0.3889	1.03363	1.13533	PF03634
Glyma.02G144400.1	0	100	Glyma.02G144400.1.p	C2H2	302.951	293.272	262.852	128.686	114.794	93.3755	37.8639	34.3148	30.7928	165.091	190.77	64.754	95.9047	36.625	65.7599	27.9011	47.8858	38.3322	261.768	211.778	336.751	127.498	102.483	143.627	56.8205	143.449	46.8695	87.0675	99.6049	134.966	50.133	64.2508	63.6731	19.7049	67.3696	49.094	-0.387058	-0.155271	0.254851	PF12171	PTHR10593
Glyma.19G144200.1	0	100	Glyma.19G144200.1.p	bHLH	255.178	242.031	240.214	275.413	257.914	222.665	895.369	371.744	275.796	1186.35	1139.85	907.568	1060.39	1170.17	1146.81	1328.79	1250.66	1251.27	359.321	277.276	341.689	318.367	245.069	405.274	958.616	590.96	806.649	887.939	849.907	735.17	1233.02	990.767	1228.36	1268.07	1079.52	1246.76	-0.386945	0.0315901	-0.0918912	PF00010	PTHR10985:SF42,PTHR10985				GO:0046983
Glyma.03G016600.1	0	100	Glyma.03G016600.1.p	HD-ZIP	386.846	384.851	359.692	309.088	300.402	219.792	233.865	217.327	313.283	54.5183	54.0515	28.3299	16.3242	8.24064	9.96362	15.6944	8.45044	43.8083	346.314	320.942	378.228	340.999	227.245	340.697	150.299	348.2	333.02	29.2727	31.8409	43.6656	8.88433	8.38054	8.84349	31.296	29.6747	26.2596	-0.385767	-0.403274	0.360289	PF01852,PF00046	PTHR24325:SF193,PTHR24325	KOG0483		K09338	GO:0003700,GO:0043565,GO:0006355
Glyma.04G080600.1	0	100	Glyma.04G080600.1.p	MYB	435.784	455.716	329.508	110.646	141.629	150.837	98.0006	68.6296	77.6514	439.218	461.028	240.804	97.9452	71.4188	41.8472	74.9843	64.7867	97.656	249.574	400.632	224.172	163.71	124.02	144.741	80.6484	40.4599	83.8718	277.715	275.954	319.95	59.6519	74.4937	57.4827	33.6142	79.3999	66.2198	-0.385284	-0.140376	-0.40564	PF00249	PTHR10641	KOG0048			GO:0003682
Glyma.01G064100.1	0	100	Glyma.01G064100.1.p	MIKC_MADS	5.82599	1.09023	1.25766	2.40535	0.745415	1.43655	2.22729	1.42978	1.33882	2.30359	4.76925	4.04712	4.08105	0.915626	2.98909	1.74382	7.04203	0.912673	1.62589	3.27492	1.97508	0.754423	0.742632	1.11339	1.83292	1.22606	3.70022	4.50349	1.63287	2.38176	2.53838	3.72469	0.884349	1.15911	3.20808	3.42516	-0.384546	-0.160009	-0.315707	PF01486,PF00319	PTHR11945:SF19,PTHR11945	KOG0014			GO:0003677,GO:0046983,GO:0003700,GO:0006355,GO:0005634
Glyma.11G022200.1	0	100	Glyma.11G022200.1.p	TALE	844.768	872.184	1031.28	1951.94	1678.67	1427.93	251.683	617.666	606.484	914.526	900.594	1356.8	1187.59	1366.11	1344.09	1694.12	719.695	1369.01	1686.05	1360.18	1735.11	1668.03	1624.88	1810.37	152.132	1349.89	310.819	821.887	791.124	817.738	1460.2	1019.63	1409.65	1349.2	968.037	1502.5	-0.383954	-0.00307721	0.0140121	PF07526,PF00046	PTHR11850:SF52,PTHR11850	KOG0773			GO:0003700,GO:0043565,GO:0006355,GO:0003677
Glyma.03G176600.1	0	100	Glyma.03G176600.1.p	WRKY	39.6167	33.7971	13.8343	26.4589	24.5987	20.1117	6.68186	14.2978	9.37172	66.0363	62.0003	52.6126	31.9682	17.3969	21.92	7.84719	19.7177	30.1182	25.2013	22.9244	30.6137	21.1239	13.3674	6.68034	12.8304	12.2606	8.63386	45.7855	50.6189	42.0778	15.8649	13.0364	13.2652	5.79555	19.2485	13.7006	-0.383491	-0.757503	-0.574151	PF03106					GO:0003700,GO:0043565,GO:0006355
Glyma.04G183700.1	0	100	Glyma.04G183700.1.p	Dof	110.694	122.106	113.19	81.782	73.0507	56.0253	13.3637	30.0254	33.4704	70.6435	65.1798	94.0957	46.2519	82.4064	47.8254	27.9011	25.3513	37.4196	98.3662	92.7894	73.0779	79.9689	49.7564	61.2364	12.8304	35.5557	16.0343	56.2937	62.0489	57.9562	36.8065	31.6598	19.4557	22.0231	30.4767	26.2596	-0.383103	-1.00524	-0.203205	PF02701					GO:0003677,GO:0006355
Glyma.06G117600.1	3e-133	100	Glyma.06G117600.1.p	MIKC_MADS	4.66079	1.09023	1.25766	1.20268	0.745415	1.43655	2.22729	1.42978	1.33882	2.30359	0.794875	2.02356	0.680175	1.83125	0.996362	1.74382	1.40841	0.912673	4.87766	3.27492	2.96262	2.26327	2.2279	3.34017	3.66584	7.35635	2.46682	1.50116	1.63287	0.79392	0.634595	0.931172	1.7687	1.15911	0.802019	1.14172	-0.382938	-0.0731074	-0.389626	PF01486,PF00319	PTHR11945:SF134,PTHR11945	KOG0014			GO:0003677,GO:0046983,GO:0003700,GO:0006355,GO:0005634
Glyma.14G057600.1	2e-137	100	Glyma.14G057600.1.p	LBD	39.6167	47.9701	67.9139	40.891	35.7799	41.6599	11.1364	14.2978	14.727	18.4287	17.4873	17.2003	10.8828	30.2157	48.8217	136.018	173.234	119.56	75.6038	42.5739	53.3271	12.0708	24.5069	14.4741	12.8304	8.5824	16.0343	15.0116	12.2465	13.4966	17.1341	11.1741	35.3739	54.4782	93.0342	92.4794	-0.382184	-0.497758	-0.837361	PF03195
Glyma.20G013000.1	8e-169	100	Glyma.20G013000.1.p	MYB	4.66079	1.09023	2.51533	2.40535	0.745415	1.43655	2.22729	1.42978	1.33882	2.30359	0.794875	1.01178	2.04053	0.915626	1.99272	0.87191	1.40841	0.912673	1.62589	2.18328	1.97508	0.754423	0.742632	1.11339	1.83292	1.22606	1.23341	0.750582	0.816433	1.58784	0.634595	0.931172	0.884349	1.15911	0.802019	1.14172	-0.381651	-1.01425	-0.0413136	PF00249	PTHR10641	KOG0048			GO:0003682
Glyma.02G010900.1	0	100	Glyma.02G010900.1.p	WRKY	76.903	73.0454	89.2942	105.836	214.68	160.893	296.229	251.642	249.02	1180.21	1301.21	1269.79	1387.56	1995.15	2944.25	2945.31	2149.23	2403.07	112.999	113.531	145.168	304.787	276.259	231.585	337.257	274.637	463.761	973.505	925.019	983.667	2063.07	1930.32	2268.35	2883.87	1818.98	3066.66	-0.380187	-0.0149478	0.0513927	PF03106					GO:0003700,GO:0043565,GO:0006355
Glyma.08G100900.1	0	100	Glyma.08G100900.1.p	ARR-B	3.49559	11.9925	3.77299	16.8375	17.89	28.7309	17.8183	74.3487	73.6349	145.894	178.052	144.685	242.823	177.631	249.09	195.308	154.925	217.216	6.50355	1.09164	2.96262	18.8606	12.6247	20.041	29.3267	49.0423	38.2357	125.347	88.1748	146.875	151.668	92.186	219.318	223.708	246.22	181.534	-0.378864	-0.53163	0.19919	PF00072,PF00249	PTHR26402,PTHR26402:SF38				GO:0000156,GO:0000160,GO:0006355,GO:0003682
Glyma.11G053100.1	0	100	Glyma.11G053100.1.p	WRKY	92.0506	78.4966	79.2329	109.444	156.537	90.5025	82.4096	44.3233	66.9408	254.163	369.617	705.212	168.683	347.938	283.963	149.969	225.345	166.106	83.7332	88.4228	113.567	126.743	87.6306	150.308	69.6509	112.797	157.876	337.011	399.236	285.811	215.128	203.927	188.366	170.389	178.85	192.951	-0.378854	-0.398358	0.00205106	PF03106,PF10533					GO:0003700,GO:0043565,GO:0006355
Glyma.18G018200.1	0	100	Glyma.18G018200.1.p	ERF	27.9647	13.0828	35.2146	19.2428	40.9978	27.2944	104.682	84.3572	40.1645	552.094	494.412	623.257	1649.42	2357.74	3128.58	2375.08	2043.6	2770.87	35.7695	30.5659	41.4767	24.1415	13.3674	10.0205	58.6534	28.1993	66.604	473.617	405.767	405.693	1606.16	1528.98	2547.81	1389.77	1553.51	1970.61	-0.377788	-0.328422	-0.549036	PF00847					GO:0003700,GO:0006355
Glyma.11G240600.1	0	100	Glyma.11G240600.1.p	C2H2	54.7643	31.6167	33.9569	126.281	165.482	140.782	111.364	197.31	178.063	189.662	255.95	306.57	233.3	272.857	280.974	333.07	543.645	237.295	44.7119	50.2154	64.1901	116.181	91.3438	204.864	111.808	106.667	140.609	184.643	185.33	209.595	208.147	171.336	218.434	261.959	286.321	365.351	-0.376102	-0.396659	-0.286079		PTHR10593,PTHR10593:SF10				GO:0046872
Glyma.11G064800.1	7e-163	100	Glyma.11G064800.1.p	HD-ZIP	6.99118	17.4437	11.319	57.7285	78.2686	61.7715	265.047	274.518	425.744	97.5187	74.7183	273.181	271.39	320.469	367.658	332.198	468.999	376.934	8.94238	7.64148	7.90032	12.8252	9.65422	7.79373	174.127	36.7817	277.517	137.357	100.421	105.591	275.414	216.963	328.093	221.39	471.587	351.65	-0.375399	-0.225856	-0.173512	PF00046	PTHR24326:SF219,PTHR24326	KOG0483			GO:0003700,GO:0043565,GO:0006355
Glyma.20G108600.1	0	100	Glyma.20G108600.1.p	G2-like	86.2246	53.4213	44.0183	28.8642	25.3441	37.3502	278.411	72.9189	52.2139	232.663	298.873	134.567	488.366	810.329	1001.34	973.924	707.02	824.143	39.0213	54.582	21.7259	39.23	28.22	34.5151	229.115	60.0768	233.114	162.876	162.47	188.159	866.222	617.367	1015.23	802.104	581.464	935.069	-0.375364	0.119589	-0.111584	PF00249					GO:0003682
Glyma.18G126800.1	0	100	Glyma.18G126800.1.p	HD-ZIP	13.9824	11.9925	7.54599	4.81071	6.70873	2.87309	4.45457	7.14892	2.67763	1.53573	1.58975	2.02356	0.680175	0.915626	0.996362	0.87191	8.45044	0.912673	15.4459	8.73312	13.8256	9.8075	9.65422	5.56695	5.49876	7.35635	1.23341	0.750582	1.63287	1.58784	0.634595	0.931172	0.884349	1.15911	0.802019	1.14172	-0.374696	-0.0813071	-1.72185	PF00046,PF02183	PTHR24326,PTHR24326:SF218	KOG0483			GO:0003700,GO:0043565,GO:0006355,GO:0003677,GO:0005634
Glyma.11G138600.1	0	100	Glyma.11G138600.1.p	GRAS	124.676	160.264	171.042	223.698	196.044	172.386	73.5005	68.6296	113.799	172.001	124.001	179.085	105.427	111.706	85.6871	140.378	109.856	140.552	214.617	221.603	283.424	149.376	142.585	129.153	93.4788	93.1804	78.9381	117.841	122.465	126.233	104.074	84.7366	86.6662	156.48	125.115	138.148	-0.374223	-0.136535	0.103132	PF03514
Glyma.01G195800.1	7e-127	100	Glyma.01G195800.1.p	bZIP	3.49559	4.36092	5.03066	18.0402	20.1262	14.3655	8.90915	5.71913	6.69408	38.3932	41.3335	99.1546	23.8061	20.1438	43.8399	45.3393	39.4354	21.9041	3.25178	9.82476	3.95016	14.334	11.1395	8.90712	12.8304	6.13029	6.16704	48.7878	40.0052	49.2231	19.0378	18.6234	28.2992	30.1369	28.0707	20.551	-0.374165	-0.412453	-0.437767	PF00170	PTHR22952:SF60,PTHR22952				GO:0003700,GO:0043565,GO:0006355
Glyma.15G037000.1	0	100	Glyma.15G037000.1.p	GRAS	6.99118	4.36092	1.25766	1.20268	2.98166	2.87309	11.1364	4.28935	9.37172	125.162	127.975	45.5302	54.414	78.7439	78.7126	224.953	349.285	139.639	2.43883	4.36656	1.97508	1.50885	0.742632	4.45356	5.49876	6.13029	1.23341	73.5571	105.32	51.6048	98.3622	56.8015	70.7479	204.003	136.343	98.188	-0.373885	0.0925756	-0.702984	PF03514
Glyma.03G246400.1	0	100	Glyma.03G246400.1.p	B3	1.1652	2.18046	3.77299	1.20268	2.98166	2.87309	6.68186	4.28935	6.69408	1.53573	2.38463	5.05891	5.4414	2.74688	2.98909	2.61573	4.22522	2.73802	3.25178	1.09164	0.98754	1.50885	3.71316	2.22678	7.33167	1.22606	13.5675	4.50349	1.63287	0.79392	1.90378	2.79351	3.53739	4.63644	5.61413	5.7086	-0.373683	-0.440793	0.736444	PF02362					GO:0003677
Glyma.07G016500.1	0	100	Glyma.07G016500.1.p	HD-ZIP	954.297	1174.18	1241.31	992.208	1090.54	1285.71	392.002	939.368	966.626	1729.23	1759.06	1567.25	2446.59	1837.66	1028.25	2013.24	1532.35	2017.01	532.478	654.984	605.362	623.908	570.342	478.757	196.122	400.921	403.324	1221.95	1227.1	1455.26	1231.11	1227.28	1354.82	1081.45	1265.59	1166.84	-0.372799	-0.47838	-0.662695	PF01852,PF00046,PF08670	PTHR24326:SF218,PTHR24326			K09338	GO:0003700,GO:0043565,GO:0006355
Glyma.03G261800.1	0	100	Glyma.03G261800.1.p	MYB_related	2297.77	2622	2721.59	3135.38	3109.13	2383.23	1311.87	1451.23	1329.44	933.722	887.081	1473.15	516.933	548.46	531.061	235.416	59.1531	137.814	4000.5	3319.68	3906.71	1798.55	1676.12	1912.8	731.334	635.098	804.182	959.244	786.225	800.272	563.52	378.056	482.854	91.5697	110.679	101.613	-0.371736	-0.164486	-0.508894	PF00249	PTHR12802,PTHR12802:SF29				GO:0003682
Glyma.11G140400.1	0	100	Glyma.11G140400.1.p	WOX	1.1652	1.09023	1.25766	1.20268	0.745415	1.43655	2.22729	2.85957	1.33882	2.30359	0.794875	1.01178	0.680175	1.83125	0.996362	0.87191	1.40841	0.912673	0.812944	1.09164	0.98754	0.754423	0.742632	1.11339	9.16459	2.45212	2.46682	0.750582	1.63287	0.79392	0.634595	0.931172	0.884349	1.15911	0.802019	1.14172	-0.371393	-0.517713	-0.0413136	PF00046					GO:0003700,GO:0043565,GO:0006355
Glyma.09G242600.1	8e-154	100	Glyma.09G242600.1.p	ERF	3.49559	7.63161	8.80365	2.40535	4.47249	2.87309	2.22729	2.85957	1.33882	705.667	871.183	1487.32	506.05	244.472	211.229	231.056	828.143	252.81	5.69061	4.36656	6.91278	1.50885	5.19843	3.34017	1.83292	1.22606	3.70022	850.41	818.066	701.032	295.087	567.083	259.114	202.844	262.26	192.951	-0.370908	0.221416	-0.995497	PF00847					GO:0003700,GO:0006355
Glyma.11G145800.1	0	100	Glyma.11G145800.1.p	HD-ZIP	1416.88	1443.46	1382.17	1196.66	1248.57	1090.34	400.912	726.33	838.099	1970.34	1942.68	2046.83	2482.64	2144.4	1312.21	1234.63	1525.3	1614.52	853.591	864.578	798.92	782.337	661.685	859.537	252.943	603.22	526.665	1334.54	1490.81	1789.5	1158.14	1115.54	1328.29	842.673	1453.26	925.935	-0.368995	-0.721493	-0.441204	PF08670,PF01852,PF00046	PTHR24326:SF218,PTHR24326	KOG0483		K09338	GO:0003700,GO:0043565,GO:0006355
Glyma.03G023100.1	7e-160	100	Glyma.03G023100.1.p	LBD	2.33039	1.09023	1.25766	1.20268	0.745415	1.43655	2.22729	1.42978	1.33882	1.53573	4.76925	7.08247	3.40088	1.83125	19.9272	14.8225	59.1531	8.21405	1.62589	2.18328	6.91278	1.50885	0.742632	1.11339	12.8304	6.13029	3.70022	1.50116	4.8986	3.9696	17.7687	19.5546	15.9183	18.5458	16.0404	27.4013	-0.368553	1.08146	-0.40698	PF03195
Glyma.15G221600.1	0	100	Glyma.15G221600.1.p	AP2	15.1476	13.0828	22.638	7.21606	8.94498	8.61928	15.591	11.4383	4.01645	155.108	120.821	61.7187	27.8872	32.9625	27.8981	22.6697	80.2791	39.2449	7.3165	20.7412	13.8256	3.01769	10.3969	2.22678	9.16459	11.0345	7.40045	96.8251	74.2954	90.5069	23.48	28.8663	34.4896	12.7502	41.705	18.2675	-0.368007	-0.0314203	-0.96738	PF00847	PTHR11795:SF332,PTHR11795				GO:0003700,GO:0006355
Glyma.17G057100.1	0	100	Glyma.17G057100.1.p	WRKY	153.806	129.737	139.601	168.375	193.062	106.304	167.047	235.914	333.365	2157.7	1983.21	3531.12	925.038	1576.71	1749.61	1517.12	4440.7	1724.04	179.661	135.363	193.558	196.15	154.467	224.905	192.456	315.097	202.279	2082.87	1992.1	1876.83	1213.35	939.552	1090.4	1676.07	1678.63	1696.6	-0.366284	-0.390462	-0.604803	PF10533,PF03106					GO:0003700,GO:0043565,GO:0006355
Glyma.13G274300.1	0	100	Glyma.13G274300.1.p	NAC	36.1211	18.5339	13.8343	6.01338	4.47249	8.61928	2.22729	5.71913	2.67763	3.07145	3.97438	2.02356	0.680175	3.6625	0.996362	0.87191	1.40841	0.912673	14.633	12.008	15.8006	6.78981	2.97053	2.22678	1.83292	7.35635	3.70022	2.25175	0.816433	3.9696	0.634595	0.931172	0.884349	1.15911	1.60404	1.14172	-0.365885	-1.12373	0.290367	PF02365					GO:0003677,GO:0006355
Glyma.11G164800.1	2e-129	100	Glyma.11G164800.1.p	LBD	2.33039	6.54138	1.25766	1.20268	3.72707	2.87309	2.22729	2.85957	1.33882	43.7682	33.3848	24.2827	15.644	63.1782	31.8836	7.84719	30.9849	27.3802	2.43883	4.36656	2.96262	0.754423	0.742632	6.68034	1.83292	1.22606	1.23341	21.7669	22.0437	34.9325	59.0173	42.8339	30.9522	5.79555	28.0707	5.7086	-0.365341	0.262561	-0.742517	PF03195
Glyma.11G052100.1	0	100	Glyma.11G052100.1.p	MYB	170.119	170.076	236.441	282.629	786.413	324.66	1171.55	674.858	871.57	1486.58	1476.08	1544.99	1016.86	1647.21	1373.98	2727.34	3023.85	2648.58	365.825	287.101	408.841	310.822	285.171	232.698	623.192	245.212	563.668	1207.69	1170.77	1127.37	890.336	744.006	984.28	1768.8	1878.33	1842.74	-0.362626	-0.624853	-0.613577	PF00249	PTHR10641	KOG0048		K09422	GO:0003682
Glyma.12G196900.1	3e-177	100	Glyma.12G196900.1.p	bHLH	1.1652	5.45115	1.25766	7.21606	9.69039	2.87309	20.0456	17.1574	17.4046	5.37505	4.76925	8.09425	19.0449	44.8657	16.9382	44.4674	1.40841	25.5548	1.62589	1.09164	0.98754	3.77212	6.68369	15.5875	7.33167	4.90423	8.63386	4.50349	5.71503	3.9696	9.51892	11.1741	18.5713	20.864	9.62423	15.9841	-0.362307	-1.04201	-0.620172	PF00010					GO:0046983
Glyma.11G047700.1	0	100	Glyma.11G047700.1.p	GRAS	108.363	133.008	74.2022	44.499	72.3053	28.7309	35.6366	24.3063	13.3882	261.842	230.514	592.904	146.238	231.653	275.992	164.791	119.715	132.338	69.1002	91.6977	103.692	59.5994	75.0059	44.5356	23.8279	33.1036	30.8352	337.011	269.423	238.176	185.302	167.611	204.285	246.891	175.642	184.959	-0.361682	-0.230845	0.54336	PF03514
Glyma.13G153200.1	0	100	Glyma.13G153200.1.p	bZIP	1.1652	2.18046	2.51533	3.60803	5.2179	4.30964	100.228	58.6211	24.0987	72.1792	67.5644	80.9425	131.954	144.669	172.371	210.13	252.105	187.098	3.25178	4.36656	0.98754	6.03539	2.97053	7.79373	109.975	45.3641	87.572	53.2913	64.4982	53.9866	153.572	121.052	163.605	148.366	174.038	173.542	-0.361466	-0.0350105	-0.388776	PF00170	PTHR22952:SF35,PTHR22952				GO:0003700,GO:0043565,GO:0006355
Glyma.08G301100.1	0	100	Glyma.08G301100.1.p	NAC	1.1652	1.09023	1.25766	1.20268	1.49083	1.43655	20.0456	17.1574	9.37172	97.5187	75.5132	64.754	14.9639	32.9625	30.8872	13.0787	2.81681	28.2928	0.812944	1.09164	0.98754	0.754423	0.742632	1.11339	18.3292	4.90423	18.5011	65.3006	57.9668	61.9258	19.0378	22.3481	19.4557	11.5911	44.111	25.1179	-0.360632	-0.373386	0.871047	PF02365					GO:0003677,GO:0006355
Glyma.19G260900.1	0	100	Glyma.19G260900.1.p	MYB_related	1369.11	1572.11	1682.75	2212.93	1675.69	1820.1	585.776	471.828	515.444	918.365	865.619	1222.23	777.44	794.764	689.482	598.131	284.498	318.523	2477.04	1983.51	2380.96	1299.87	1112.46	1524.23	300.599	332.262	288.618	780.605	771.529	789.951	758.975	471.173	590.745	285.141	241.408	323.107	-0.360155	-0.312753	-0.499467	PF00249	PTHR12802,PTHR12802:SF29				GO:0003682
Glyma.01G136300.1	0	100	Glyma.01G136300.1.p	GRAS	469.575	684.665	592.36	389.667	290.712	188.188	69.0459	188.731	242.326	1032.78	936.363	705.212	550.262	519.16	407.512	522.274	202.81	536.651	536.543	423.556	597.462	250.469	167.092	180.369	42.1571	356.783	148.009	680.778	717.645	685.153	367.43	333.359	389.998	439.303	433.09	404.169	-0.360127	-0.437235	0.0168534	PF03514
Glyma.10G010300.1	2e-178	100	Glyma.10G010300.1.p	MYB	5.82599	16.3535	16.3496	19.2428	29.8166	28.7309	57.9095	100.085	81.6678	18.4287	36.5643	43.5066	69.3779	141.922	240.123	265.933	211.261	182.535	22.7624	7.64148	13.8256	33.1946	30.4479	28.9481	285.935	30.6514	239.281	37.5291	13.8794	25.4055	222.743	162.024	211.359	336.142	59.3494	198.659	-0.35875	0.401137	-0.151042	PF00249	PTHR10641	KOG0048		K09422	GO:0003682
Glyma.13G073400.1	0	100	Glyma.13G073400.1.p	MYB	150.31	124.286	132.055	86.5927	60.3786	112.051	24.5002	82.9274	78.9902	110.572	109.693	74.8718	89.7831	73.2501	79.7089	74.9843	63.3783	68.4504	88.6109	82.9646	72.0904	70.9158	74.2632	141.4	27.4938	66.2071	24.6682	86.317	65.3147	78.5981	80.5935	83.8054	84.8975	79.9786	85.014	89.0542	-0.358311	0.0384376	0.296768	PF00249	PTHR10641,PTHR10641:SF30	KOG0048			GO:0003682
Glyma.13G228900.1	0	100	Glyma.13G228900.1.p	G2-like	73.4074	82.8575	51.5642	24.0535	23.8533	12.9289	33.4093	34.3148	37.4869	23.8038	11.9231	18.2121	8.1621	10.0719	17.9345	13.9506	1.40841	5.47604	56.9061	43.6656	53.3271	19.615	13.3674	36.7419	23.8279	33.1036	28.3684	19.5151	12.2465	10.321	13.9611	6.5182	16.8026	8.11377	4.01009	5.7086	-0.358104	0.0437419	-0.224503	PF00249					GO:0003682
Glyma.13G094400.1	0	100	Glyma.13G094400.1.p	MYB	1.1652	1.09023	1.25766	1.20268	0.745415	1.43655	4.45457	5.71913	2.67763	376.253	422.874	427.983	650.928	639.107	787.126	492.629	350.693	456.336	0.812944	1.09164	0.98754	0.754423	0.742632	1.11339	14.6633	3.67817	6.16704	288.224	304.53	365.203	497.522	587.569	688.023	351.21	367.325	432.712	-0.357233	-0.228327	-0.174935	PF00249	PTHR10641	KOG0048		K09422	GO:0003682
Glyma.13G250300.1	1e-152	100	Glyma.13G250300.1.p	bHLH	4.66079	9.81207	13.8343	86.5927	400.288	129.289	26.7274	5.71913	5.35527	5.37505	0.794875	2.02356	10.8828	14.65	7.97089	6.97528	16.9009	5.47604	16.2589	10.9164	8.88786	187.851	418.845	136.947	7.33167	7.35635	12.3341	0.750582	3.26573	2.38176	4.44216	9.31172	10.6122	4.63644	18.4464	6.85032	-0.356839	-0.459448	0.0282783	PF00010	PTHR12565,PTHR12565:SF26				GO:0046983
Glyma.01G236300.1	0	100	Glyma.01G236300.1.p	CPP	505.696	508.047	462.82	258.576	289.966	268.634	171.501	160.136	279.813	306.378	288.54	217.533	121.751	136.428	123.549	88.063	66.1951	176.146	355.257	600.402	430.567	338.736	233.187	285.028	313.429	209.656	238.048	174.135	195.944	264.375	83.1319	120.121	96.394	74.1831	138.749	61.6529	-0.356763	-0.349283	-0.266976	PF03638	PTHR12446:SF4,PTHR12446	KOG1171
Glyma.19G109100.1	0	100	Glyma.19G109100.1.p	NAC	31.4603	52.3311	23.8956	45.7017	55.1607	25.8578	2307.47	616.237	544.898	403.896	458.643	1184.8	907.354	1585.86	2333.48	1657.5	363.369	982.948	19.5107	28.3826	27.6511	58.0906	55.6974	24.4946	2164.68	454.867	1282.74	609.473	601.711	389.021	2162.7	1221.7	1965.02	1199.68	862.17	1070.93	-0.355491	0.148346	0.0606473	PF02365					GO:0003677,GO:0006355
Glyma.18G182400.1	0	100	Glyma.18G182400.1.p	MYB_related	216.727	285.64	271.656	329.533	338.418	462.568	37.8639	144.408	186.096	68.3399	83.4619	74.8718	164.602	65.9251	71.738	59.2899	12.6757	48.3716	172.344	193.22	146.156	217.274	274.774	139.174	38.4913	160.614	106.073	39.0303	64.4982	73.8346	78.0552	93.1172	90.2036	45.2053	32.8828	39.9602	-0.35391	-0.20969	-0.0277055		PTHR14014
Glyma.04G033800.1	0	100	Glyma.04G033800.1.p	BES1	158.467	160.264	145.889	202.05	152.065	143.655	46.773	114.383	108.444	324.038	337.822	477.561	174.805	224.328	175.36	191.82	281.681	298.444	131.697	120.08	134.305	154.657	105.454	140.287	43.99	133.64	113.474	298.732	265.341	327.889	75.5168	108.016	127.346	172.707	315.193	239.761	-0.353248	-0.885937	-0.0852299	PF05687				K14503
Glyma.17G128500.1	0	100	Glyma.17G128500.1.p	Trihelix	1611.47	1299.55	1255.15	733.633	603.041	837.507	320.729	846.432	761.787	154.341	131.949	150.755	133.995	98.8876	79.7089	182.229	177.459	171.582	1296.65	1105.83	1155.42	593.731	541.379	840.609	185.125	1273.87	469.929	107.333	114.301	120.676	100.266	87.5301	113.197	229.504	226.971	229.486	-0.35248	-0.054548	0.368679	PF10545,PF00753,PF07521	PTHR11203:SF24,PTHR11203	KOG1137			GO:0016787
Glyma.17G002200.1	0	100	Glyma.17G002200.1.p	ZF-HD	192.258	270.377	159.723	147.929	108.831	139.345	13.3637	35.7446	93.7172	6.14291	3.97438	2.02356	2.04053	1.83125	0.996362	0.87191	1.40841	1.82535	134.949	177.937	181.707	132.024	99.5127	155.875	12.8304	82.1459	23.4348	2.25175	4.08217	3.17568	0.634595	0.931172	0.884349	1.15911	1.60404	1.14172	-0.352414	-0.990521	-0.0723406	PF04770
Glyma.13G325200.1	0	100	Glyma.13G325200.1.p	ARF	540.652	576.732	710.58	1598.36	1687.62	1706.62	238.32	863.589	1283.93	328.646	350.54	327.817	282.953	163.897	135.505	96.7821	166.192	140.552	841.397	742.315	865.085	1660.49	1852.12	1886.08	91.6459	740.539	265.183	223.673	266.157	299.308	157.38	147.125	158.298	85.7742	131.531	87.9125	-0.351717	-0.331501	-0.402821	PF06507,PF02309,PF02362					GO:0006355,GO:0005634,GO:0003677,GO:0009725
Glyma.01G041700.1	0	100	Glyma.01G041700.1.p	HD-ZIP	395.002	558.198	337.054	1573.1	1575.81	909.334	777.323	1302.53	1696.28	575.13	837.004	917.686	795.125	697.707	460.319	576.333	1284.47	893.506	447.119	383.165	523.396	1021.49	1066.42	719.25	650.686	740.539	939.857	510.396	573.136	742.316	230.358	291.457	287.413	608.533	989.691	833.456	-0.351652	-1.27119	-0.179735	PF02183,PF00046	PTHR24326,PTHR24326:SF218	KOG0483			GO:0003700,GO:0043565,GO:0006355,GO:0003677,GO:0005634
Glyma.19G181900.1	0	100	Glyma.19G181900.1.p	ARF	349.559	323.798	396.164	537.597	496.446	514.284	472.185	500.424	597.112	542.112	555.618	672.835	746.832	1007.19	988.391	1216.32	695.753	838.746	484.515	334.042	486.857	392.3	317.104	449.809	406.908	392.338	452.661	439.841	510.271	438.244	897.317	690.929	893.192	765.013	695.35	956.762	-0.350832	-0.144269	-0.186566	PF02309,PF02362,PF06507					GO:0006355,GO:0005634,GO:0003677,GO:0009725
Glyma.04G012500.1	0	100	Glyma.04G012500.1.p	bHLH	721.257	851.47	706.807	248.954	313.074	175.259	797.369	297.395	293.201	136.68	122.411	232.71	133.314	286.591	464.305	185.717	263.372	171.582	1049.51	740.132	1101.11	196.15	218.334	149.194	742.332	335.94	550.1	129.851	120.832	134.966	318.567	208.582	286.529	354.688	178.048	248.895	-0.350783	-0.119931	0.332658	PF00010	PTHR12565,PTHR12565:SF7				GO:0046983
Glyma.U019400.1	0	100	Glyma.U019400.1.p	C2H2	415.975	320.528	313.158	341.56	336.182	278.69	60.1367	150.127	198.145	629.648	639.08	385.489	550.942	541.135	518.108	462.113	428.155	481.891	329.242	280.551	341.689	224.818	193.827	320.656	27.4938	291.802	87.572	393.305	475.981	427.923	443.582	417.165	532.378	434.666	591.088	558.301	-0.350738	-0.208902	0.207175		PTHR10593
Glyma.14G096800.1	0	100	Glyma.14G096800.1.p	HSF	33.7907	26.1655	21.3803	221.293	209.462	281.563	4608.26	4576.74	5552.07	18.4287	12.718	15.1767	34.0088	33.8782	50.8145	531.865	747.864	864.301	17.8848	36.0241	17.7757	111.655	177.489	141.4	4710.6	1530.12	3237.7	8.2564	10.6136	17.4662	31.0951	30.7287	56.5983	213.276	1067.49	646.214	-0.350332	-0.0033981	-0.153985	PF00447	PTHR10015,PTHR10015:SF7	KOG0627			GO:0003700,GO:0043565,GO:0006355,GO:0005634
Glyma.03G191100.1	0	100	Glyma.03G191100.1.p	HSF	151.476	100.301	124.509	591.717	889.28	672.304	490.003	2067.47	3546.53	142.823	240.847	188.191	208.134	197.775	200.269	438.571	319.708	547.604	156.085	128.813	171.832	833.638	1224.6	801.64	472.893	1702.99	870.786	141.109	143.692	164.342	162.456	169.473	181.291	453.212	712.193	566.293	-0.348489	-0.24016	0.407162	PF00447	PTHR10015:SF7,PTHR10015	KOG0627			GO:0003700,GO:0043565,GO:0006355,GO:0005634
Glyma.08G271900.1	0	100	Glyma.08G271900.1.p	bHLH	256.343	274.738	274.171	489.489	1156.14	294.492	249.456	247.352	283.829	429.236	446.72	737.589	276.831	412.032	343.745	507.452	364.777	452.686	332.494	260.902	409.829	380.229	297.053	286.141	166.796	304.062	187.478	432.335	411.482	423.953	215.762	224.412	305.1	596.942	449.131	455.547	-0.347939	-0.470448	0.180619	PF00010	PTHR11514,PTHR11514:SF7			K13422	GO:0046983
Glyma.16G147200.1	0	100	Glyma.16G147200.1.p	bHLH	71.077	52.3311	64.1409	55.3231	71.5598	64.6446	69.0459	25.7361	37.4869	29.1788	17.4873	24.2827	12.2432	13.7344	13.9491	4.35955	1.40841	14.6028	52.8414	52.3987	65.1776	51.3008	68.3222	48.9891	78.8155	50.2684	72.7711	18.7646	17.9615	19.0541	6.98054	6.5182	4.42174	18.5458	15.2384	3.42516	-0.347026	-1.15574	0.869166	PF00010	PTHR12565,PTHR12565:SF7				GO:0046983
Glyma.16G026400.1	0	100	Glyma.16G026400.1.p	WRKY	102.537	168.986	148.404	155.145	117.776	116.36	11.1364	20.017	10.7105	132.073	270.258	529.162	574.068	989.792	1148.81	372.306	302.807	222.692	127.632	80.7813	132.33	285.926	155.953	144.741	60.4863	69.8853	67.8374	283.72	280.853	168.311	974.103	954.451	881.696	412.643	560.611	382.476	-0.345958	0.0509874	0.594597	PF03106					GO:0003700,GO:0043565,GO:0006355
Glyma.01G074200.1	0	100	Glyma.01G074200.1.p	ERF	1.1652	3.27069	1.25766	1.20268	0.745415	2.87309	8.90915	1.42978	6.69408	21.5002	23.8463	21.2474	8.84228	14.65	9.96362	8.7191	1.40841	5.47604	0.812944	1.09164	0.98754	0.754423	0.742632	2.22678	1.83292	1.22606	1.23341	18.7646	12.2465	21.4358	9.51892	7.44937	6.19044	6.95466	5.61413	6.85032	-0.344531	-0.530705	0.315604	PF00847					GO:0003700,GO:0006355
Glyma.11G054600.1	0	100	Glyma.11G054600.1.p	bHLH	133.998	98.1207	108.159	246.549	209.462	290.182	376.411	188.731	160.658	492.201	516.669	409.771	2012.64	2332.1	2887.46	4109.31	3675.94	3342.21	85.3591	106.981	87.891	307.05	208.68	420.861	395.91	199.847	381.123	367.785	351.066	399.342	2136.68	1464.73	2638.01	3148.14	3060.5	3562.17	-0.34334	-0.21302	-0.187573	PF00010	PTHR10014,PTHR10014:SF30				GO:0046983
Glyma.13G337300.1	0	100	Glyma.13G337300.1.p	GRAS	36.1211	28.346	26.411	43.2964	72.3053	40.2233	82.4096	140.119	164.674	31.4824	36.5643	55.648	51.6933	63.1782	49.8181	151.712	49.2942	112.259	21.9495	29.4743	33.5763	35.4579	40.8448	35.6285	65.9851	96.8585	59.2036	30.7739	30.208	36.5203	39.9795	40.9715	62.7888	99.6835	56.9433	91.3377	-0.343276	-0.19629	-0.337252	PF03514
Glyma.05G148800.1	0	100	Glyma.05G148800.1.p	MIKC_MADS	10.4868	1.09023	3.77299	3.60803	0.745415	2.87309	6.68186	2.85957	4.01645	1.53573	2.38463	5.05891	5.4414	4.57813	4.98181	1.74382	1.40841	1.82535	2.43883	5.4582	2.96262	2.26327	0.742632	2.22678	5.49876	6.13029	8.63386	2.25175	2.4493	2.38176	2.53838	5.58703	1.7687	2.31822	2.40606	1.14172	-0.342275	-0.60045	0.236934	PF01486,PF00319	PTHR11945,PTHR11945:SF19	KOG0014			GO:0003677,GO:0046983,GO:0003700,GO:0006355,GO:0005634
Glyma.17G138100.1	0	100	Glyma.17G138100.1.p	NAC	33.7907	25.0753	47.7912	32.4723	20.8716	14.3655	8.90915	12.868	20.0823	36.8575	25.436	35.4123	45.5717	43.9501	34.8727	28.773	18.3093	21.9041	27.6401	27.291	27.6511	15.0885	10.3969	5.56695	14.6633	9.80846	11.1007	24.0186	23.6766	29.3751	29.1914	27.004	25.6461	9.27288	23.2585	15.9841	-0.34227	-0.604019	-0.507867	PF02365					GO:0003677,GO:0006355
Glyma.08G294000.1	0	100	Glyma.08G294000.1.p	bHLH	202.744	199.512	184.877	199.644	213.934	214.045	218.274	221.616	270.441	162.787	172.488	106.237	92.5038	95.2251	74.7271	49.6989	50.7026	112.259	143.078	153.921	138.256	181.816	227.988	168.122	192.456	187.587	246.682	120.093	99.6049	128.615	53.9406	102.429	63.6731	53.3191	93.0342	52.5192	-0.342068	-0.254294	-0.0967071	PF00010	PTHR12565,PTHR12565:SF7				GO:0046983
Glyma.11G138100.1	0	100	Glyma.11G138100.1.p	GRAS	87.3898	101.391	90.5518	153.943	114.794	106.304	6.68186	72.9189	74.9737	107.501	110.488	138.614	104.067	125.441	108.603	135.146	121.123	130.512	114.625	76.4148	136.28	98.8295	80.2043	131.38	14.6633	125.058	49.3363	99.8274	104.503	77.0103	101.535	110.809	109.659	183.139	127.521	154.132	-0.341997	-0.0704193	0.26507	PF03514
Glyma.02G269900.1	0	100	Glyma.02G269900.1.p	HB-other	6.99118	3.27069	5.03066	1.20268	0.745415	1.43655	2.22729	1.42978	1.33882	15.3573	12.718	3.03534	8.84228	2.74688	3.98545	0.87191	12.6757	7.30138	3.25178	3.27492	0.98754	1.50885	0.742632	2.22678	1.83292	11.0345	1.23341	3.75291	7.3479	13.4966	1.26919	0.931172	2.65305	3.47733	0.802019	2.28344	-0.338898	-1.68213	-1.66759	PF00046,PF03791,PF03790	PTHR11850:SF48,PTHR11850	KOG0773			GO:0003700,GO:0043565,GO:0006355,GO:0003677,GO:0005634
Glyma.09G133600.1	0	100	Glyma.09G133600.1.p	GRAS	241.196	196.241	199.969	194.834	344.382	152.274	895.369	417.497	337.382	492.968	540.515	974.345	514.212	847.87	715.388	1234.63	1040.81	978.385	229.25	191.037	303.175	254.995	252.495	153.648	747.831	231.725	520.498	538.918	552.725	496.2	566.059	433.926	618.16	1270.39	813.247	969.321	-0.338568	-0.360487	-0.09193	PF03514
Glyma.20G005800.1	0	100	Glyma.20G005800.1.p	C2H2	426.462	438.273	426.348	465.436	518.809	380.685	40.0912	185.872	204.839	85.2329	78.6927	82.9661	46.2519	36.625	36.8654	29.645	5.63362	44.721	438.177	341.683	491.795	414.933	395.08	366.305	54.9876	463.45	92.5056	63.0489	73.479	58.7501	26.653	20.4858	30.0679	37.0915	68.9736	49.094	-0.338348	-0.633137	0.955685		PTHR10593	KOG3576			GO:0046872
Glyma.03G141200.1	0	100	Glyma.03G141200.1.p	bHLH	1154.71	1241.77	1191.01	519.556	489.738	439.583	73.5005	230.195	322.655	61.4291	33.3848	55.648	20.4053	10.9875	11.9563	13.0787	22.5345	12.7774	723.52	432.289	739.667	312.331	338.64	248.286	119.14	358.009	238.048	45.7855	38.3724	34.9325	8.88433	6.5182	11.4965	15.0684	9.62423	10.2755	-0.337341	-0.688447	-0.468684	PF00010	PTHR12565,PTHR12565:SF7				GO:0046983
Glyma.09G278100.1	2e-108	100	Glyma.09G278100.1.p	bHLH	399.663	313.986	388.618	266.994	206.48	395.05	60.1367	74.3487	58.9079	19.1966	23.8463	13.1532	19.0449	9.15626	12.9527	40.1079	77.4623	15.5154	378.019	290.376	397.978	260.276	349.78	427.542	29.3267	100.537	37.0022	8.2564	18.778	17.4662	5.71135	13.0364	9.72784	8.11377	15.2384	9.13377	-0.336642	-0.531302	-2.03447
Glyma.20G160200.1	0	100	Glyma.20G160200.1.p	Nin-like	587.26	610.529	562.176	544.813	536.699	476.934	167.047	434.654	390.934	1058.88	1085	926.792	1133.17	1179.33	1299.26	1475.27	2537.95	1277.74	691.815	614.593	608.324	466.988	526.526	496.572	135.636	452.415	271.35	897.696	781.327	752.636	1356.76	1196.56	1644.89	1564.8	1211.85	1541.32	-0.336617	0.217074	-0.293176	PF02042,PF00564					GO:0005515
Glyma.08G141000.1	0	100	Glyma.08G141000.1.p	NF-YB	18.6432	16.3535	25.1533	51.7151	52.9245	31.604	4.45457	8.5787	2.67763	33.0181	52.4618	25.2945	15.644	3.6625	4.98181	10.4629	18.3093	19.1661	26.0142	14.1913	32.5888	44.511	69.8074	17.8142	3.66584	41.686	12.3341	32.275	27.7587	27.7872	6.34595	2.79351	2.65305	9.27288	34.4868	10.2755	-0.334988	-1.04239	0.172719	PF00808	PTHR11064,PTHR11064:SF9	KOG0869			GO:0003677,GO:0043565,GO:0005622
Glyma.07G201800.1	0	100	Glyma.07G201800.1.p	NAC	65.2511	64.3236	50.3066	34.8776	67.0873	54.5888	84.6369	68.6296	62.9244	180.448	99.3594	314.664	255.746	172.138	149.454	200.539	226.753	207.177	49.5896	62.2235	39.5016	61.8627	65.3516	38.9686	87.9801	64.9811	69.0709	130.601	153.489	187.365	177.052	179.716	137.074	141.411	185.266	147.282	-0.334484	-0.225366	-0.420786	PF02365					GO:0003677,GO:0006355
Glyma.04G081700.1	0	100	Glyma.04G081700.1.p	CPP	24.4691	20.7144	26.411	4.81071	3.72707	14.3655	2.22729	1.42978	4.01645	15.3573	9.5385	4.04712	4.76123	5.49376	0.996362	4.35955	1.40841	2.73802	5.69061	20.7412	20.7383	3.01769	2.97053	12.2473	1.83292	2.45212	3.70022	4.50349	7.3479	11.1149	1.26919	1.86234	3.53739	3.47733	3.20808	3.42516	-0.333693	-0.754571	0.249316	PF03638	PTHR12446:SF7,PTHR12446
Glyma.10G155900.1	0	100	Glyma.10G155900.1.p	NF-YC	10.4868	15.2632	8.80365	1.20268	13.4175	2.87309	8.90915	1.42978	4.01645	0.767864	3.1795	2.02356	1.36035	0.915626	3.98545	0.87191	1.40841	1.82535	7.3165	3.27492	9.8754	0.754423	1.48526	5.56695	1.83292	2.45212	3.70022	0.750582	0.816433	3.17568	0.634595	0.931172	0.884349	1.15911	0.802019	1.14172	-0.332247	-1.35364	-0.404021	PF00808	PTHR10252,PTHR10252:SF6	KOG1657			GO:0003677,GO:0043565,GO:0005622
Glyma.04G027000.1	0	100	Glyma.04G027000.1.p	DBB	3.49559	3.27069	2.51533	2.40535	4.47249	5.74619	4.45457	7.14892	2.67763	127.465	135.924	468.455	109.508	174.885	125.542	259.829	98.5884	152.416	4.87766	6.54984	6.91278	1.50885	5.19843	11.1339	5.49876	4.90423	4.93363	193.65	202.475	185.777	64.0941	63.3197	73.4009	205.163	96.2423	191.809	-0.330757	-1.02953	-0.0506413	PF00643					GO:0008270,GO:0005622
Glyma.02G224900.1	0	100	Glyma.02G224900.1.p	MYB	222.553	212.595	299.324	223.698	230.333	212.609	182.638	101.515	143.253	218.073	169.308	139.626	151.679	139.175	139.491	84.5753	161.967	113.171	258.516	259.81	316.013	165.973	176.004	173.689	177.793	122.606	143.075	123.095	137.161	158.784	86.3049	117.328	130.884	81.1377	182.058	131.298	-0.330735	-0.363418	0.133155	PF00249	PTHR25040:SF29,PTHR25040				GO:0003682
Glyma.12G005000.1	1e-154	100	Glyma.12G005000.1.p	MIKC_MADS	1.1652	2.18046	3.77299	4.81071	5.2179	5.74619	977.779	188.731	120.494	374.717	287.745	298.475	93.184	60.4313	50.8145	34.0045	9.85884	31.0309	4.06472	6.54984	9.8754	9.05308	2.2279	8.90712	962.282	140.997	699.342	249.193	245.746	269.139	88.2087	82.8743	70.7479	26.6595	52.9332	20.551	-0.330722	0.242393	0.419146	PF00319,PF01486	PTHR11945:SF19,PTHR11945	KOG0014			GO:0003677,GO:0046983,GO:0003700,GO:0006355,GO:0005634
Glyma.06G288900.1	0	100	Glyma.06G288900.1.p	HB-other	553.469	644.326	601.164	856.306	768.523	821.705	398.684	862.159	888.974	773.239	767.055	657.658	854.3	630.866	557.963	945.151	735.188	877.991	634.909	545.82	591.536	709.912	542.864	656.9	348.255	736.861	520.498	540.419	604.977	603.379	658.075	598.743	779.111	882.083	735.451	782.079	-0.329814	-0.0050929	-0.0924005	PF02791,PF00046	PTHR24326,PTHR24326:SF77	KOG4538			GO:0003700,GO:0043565,GO:0006355,GO:0006351
Glyma.20G185800.1	0	100	Glyma.20G185800.1.p	NAC	61.7555	75.2259	44.0183	33.6749	35.0345	43.0964	53.4549	27.1659	22.7599	123.626	85.0517	65.7658	42.1709	41.2032	45.8326	33.1326	25.3513	36.5069	30.0789	80.7813	35.5514	43.0021	32.6758	27.8347	7.33167	23.2951	41.9359	76.5594	75.9283	65.8954	56.4789	46.5586	34.4896	25.5004	47.3191	39.9602	-0.329648	0.0900354	0.247648	PF02365					GO:0003677,GO:0006355
Glyma.15G211900.1	0	100	Glyma.15G211900.1.p	STAT	116.52	152.632	157.208	228.509	244.496	172.386	151.455	244.493	227.599	102.126	100.949	112.308	131.954	121.778	109.6	245.007	11.2672	199.875	193.481	172.479	172.819	215.011	177.489	94.6381	271.272	142.223	231.881	83.3146	91.4405	76.2164	134.534	121.052	150.339	165.753	200.505	218.069	-0.32958	0.159927	0.357268
Glyma.03G142400.1	0	100	Glyma.03G142400.1.p	bZIP	11.652	3.27069	2.51533	7.21606	5.2179	2.87309	44.5457	20.017	4.01645	2381.15	2434.7	2656.94	1936.46	2235.04	2528.77	2770.06	1628.12	2393.03	3.25178	4.36656	3.95016	2.26327	2.2279	2.22678	16.4963	6.13029	14.8009	2183.44	2022.31	1741.07	2582.17	1842.79	2576.99	1992.51	1675.42	2109.9	-0.329529	0.0635372	-0.23314	PF00170	PTHR22952:SF54,PTHR22952				GO:0003700,GO:0043565,GO:0006355,GO:0006351
Glyma.18G036000.1	0	100	Glyma.18G036000.1.p	C2H2	3.49559	1.09023	1.25766	2.40535	2.23624	2.87309	2.22729	1.42978	1.33882	7.67864	24.6411	14.1649	12.9233	7.32501	8.96726	4.35955	15.4925	11.8647	0.812944	1.09164	0.98754	0.754423	1.48526	1.11339	1.83292	1.22606	1.23341	9.75757	8.98077	18.2602	5.71135	11.1741	6.19044	2.31822	9.62423	7.99204	-0.329289	-0.340355	-0.669979		PTHR26374,PTHR26374:SF89
Glyma.07G209500.1	0	100	Glyma.07G209500.1.p	G2-like	448.601	505.867	445.213	724.011	1124.09	718.273	3964.57	1283.95	1009.47	319.431	374.386	302.523	423.749	737.995	669.555	877.142	829.551	898.982	695.067	522.895	719.916	932.467	903.041	760.445	2666.9	714.792	1821.74	291.976	264.524	236.588	652.998	555.909	638.5	731.399	624.773	707.867	-0.329155	0.0126345	-0.336188	PF00249					GO:0003682
Glyma.14G217200.1	0	100	Glyma.14G217200.1.p	bZIP	206.24	233.309	188.65	353.587	503.155	324.66	946.597	601.939	710.912	486.058	752.747	1175.69	916.196	1022.75	914.66	995.722	459.14	678.116	233.315	168.112	180.72	489.621	516.129	271.667	1030.1	483.067	858.452	602.717	711.113	608.143	1109.27	869.714	1027.61	832.241	663.27	688.458	-0.329132	0.075344	0.0340831	PF00170	PTHR13301:SF13,PTHR13301				GO:0003700,GO:0043565,GO:0006355
Glyma.04G182600.1	5e-142	100	Glyma.04G182600.1.p	bHLH	1.1652	5.45115	7.54599	1.20268	8.94498	8.61928	11.1364	1.42978	1.33882	88.3043	222.565	215.509	133.995	127.272	123.549	91.5506	174.642	72.1011	4.06472	8.73312	10.8629	15.8429	8.16895	3.34017	9.16459	1.22606	16.0343	101.329	184.514	133.379	257.011	192.753	130.884	281.664	194.891	195.234	-0.32839	0.593495	0.98973	PF00010					GO:0046983
Glyma.08G035000.1	2e-176	100	Glyma.08G035000.1.p	ERF	185.266	189.7	153.435	63.7419	77.5232	63.2081	11.1364	27.1659	22.7599	11.518	11.9231	11.1296	3.40088	1.83125	0.996362	0.87191	1.40841	5.47604	171.531	129.905	200.471	113.164	137.387	51.2159	7.33167	24.5212	19.7345	9.75757	11.4301	6.35136	1.26919	2.79351	0.884349	2.31822	9.62423	5.7086	-0.328073	-0.332313	1.1863	PF00847					GO:0003700,GO:0006355
Glyma.19G196600.1	0	100	Glyma.19G196600.1.p	B3	2.33039	3.27069	1.25766	1.20268	2.23624	1.43655	2.22729	2.85957	1.33882	188.894	171.693	76.8954	12.9233	26.5532	28.8945	48.827	25.3513	71.1885	3.25178	2.18328	4.9377	1.50885	0.742632	1.11339	1.83292	1.22606	2.46682	138.858	94.7063	115.118	13.9611	17.6923	15.0339	77.6604	48.1211	42.2437	-0.327313	-0.550355	0.20898	PF02362					GO:0003677
Glyma.02G311100.1	2e-178	100	Glyma.02G311100.1.p	C2H2	1.1652	1.09023	1.25766	1.20268	2.23624	1.43655	2.22729	1.42978	1.33882	2.30359	5.56413	6.07069	1.36035	5.49376	15.9418	3.48764	1.40841	3.65069	0.812944	2.18328	0.98754	0.754423	0.742632	1.11339	3.66584	1.22606	1.23341	3.00233	6.53147	1.58784	29.1914	7.44937	8.84349	3.47733	2.40606	3.42516	-0.325697	0.996592	0.123183		PTHR11389:SF378,PTHR11389
Glyma.14G205600.1	0	100	Glyma.14G205600.1.p	ERF	86.2246	121.016	132.055	111.849	482.283	80.4466	316.275	228.765	216.888	362.432	329.873	641.469	286.354	777.367	724.355	1897.28	1354.89	1384.52	247.135	200.862	255.773	108.637	132.189	128.04	194.289	131.188	141.842	336.261	378.825	349.325	461.985	340.809	392.651	2075.97	931.946	1617.82	-0.325459	-0.58086	-0.00341329	PF00847					GO:0003700,GO:0006355
Glyma.09G255300.1	0	100	Glyma.09G255300.1.p	MYB_related	23.3039	23.9851	26.411	32.4723	18.6354	43.0964	2.22729	18.5872	12.0494	57.5898	60.4105	29.3417	37.4096	21.975	25.9054	15.6944	22.5345	37.4196	17.8848	19.6495	17.7757	20.3694	20.7937	31.1749	3.66584	42.912	24.6682	32.275	44.0874	41.2839	17.7687	17.6923	18.5713	26.6595	34.4868	28.543	-0.324713	-0.658557	0.245626	PF00249	PTHR12802:SF30,PTHR12802	KOG0724			GO:0003682
Glyma.12G218200.1	0	100	Glyma.12G218200.1.p	MYB	1.1652	2.18046	1.25766	1.20268	1.49083	1.43655	8.90915	8.5787	5.35527	28.411	48.4874	26.3063	37.4096	114.453	51.8108	299.937	64.7867	100.394	2.43883	2.18328	1.97508	1.50885	0.742632	1.11339	9.16459	2.45212	12.3341	14.2611	25.3094	42.8717	64.7287	24.2105	29.1835	192.412	64.1615	76.4953	-0.324053	-0.785974	-0.481775	PF00249	PTHR10641	KOG0048			GO:0003682
Glyma.04G238700.1	0	100	Glyma.04G238700.1.p	ERF	10.4868	9.81207	10.0613	15.6348	6.70873	5.74619	218.274	60.0509	29.454	81.3936	114.462	120.402	44.8916	97.0564	99.6362	56.6742	36.6186	100.394	8.94238	7.64148	12.838	8.29866	11.1395	6.68034	227.282	102.989	143.075	85.5664	71.0297	96.0644	47.5946	33.5222	53.0609	97.3653	132.333	91.3377	-0.3239	-0.848381	0.72901	PF00847					GO:0003700,GO:0006355
Glyma.20G249900.1	0	100	Glyma.20G249900.1.p	Trihelix	187.597	197.332	197.453	377.641	371.962	465.441	253.911	464.68	475.28	326.342	299.668	361.206	348.93	283.844	264.036	415.029	332.384	303.007	186.977	204.137	212.321	270.084	283.685	257.193	208.953	361.687	324.386	259.701	255.544	273.903	304.605	243.967	267.073	346.574	257.448	327.674	-0.323071	-0.136859	-0.173036
Glyma.17G037500.1	0	100	Glyma.17G037500.1.p	MYB	15.1476	16.3535	17.6073	24.0535	50.6882	20.1117	336.32	125.821	194.128	63.7327	76.308	147.72	84.3417	239.894	215.214	530.122	309.849	337.689	18.6977	22.9244	19.7508	37.7212	52.7269	20.041	434.402	87.0501	241.748	74.3076	92.257	63.5136	185.936	148.987	157.414	467.121	181.256	271.73	-0.322746	-0.131841	-0.356049	PF00249	PTHR10641	KOG0048		K09422	GO:0003682
Glyma.10G038500.1	0	100	Glyma.10G038500.1.p	GRAS	2.33039	2.18046	5.03066	7.21606	1.49083	1.43655	4.45457	2.85957	1.33882	199.645	221.77	113.319	69.3779	29.3	26.9018	3.48764	21.1261	17.3408	2.43883	2.18328	0.98754	0.754423	0.742632	1.11339	3.66584	1.22606	1.23341	117.091	158.388	152.433	22.8454	27.004	34.4896	2.31822	16.8424	7.99204	-0.321509	-0.574331	-0.627732	PF03514
Glyma.14G185800.1	0	100	Glyma.14G185800.1.p	WRKY	25.6343	31.6167	27.6686	12.0268	8.94498	17.2386	6.68186	2.85957	9.37172	2.30359	1.58975	1.01178	2.04053	1.83125	1.99272	3.48764	7.04203	6.38871	30.8919	41.4823	41.4767	6.78981	8.16895	5.56695	1.83292	9.80846	2.46682	1.50116	1.63287	0.79392	4.44216	1.86234	0.884349	2.31822	0.802019	5.7086	-0.320512	0.293754	-0.938295	PF03106					GO:0003700,GO:0043565,GO:0006355
Glyma.08G295800.1	0	100	Glyma.08G295800.1.p	HD-ZIP	11.652	25.0753	30.1839	18.0402	12.6721	10.0558	6.68186	8.5787	10.7105	12.2858	11.9231	17.2003	10.8828	20.1438	16.9382	51.4427	45.069	30.1182	39.8343	34.9325	32.5888	28.6681	18.5658	20.041	25.6609	17.1648	22.2013	9.75757	13.8794	9.52704	8.24973	6.5182	5.30609	12.7502	15.2384	18.2675	-0.320335	-1.25664	-1.4529	PF02183,PF00046	PTHR24326,PTHR24326:SF218	KOG0484			GO:0003700,GO:0043565,GO:0006355,GO:0003677,GO:0005634
Glyma.05G025900.1	0	100	Glyma.05G025900.1.p	Dof	194.588	210.414	246.502	248.954	123.739	178.132	80.1823	64.3402	74.9737	199.645	245.616	395.606	403.344	590.579	385.592	302.553	128.165	223.605	514.594	366.791	528.334	231.608	217.591	272.78	58.6534	114.023	60.437	207.911	242.481	223.092	387.737	300.768	368.773	181.98	133.135	205.51	-0.320236	-0.383804	-0.329757	PF02701					GO:0003677,GO:0006355
Glyma.20G109400.1	0	100	Glyma.20G109400.1.p	C2H2	765.535	902.711	808.678	639.824	579.187	590.421	77.955	240.204	223.582	572.058	573.9	971.31	307.439	271.941	229.163	155.2	64.7867	191.661	1166.57	950.818	1189.99	699.35	660.943	780.486	54.9876	682.914	181.311	592.96	505.372	597.822	154.841	196.477	193.672	159.957	285.519	250.037	-0.319937	-0.569094	0.756666		PTHR10593				GO:0046872
Glyma.20G209700.1	0	100	Glyma.20G209700.1.p	MYB	11.652	7.63161	16.3496	8.41874	16.3991	5.74619	11.1364	21.4467	12.0494	509.861	662.131	511.961	321.723	466.054	545.01	681.834	408.438	479.153	9.75533	16.3746	9.8754	46.0198	17.8232	10.0205	47.6559	3.67817	48.1029	457.855	536.397	355.676	713.919	510.282	509.385	730.24	412.238	511.491	-0.31897	0.379314	0.0756955	PF00249	PTHR10641	KOG0048		K09422	GO:0003682
Glyma.08G042000.1	0	100	Glyma.08G042000.1.p	bHLH	23.3039	29.4362	25.1533	19.2428	93.1769	20.1117	69.0459	20.017	32.1316	12.2858	5.56413	4.04712	0.680175	1.83125	3.98545	1.74382	7.04203	0.912673	14.633	12.008	12.838	29.4225	51.9843	16.7008	236.446	14.7127	99.9061	3.00233	9.7972	4.76352	3.17297	4.65586	4.42174	1.15911	0.802019	1.14172	-0.318195	0.915032	-1.64417	PF00010	PTHR12565:SF7,PTHR12565				GO:0046983
Glyma.18G115700.1	0	100	Glyma.18G115700.1.p	bHLH	1253.75	1107.67	1189.75	873.143	705.908	688.106	289.547	557.615	757.77	31.4824	12.718	19.2238	11.563	9.15626	1.99272	14.8225	1.40841	13.6901	1178.77	781.614	1243.31	466.234	442.609	565.602	168.628	700.079	287.384	18.014	11.4301	21.4358	4.44216	9.31172	0.884349	6.95466	12.0303	4.56688	-0.317939	-0.633712	-0.345318	PF00010	PTHR12565:SF7,PTHR12565				GO:0046983
Glyma.17G035400.1	0	100	Glyma.17G035400.1.p	WRKY	13.9824	17.4437	28.9263	102.228	104.358	99.1217	781.778	285.957	319.977	124.394	211.437	135.579	556.383	1210.46	931.598	795.182	735.188	658.95	21.1365	18.5579	25.676	150.13	152.24	109.112	764.327	202.3	425.526	85.5664	142.059	150.845	1005.83	607.124	878.158	689.671	562.215	861.999	-0.316799	-0.115334	-0.0505858	PF03106					GO:0003700,GO:0043565,GO:0006355
Glyma.19G102000.1	0	100	Glyma.19G102000.1.p	bHLH	1134.9	1140.38	891.684	756.484	1245.59	981.161	400.912	473.258	564.981	344.771	396.643	299.487	347.57	217.003	154.436	152.584	178.868	195.312	1125.93	1073.08	1301.58	880.412	875.563	690.301	654.352	750.347	535.299	286.722	274.322	274.696	121.208	121.052	122.924	149.525	297.549	197.518	-0.316706	-0.977385	0.29123	PF00010	PTHR23042:SF24,PTHR23042				GO:0046983
Glyma.17G081200.1	1e-179	100	Glyma.17G081200.1.p	MIKC_MADS	937.984	903.801	716.869	989.803	578.442	1195.21	897.597	716.321	543.56	501.415	530.182	676.882	813.49	663.829	1063.12	914.634	981.659	567.682	546.298	611.318	495.745	431.53	535.438	635.745	1130.91	487.971	1006.46	478.871	456.386	436.656	1153.69	1171.41	1191.22	1017.7	540.561	1136.01	-0.316522	0.468992	0.128908	PF00319,PF01486	PTHR11945:SF19,PTHR11945	KOG0014			GO:0003677,GO:0046983,GO:0003700,GO:0006355,GO:0005634
Glyma.13G121000.1	1e-177	100	Glyma.13G121000.1.p	C2H2	1.1652	1.09023	1.25766	1.20268	0.745415	1.43655	2.22729	1.42978	2.67763	54.5183	54.0515	86.0014	39.4502	21.0594	25.9054	14.8225	32.3933	23.7295	1.62589	1.09164	0.98754	1.50885	1.48526	2.22678	1.83292	1.22606	1.23341	53.2913	48.986	53.9866	24.1146	45.6274	20.34	15.0684	31.2787	21.6927	-0.316314	0.0599581	-0.0603269		PTHR26374,PTHR26374:SF89
Glyma.13G329000.1	0	100	Glyma.13G329000.1.p	Dof	5.82599	3.27069	8.80365	14.4321	16.3991	7.18273	6.68186	17.1574	9.37172	13.0537	22.2565	104.213	102.706	235.316	133.512	18.3101	1.40841	22.8168	6.50355	10.9164	8.88786	3.77212	8.16895	5.56695	16.4963	7.35635	14.8009	41.282	34.2902	36.5203	113.592	135.951	86.6662	32.4551	18.4464	20.551	-0.315819	-0.488003	0.748323	PF02701					GO:0003677,GO:0006355
Glyma.05G049300.1	0	100	Glyma.05G049300.1.p	GRAS	410.15	440.453	389.876	163.564	107.34	87.6294	26.7274	21.4467	10.7105	493.736	586.618	330.852	63.9365	20.1438	9.96362	37.4921	4.22522	75.7518	227.624	398.448	271.573	173.517	144.071	169.235	43.99	8.5824	18.5011	371.538	320.858	443.008	12.6919	22.3481	9.72784	12.7502	48.1211	13.7006	-0.313724	-1.07087	-0.655577	PF03514
Glyma.14G020100.1	3e-165	100	Glyma.14G020100.1.p	ERF	80.3986	129.737	90.5518	209.266	256.423	127.853	835.233	318.842	353.448	333.253	356.899	469.466	259.147	509.088	574.901	554.535	1263.34	564.944	165.028	124.447	173.807	217.274	186.401	231.585	652.519	355.557	445.26	334.009	316.776	282.636	350.931	235.586	350.202	610.851	526.926	633.655	-0.313051	-0.519916	-0.427753	PF00847					GO:0003700,GO:0006355
Glyma.04G147500.1	3e-166	100	Glyma.04G147500.1.p	ERF	129.337	128.647	98.0978	69.7553	103.613	44.533	37.8639	22.8765	44.181	1.53573	2.38463	1.01178	7.48193	7.32501	2.98909	0.87191	1.40841	0.912673	27.6401	85.1479	22.7134	11.3164	4.45579	27.8347	9.16459	14.7127	30.8352	0.750582	1.63287	1.58784	2.53838	1.86234	1.7687	1.15911	1.60404	1.14172	-0.312605	-1.52835	0.290367	PF00847					GO:0003700,GO:0006355
Glyma.03G031800.1	0	100	Glyma.03G031800.1.p	GRAS	992.748	1150.19	1280.3	1039.11	1002.58	689.542	147.001	244.493	311.944	922.972	902.978	743.659	848.178	1038.32	835.948	1037.57	570.404	919.974	1413.71	1065.44	1382.56	1040.35	749.316	976.443	124.638	586.056	291.084	742.326	649.064	678.008	806.57	687.205	833.941	799.786	614.346	801.488	-0.312338	-0.225989	-0.190258	PF03514
Glyma.06G042100.1	6e-120	100	Glyma.06G042100.1.p	ERF	13.9824	9.81207	32.6993	399.289	766.287	379.248	4926.76	2643.67	2573.21	140.519	121.616	300.499	750.913	1094.17	1147.81	1146.56	1387.28	993.9	46.3378	41.4823	54.3147	672.946	639.406	654.673	5484.09	1651.5	3427.64	162.876	163.287	127.027	974.103	602.468	994.892	1112.75	537.353	996.722	-0.31208	-0.218952	-0.414485	PF00847					GO:0003700,GO:0006355
Glyma.02G210500.1	0	100	Glyma.02G210500.1.p	bHLH	12.8172	15.2632	17.6073	12.0268	14.9083	11.4924	6.68186	11.4383	9.37172	1045.06	1294.85	791.213	231.26	284.76	256.065	142.121	154.925	185.273	21.9495	29.4743	37.5265	15.0885	15.5953	1.11339	5.49876	12.2606	7.40045	686.032	938.082	899.512	417.563	283.076	229.931	107.797	236.596	159.841	-0.311184	0.269357	0.0641062	PF00010	PTHR11969,PTHR11969:SF8				GO:0046983
Glyma.09G116400.1	0	100	Glyma.09G116400.1.p	Trihelix	632.702	539.664	362.207	705.971	847.537	561.69	1240.6	905.053	937.172	183.519	198.719	172.003	195.21	308.566	262.043	375.793	283.09	303.92	385.335	397.357	457.231	834.392	713.67	689.188	998.941	929.352	1086.63	159.874	152.673	134.173	236.069	224.412	235.237	308.323	219.753	388.185	-0.311144	-0.138501	-0.0714811	PF10545		KOG4282
Glyma.13G352000.1	1e-157	100	Glyma.13G352000.1.p	Dof	47.7731	66.5041	71.6869	137.105	170.7	103.431	109.137	130.11	136.559	271.824	264.693	236.757	152.359	183.125	208.24	211.002	225.345	195.312	57.719	39.299	61.2275	153.148	141.843	97.9783	128.304	88.2761	96.2058	201.907	231.051	190.541	138.976	121.052	132.652	204.003	194.891	206.651	-0.310595	-0.469517	-0.0609111	PF02701					GO:0003677,GO:0006355
Glyma.13G274100.1	3e-139	100	Glyma.13G274100.1.p	ERF	102.537	94.85	85.5212	152.74	216.17	81.8832	258.365	140.119	109.783	433.075	492.028	509.938	378.858	581.423	599.81	323.479	447.873	310.309	79.6685	63.3151	72.0904	91.2852	70.5501	92.4113	205.287	60.0768	113.474	340.764	451.488	365.203	254.473	270.04	306.869	350.051	342.462	286.572	-0.310135	-0.908047	-0.143741	PF00847					GO:0003700,GO:0006355
Glyma.14G216500.1	0	100	Glyma.14G216500.1.p	DBB	25.6343	31.6167	22.638	28.8642	19.3808	22.9847	13.3637	15.7276	33.4704	202.716	162.155	330.852	458.438	967.817	1318.19	1170.98	721.104	1005.77	33.3307	39.299	23.701	31.6858	17.0805	36.7419	3.66584	30.6514	34.5354	180.14	186.147	195.304	570.501	312.874	845.437	1264.59	435.496	1282.15	-0.308994	-0.666732	0.0414151	PF00643					GO:0008270,GO:0005622
Glyma.06G105000.1	0	100	Glyma.06G105000.1.p	ERF	2100.85	1644.07	1662.63	994.614	761.814	719.71	937.688	960.814	789.902	8475.68	9214.99	6755.66	5761.08	7795.64	8359.48	10181.3	12677.1	9529.21	1852.7	1378.74	2015.57	597.503	579.253	1234.75	509.551	1270.2	719.077	5846.28	6502.89	7392.99	5145.93	4641.89	6094.93	9008.61	7587.1	11617	-0.308338	-0.464537	-0.199095	PF00847				K09286	GO:0003700,GO:0006355
Glyma.05G033400.1	0	100	Glyma.05G033400.1.p	E2F/DP	90.8854	54.5115	45.2759	24.0535	17.1445	10.0558	2.22729	7.14892	21.4211	60.6612	69.1542	44.5184	8.84228	8.24064	10.96	6.97528	12.6757	13.6901	26.8272	81.873	45.4268	22.6327	16.3379	28.9481	5.49876	15.9387	9.86727	43.5338	48.986	48.4291	5.07676	6.5182	4.42174	3.47733	25.6646	7.99204	-0.30668	-0.808058	0.155441	PF02319	PTHR12081,PTHR12081:SF8	KOG2578			GO:0003700,GO:0006355,GO:0005667
Glyma.17G124100.1	0	100	Glyma.17G124100.1.p	ERF	1.1652	1.09023	1.25766	1.20268	0.745415	1.43655	2.22729	1.42978	1.33882	62.9648	58.8208	139.626	21.0854	9.15626	8.96726	7.84719	25.3513	10.9521	0.812944	1.09164	0.98754	0.754423	0.742632	1.11339	1.83292	1.22606	1.23341	91.571	57.1503	62.7197	10.1535	12.1052	6.19044	8.11377	8.82221	12.5589	-0.306067	-0.462796	-0.581966	PF00847					GO:0003700,GO:0006355
Glyma.20G026600.1	0	100	Glyma.20G026600.1.p	C2H2	1.1652	4.36092	3.77299	2.40535	1.49083	2.87309	2.22729	2.85957	2.67763	2.30359	1.58975	2.02356	1.36035	6.40938	2.98909	4.35955	1.40841	1.82535	1.62589	1.09164	2.96262	1.50885	1.48526	2.22678	1.83292	3.67817	1.23341	0.750582	2.4493	1.58784	3.17297	0.931172	2.65305	1.15911	3.20808	2.28344	-0.305503	-0.671024	-0.191237
Glyma.01G051300.1	0	100	Glyma.01G051300.1.p	NAC	8.15638	5.45115	2.51533	33.6749	26.0895	45.9695	610.277	250.212	97.7336	251.091	273.437	457.325	1818.79	2502.41	3720.41	3792.81	2263.31	2437.75	45.5249	117.897	79.0032	69.4069	52.7269	91.2979	472.893	73.5635	411.958	240.937	286.568	267.551	3443.95	2405.22	3903.52	4077.75	1482.13	3436.58	-0.304451	0.278314	0.082936	PF02365					GO:0003677,GO:0006355
Glyma.18G092200.1	0	100	Glyma.18G092200.1.p	WRKY	1.1652	1.09023	2.51533	1.20268	0.745415	1.43655	2.22729	1.42978	1.33882	79.09	101.744	98.1428	140.796	152.91	165.396	97.654	83.096	114.084	1.62589	3.27492	2.96262	1.50885	0.742632	3.34017	3.66584	1.22606	1.23341	54.0419	72.6626	99.24	199.897	101.498	207.822	83.4559	116.293	100.471	-0.304177	0.149466	0.0261177	PF03106					GO:0003700,GO:0043565,GO:0006355
Glyma.08G009700.1	0	100	Glyma.08G009700.1.p	NAC	24.4691	19.6241	36.4723	28.8642	16.3991	24.4213	22.2729	32.885	36.1481	149.733	127.975	108.261	102.706	94.3095	94.6544	25.2854	54.9278	37.4196	26.8272	22.9244	18.7633	17.3517	18.5658	8.90712	16.4963	8.5824	22.2013	99.0768	116.75	96.8583	75.5168	87.5301	63.6731	9.27288	53.7353	31.9682	-0.303774	-0.363427	-0.308651	PF02365					GO:0003677,GO:0006355
Glyma.14G218700.1	0	100	Glyma.14G218700.1.p	C2H2	137.493	172.256	169.785	73.3633	57.397	64.6446	17.8183	40.0339	29.454	380.86	357.694	241.816	172.084	155.656	273.999	99.3978	159.15	149.678	146.33	156.104	149.118	49.7919	44.5579	60.123	5.49876	58.8508	19.7345	285.221	241.664	267.551	156.745	175.991	183.945	146.048	170.83	164.408	-0.303394	-0.219867	0.237526
Glyma.12G018100.1	0	100	Glyma.12G018100.1.p	GRAS	177.11	173.347	182.361	276.616	224.37	137.908	746.141	290.246	208.855	545.183	643.849	547.374	437.353	896.398	863.846	1688.02	1366.15	1462.1	325.991	339.5	377.24	181.062	144.071	189.276	522.382	218.238	424.292	476.62	462.918	467.619	558.443	454.412	651.765	1568.28	881.419	1502.5	-0.303322	-0.400733	-0.192477	PF03514
Glyma.16G017400.1	0	100	Glyma.16G017400.1.p	MYB_related	6627.64	6825.93	6443.01	6666.44	6024.44	5912.83	2044.65	3179.84	2724.49	5876.46	5373.36	7365.77	3598.81	3101.23	3211.27	1897.28	1564.74	1573.45	8736.71	8082.5	8770.34	4436.76	3750.29	5247.4	1110.75	1375.64	1390.05	5227.05	4730.41	5133.49	3421.73	2494.61	3179.23	967.857	1112.4	986.447	-0.302827	-0.12391	-0.715436	PF00249	PTHR12802:SF29,PTHR12802	KOG0048		K12133	GO:0003682
Glyma.06G010200.1	1e-100	100	Glyma.06G010200.1.p	bZIP	170.119	164.625	129.539	120.268	240.769	153.711	452.139	173.004	172.707	704.899	717.772	1077.55	1210.71	1742.44	1764.56	1411.62	1202.78	1191.04	156.085	172.479	126.405	278.382	275.517	237.152	527.881	229.273	392.224	726.564	668.659	631.961	1948.21	1420.97	1527.27	1445.41	1120.42	1547.03	-0.302578	0.0536491	0.11208	PF07716	PTHR22952,PTHR22952:SF60				GO:0003700,GO:0043565,GO:0006355
Glyma.17G255800.1	0	100	Glyma.17G255800.1.p	bZIP	476.566	484.062	542.053	1081.21	1499.77	871.984	4445.66	2384.88	2467.44	1269.28	1583.39	2218.84	1783.42	1779.98	1915.01	2048.12	1011.24	1568.88	633.283	501.063	610.3	1591.08	1361.24	1005.39	4653.78	1508.05	3473.28	1283.5	1459.78	1369.51	2618.34	1734.77	2263.05	1776.92	1519.02	1565.3	-0.302297	0.272238	0.0708613	PF00170	PTHR13301,PTHR13301:SF13				GO:0003700,GO:0043565,GO:0006355
Glyma.16G152100.1	0	100	Glyma.16G152100.1.p	NAC	39.6167	54.5115	84.2635	104.633	89.4498	71.8273	249.456	148.697	144.592	467.629	542.9	862.038	1806.55	2441.06	4034.27	3518.16	1297.14	2046.21	78.8556	44.7572	43.4517	67.8981	46.7858	60.123	300.599	77.2416	228.181	505.142	542.928	470.795	3562.62	2447.12	4254.6	3447.19	1636.12	2736.7	-0.302024	0.309611	0.188645	PF02365					GO:0003677,GO:0006355
Glyma.05G062100.1	9e-171	100	Glyma.05G062100.1.p	ERF	55.9295	80.677	85.5212	36.0803	26.8349	44.533	8.90915	17.1574	5.35527	25.3395	34.1796	30.3534	6.80175	7.32501	4.98181	4.35955	1.40841	5.47604	69.1002	38.2074	60.2399	12.8252	11.8821	25.608	3.66584	77.2416	12.3341	14.2611	26.1259	32.5507	0.634595	0.931172	0.884349	2.31822	4.81211	3.42516	-0.301217	-2.9633	-0.0911601	PF00847					GO:0003700,GO:0006355
Glyma.02G200500.1	0	100	Glyma.02G200500.1.p	B3	16.3128	25.0753	20.1226	36.0803	55.1607	37.3502	202.683	30.0254	32.1316	19.1966	23.8463	11.1296	10.8828	65.0095	37.8617	65.3933	11.2672	19.1661	8.94238	25.1077	13.8256	92.7941	86.888	55.6695	119.14	46.5902	82.6383	15.0116	13.8794	15.0845	47.5946	11.1741	24.7618	30.1369	20.0505	46.8105	-0.300859	-0.445544	0.0175264	PF02362					GO:0003677
Glyma.08G097900.1	0	100	Glyma.08G097900.1.p	TCP	2216.21	2750.65	2429.81	2833.51	2390.55	1927.85	784.005	1049.46	1137.99	1766.85	1718.52	2340.25	1686.15	2231.38	1735.66	2110.9	791.524	1470.32	3085.12	2908.13	3168.03	2847.95	2343.75	1968.47	390.412	1487.21	778.281	1658.04	1447.54	1628.33	1315.51	1125.79	1425.57	1047.84	1130.85	1215.93	-0.299383	-0.5479	-0.365288	PF03634
Glyma.20G172100.1	0	100	Glyma.20G172100.1.p	NAC	448.601	523.311	564.691	1366.24	1616.06	1361.85	2031.29	1865.87	2139.43	1142.58	1400.57	2378.7	2398.98	2380.63	2815.72	2934.85	3064.69	2588.34	690.19	737.948	725.842	1486.97	1667.21	1087.78	2237.99	1078.93	1953.72	1381.07	1468.76	1150.39	3532.15	2802.83	3419.78	2665.95	2292.17	2409.03	-0.299119	0.360994	-0.221195	PF02365					GO:0003677,GO:0006355
Glyma.15G005000.1	0	100	Glyma.15G005000.1.p	bHLH	1466.98	1471.81	1604.78	547.218	445.758	705.344	82.4096	270.229	326.671	87.5365	62.7951	247.886	8.1621	10.0719	6.97453	7.84719	8.45044	20.9915	1045.45	1386.38	1198.87	562.045	924.577	658.013	29.3267	371.495	145.542	138.858	84.9091	100.034	6.98054	14.8987	8.84349	9.27288	15.2384	6.85032	-0.298452	0.285397	-0.249756	PF00010	PTHR12565	KOG1319			GO:0046983
Glyma.01G086700.1	0	100	Glyma.01G086700.1.p	G2-like	36.1211	27.2558	26.411	109.444	261.641	113.487	821.869	303.114	380.224	251.859	366.438	414.83	481.564	811.245	918.646	1149.18	1033.77	934.577	75.6038	85.1479	82.9533	160.692	222.047	109.112	848.641	161.84	536.533	291.976	302.08	246.115	701.227	691.86	831.288	828.764	578.256	904.243	-0.298261	0.00840483	-0.43172	PF00249					GO:0003682
Glyma.03G220800.1	0	100	Glyma.03G220800.1.p	WRKY	66.4163	62.1431	74.2022	113.052	118.521	90.5025	465.503	174.434	153.964	403.896	474.541	526.126	684.936	965.986	981.416	1017.52	478.858	625.181	76.4167	98.2476	85.916	149.376	161.151	96.8649	614.028	165.518	405.791	401.561	349.433	391.403	891.606	729.107	862.24	605.056	449.933	634.797	-0.298057	-0.084288	-0.328285	PF03106					GO:0003700,GO:0043565,GO:0006355
Glyma.08G153800.1	0	100	Glyma.08G153800.1.p	C3H	356.55	339.062	397.422	407.707	591.114	488.426	652.595	411.778	435.115	129.769	164.539	165.932	225.818	208.763	253.076	223.209	154.925	156.067	466.63	445.389	446.368	460.198	574.797	413.067	855.973	248.89	603.137	145.613	118.383	110.355	292.548	255.141	272.379	198.208	143.561	187.242	-0.297997	0.254056	-0.014083	PF00097,PF00642	PTHR11224:SF10,PTHR11224	KOG1039			GO:0046872
Glyma.04G022100.1	8e-136	100	Glyma.04G022100.1.p	bZIP	95.5462	93.7598	104.386	37.283	27.5804	25.8578	8.90915	15.7276	14.727	66.8041	53.2566	49.5773	12.2432	5.49376	8.96726	10.4629	40.8438	19.1661	128.445	93.881	111.592	23.3871	32.6758	30.0615	1.83292	30.6514	12.3341	48.7878	39.1888	50.017	4.44216	7.44937	7.07479	2.31822	20.0505	3.42516	-0.297858	-0.493625	-1.45004	PF00170	PTHR22952:SF45,PTHR22952				GO:0003700,GO:0043565,GO:0006355
Glyma.03G161400.1	3e-162	100	Glyma.03G161400.1.p	LBD	6.99118	5.45115	10.0613	3.60803	2.23624	2.87309	17.8183	8.5787	6.69408	234.966	270.258	96.1192	17.6846	9.15626	4.98181	6.10337	53.5194	24.6422	0.812944	4.36656	1.97508	0.754423	1.48526	1.11339	16.4963	2.45212	12.3341	137.357	152.673	199.274	5.07676	6.5182	4.42174	5.79555	25.6646	7.99204	-0.297459	-0.990476	-1.09483	PF03195				K13944
Glyma.16G007400.1	0	100	Glyma.16G007400.1.p	AP2	15.1476	13.0828	10.0613	8.41874	17.1445	11.4924	11.1364	20.017	17.4046	19.1966	23.0514	22.2592	4.08105	3.6625	5.97817	6.97528	11.2672	8.21405	5.69061	8.73312	6.91278	9.8075	3.71316	22.2678	12.8304	13.4866	13.5675	18.7646	13.8794	19.848	3.17297	4.65586	4.42174	5.79555	12.0303	7.99204	-0.297364	-0.163613	-0.0352563	PF00847	PTHR11795:SF332,PTHR11795				GO:0003700,GO:0006355
Glyma.15G071400.1	0	100	Glyma.15G071400.1.p	Dof	11.652	17.4437	22.638	25.2562	94.6677	45.9695	354.139	357.446	353.448	142.823	112.872	151.767	155.76	328.71	317.839	226.697	174.642	192.574	15.4459	15.283	17.7757	61.1083	60.1532	18.9276	566.372	74.7895	389.757	117.841	121.649	92.0948	222.108	189.028	208.706	239.936	186.87	174.683	-0.297288	-0.372257	0.0182881	PF02701					GO:0003677,GO:0006355
Glyma.06G190200.1	0	100	Glyma.06G190200.1.p	HD-ZIP	757.378	861.282	1028.77	2780.59	2091.63	1904.86	1668.24	2772.35	3277.42	1710.03	1508.67	1499.46	1916.05	1688.41	1111.94	1147.43	1501.36	963.782	1152.75	942.085	1202.82	981.505	712.184	1282.62	1169.4	1528.89	1350.58	1155.15	1303.84	1381.42	883.356	923.722	994.892	726.762	850.14	933.928	-0.296965	-0.751247	-0.524864	PF02183,PF00046	PTHR24326,PTHR24326:SF218	KOG2251			GO:0003700,GO:0043565,GO:0006355,GO:0003677,GO:0005634
Glyma.15G024500.1	0	100	Glyma.15G024500.1.p	C2H2	153.806	150.452	108.159	153.943	73.0507	107.741	31.182	141.549	87.0231	1493.49	1411.7	1846.5	1159.7	1461.34	2067.45	1477.89	654.909	1505	117.877	126.63	99.7415	115.427	77.2337	113.566	34.8255	143.449	86.3386	1371.31	1160.97	1341.73	1007.1	1151.86	1712.98	1345.73	1620.88	1998.01	-0.294615	-0.276065	0.448619		PTHR10593				GO:0046872
Glyma.06G034000.1	0	100	Glyma.06G034000.1.p	BES1	127.007	135.189	129.539	109.444	118.521	79.0101	46.773	75.7785	81.6678	205.02	186.001	212.474	155.08	290.254	146.465	234.544	439.423	314.872	127.632	116.805	122.455	83.741	62.3811	93.5247	54.9876	118.928	87.572	134.354	165.736	192.129	54.5751	61.4573	102.584	118.229	261.458	173.542	-0.294041	-1.4367	-0.837858	PF05687				K14503
Glyma.13G340600.1	0	100	Glyma.13G340600.1.p	Trihelix	86.2246	67.5943	51.5642	57.7285	101.376	64.6446	115.819	127.251	141.915	148.966	132.744	105.225	95.2245	125.441	92.6616	129.043	54.9278	133.25	56.0931	74.2315	66.1652	86.7587	68.3222	72.3703	133.803	95.6325	130.741	107.333	95.5227	112.737	72.3438	81.0119	81.3601	93.8879	139.551	121.022	-0.294028	-0.416754	0.160142
Glyma.02G185200.1	0	100	Glyma.02G185200.1.p	AP2	113.024	74.1357	51.5642	25.2562	40.9978	37.3502	6.68186	11.4383	9.37172	89.8401	87.4363	65.7658	23.126	20.1438	5.97817	13.9506	5.63362	16.4281	46.3378	65.4984	57.2773	34.7035	33.4184	81.2774	16.4963	19.6169	7.40045	60.0466	59.5996	78.5981	8.24973	8.38054	7.95914	15.0684	24.0606	12.5589	-0.293927	-1.00202	0.521338	PF00847	PTHR11795:SF332,PTHR11795				GO:0003700,GO:0006355
Glyma.10G162100.1	0	100	Glyma.10G162100.1.p	bZIP	468.409	424.1	398.68	431.761	541.917	464.005	732.777	567.624	546.237	909.151	807.593	721.4	801.246	954.998	1063.12	1297.4	1342.21	985.686	519.471	444.297	553.022	506.218	436.668	615.704	681.846	479.389	642.606	643.249	707.848	638.312	1066.12	851.091	1028.5	1220.54	801.217	1180.54	-0.293444	0.0632452	-0.178992	PF00170,PF12498	PTHR22952:SF67,PTHR22952				GO:0003700,GO:0043565,GO:0006355
Glyma.05G032200.1	0	100	Glyma.05G032200.1.p	MYB_related	1948.21	1769.44	1749.41	1915.86	1936.59	1725.29	2062.47	2676.55	2640.15	7477.46	7067.24	8261.19	3162.81	5229.14	5959.24	6120.81	5198.43	5633.01	2850.99	2288.08	3682.54	1422.09	1054.54	1848.23	1460.84	2176.25	1630.57	6702.7	6006.5	5905.97	3822.8	3163.19	3785.01	4807.99	4556.27	4983.61	-0.292927	-0.414019	-0.24064	PF00249	PTHR12374				GO:0003682
Glyma.12G037700.1	0	100	Glyma.12G037700.1.p	GATA	185.266	180.978	139.601	159.956	1086.82	145.091	106.91	110.093	131.204	234.966	247.206	418.877	242.823	260.953	344.741	416.773	454.915	341.34	188.603	143.005	203.433	132.024	141.1	112.452	260.274	112.797	146.776	269.459	233.5	232.619	390.91	343.602	348.433	375.552	237.398	414.445	-0.29273	0.351946	-0.239623	PF00320	PTHR10071,PTHR10071:SF113	KOG1601			GO:0003700,GO:0008270,GO:0043565,GO:0006355
Glyma.03G245200.1	0	100	Glyma.03G245200.1.p	GeBP	129.337	209.324	202.484	275.413	351.836	241.34	200.456	384.612	416.372	803.185	794.08	711.282	748.193	1064.87	1275.34	1152.67	799.975	1287.78	178.035	204.137	184.67	387.019	319.332	282.801	252.943	435.25	323.153	685.282	605.793	593.852	1010.27	703.966	1087.75	1152.16	1235.91	1378.06	-0.292477	-0.140412	0.216899	PF04504
Glyma.16G049400.1	0	100	Glyma.16G049400.1.p	bHLH	1587	1440.19	1100.46	496.706	767.032	636.39	126.955	228.765	291.862	34.5539	43.7181	48.5655	20.4053	12.8188	16.9382	6.97528	21.1261	20.0788	1039.76	1071.99	1248.25	559.782	513.159	634.632	274.938	431.572	256.549	35.2774	29.3916	38.9021	9.51892	15.8299	7.07479	17.3867	24.0606	9.13377	-0.292361	-0.629554	0.0701557	PF00010	PTHR23042:SF24,PTHR23042				GO:0046983
Glyma.11G163300.1	0	100	Glyma.11G163300.1.p	WRKY	51.2687	45.7897	67.9139	62.5392	120.757	83.3197	175.956	82.9274	36.1481	896.097	1302.01	2386.79	2158.88	2723.07	2600.5	2715.13	522.519	1771.5	91.0497	50.2154	94.8038	150.885	135.159	41.1954	137.469	51.4944	146.776	1244.47	1553.67	946.353	5258.89	2771.17	3535.63	2546.57	1517.42	2297.14	-0.292119	0.628267	0.344718	PF03106					GO:0003700,GO:0043565,GO:0006355
Glyma.19G178200.1	0	100	Glyma.19G178200.1.p	AP2	87.3898	90.4891	109.417	22.8509	23.1079	22.9847	33.4093	64.3402	44.181	689.542	644.644	1090.7	103.387	71.4188	33.8763	19.182	57.7446	67.5378	120.316	79.6897	113.567	30.9314	27.4774	40.082	20.1621	79.6937	51.8031	705.547	662.127	613.7	15.2303	27.9351	15.0339	16.2275	68.9736	18.2675	-0.291415	-1.84223	-0.48152	PF00847	PTHR11795:SF332,PTHR11795				GO:0003700,GO:0006355
Glyma.11G068700.1	0	100	Glyma.11G068700.1.p	GATA	12.8172	11.9925	3.77299	4.81071	2.23624	2.87309	4.45457	2.85957	1.33882	59.8934	38.154	49.5773	4.08105	4.57813	0.996362	6.10337	5.63362	13.6901	5.69061	5.4582	4.9377	3.77212	2.97053	8.90712	3.66584	4.90423	4.93363	44.2843	35.1066	41.2839	1.26919	0.931172	0.884349	1.15911	9.62423	3.42516	-0.290809	-1.64622	-0.839612	PF00320	PTHR10071				GO:0003700,GO:0008270,GO:0043565,GO:0006355
Glyma.10G234100.1	0	100	Glyma.10G234100.1.p	Nin-like	554.634	665.041	685.427	556.839	736.47	574.619	285.093	546.177	617.194	762.489	678.029	510.95	623.04	674.817	661.584	945.151	1557.7	1017.63	871.476	796.897	939.15	900.781	687.677	673.601	273.105	789.581	451.427	577.948	491.493	527.957	619.999	580.12	748.159	767.331	967.235	887.117	-0.288835	-0.00824276	-0.425278	PF02042,PF00564					GO:0005515
Glyma.10G204700.1	0	100	Glyma.10G204700.1.p	NAC	39.6167	46.8799	42.7606	61.3365	94.6677	79.0101	82.4096	34.3148	52.2139	67.572	75.5132	44.5184	60.5356	61.347	57.789	44.4674	66.1951	41.9829	19.5107	33.8408	21.7259	86.7587	99.5127	75.7105	53.1546	36.7817	53.0366	43.5338	46.5367	63.5136	69.8054	75.4249	64.5575	66.0693	46.5171	43.3854	-0.288658	0.223569	0.0311004	PF02365					GO:0003677,GO:0006355
Glyma.09G143200.1	0	100	Glyma.09G143200.1.p	HSF	115.355	105.752	103.128	466.639	599.314	323.223	3646.07	1764.35	1551.69	370.878	431.617	981.428	606.716	954.998	1104.97	940.791	1076.02	779.422	141.452	121.172	128.38	277.628	285.913	242.719	4706.93	628.968	2378.01	502.139	465.367	495.406	897.952	626.678	909.995	603.897	561.413	590.27	-0.28621	-0.131345	-0.671539	PF00447	PTHR10015,PTHR10015:SF7				GO:0003700,GO:0043565,GO:0006355,GO:0005634
Glyma.12G070300.1	0	100	Glyma.12G070300.1.p	C2H2	396.167	323.798	335.796	259.778	230.333	242.776	35.6366	120.102	135.22	373.182	422.079	513.985	289.074	226.16	274.996	217.106	56.3362	194.399	472.321	350.416	450.318	242.17	254.723	289.481	21.995	205.978	74.0045	340.014	389.439	344.561	220.204	166.68	239.658	216.754	278.301	248.895	-0.285723	-0.33486	0.669185		PTHR10593
Glyma.08G298200.1	0	100	Glyma.08G298200.1.p	MYB	68.7466	80.677	57.8526	113.052	132.684	94.8121	31.182	85.787	123.171	201.948	205.873	202.356	121.071	197.775	136.502	113.348	56.3362	159.718	53.6543	62.2235	65.1776	93.5485	63.1237	72.3703	31.1596	58.8508	60.437	152.368	162.47	185.777	90.1125	61.4573	97.2784	73.024	78.5979	69.645	-0.285524	-0.871704	-0.574064	PF00249	PTHR10641	KOG0048			GO:0003682
Glyma.03G023000.1	0	100	Glyma.03G023000.1.p	LBD	3.49559	8.72184	12.5766	10.8241	14.1629	10.0558	84.6369	17.1574	37.4869	29.9467	31.0001	31.3652	21.7656	45.7813	35.869	87.191	97.18	67.5378	4.06472	6.54984	4.9377	3.77212	2.97053	2.22678	42.1571	14.7127	34.5354	23.268	31.8409	20.6419	24.1146	22.3481	31.8366	23.1822	32.0808	17.1258	-0.285256	-0.401388	-1.79906	PF03195
Glyma.17G086300.1	2e-143	100	Glyma.17G086300.1.p	LBD	11.652	8.72184	7.54599	2.40535	5.96332	7.18273	2.22729	1.42978	1.33882	2.30359	3.1795	6.07069	2.04053	0.915626	0.996362	0.87191	1.40841	3.65069	7.3165	7.64148	7.90032	0.754423	6.68369	1.11339	1.83292	6.13029	1.23341	2.25175	3.26573	3.9696	0.634595	0.931172	1.7687	1.15911	0.802019	1.14172	-0.284329	-0.245316	-0.934683	PF03195
Glyma.19G110200.1	0	100	Glyma.19G110200.1.p	GATA	462.583	409.927	509.354	392.073	306.366	548.761	109.137	325.991	319.977	98.2866	95.385	47.5537	165.283	207.847	231.156	601.618	557.729	547.604	371.515	550.186	365.39	221.8	357.206	232.698	296.933	129.962	284.917	66.0512	66.9475	65.1015	226.55	228.137	260.883	613.169	313.589	461.255	-0.284151	0.243863	-0.298399	PF00320	PTHR10071:SF113,PTHR10071				GO:0003700,GO:0008270,GO:0043565,GO:0006355
Glyma.08G165700.1	0	100	Glyma.08G165700.1.p	NF-YC	449.766	420.829	415.029	1130.52	1355.16	821.705	1376.46	601.939	702.879	421.557	489.643	516.008	717.585	766.379	546.006	448.162	387.312	348.641	340.624	366.791	390.078	1125.6	1151.82	780.486	1310.54	497.779	1021.26	337.011	397.603	437.45	521.637	414.371	440.406	323.392	362.513	393.894	-0.284144	-0.560544	-0.133047	PF00808	PTHR10252,PTHR10252:SF6	KOG1657			GO:0003677,GO:0043565,GO:0005622
Glyma.02G000800.1	0	100	Glyma.02G000800.1.p	bHLH	2.33039	1.09023	2.51533	2.40535	7.45415	1.43655	2.22729	2.85957	1.33882	48.3754	87.4363	313.652	10.2026	32.9625	12.9527	16.5663	19.7177	8.21405	1.62589	2.18328	0.98754	5.28096	2.97053	1.11339	1.83292	1.22606	2.46682	130.601	165.736	73.0407	17.7687	20.4858	10.6122	13.9093	6.41615	13.7006	-0.283108	-0.199611	-0.387099
Glyma.15G054200.1	0	100	Glyma.15G054200.1.p	C2H2	185.266	180.978	212.545	324.723	414.451	265.761	211.592	353.156	419.05	424.629	423.669	313.652	427.83	429.429	447.366	631.263	438.014	595.975	224.373	187.762	202.446	362.123	281.458	369.645	170.461	497.779	315.752	321.249	302.08	331.859	449.928	337.084	521.766	610.851	441.11	601.687	-0.28269	0.00458434	-0.0100885
Glyma.06G142000.1	0	100	Glyma.06G142000.1.p	WRKY	151.476	149.362	212.545	110.646	91.686	101.995	62.364	81.4976	76.3126	772.471	832.234	2092.36	1087.6	1115.23	1406.86	608.593	532.377	296.619	203.236	247.802	236.022	335.718	265.862	85.731	84.3142	89.5022	159.11	1234.71	1073.61	731.201	2656.41	1764.57	1548.49	709.376	507.678	582.278	-0.282539	0.725728	0.323809	PF03106					GO:0003700,GO:0043565,GO:0006355
Glyma.14G058200.1	0	100	Glyma.14G058200.1.p	bHLH	130.502	103.572	130.797	95.0115	81.9956	114.924	8.90915	20.017	20.0823	17.6609	31.795	27.3181	27.8872	40.2876	56.7926	42.7236	92.9548	58.411	221.121	159.379	257.748	86.0043	93.5717	184.823	10.9975	64.9811	11.1007	18.014	23.6766	21.4358	26.0184	33.5222	52.1766	27.8186	35.2888	43.3854	-0.282374	-0.161701	-0.865965	PF00010	PTHR10985:SF44,PTHR10985				GO:0046983
Glyma.19G180300.1	0	100	Glyma.19G180300.1.p	NAC	1.1652	1.09023	1.25766	1.20268	0.745415	1.43655	2.22729	1.42978	1.33882	39.9289	48.4874	22.2592	6.12158	1.83125	3.98545	0.87191	15.4925	3.65069	0.812944	1.09164	0.98754	0.754423	0.742632	1.11339	1.83292	1.22606	1.23341	15.7622	23.6766	51.6048	1.90378	3.72469	1.7687	1.15911	0.802019	1.14172	-0.281706	-0.69055	-2.68942	PF02365					GO:0003677,GO:0006355
Glyma.09G083500.1	6e-125	100	Glyma.09G083500.1.p	LSD	159.632	123.196	140.858	90.2008	116.285	163.766	153.683	87.2168	57.5691	142.055	126.385	199.321	155.76	159.319	201.265	155.2	177.459	99.4813	153.646	152.83	150.106	131.27	157.438	149.194	188.791	101.763	131.975	157.622	124.914	102.416	244.319	229.068	191.904	120.547	103.46	156.416	-0.281092	0.365652	-0.183894	PF06943
Glyma.20G132100.1	0	100	Glyma.20G132100.1.p	FAR1	224.883	221.317	157.208	199.644	273.567	228.411	184.865	350.297	293.201	166.626	166.924	169.979	262.548	282.013	191.301	108.117	66.1951	87.6166	139.826	167.021	127.393	179.553	159.666	143.627	234.614	358.009	371.256	126.848	151.04	136.554	288.741	230.931	263.536	82.2968	66.5676	111.889	-0.280903	0.0899587	-0.00648923	PF04434,PF10551,PF03101					GO:0008270
Glyma.01G039200.1	0	100	Glyma.01G039200.1.p	bHLH	132.833	138.459	182.361	128.686	81.9956	93.3755	31.182	70.0594	89.7007	147.43	156.59	95.1074	49.6528	38.4563	36.8654	34.8764	29.5765	78.4898	191.042	163.746	163.932	83.741	101.741	63.4632	32.9925	72.3374	60.437	124.597	83.2762	120.676	24.1146	31.6598	20.34	28.9778	86.618	30.8265	-0.280743	-0.715391	0.0346971	PF00010	PTHR12565,PTHR12565:SF7				GO:0046983
Glyma.05G222600.1	0	100	Glyma.05G222600.1.p	MYB_related	79.2334	80.677	95.5825	174.388	108.085	219.792	13.3637	35.7446	69.6185	27.6431	45.3079	91.0603	65.977	116.285	158.422	54.9304	19.7177	28.2928	308.919	301.292	431.555	89.022	88.3732	241.606	1.83292	56.3986	12.3341	59.296	40.8217	34.9325	218.301	180.647	149.455	39.4098	24.0606	23.9761	-0.2803	0.686806	-0.235344	PF00249	PTHR12374				GO:0003682
Glyma.13G327500.1	0	100	Glyma.13G327500.1.p	C2H2	519.678	440.453	261.594	420.937	747.651	412.289	227.183	297.395	267.763	47.6075	84.2568	41.483	60.5356	65.9251	83.6944	124.683	129.573	106.783	360.947	268.543	434.517	589.959	478.255	619.045	164.963	435.25	210.913	35.2774	42.4545	65.1015	50.133	49.3521	67.2105	106.638	85.014	73.0701	-0.279333	-0.334238	-0.447676		PTHR10593
Glyma.01G163500.1	2e-134	100	Glyma.01G163500.1.p	bZIP	1.1652	1.09023	1.25766	2.40535	0.745415	2.87309	4.45457	1.42978	1.33882	5.37505	3.97438	2.02356	3.40088	4.57813	1.99272	0.87191	2.81681	2.73802	0.812944	1.09164	0.98754	0.754423	0.742632	1.11339	3.66584	2.45212	1.23341	3.00233	0.816433	5.55744	2.53838	0.931172	0.884349	1.15911	4.01009	1.14172	-0.278535	-1.19554	-0.0262355	PF00170	PTHR22952,PTHR22952:SF45				GO:0003700,GO:0043565,GO:0006355
Glyma.06G121300.1	0	100	Glyma.06G121300.1.p	GRAS	179.44	178.798	228.895	318.709	222.879	288.746	151.455	148.697	176.724	6755.66	6021.18	8019.38	4535.41	5042.35	5733.07	3855.59	5329.41	3881.6	369.89	288.193	339.714	221.046	178.974	454.263	190.624	430.346	196.112	6308.64	5287.22	5550.3	4838.79	3815.94	5103.58	2976.6	3401.36	3771.1	-0.278436	-0.15425	-0.364537	PF03514
Glyma.09G238800.1	0	100	Glyma.09G238800.1.p	MYB	319.264	438.273	387.361	167.172	184.118	169.513	77.955	275.948	413.694	1.53573	3.1795	1.01178	0.680175	0.915626	0.996362	0.87191	1.40841	1.82535	328.429	406.09	315.025	143.34	204.224	84.6176	80.6484	224.369	175.144	1.50116	1.63287	1.58784	1.26919	0.931172	0.884349	1.15911	1.60404	1.14172	-0.278423	0.250978	-0.0723406	PF00249	PTHR10641	KOG0048		K09422	GO:0003682
Glyma.01G073100.1	2e-159	100	Glyma.01G073100.1.p	GATA	1.1652	1.09023	1.25766	2.40535	0.745415	1.43655	129.183	32.885	49.5362	0.767864	3.97438	1.01178	11.563	12.8188	12.9527	34.8764	95.7716	20.0788	1.62589	1.09164	0.98754	0.754423	2.2279	2.22678	117.307	24.5212	87.572	1.50116	2.4493	0.79392	10.7881	4.65586	14.1496	9.27288	12.0303	12.5589	-0.27835	-0.335225	-2.15419	PF00320	PTHR10071:SF113,PTHR10071				GO:0003700,GO:0008270,GO:0043565,GO:0006355
Glyma.10G230200.1	0	100	Glyma.10G230200.1.p	WRKY	2.33039	7.63161	3.77299	1.20268	0.745415	2.87309	6.68186	1.42978	2.67763	36.8575	62.0003	230.686	67.3373	152.91	167.389	223.209	125.348	123.211	7.3165	10.9164	12.838	2.26327	0.742632	1.11339	3.66584	1.22606	1.23341	101.329	110.218	60.3379	147.861	80.0808	137.074	268.914	89.0241	200.943	-0.277474	-0.0867442	0.244462	PF03106					GO:0003700,GO:0043565,GO:0006355
Glyma.13G357100.1	0	100	Glyma.13G357100.1.p	HD-ZIP	168.954	202.783	186.134	301.872	363.763	337.589	153.683	238.774	265.086	10.7501	2.38463	4.04712	15.644	12.8188	12.9527	13.9506	4.22522	5.47604	115.438	173.571	155.044	352.316	418.102	222.678	65.9851	283.219	223.247	5.25408	7.3479	1.58784	5.07676	13.0364	7.07479	3.47733	9.62423	5.7086	-0.276029	-0.717437	-0.330439	PF01852,PF00046	PTHR24325:SF193,PTHR24325	KOG0484			GO:0003700,GO:0043565,GO:0006355
Glyma.10G219600.1	0	100	Glyma.10G219600.1.p	NAC	427.627	528.762	524.446	1105.26	1649.6	1055.86	4327.62	2386.31	2227.79	1078.08	1349.7	2121.71	2330.96	2409.01	2624.42	2522.44	2223.87	2075.42	638.974	697.558	729.792	1536.76	1529.82	1015.41	4047.08	1363.38	3104.49	1321.02	1375.69	1060.68	3619.09	2560.72	3481.68	2361.11	1737.97	2225.21	-0.275971	0.391681	-0.109232	PF02365					GO:0003677,GO:0006355
Glyma.06G149900.1	0	100	Glyma.06G149900.1.p	Trihelix	161.962	160.264	116.963	228.509	313.82	222.665	614.731	450.382	452.52	213.466	205.078	266.098	442.114	803.92	694.464	1123.89	742.23	703.671	112.186	135.363	134.305	430.021	378.742	279.461	780.823	489.197	736.345	177.137	205.741	182.602	661.248	462.792	550.065	938.879	425.07	838.023	-0.275874	-0.213037	-0.222856	PF10545		KOG4282
Glyma.16G152200.1	0	100	Glyma.16G152200.1.p	G2-like	117.685	98.1207	129.539	274.21	211.698	222.665	102.455	190.161	281.152	134.376	108.103	88.025	108.148	82.4064	103.622	123.811	183.093	107.695	196.732	96.0643	205.408	218.028	201.253	296.162	126.471	202.3	136.908	74.3076	93.8898	104.797	91.3816	66.1132	73.4009	82.2968	129.125	97.0463	-0.275794	-0.349437	-0.426597	PF00249					GO:0003682
Glyma.02G222300.1	0	100	Glyma.02G222300.1.p	NAC	269.161	355.415	303.097	1113.68	1400.63	788.664	10123	6595.59	5606.96	1164.85	1259.88	2389.83	1839.19	2544.53	2655.3	1929.54	1133.77	1761.46	388.587	302.384	358.477	1296.85	973.591	833.929	8869.49	4060.7	6222.54	1401.34	1347.93	1232.16	2450.8	1946.15	2374.48	2067.85	1847.05	2083.64	-0.274115	-0.0559147	0.314154	PF02365					GO:0003677,GO:0006355
Glyma.05G096500.1	0	100	Glyma.05G096500.1.p	WRKY	286.639	384.851	286.747	210.468	267.604	192.497	1178.23	569.054	626.566	1359.12	1503.11	2080.22	1122.29	2253.36	2770.88	2036.78	2129.51	1833.56	299.163	294.743	387.116	291.962	204.224	302.842	636.023	579.925	553.8	1306.01	1559.39	1224.23	1703.89	1210.52	1613.05	2288.08	1767.65	2395.33	-0.273258	-0.441069	0.10461	PF10533,PF03106					GO:0003700,GO:0043565,GO:0006355
Glyma.20G224500.1	0	100	Glyma.20G224500.1.p	bZIP	633.867	600.717	555.888	477.463	508.373	354.827	748.368	527.59	585.063	578.969	556.413	702.176	593.113	787.439	777.162	683.578	864.761	659.862	514.594	490.146	552.035	408.897	379.485	544.447	592.033	643.68	524.198	526.158	538.846	456.504	715.188	564.29	670.336	707.057	601.514	742.118	-0.272288	-0.146166	-0.106762	PF12498,PF00170	PTHR22952,PTHR22952:SF67				GO:0003700,GO:0043565,GO:0006355
Glyma.12G171700.1	0	100	Glyma.12G171700.1.p	C2H2	685.136	590.905	447.729	485.881	787.904	449.639	948.824	335.999	362.819	45.304	58.0259	19.2238	35.3691	32.0469	42.8436	46.2113	91.5464	35.5942	491.831	418.098	581.661	761.968	691.391	647.993	694.676	653.489	562.434	27.7715	31.8409	42.0778	44.4216	24.2105	49.5235	55.6373	44.9131	45.6688	-0.269233	0.0997842	-0.245571		PTHR10593
Glyma.05G200400.1	0	100	Glyma.05G200400.1.p	Trihelix	39.6167	66.5041	54.0796	19.2428	3.72707	14.3655	4.45457	4.28935	4.01645	10.7501	4.76925	7.08247	1.36035	0.915626	2.98909	0.87191	1.40841	0.912673	37.3954	33.8408	44.4393	11.3164	8.91159	10.0205	1.83292	2.45212	2.46682	6.75524	4.08217	7.9392	3.17297	2.79351	1.7687	1.15911	1.60404	2.28344	-0.267502	0.554985	0.660401
Glyma.03G247100.1	0	100	Glyma.03G247100.1.p	bZIP	398.498	425.19	432.637	1374.66	2924.26	3367.27	5238.58	3265.62	3301.52	430.004	526.207	1025.95	2495.56	3023.4	3828.02	4517.37	5073.08	3290.18	846.275	1498.82	1337.13	2789.1	3125	1873.83	6679.15	1169.66	5415.9	530.662	712.746	403.312	3989.06	3235.82	4426.17	4419.69	2011.46	3585	-0.267477	0.317887	-0.362875	PF12498,PF00170	PTHR22952,PTHR22952:SF60				GO:0003700,GO:0043565,GO:0006355
Glyma.09G265200.1	0	100	Glyma.09G265200.1.p	HD-ZIP	388.011	503.686	542.053	624.189	699.945	491.299	173.728	702.024	554.27	29.1788	39.7438	37.4359	10.8828	11.9031	11.9563	6.97528	1.40841	11.8647	646.291	532.72	625.113	801.198	723.324	477.644	236.446	446.285	356.455	24.0186	30.208	34.1386	9.51892	4.65586	10.6122	9.27288	16.0404	15.9841	-0.267384	-0.487111	1.02824	PF01852,PF00046	PTHR24325:SF193,PTHR24325	KOG0483		K09338	GO:0003700,GO:0043565,GO:0006355
Glyma.06G029200.1	0	100	Glyma.06G029200.1.p	TALE	182.936	182.068	109.417	28.8642	33.5437	31.604	11.1364	7.14892	17.4046	2.30359	3.1795	4.04712	0.680175	0.915626	0.996362	0.87191	1.40841	0.912673	41.4601	69.8649	65.1776	22.6327	11.8821	28.9481	9.16459	9.80846	6.16704	1.50116	2.4493	3.9696	0.634595	0.931172	1.7687	2.31822	1.60404	1.14172	-0.266997	0.363298	0.665364	PF00046,PF07526	PTHR11850,PTHR11850:SF14	KOG0773			GO:0003700,GO:0043565,GO:0006355,GO:0003677
Glyma.14G152700.1	0	100	Glyma.14G152700.1.p	NAC	210.901	189.7	148.404	724.011	1476.67	711.091	12432.7	4608.19	4127.57	254.931	335.437	548.385	1018.9	1533.67	1586.21	1304.38	3091.45	1416.47	156.085	185.579	188.62	820.058	683.964	578.962	17528.2	2794.19	9318.4	291.226	331.472	323.919	1100.39	744.006	1382.24	987.562	1047.44	1128.02	-0.266602	-0.359179	-0.877806	PF02365					GO:0003677,GO:0006355
Glyma.10G210600.1	0	100	Glyma.10G210600.1.p	ARF	154.971	190.79	135.828	111.849	134.92	71.8273	17.8183	88.6466	83.0066	559.773	573.9	496.785	160.521	171.222	112.589	59.2899	40.8438	149.678	85.3591	90.6061	72.0904	107.883	123.277	103.545	16.4963	107.893	38.2357	427.081	471.898	456.504	57.1135	118.259	85.7818	41.728	201.307	75.3536	-0.266469	-0.766738	0.349945	PF06507,PF02362					GO:0003677,GO:0006355,GO:0009725,GO:0005634
Glyma.14G050000.1	0	100	Glyma.14G050000.1.p	C3H	216.727	177.708	208.772	386.059	458.43	290.182	739.459	461.82	294.54	663.434	572.31	791.213	459.798	534.726	601.803	483.038	684.485	401.576	161.776	127.722	157.019	620.136	649.803	557.808	604.863	294.254	498.297	577.198	546.194	562.096	525.444	462.792	463.399	447.417	417.852	427.004	-0.26615	-0.137077	-0.280027	PF00642	PTHR12506,PTHR12506:SF11	KOG1677			GO:0046872
Glyma.10G138800.1	0	100	Glyma.10G138800.1.p	bHLH	117.685	155.903	172.3	333.141	307.111	258.578	64.5913	337.429	348.092	3.07145	1.58975	1.01178	2.7207	1.83125	1.99272	2.61573	15.4925	8.21405	212.178	177.937	246.885	204.449	242.098	188.163	25.6609	154.483	61.6704	1.50116	1.63287	1.58784	0.634595	0.931172	1.7687	1.15911	8.82221	4.56688	-0.26475	-0.972867	-0.855442	PF00010	PTHR12565,PTHR12565:SF7	KOG4304			GO:0046983
Glyma.11G110900.1	1e-160	100	Glyma.11G110900.1.p	DBB	549.973	494.965	565.949	223.698	219.152	293.056	53.4549	134.4	108.444	86.7686	77.8978	147.72	87.7426	53.1063	71.738	54.9304	69.0119	52.935	439.803	461.764	452.293	175.781	326.758	253.853	84.3142	193.717	107.307	96.8251	75.1119	88.1252	71.7092	90.3236	88.4349	74.1831	44.9131	63.9364	-0.264476	0.236572	0.0493511	PF00643					GO:0008270,GO:0005622
Glyma.13G144600.1	0	100	Glyma.13G144600.1.p	MYB_related	441.61	463.348	528.219	1271.23	1671.97	1221.06	394.23	463.25	499.379	314.824	298.873	424.948	689.017	635.445	649.628	440.315	409.846	357.768	517.845	454.122	504.633	1392.67	1906.34	1222.5	346.422	391.112	405.791	286.722	291.467	286.605	631.422	538.217	707.479	380.188	389.781	412.161	-0.264274	-0.0726684	-0.0311457		PTHR14014
Glyma.07G055200.1	0	100	Glyma.07G055200.1.p	bHLH	292.465	388.122	316.931	491.895	1223.23	327.533	340.775	456.101	415.033	466.093	567.541	848.884	373.416	508.173	569.919	628.647	242.246	566.77	363.386	274.002	387.116	460.198	445.579	322.883	370.25	619.159	408.258	467.613	529.049	571.623	387.103	374.331	496.12	679.239	578.256	640.505	-0.263477	-0.206933	0.400754	PF00010	PTHR11514,PTHR11514:SF7	KOG4029			GO:0046983
Glyma.03G078000.1	0	100	Glyma.03G078000.1.p	MYB	65.2511	88.3087	100.613	58.9312	39.507	50.2791	4.45457	14.2978	24.0987	1025.1	892.645	726.459	553.663	413.863	248.094	366.202	432.381	310.309	107.309	146.28	99.7415	46.7742	54.2121	51.2159	10.9975	34.3296	13.5675	730.316	734.79	739.14	230.992	297.975	237.89	315.278	348.878	364.209	-0.262547	-0.664662	-0.108766	PF00249	PTHR25040,PTHR25040:SF29	KOG0724			GO:0003682
Glyma.14G202300.1	0	100	Glyma.14G202300.1.p	LBD	1.1652	2.18046	1.25766	2.40535	0.745415	1.43655	4.45457	7.14892	2.67763	423.861	484.079	301.511	531.217	494.438	556.966	783.847	766.173	677.203	0.812944	1.09164	0.98754	0.754423	0.742632	1.11339	1.83292	2.45212	6.16704	366.284	316.776	326.301	362.988	337.084	523.534	519.281	605.524	548.026	-0.260909	-0.371176	-0.412954	PF03195
Glyma.08G293300.1	5e-154	100	Glyma.08G293300.1.p	MYB_related	295.96	251.843	324.477	666.283	503.901	795.847	338.548	293.106	314.622	212.698	147.847	204.38	122.432	106.213	180.341	282.499	540.828	256.461	627.593	646.251	708.066	427.758	398.793	851.743	256.609	275.863	260.249	196.653	120.832	154.021	154.841	144.332	167.142	372.074	273.488	406.453	-0.260785	0.189253	-0.037592	PF00249	PTHR25040,PTHR25040:SF29				GO:0003682
Glyma.09G137000.1	0	100	Glyma.09G137000.1.p	Nin-like	513.852	516.769	498.035	346.371	304.875	294.492	35.6366	310.263	334.704	1506.55	1430.78	1227.29	655.689	495.354	453.345	392.36	284.498	307.571	724.333	598.218	819.658	325.911	279.23	452.036	43.99	673.106	165.277	1202.43	1154.44	1119.43	457.543	480.485	472.242	362.802	343.264	408.736	-0.260632	-0.186051	0.179429	PF00564,PF02042					GO:0005515
Glyma.10G206600.1	0	100	Glyma.10G206600.1.p	C2H2	757.378	614.89	476.655	815.415	699.199	877.73	236.092	626.245	709.573	678.024	576.285	500.832	276.151	266.447	245.105	279.883	409.846	293.881	559.306	545.82	709.053	697.842	427.014	1075.53	141.135	1031.11	342.887	497.636	481.696	485.879	213.858	193.684	256.461	310.642	338.452	388.185	-0.260478	-0.246462	0.0766452		PTHR10593				GO:0046872
Glyma.01G087500.1	0	100	Glyma.01G087500.1.p	RAV	203.91	222.407	294.293	228.509	421.159	195.37	318.502	210.178	301.234	648.845	750.362	1083.62	799.206	1788.22	1948.88	1079.43	1195.74	1052.31	483.702	433.381	601.412	581.66	582.224	322.883	421.571	105.441	252.849	749.832	792.757	530.339	1460.2	1328.78	1422.92	1363.11	490.034	1289	-0.260313	-0.107047	-0.082675	PF00847,PF02362				K09287	GO:0003700,GO:0006355,GO:0003677
Glyma.19G186200.1	0	100	Glyma.19G186200.1.p	C2H2	10.4868	9.81207	16.3496	4.81071	11.1812	5.74619	4.45457	8.5787	12.0494	22.268	7.94875	15.1767	4.76123	10.0719	16.9382	10.4629	1.40841	11.8647	21.1365	8.73312	11.8505	9.8075	11.1395	4.45356	7.33167	6.13029	13.5675	11.2587	16.3287	10.321	9.51892	11.1741	11.4965	4.63644	10.4262	9.13377	-0.25997	0.0188682	0.0277142		PTHR26374:SF459,PTHR26374
Glyma.10G298700.1	0	100	Glyma.10G298700.1.p	Trihelix	85.0594	79.5868	70.4292	163.564	161.755	136.472	211.592	238.774	220.905	231.895	200.309	148.732	207.453	209.678	303.89	329.582	267.597	290.23	72.352	68.7733	79.9907	163.71	158.181	156.988	258.441	193.717	241.748	176.387	144.509	164.342	257.011	235.586	278.57	334.983	238.2	337.949	-0.259688	0.0969999	0.0380604
Glyma.05G240500.1	0	100	Glyma.05G240500.1.p	HSF	111.859	107.933	121.993	129.889	232.569	162.33	463.276	348.867	277.135	96.7508	74.7183	95.1074	104.747	142.838	152.443	122.067	64.7867	106.783	147.143	133.18	151.094	276.873	266.605	177.029	614.028	289.35	481.029	85.5664	77.5612	59.544	131.361	113.603	152.108	121.707	131.531	149.565	-0.259633	-0.0107003	0.456042	PF00447	PTHR10015,PTHR10015:SF7				GO:0003700,GO:0043565,GO:0006355,GO:0005634
Glyma.13G219900.1	0	100	Glyma.13G219900.1.p	TCP	700.284	972.485	926.899	792.564	665.656	495.609	120.273	244.493	243.665	474.54	372.002	522.079	242.142	326.879	234.145	299.065	125.348	195.312	992.605	732.49	1018.15	738.58	525.784	651.333	58.6534	448.737	172.677	397.058	376.376	369.967	174.514	162.024	158.298	172.707	187.672	251.179	-0.259392	-0.698748	-0.0191386	PF03634
Glyma.04G029600.1	1e-112	100	Glyma.04G029600.1.p	bZIP	5.82599	3.27069	2.51533	8.41874	1.49083	5.74619	6.68186	5.71913	2.67763	162.019	234.488	88.025	72.0986	55.8532	74.7271	45.3393	60.5615	90.3546	2.43883	2.18328	1.97508	4.52654	1.48526	4.45356	3.66584	4.90423	4.93363	109.585	128.18	167.517	50.133	52.1456	52.1766	38.2506	52.9332	52.5192	-0.257666	-0.392008	-0.449642	PF00170	PTHR22952:SF60,PTHR22952				GO:0003700,GO:0043565,GO:0006355
Glyma.17G131200.1	0	100	Glyma.17G131200.1.p	GRAS	609.398	596.356	485.458	155.145	129.702	106.304	120.273	44.3233	34.8092	741.756	759.901	464.408	69.3779	35.7094	19.9272	43.5955	1.40841	96.7433	318.674	504.337	335.763	193.887	147.784	242.719	194.289	23.2951	91.2722	526.158	484.145	634.342	19.0378	29.7975	15.9183	20.864	48.1211	37.6768	-0.257534	-0.949063	-0.410275	PF03514
Glyma.03G179600.1	0	100	Glyma.03G179600.1.p	NAC	3.49559	7.63161	8.80365	2.40535	0.745415	1.43655	2.22729	1.42978	1.33882	13.0537	20.6668	7.08247	2.04053	0.915626	1.99272	0.87191	1.40841	0.912673	4.06472	3.27492	0.98754	2.26327	1.48526	2.22678	1.83292	1.22606	1.23341	6.00466	13.0629	15.0845	0.634595	0.931172	0.884349	1.15911	4.01009	2.28344	-0.256699	-1.01425	1.22285	PF02365					GO:0003677,GO:0006355
Glyma.08G329300.1	2e-144	100	Glyma.08G329300.1.p	NF-YB	154.971	172.256	184.877	615.771	842.319	543.015	1365.33	947.946	1162.09	664.97	645.439	551.421	647.527	1005.36	944.551	1044.55	578.855	951.917	337.372	291.468	348.602	557.519	409.19	496.572	1255.55	621.611	1113.77	472.867	501.29	584.325	543.848	477.691	635.847	773.127	780.364	964.754	-0.256579	-0.648179	-0.0323336	PF00808	PTHR11064,PTHR11064:SF9	KOG0869			GO:0003677,GO:0043565,GO:0005622
Glyma.06G171400.1	0	100	Glyma.06G171400.1.p	Trihelix	2319.91	2298.21	1895.3	1511.76	1095.76	1180.84	425.412	438.943	627.905	99.0544	122.411	88.025	53.7338	36.625	19.9272	16.5663	12.6757	26.4675	2338.03	2065.38	2372.07	1060.72	1011.47	1189.1	450.898	766.286	367.556	90.0699	83.2762	85.7434	15.8649	30.7287	15.0339	22.0231	20.0505	20.551	-0.256443	-0.839606	0.168806	PF00753,PF07521	PTHR11203,PTHR11203:SF24				GO:0016787
Glyma.17G094400.1	0	100	Glyma.17G094400.1.p	MYB_related	1659.24	1759.63	1736.83	3208.74	3169.5	2784.03	3766.34	7406.28	7908.39	3850.07	4121.43	4642.05	3462.77	5552.36	7222.63	12975.8	10029.3	12272.7	2677.02	1988.97	2898.43	2251.95	1489.72	2970.52	2228.83	4598.94	3315.4	3635.07	3494.33	3431.32	4498.64	3556.14	4939.09	11800.9	7714.62	12181	-0.256265	-0.321521	-0.154433	PF00249	PTHR12374				GO:0003682
Glyma.13G253500.1	0	100	Glyma.13G253500.1.p	bHLH	1.1652	1.09023	2.51533	7.21606	4.47249	4.30964	24.5002	37.1744	6.69408	416.182	515.079	258.004	282.273	128.188	76.7199	18.3101	14.0841	31.9435	0.812944	2.18328	0.98754	12.8252	6.68369	2.22678	10.9975	3.67817	7.40045	294.228	342.902	358.852	70.44	150.85	98.1627	5.79555	53.7353	13.7006	-0.255879	-0.608854	0.186799	PF00010	PTHR12565				GO:0046983
Glyma.13G157300.1	0	100	Glyma.13G157300.1.p	TALE	631.537	666.131	991.04	1716.22	1382	1410.69	659.277	418.926	524.816	777.846	801.234	1301.15	1146.78	1370.69	1572.26	1218.06	608.431	877.991	1286.08	1092.73	1226.52	1836.27	1629.34	1592.15	500.387	598.316	464.995	858.666	796.839	757.4	1424.03	1030.81	1411.42	1057.11	579.058	948.77	-0.255413	-0.0810665	-0.0652232	PF03791,PF00046,PF03789,PF03790	PTHR11850,PTHR11850:SF15	KOG0773			GO:0003700,GO:0043565,GO:0006355,GO:0003677,GO:0005634
Glyma.02G115300.1	0	100	Glyma.02G115300.1.p	C2H2	12.8172	14.173	12.5766	6.01338	10.4358	4.30964	2.22729	5.71913	1.33882	6.14291	6.359	8.09425	3.40088	3.6625	2.98909	6.97528	1.40841	10.9521	24.3883	13.0997	11.8505	8.29866	14.8526	12.2473	7.33167	3.67817	3.70022	6.00466	4.8986	6.35136	2.53838	4.65586	7.95914	4.63644	7.21817	3.42516	-0.255393	0.59209	-0.339648		PTHR11389
Glyma.11G196300.1	0	100	Glyma.11G196300.1.p	TALE	276.152	240.941	208.772	555.637	294.439	507.101	46.773	104.374	140.576	228.056	204.283	100.166	167.323	150.163	83.6944	144.737	376.044	197.137	631.658	733.582	747.568	273.856	322.302	646.879	45.823	306.514	60.437	126.848	120.832	198.48	62.1903	40.0404	88.4349	98.5244	183.662	130.156	-0.255231	-1.07321	-0.799976	PF07526,PF00046	PTHR11850,PTHR11850:SF51	KOG0773			GO:0003700,GO:0043565,GO:0006355,GO:0003677
Glyma.12G214900.1	3e-172	100	Glyma.12G214900.1.p	bHLH	1569.52	1506.7	1774.56	970.56	756.596	823.141	305.138	421.786	368.175	670.345	674.054	683.964	552.302	663.829	570.915	538.841	749.272	490.105	2039.68	1568.69	2216.04	550.729	506.475	768.239	146.633	664.523	236.814	542.671	560.073	597.028	433.428	418.096	513.807	446.258	421.06	513.774	-0.254975	-0.388327	-0.364623	PF00010	PTHR23042,PTHR23042:SF20				GO:0046983
Glyma.05G191300.1	0	100	Glyma.05G191300.1.p	NAC	90.8854	73.0454	50.3066	140.713	137.902	156.584	104.682	184.442	164.674	229.591	174.873	175.038	220.377	192.282	262.043	217.106	199.994	254.636	66.6614	51.3071	67.1527	138.059	146.299	227.131	78.8155	212.108	150.476	181.641	145.325	158.784	177.687	177.854	213.128	267.755	242.21	272.871	-0.254599	-0.246662	0.220817	PF02365					GO:0003677,GO:0006355
Glyma.17G065800.1	0	100	Glyma.17G065800.1.p	MYB	1.1652	1.09023	1.25766	1.20268	0.745415	1.43655	13.3637	1.42978	4.01645	204.252	186.796	263.063	409.465	374.491	582.872	283.371	298.582	261.024	0.812944	1.09164	0.98754	0.754423	0.742632	1.11339	3.66584	1.22606	1.23341	169.632	174.717	204.038	414.39	409.715	499.657	285.141	251.032	309.406	-0.254343	-0.0461872	0.00444639	PF00249	PTHR10641	KOG0048		K09422	GO:0003682
Glyma.16G156700.1	0	100	Glyma.16G156700.1.p	GRAS	9.32158	6.54138	3.77299	7.21606	5.2179	5.74619	4.45457	1.42978	2.67763	45.304	69.1542	63.7422	17.0044	17.3969	15.9418	30.5169	28.1681	25.5548	2.43883	5.4582	4.9377	2.26327	5.19843	4.45356	1.83292	4.90423	8.63386	39.0303	59.5996	50.8109	39.9795	30.7287	15.9183	23.1822	23.2585	28.543	-0.253926	0.783014	-0.167924	PF03514
Glyma.07G060400.1	0	100	Glyma.07G060400.1.p	bZIP	40.7819	56.692	36.4723	797.375	858.718	645.01	15517.5	8560.11	8612.61	428.468	397.438	467.443	1924.9	1781.81	1648.98	2117	1137.99	1688.44	90.2368	72.0482	54.3147	546.203	505.733	342.924	21837.4	4122.01	14564.1	328.004	374.743	381.876	1521.12	1122.06	1946.45	1485.98	1203.03	1350.66	-0.253918	-0.222691	-0.291279	PF00170,PF07777	PTHR22952,PTHR22952:SF73				GO:0003700,GO:0043565,GO:0006355,GO:0003677,GO:0006351,GO:0005634
Glyma.15G273000.1	0	100	Glyma.15G273000.1.p	C3H	358.881	347.783	352.146	500.314	724.543	522.903	1316.33	1075.2	938.511	704.899	694.721	567.609	826.413	1018.18	1159.77	1383.72	1390.1	1315.16	374.767	338.408	375.265	725.001	642.377	548.901	1546.98	993.107	1254.38	560.685	550.276	539.072	1021.7	927.447	1133.74	1400.21	1574.36	1515.06	-0.25367	0.0372235	0.134856	PF00097,PF00642	PTHR11224:SF10,PTHR11224	KOG1039			GO:0046872,GO:0005515,GO:0008270
Glyma.05G224400.1	0	100	Glyma.05G224400.1.p	C3H	72.2422	75.2259	32.6993	80.5793	107.34	76.137	490.003	330.28	231.615	379.325	353.72	404.712	315.601	645.516	743.286	2246.04	1590.09	1967.72	48.7766	54.582	52.3396	43.0021	28.9627	53.4427	368.417	112.797	293.551	312.242	338.82	303.278	329.355	281.214	534.147	1482.5	1168.54	1509.35	-0.253617	-0.574278	-0.480289	PF00642	PTHR14493	KOG1595			GO:0046872
Glyma.15G141400.1	0	100	Glyma.15G141400.1.p	GRAS	5.82599	4.36092	2.51533	12.0268	14.1629	8.61928	8.90915	24.3063	26.7763	102.126	125.59	99.1546	163.242	85.1532	163.403	156.944	145.066	182.535	4.06472	6.54984	12.838	10.5619	4.45579	6.68034	16.4963	7.35635	13.5675	81.0629	95.5227	97.6522	112.323	164.817	159.183	110.115	185.266	198.659	-0.253293	0.0834589	0.0280032	PF03514
Glyma.08G156500.1	0	100	Glyma.08G156500.1.p	NAC	165.458	194.061	193.68	196.036	325.001	310.294	291.775	451.811	471.263	750.971	828.26	865.073	615.559	666.576	743.286	511.811	419.705	574.984	195.107	227.061	207.383	271.592	260.664	312.862	340.923	512.492	463.761	701.044	704.582	645.457	713.919	655.545	714.554	594.624	737.857	743.26	-0.253038	0.0411462	0.462426	PF02365					GO:0003677,GO:0006355
Glyma.07G154300.1	0	100	Glyma.07G154300.1.p	GRAS	1.1652	1.09023	1.25766	1.20268	6.70873	7.18273	46.773	35.7446	16.0658	33.786	36.5643	20.2356	310.84	263.7	488.217	135.146	305.624	68.4504	1.62589	1.09164	0.98754	3.01769	1.48526	1.11339	102.643	6.13029	53.0366	26.2704	21.2273	28.5811	885.26	547.529	642.037	63.7511	60.9534	84.4873	-0.251792	0.965177	-1.28346	PF03514
Glyma.01G028300.1	0	100	Glyma.01G028300.1.p	TALE	2.33039	4.36092	1.25766	1.20268	0.745415	1.43655	2.22729	1.42978	1.33882	26.8752	44.513	26.3063	26.5268	32.9625	24.909	43.5955	45.069	50.197	0.812944	2.18328	1.97508	0.754423	0.742632	1.11339	1.83292	2.45212	1.23341	20.2657	23.6766	38.1082	22.2108	18.6234	30.0679	16.2275	45.7151	37.6768	-0.251767	-0.251388	-0.479148	PF03789,PF03790,PF00046,PF03791	PTHR11850,PTHR11850:SF49	KOG0773			GO:0003700,GO:0043565,GO:0006355,GO:0003677,GO:0005634
Glyma.15G064500.1	0	100	Glyma.15G064500.1.p	bHLH	47.7731	37.0678	40.2453	57.7285	84.2319	40.2233	71.2732	78.6381	73.6349	239.573	201.103	292.405	303.358	326.879	387.585	272.908	157.741	278.365	60.1579	46.9405	51.3521	64.8804	53.4695	63.4632	157.631	82.1459	106.073	201.156	206.558	208.007	331.258	227.206	334.284	263.118	244.616	187.242	-0.251698	-0.189159	-0.0288521
Glyma.08G152500.1	0	100	Glyma.08G152500.1.p	bHLH	86.2246	133.008	111.932	292.25	793.867	502.791	184.865	386.041	485.99	1352.98	979.286	1322.4	2003.12	1727.79	2749.96	5213.15	2033.74	3430.74	271.523	388.624	226.147	847.972	1162.96	437.562	282.269	311.419	446.494	1181.42	1162.6	725.643	3940.2	3253.51	3567.46	4379.12	2235.23	3406.89	-0.251658	0.731578	-0.09153	PF00010	PTHR10985:SF42,PTHR10985				GO:0046983
Glyma.05G144500.1	0	100	Glyma.05G144500.1.p	ARR-B	10.4868	6.54138	8.80365	21.6482	20.1262	17.2386	4.45457	17.1574	17.4046	115.947	108.898	130.52	102.026	99.8033	118.567	165.663	49.2942	197.137	56.9061	60.0402	55.3022	33.1946	16.3379	38.9686	9.16459	26.9733	7.40045	115.59	87.3584	96.0644	90.7471	64.2508	108.775	170.389	166.018	171.258	-0.249097	-0.280563	0.300902	PF00072,PF00249	PTHR26402:SF38,PTHR26402			K14491	GO:0000156,GO:0000160,GO:0006355,GO:0003682
Glyma.16G087300.1	0	100	Glyma.16G087300.1.p	bHLH	124.676	207.144	254.048	236.927	307.856	175.259	73.5005	151.557	83.0066	1782.98	1891.01	1703.84	733.909	927.529	802.071	1341.87	421.113	1611.78	248.761	165.929	253.798	356.842	448.55	159.215	47.6559	122.606	81.4049	1443.37	1412.43	1670.41	702.496	622.023	595.167	643.306	1336.16	852.865	-0.248721	-0.359845	-0.252794	PF00010	PTHR12565,PTHR12565:SF7				GO:0046983
Glyma.13G329700.1	0	100	Glyma.13G329700.1.p	AP2	934.488	870.004	726.93	2161.21	3712.17	1705.18	1073.55	1985.97	2542.41	462.254	499.977	898.462	828.453	1562.97	1719.72	1284.32	395.762	752.042	808.879	637.517	912.487	2160.67	2025.9	2491.77	1145.57	2921.7	1293.85	521.655	543.745	500.964	1359.3	1074.57	1529.92	1374.7	581.464	1252.47	-0.248421	-0.0526581	0.399741	PF00847	PTHR11795,PTHR11795:SF332				GO:0003700,GO:0006355
Glyma.14G166500.1	0	100	Glyma.14G166500.1.p	ARF	193.423	163.535	171.042	125.078	144.611	149.401	109.137	200.17	297.217	52.9826	71.5388	82.9661	65.2968	42.1188	18.9309	39.236	57.7446	43.8083	94.3015	108.072	84.9284	157.674	147.784	155.875	91.6459	171.648	111.007	51.0396	58.7832	65.1015	25.3838	30.7287	25.6461	18.5458	33.6848	35.3933	-0.246294	-0.627944	-0.684137	PF06507,PF02362					GO:0003677,GO:0006355,GO:0009725,GO:0005634
Glyma.05G178200.1	0	100	Glyma.05G178200.1.p	CAMTA	99.0418	149.362	149.662	150.335	187.845	199.68	69.0459	77.2083	54.8915	362.432	634.31	1316.33	489.726	659.251	688.486	359.227	560.546	339.514	160.15	167.021	172.819	289.699	243.583	140.287	104.476	149.579	143.075	560.685	810.718	578.768	1000.12	730.039	827.75	492.622	383.365	422.437	-0.246208	0.47725	0.0441541	PF00023,PF00612,PF03859	PTHR23335				GO:0005515,GO:0003677,GO:0005634
Glyma.13G060600.1	0	100	Glyma.13G060600.1.p	ERF	17.478	19.6241	25.1533	3.60803	2.23624	2.87309	2.22729	1.42978	1.33882	24.5716	27.8206	46.5419	12.9233	15.5656	14.9454	11.3348	1.40841	15.5154	13.0071	8.73312	13.8256	2.26327	0.742632	1.11339	1.83292	1.22606	1.23341	28.5221	33.4738	21.4358	8.24973	14.8987	7.95914	5.79555	9.62423	5.7086	-0.245873	-0.48157	-0.419512	PF00847					GO:0003700,GO:0006355
Glyma.02G234600.1	0	100	Glyma.02G234600.1.p	LBD	1.1652	2.18046	2.51533	3.60803	1.49083	1.43655	2.22729	1.42978	1.33882	294.092	273.437	148.732	282.273	267.363	356.698	377.537	340.834	331.3	0.812944	1.09164	0.98754	0.754423	0.742632	1.11339	1.83292	1.22606	1.23341	195.902	232.683	175.456	185.936	195.546	289.182	208.64	299.153	301.414	-0.245836	-0.43445	-0.375357	PF03195
Glyma.02G006800.1	0	100	Glyma.02G006800.1.p	MYB	25.6343	17.4437	13.8343	15.6348	12.6721	4.30964	2.22729	12.868	1.33882	306.378	223.36	204.38	175.485	143.753	109.6	86.3191	90.138	97.656	13.0071	25.1077	10.8629	5.28096	3.71316	11.1339	1.83292	2.45212	4.93363	211.664	241.664	165.929	70.44	85.6678	91.0879	60.2737	113.085	71.9284	-0.245471	-0.79478	-0.160302	PF00249	PTHR10641,PTHR10641:SF30	KOG0048		K09422	GO:0003682
Glyma.13G316600.1	0	100	Glyma.13G316600.1.p	G2-like	170.119	183.159	119.478	44.499	80.5048	63.2081	24.5002	75.7785	60.2468	26.8752	13.5129	13.1532	12.9233	12.8188	20.9236	17.4382	39.4354	24.6422	114.625	70.9566	145.168	87.5131	74.2632	128.04	12.8304	112.797	37.0022	20.2657	10.6136	14.2906	18.4032	10.2429	12.3809	33.6142	10.4262	31.9682	-0.245289	-0.185788	-0.100915	PF00249					GO:0003682
Glyma.01G056900.1	0	100	Glyma.01G056900.1.p	C2H2	12.8172	16.3535	16.3496	16.8375	5.96332	7.18273	4.45457	17.1574	8.0329	38.3932	35.7694	15.1767	36.0493	28.3844	30.8872	40.1079	78.8707	43.8083	16.2589	13.0997	23.701	2.26327	2.97053	8.90712	3.66584	9.80846	8.63386	24.0186	20.4108	30.9629	29.826	27.004	34.4896	34.7733	66.5676	33.1099	-0.244877	-0.0618694	-0.275906		PTHR11389
Glyma.19G021100.1	0	100	Glyma.19G021100.1.p	HD-ZIP	86.2246	80.677	96.8402	62.5392	39.507	50.2791	13.3637	41.4637	40.1645	278.735	260.719	261.04	134.675	142.838	142.48	229.312	218.303	250.985	99.9921	90.6061	125.418	43.0021	56.44	23.3812	32.9925	42.912	40.7025	258.2	213.906	204.038	102.804	121.983	120.271	188.935	219.753	271.73	-0.24356	-0.283518	-0.0380467	PF02183,PF00046	PTHR24326:SF224,PTHR24326	KOG0483		K09338	GO:0003700,GO:0043565,GO:0006355,GO:0003677,GO:0005634
Glyma.13G093800.1	0	100	Glyma.13G093800.1.p	CO-like	3501.42	4119.98	4074.83	6014.59	5492.96	3983.54	2692.79	1454.09	1926.56	2371.93	2414.83	3967.19	3539.63	5899.38	4253.47	3166.78	2447.81	2042.56	6288.12	5223.49	7663.31	4347.74	3779.26	4227.54	1933.73	2363.84	1716.9	2561.74	2423.17	2411.14	2830.93	1928.46	2760.94	2065.53	890.241	2026.55	-0.243181	-0.864518	-0.619987	PF06203,PF00643		KOG1601			GO:0008270,GO:0005622,GO:0005515
Glyma.20G149100.1	0	100	Glyma.20G149100.1.p	CPP	301.786	300.904	213.803	128.686	121.503	116.36	294.002	147.268	249.02	512.933	444.335	286.334	140.116	212.425	227.17	130.787	116.898	304.833	184.538	276.185	236.022	132.024	79.4616	152.534	148.466	136.092	201.046	352.023	328.206	370.761	168.802	144.332	133.537	190.094	310.381	179.25	-0.242776	-0.376125	0.298934	PF03638	PTHR12446:SF4,PTHR12446	KOG1171
Glyma.12G011500.1	4e-108	100	Glyma.12G011500.1.p	FAR1	9.32158	3.27069	17.6073	3.60803	3.72707	8.61928	11.1364	4.28935	5.35527	30.7145	29.4104	37.4359	12.2432	6.40938	8.96726	3.48764	1.40841	5.47604	8.94238	22.9244	7.90032	0.754423	2.97053	12.2473	5.49876	3.67817	4.93363	29.2727	29.3916	23.8176	5.71135	8.38054	5.30609	2.31822	9.62423	1.14172	-0.242224	-0.509795	0.335117	PF03101
Glyma.08G140100.1	0	100	Glyma.08G140100.1.p	bZIP	9.32158	23.9851	25.1533	36.0803	38.0162	31.604	6.68186	10.0085	20.0823	388.539	354.514	386.5	313.561	336.035	466.297	260.701	152.108	273.802	39.0213	33.8408	39.5016	43.7566	48.2711	38.9686	5.49876	13.4866	22.2013	386.55	289.834	278.666	461.35	390.161	429.793	438.144	316.797	438.421	-0.242105	0.199415	0.797467	PF00170	PTHR22952:SF57,PTHR22952			K14431	GO:0003700,GO:0043565,GO:0006355,GO:0006351
Glyma.13G236600.1	2e-117	100	Glyma.13G236600.1.p	ERF	45.4427	26.1655	17.6073	3.60803	5.2179	2.87309	24.5002	7.14892	20.0823	356.289	418.104	383.465	193.17	412.947	465.301	584.18	768.99	865.214	13.0071	21.8328	30.6137	7.54423	3.71316	4.45356	49.4888	17.1648	22.2013	281.468	361.68	336.622	179.59	169.473	250.271	831.082	870.19	844.873	-0.240943	-0.838089	0.198806	PF00847					GO:0003700,GO:0006355
Glyma.18G030300.1	0	100	Glyma.18G030300.1.p	MYB	61.7555	67.5943	56.5949	14.4321	23.8533	18.6751	4.45457	10.0085	4.01645	453.04	407.771	407.748	99.3056	83.322	32.8799	40.9798	59.1531	47.459	59.3449	70.9566	52.3396	21.1239	22.279	17.8142	1.83292	15.9387	12.3341	351.272	329.023	393.784	39.9795	54.9391	22.1087	22.0231	92.2322	39.9602	-0.240089	-0.880893	0.063335	PF00249	PTHR25040:SF29,PTHR25040	KOG0724			GO:0003682
Glyma.15G263700.1	0	100	Glyma.15G263700.1.p	G2-like	212.066	187.52	152.177	301.872	251.95	244.213	124.728	308.833	298.556	52.9826	70.7439	49.5773	90.4633	102.55	71.738	126.427	56.3362	135.988	275.588	208.503	223.184	285.926	319.332	226.018	124.638	289.35	140.609	48.0373	40.8217	57.9562	85.0357	88.4613	85.7818	98.5244	129.125	127.873	-0.239303	-0.0301344	0.157507	PF00249					GO:0003682
Glyma.13G349700.1	1e-163	100	Glyma.13G349700.1.p	LBD	1.1652	1.09023	1.25766	1.20268	0.745415	4.30964	2.22729	5.71913	1.33882	3.83932	10.3334	9.10603	1.36035	1.83125	2.98909	0.87191	2.81681	0.912673	0.812944	3.27492	1.97508	0.754423	0.742632	1.11339	1.83292	1.22606	1.23341	5.25408	6.53147	7.9392	2.53838	0.931172	2.65305	1.15911	0.802019	1.14172	-0.239006	-0.0136238	-0.568477	PF03195
Glyma.02G175700.1	0	100	Glyma.02G175700.1.p	bHLH	174.78	166.805	109.417	164.767	199.771	186.751	126.955	142.978	192.79	92.1436	104.924	118.378	70.7382	92.4782	82.698	131.658	159.15	130.512	162.589	125.539	173.807	188.606	155.953	227.131	87.9801	193.717	144.309	95.3239	77.5612	94.4765	61.5557	62.3885	60.1357	164.594	153.988	146.14	-0.238599	-0.417825	0.141448	PF00010	PTHR10985:SF42,PTHR10985				GO:0046983
Glyma.16G008200.1	0	100	Glyma.16G008200.1.p	GRAS	1.1652	1.09023	1.25766	1.20268	0.745415	1.43655	2.22729	1.42978	1.33882	327.878	317.155	402.689	113.589	111.706	85.6871	49.6989	57.7446	60.2364	1.62589	1.09164	0.98754	0.754423	0.742632	1.11339	1.83292	1.22606	1.23341	332.508	313.51	242.146	72.3438	69.8379	78.707	44.0462	88.2221	76.4953	-0.238358	-0.493515	0.31616	PF03514
Glyma.19G242600.1	0	100	Glyma.19G242600.1.p	GeBP	215.562	299.813	202.484	292.25	359.29	160.893	240.547	371.744	332.027	650.381	524.618	679.917	468.641	797.51	946.544	743.74	640.825	751.129	230.063	239.069	240.96	312.331	251.01	313.976	252.943	405.825	292.318	583.953	495.575	494.612	588.269	490.727	692.445	768.49	684.924	901.959	-0.236789	-0.32088	0.141251	PF04504
Glyma.19G094000.1	0	100	Glyma.19G094000.1.p	SBP	534.826	605.078	625.059	310.291	368.98	438.147	242.774	284.527	295.878	529.058	468.976	616.175	388.38	426.682	567.926	471.704	880.254	368.72	482.889	541.453	578.698	319.121	309.678	300.615	183.292	240.307	219.547	493.132	434.342	443.008	478.484	446.031	535.031	483.349	307.173	434.996	-0.236144	0.0777316	-0.489585	PF03110					GO:0003677,GO:0005634
Glyma.16G133200.1	0	100	Glyma.16G133200.1.p	bHLH	1.1652	1.09023	1.25766	1.20268	0.745415	1.43655	2.22729	1.42978	1.33882	51.4469	50.0771	98.1428	8.84228	23.8063	11.9563	6.97528	2.81681	14.6028	0.812944	1.09164	0.98754	0.754423	0.742632	1.11339	1.83292	1.22606	1.23341	58.5454	52.2517	58.7501	14.5957	18.6234	7.07479	8.11377	9.62423	6.85032	-0.235907	-0.146641	0.0113964
Glyma.05G063600.1	0	100	Glyma.05G063600.1.p	ERF	41.9471	21.8046	32.6993	70.9579	286.239	107.741	104.682	92.9359	325.332	119.787	106.513	327.817	155.08	337.866	520.101	720.198	1384.46	543.04	86.985	150.646	166.894	261.03	190.114	90.1845	115.474	104.215	115.94	196.653	181.248	92.8887	633.326	369.675	455.44	1235.61	251.834	595.978	-0.235109	0.525725	-0.345784	PF00847					GO:0003700,GO:0006355
Glyma.05G201900.1	0	100	Glyma.05G201900.1.p	BBR-BPC	111.859	119.925	91.8095	74.566	86.4681	93.3755	17.8183	40.0339	36.1481	72.9471	66.7695	64.754	43.5312	55.8532	53.8035	35.7483	29.5765	25.5548	91.0497	90.6061	84.9284	76.1968	91.3438	94.6381	25.6609	84.598	59.2036	55.5431	57.1503	61.1319	65.3633	64.2508	45.9861	54.4782	52.9332	33.1099	-0.234255	0.196992	0.628759	PF06217
Glyma.01G178000.1	0	100	Glyma.01G178000.1.p	BES1	469.575	631.243	630.09	840.671	1054.76	561.69	276.184	185.872	129.865	1446.66	1793.24	1536.9	1173.3	1977.75	1831.31	1219.8	1267.57	1427.42	718.643	492.329	729.792	950.573	724.809	806.094	164.963	481.841	180.078	1362.31	1367.53	1331.4	1207	1095.06	1223.94	1357.32	1566.34	1646.36	-0.234122	-0.498801	0.223267	PF05687
Glyma.03G141700.1	0	100	Glyma.03G141700.1.p	bHLH	481.227	539.664	686.685	283.832	307.111	231.284	300.684	394.62	336.043	3300.28	3794.73	1470.12	1966.39	1816.6	1917	1281.71	1378.83	1292.34	773.923	446.481	671.527	267.82	230.216	369.645	339.09	437.703	420.592	2374.84	2674.64	2236.47	1657.56	1853.03	1865.09	1768.8	1592.01	1773.09	-0.233358	-0.0845107	0.377151	PF00010	PTHR10985:SF42,PTHR10985				GO:0046983
Glyma.13G123100.1	0	100	Glyma.13G123100.1.p	ERF	6.99118	2.18046	7.54599	2.40535	4.47249	1.43655	2.22729	2.85957	8.0329	44.5361	54.0515	96.1192	25.1665	43.9501	48.8217	116.836	32.3933	69.3631	5.69061	8.73312	4.9377	1.50885	1.48526	1.11339	3.66584	4.90423	2.46682	54.7925	79.194	31.7568	79.3243	35.3845	51.2922	158.798	49.7252	76.4953	-0.232353	0.493161	0.382812	PF00847					GO:0003700,GO:0006355
Glyma.09G207300.1	0	100	Glyma.09G207300.1.p	G2-like	237.7	247.482	250.275	363.208	297.421	186.751	164.819	210.178	253.036	257.234	240.847	160.873	104.067	114.453	79.7089	90.6787	88.7296	132.338	281.279	210.686	269.598	203.694	159.666	254.966	100.811	232.951	188.711	164.377	182.065	215.152	41.2487	54.008	68.0948	79.9786	161.206	107.322	-0.230651	-0.868441	0.160814	PF00249					GO:0003682
Glyma.11G047300.1	0	100	Glyma.11G047300.1.p	MYB_related	290.134	196.241	223.864	209.266	216.17	255.705	124.728	224.476	207.517	241.109	207.462	284.311	198.611	210.594	233.149	221.465	216.895	217.216	214.617	219.42	194.545	221.8	220.562	339.584	89.813	304.062	152.943	198.904	208.19	217.534	230.992	176.923	178.638	265.436	226.971	230.628	-0.230582	-0.131105	0.141303	PF00538,PF00249	PTHR21717				GO:0003682,GO:0003677,GO:0006334,GO:0000786,GO:0005634
Glyma.18G119300.1	0	100	Glyma.18G119300.1.p	NAC	1.1652	1.09023	1.25766	1.20268	0.745415	1.43655	2.22729	1.42978	1.33882	19.1966	23.0514	23.271	0.680175	5.49376	12.9527	6.10337	40.8438	8.21405	0.812944	1.09164	0.98754	0.754423	0.742632	1.11339	3.66584	1.22606	1.23341	15.7622	14.6958	25.4055	3.17297	2.79351	7.07479	1.15911	17.6444	5.7086	-0.230007	-0.552498	-1.17016	PF02365					GO:0003677,GO:0006355
Glyma.11G131200.1	0	100	Glyma.11G131200.1.p	bHLH	843.603	923.425	882.88	1847.31	1808.38	2210.85	1349.74	1621.37	1897.1	507.558	498.387	578.739	1861.64	1944.79	2203.95	4603.69	2705.55	3228.12	955.209	963.918	892.736	1930.57	1849.9	2057.54	1156.57	1585.29	1430.75	431.585	392.704	527.163	1710.87	1243.11	2370.05	3382.28	1968.96	3023.28	-0.229684	-0.174936	-0.331435	PF00010	PTHR10985:SF42,PTHR10985				GO:0046983
Glyma.04G239500.1	0	100	Glyma.04G239500.1.p	Dof	6.99118	3.27069	2.51533	6.01338	2.23624	7.18273	35.6366	8.5787	12.0494	5.37505	6.359	3.03534	4.08105	4.57813	0.996362	0.87191	1.40841	3.65069	0.812944	2.18328	1.97508	1.50885	1.48526	4.45356	32.9925	8.5824	20.9679	3.75291	4.08217	4.76352	1.26919	2.79351	0.884349	2.31822	2.40606	1.14172	-0.229347	-0.964788	-0.0159004	PF02701					GO:0003677,GO:0006355
Glyma.14G178000.1	0	100	Glyma.14G178000.1.p	bHLH	22.1388	18.5339	11.319	4.81071	7.45415	10.0558	4.45457	7.14892	5.35527	509.094	621.592	272.169	103.387	106.213	133.512	34.0045	140.841	97.656	13.82	18.5579	21.7259	8.29866	8.16895	11.1339	1.83292	1.22606	4.93363	355.776	442.507	398.548	84.4011	101.498	122.924	11.5911	201.307	82.2039	-0.229147	-0.151897	0.11495	PF00010	PTHR11534:SF7,PTHR11534				GO:0046983
Glyma.02G154000.1	2e-110	100	Glyma.02G154000.1.p	NF-YB	1.1652	1.09023	1.25766	1.20268	0.745415	1.43655	2.22729	1.42978	1.33882	22.268	23.0514	74.8718	32.6484	32.0469	21.92	37.4921	8.45044	16.4281	0.812944	1.09164	1.97508	0.754423	0.742632	1.11339	1.83292	1.22606	1.23341	40.5314	31.8409	30.169	47.5946	45.6274	28.2992	61.4329	14.4363	18.2675	-0.229127	0.488514	0.593889	PF00808	PTHR11064,PTHR11064:SF9	KOG0869			GO:0003677,GO:0043565,GO:0005622
Glyma.20G166600.1	0	100	Glyma.20G166600.1.p	Trihelix	499.87	719.552	789.813	1076.4	1377.53	810.212	1191.6	1162.41	1262.5	783.989	724.131	696.105	526.456	661.998	809.046	891.964	814.059	951.005	922.692	697.558	926.312	1359.47	1214.95	892.938	850.474	1188.05	958.358	710.801	582.117	588.295	592.077	456.274	660.608	973.653	863.774	1045.82	-0.228609	-0.225077	0.117879		PTHR21654	KOG4282
Glyma.06G209000.1	4e-115	100	Glyma.06G209000.1.p	NF-YB	524.339	497.145	490.489	699.958	1065.94	787.228	4260.8	1474.11	1299.99	1092.67	1052.41	1601.65	1335.18	1743.35	2245.8	2124.85	1928.11	1759.63	443.867	521.804	492.782	1119.56	1078.3	1042.13	3000.49	1401.38	2271.94	1086.09	1063.81	1047.97	1808.6	1439.59	1759.85	2055.1	1626.49	2080.22	-0.228518	-0.0883554	-0.0126576	PF00808	PTHR11064:SF8,PTHR11064	KOG0871			GO:0043565,GO:0005622
Glyma.18G204900.1	0	100	Glyma.18G204900.1.p	G2-like	88.555	43.6092	55.3372	120.268	72.3053	83.3197	6.68186	41.4637	40.1645	74.4828	59.6156	165.932	32.6484	16.4813	35.869	4.35955	11.2672	6.38871	60.1579	37.1157	66.1652	82.9866	128.475	86.8444	9.16459	53.9465	28.3684	87.8181	84.9091	83.3616	31.0951	27.9351	30.9522	15.0684	9.62423	15.9841	-0.228465	0.0822035	0.885684	PF00249					GO:0003682
Glyma.19G180400.1	0	100	Glyma.19G180400.1.p	C2H2	13.9824	13.0828	10.0613	10.8241	7.45415	5.74619	8.90915	15.7276	9.37172	158.18	175.667	204.38	68.0175	129.103	124.545	95.0382	291.54	128.687	12.1942	10.9164	13.8256	5.28096	8.91159	12.2473	5.49876	14.7127	14.8009	165.128	171.451	123.058	68.5362	68.9067	87.5505	107.797	163.612	130.156	-0.227721	-0.515681	-0.35968		PTHR10593	KOG2462			GO:0046872
Glyma.20G156500.1	0	100	Glyma.20G156500.1.p	HD-ZIP	249.352	304.174	254.048	152.74	91.686	89.0659	55.6822	80.0679	116.477	40.6968	47.6925	30.3534	11.563	19.2282	13.9491	16.5663	45.069	52.935	218.682	265.268	225.159	64.126	59.4106	80.164	12.8304	117.702	40.7025	33.7762	35.1066	32.5507	10.7881	6.5182	8.84349	23.1822	57.7454	33.1099	-0.227304	-0.774772	-0.00672517	PF01852,PF00046	PTHR24325:SF193,PTHR24325	KOG0484			GO:0003700,GO:0043565,GO:0006355
Glyma.10G258100.1	9e-129	100	Glyma.10G258100.1.p	LBD	1.1652	1.09023	1.25766	1.20268	1.49083	1.43655	2.22729	1.42978	1.33882	0.767864	0.794875	3.03534	5.4414	6.40938	9.96362	16.5663	7.04203	6.38871	0.812944	1.09164	0.98754	0.754423	1.48526	1.11339	7.33167	1.22606	1.23341	1.50116	1.63287	0.79392	6.98054	6.5182	8.84349	26.6595	4.81211	9.13377	-0.227255	0.0344922	0.436852	PF03195
Glyma.15G123000.1	0	100	Glyma.15G123000.1.p	G2-like	700.284	684.665	889.169	869.535	813.248	926.573	982.233	870.738	953.237	1258.53	1410.9	1131.17	1228.4	1009.02	1330.14	919.866	2501.33	1353.49	883.67	965.009	870.022	761.968	1007.01	797.187	1103.42	643.68	1116.23	1107.86	1058.91	1080.53	979.814	1211.45	1402.58	832.241	1793.31	1069.79	-0.226988	0.0105909	-0.369696	PF00249					GO:0003682
Glyma.04G213300.1	0	100	Glyma.04G213300.1.p	NAC	432.288	453.536	374.784	482.273	618.694	446.766	812.96	737.768	765.803	790.132	817.132	767.942	905.313	1085.93	1136.85	1616.52	1352.07	1632.77	434.112	400.632	452.293	506.972	461.175	562.262	674.514	991.881	670.974	677.025	656.412	697.856	997.583	776.597	1036.46	1481.34	1419.57	1642.94	-0.225654	-0.154387	-0.0181452	PF02365					GO:0003677,GO:0006355
Glyma.17G167100.1	2e-159	100	Glyma.17G167100.1.p	MYB_related	325.09	380.49	396.164	318.709	617.204	268.634	2207.24	1599.93	1727.07	613.523	805.209	923.756	900.552	1423.8	1422.8	1957.44	1632.34	2262.52	606.456	553.461	598.449	543.939	643.862	188.163	2027.21	624.063	1670.03	700.293	618.04	685.947	1255.86	1191.9	1310.6	2107.26	1604.84	2048.25	-0.224957	0.00431033	-0.0228466	PF00249	PTHR10641				GO:0003682
Glyma.13G084700.1	0	100	Glyma.13G084700.1.p	ARF	299.456	377.22	364.723	274.21	245.242	247.086	140.319	404.629	504.734	180.448	154.206	200.333	165.963	141.922	70.7417	110.733	91.5464	112.259	242.257	296.926	255.773	235.38	325.273	261.647	194.289	343.296	233.114	137.357	143.692	177.044	122.477	106.154	88.4349	105.479	130.729	116.456	-0.223862	-0.255996	0.16506	PF02362,PF06507					GO:0003677,GO:0006355,GO:0009725,GO:0005634
Glyma.10G036600.1	9e-119	100	Glyma.10G036600.1.p	ERF	3.49559	2.18046	3.77299	3.60803	5.96332	5.74619	24.5002	14.2978	2.67763	17.6609	50.0771	58.6833	26.5268	69.5876	88.6762	72.3686	30.9849	43.8083	6.50355	7.64148	7.90032	10.5619	7.42632	4.45356	16.4963	2.45212	6.16704	32.275	49.8024	26.1994	156.11	132.226	157.414	204.003	46.5171	109.605	-0.223515	1.27035	1.2911	PF00847					GO:0003700,GO:0006355
Glyma.16G010500.1	0	100	Glyma.16G010500.1.p	C3H	82.729	76.3161	46.5336	13.2294	18.6354	11.4924	11.1364	7.14892	4.01645	46.0718	43.7181	27.3181	5.4414	3.6625	7.97089	4.35955	1.40841	12.7774	29.266	66.59	33.5763	14.334	14.8526	44.5356	5.49876	2.45212	3.70022	38.2797	32.6573	29.3751	10.1535	5.58703	4.42174	12.7502	5.61413	5.7086	-0.223345	0.239791	0.376354	PF00642,PF02037					GO:0046872,GO:0003676
Glyma.11G145500.1	0	100	Glyma.11G145500.1.p	ARF	664.163	855.831	960.856	799.78	685.036	856.182	49.0003	218.757	254.375	174.305	164.539	119.39	121.751	34.7938	19.9272	13.0787	30.9849	37.4196	653.607	621.143	752.505	553.747	486.424	466.51	38.4913	358.009	122.107	110.336	129.813	152.433	19.6724	32.591	15.0339	6.95466	40.903	12.5589	-0.223095	-1.39082	-0.431558	PF06507,PF02362,PF02309					GO:0006355,GO:0005634,GO:0003677,GO:0009725
Glyma.07G009100.1	0	100	Glyma.07G009100.1.p	C2H2	321.594	381.581	330.766	283.832	234.06	211.172	62.364	150.127	115.138	564.38	581.849	452.266	639.365	682.142	614.755	661.78	271.822	824.143	399.156	304.567	469.081	310.822	274.774	239.379	49.4888	245.212	108.54	445.095	449.038	475.558	333.797	392.023	512.922	355.847	797.207	702.158	-0.222863	-0.644398	0.0778576		PTHR10593	KOG3576			GO:0046872
Glyma.12G063800.1	0	100	Glyma.12G063800.1.p	Dof	90.8854	59.9627	77.9752	82.9847	104.358	66.0812	122.501	108.664	120.494	167.394	151.026	162.897	95.2245	162.066	184.327	92.4225	116.898	88.5292	90.2368	74.2315	81.9658	93.5485	47.5285	50.1025	84.3142	98.0846	77.7047	148.615	125.731	138.142	130.092	108.947	139.727	129.82	95.4402	126.731	-0.222636	-0.221489	0.240958	PF02701					GO:0003677,GO:0006355
Glyma.08G148500.1	0	100	Glyma.08G148500.1.p	bHLH	516.182	547.296	421.318	546.015	780.449	679.487	512.276	619.096	870.231	413.879	403.797	390.548	491.086	555.785	709.41	717.582	373.228	594.15	490.205	540.362	556.972	657.103	539.151	744.858	729.502	551.726	791.848	351.272	348.617	335.828	691.708	486.072	630.541	707.057	499.658	679.324	-0.222256	0.0421265	0.162645	PF00010	PTHR23042,PTHR23042:SF20				GO:0046983
Glyma.15G018400.1	1e-163	100	Glyma.15G018400.1.p	ERF	46.6079	44.6994	95.5825	36.0803	35.7799	25.8578	13.3637	18.5872	14.727	11.518	24.6411	19.2238	42.1709	54.9376	40.8508	73.2405	178.868	78.4898	72.352	45.8489	70.1153	12.0708	29.7053	26.7213	5.49876	12.2606	13.5675	9.00699	14.6958	23.8176	24.1146	14.8987	30.0679	55.6373	52.1312	57.086	-0.220895	-0.997877	-1.00388	PF00847					GO:0003700,GO:0006355
Glyma.04G026200.1	0	100	Glyma.04G026200.1.p	bZIP	186.432	227.858	187.392	429.356	525.518	372.066	808.505	809.257	831.405	481.451	534.156	438.101	344.169	450.488	536.043	653.933	626.741	631.569	247.948	208.503	234.047	597.503	481.968	445.356	645.187	641.228	672.207	394.056	467	386.639	465.793	383.643	443.943	676.92	734.649	665.623	-0.220473	-0.0410404	0.119369	PF00170	PTHR13301:SF13,PTHR13301				GO:0003700,GO:0043565,GO:0006355
Glyma.09G014300.1	0	100	Glyma.09G014300.1.p	Trihelix	22.1388	17.4437	16.3496	16.8375	21.617	17.2386	20.0456	10.0085	14.727	13.0537	14.3078	10.1178	7.48193	10.0719	18.9309	6.10337	21.1261	18.2535	14.633	9.82476	10.8629	13.5796	24.5069	37.8552	5.49876	20.843	12.3341	10.5082	8.16433	13.4966	9.51892	8.38054	6.19044	10.432	8.82221	6.85032	-0.220415	-0.598862	-0.801025	PF10545
Glyma.03G179700.1	0	100	Glyma.03G179700.1.p	C2H2	22.1388	25.0753	28.9263	14.4321	10.4358	8.61928	4.45457	2.85957	5.35527	187.359	185.206	259.016	114.269	178.547	238.13	85.4472	199.994	135.076	28.453	15.283	25.676	13.5796	10.3969	15.5875	1.83292	24.5212	1.23341	182.391	153.489	206.419	138.342	160.162	195.441	132.139	170.028	191.809	-0.219875	-0.10422	0.232278		PTHR10593	KOG2462			GO:0046872
Glyma.14G145700.1	0	100	Glyma.14G145700.1.p	GATA	15.1476	10.9023	18.865	6.01338	6.70873	7.18273	11.1364	5.71913	13.3882	38.3932	64.3849	38.4477	16.3242	37.5407	39.8545	43.5955	29.5765	67.5378	5.69061	8.73312	12.838	3.77212	2.97053	3.34017	10.9975	9.80846	12.3341	45.0349	33.4738	42.8717	19.6724	13.9676	26.5305	46.3644	40.1009	35.3933	-0.218468	-0.639291	-0.207514	PF00320	PTHR10071:SF113,PTHR10071				GO:0003700,GO:0008270,GO:0043565,GO:0006355
Glyma.11G053800.1	0	100	Glyma.11G053800.1.p	AP2	687.466	655.228	724.415	632.608	622.422	498.482	196.001	1020.87	1022.86	602.773	548.464	701.164	330.565	358.01	448.363	406.31	201.402	365.982	534.917	555.645	605.362	558.273	525.784	519.953	306.097	1045.83	452.661	596.713	507.821	488.261	326.816	299.837	387.345	536.668	280.707	447.555	-0.217836	-0.165098	0.377516	PF00847	PTHR11795:SF332,PTHR11795				GO:0003700,GO:0006355
Glyma.16G020500.1	0	100	Glyma.16G020500.1.p	bHLH	123.511	284.55	33.9569	40.891	997.365	45.9695	26.7274	12.868	48.1974	31.4824	42.9233	116.355	35.3691	65.9251	33.8763	33.1326	16.9009	26.4675	15.4459	26.1993	23.701	61.8627	115.851	30.0615	34.8255	1.22606	23.4348	30.7739	85.7255	47.6352	24.7492	39.1092	33.6053	18.5458	8.82221	17.1258	-0.216883	-0.471844	-0.781874	PF00010	PTHR11514,PTHR11514:SF7				GO:0046983
Glyma.06G187600.1	0	100	Glyma.06G187600.1.p	MYB_related	623.381	611.619	706.807	852.698	1037.62	790.101	2000.1	1315.4	1253.13	1194.8	1090.57	1234.37	1027.06	1404.57	1177.7	2268.71	2633.72	2405.8	1020.24	802.355	1126.78	957.363	865.166	960.855	1710.11	950.195	1512.16	1101.85	933.183	993.988	630.787	636.921	802.989	1341.09	1900.78	1730.85	-0.216614	-0.801616	-0.555487	PF00249	PTHR12374				GO:0003682
Glyma.10G064900.1	0	100	Glyma.10G064900.1.p	Trihelix	61.7555	61.0529	52.8219	50.5124	73.7961	34.4771	22.2729	51.4722	64.2632	65.2684	32.5899	39.4595	55.0942	72.3345	82.698	69.7528	174.642	130.512	47.1508	49.1238	54.3147	58.0906	35.6463	47.8757	23.8279	56.3986	25.9016	54.7925	27.7587	35.7264	56.4789	46.5586	53.0609	40.5689	129.125	93.6211	-0.215341	-0.428803	-0.509744
Glyma.08G317800.1	0	100	Glyma.08G317800.1.p	MYB	3.49559	1.09023	3.77299	1.20268	2.98166	1.43655	2.22729	2.85957	9.37172	3.83932	2.38463	2.02356	3.40088	0.915626	0.996362	3.48764	1.40841	5.47604	2.43883	1.09164	2.96262	1.50885	2.97053	1.11339	9.16459	2.45212	3.70022	2.25175	3.26573	1.58784	0.634595	0.931172	3.53739	2.31822	4.01009	1.14172	-0.215058	-0.0580986	-0.473519	PF00249	PTHR10641	KOG0048			GO:0003682
Glyma.08G215600.1	0	100	Glyma.08G215600.1.p	bHLH	16.3128	34.8874	28.9263	31.2696	23.8533	20.1117	6.68186	18.5872	13.3882	9.98223	6.359	10.1178	3.40088	3.6625	3.98545	4.35955	1.40841	2.73802	34.9566	36.0241	38.514	29.4225	28.22	23.3812	5.49876	24.5212	7.40045	6.00466	4.8986	11.9088	0.634595	2.79351	2.65305	2.31822	0.802019	4.56688	-0.213964	-0.861476	-0.146033	PF00010	PTHR23042:SF25,PTHR23042				GO:0046983
Glyma.15G139000.1	0	100	Glyma.15G139000.1.p	WRKY	30.2951	31.6167	25.1533	26.4589	20.8716	10.0558	84.6369	34.3148	26.7763	23.8038	39.7438	14.1649	41.4907	50.3594	61.7744	36.6202	45.069	71.1885	16.2589	12.008	12.838	10.5619	14.8526	6.68034	51.3217	20.843	38.2357	18.7646	22.8601	25.4055	60.2865	61.4573	67.2105	41.728	92.2322	103.897	-0.213336	0.298629	0.637715	PF03106					GO:0003700,GO:0043565,GO:0006355
Glyma.08G047400.1	0	100	Glyma.08G047400.1.p	HSF	96.7114	104.662	113.19	171.983	230.333	199.68	267.274	321.701	305.25	119.019	132.744	256.992	297.237	293.916	374.632	240.647	157.741	281.103	137.388	127.722	147.143	299.506	339.383	173.689	318.928	281.993	314.519	178.639	136.344	123.852	611.749	370.606	415.644	301.369	235.794	230.628	-0.213296	0.533591	0.176255	PF00447	PTHR10015:SF7,PTHR10015	KOG0627			GO:0003700,GO:0043565,GO:0006355,GO:0005634
Glyma.18G043900.1	0	100	Glyma.18G043900.1.p	NAC	31.4603	19.6241	7.54599	4.81071	13.4175	8.61928	6.68186	8.5787	8.0329	16.1251	11.1283	19.2238	7.48193	10.9875	9.96362	12.2067	1.40841	10.0394	4.06472	15.283	17.7757	6.78981	4.45579	2.22678	12.8304	4.90423	18.5011	11.2587	9.7972	19.0541	13.9611	12.1052	13.2652	3.47733	8.02019	11.4172	-0.212562	0.468118	-0.0458426	PF02365					GO:0003677,GO:0006355
Glyma.02G009800.1	0	100	Glyma.02G009800.1.p	MYB	2.33039	2.18046	7.54599	2.40535	10.4358	7.18273	37.8639	11.4383	12.0494	21.5002	20.6668	59.6951	55.7744	52.1907	60.7781	39.236	25.3513	31.9435	7.3165	5.4582	8.88786	27.1592	28.9627	13.3607	69.6509	26.9733	37.0022	30.0233	26.9423	30.9629	68.5362	34.4533	45.9861	62.592	33.6848	42.2437	-0.212214	-0.179752	0.521037	PF00249	PTHR10641	KOG0048			GO:0003682
Glyma.09G060200.1	0	100	Glyma.09G060200.1.p	bHLH	33.7907	15.2632	36.4723	33.6749	114.794	28.7309	6.68186	15.7276	16.0658	317.128	375.976	710.27	368.655	341.529	264.036	460.369	377.453	445.384	17.0718	31.6575	27.6511	69.4069	103.226	44.5356	7.33167	28.1993	16.0343	421.827	378.825	411.251	246.857	357.57	275.917	348.892	446.725	365.351	-0.211626	-0.146179	-0.144425	PF00010	PTHR11514,PTHR11514:SF7				GO:0046983
Glyma.13G225700.1	0	100	Glyma.13G225700.1.p	HSF	19.8084	16.3535	27.6686	615.771	862.445	745.568	567.958	248.782	258.392	241.109	236.078	451.254	848.859	911.964	1145.82	740.252	657.726	649.823	45.5249	64.4067	64.1901	1036.58	1220.14	1015.41	522.382	324.905	421.826	255.198	278.404	268.345	1286.32	1010.32	1200.06	725.603	567.027	776.37	-0.211305	0.266645	0.0148589	PF00447	PTHR10015,PTHR10015:SF7	KOG0627			GO:0003700,GO:0043565,GO:0006355,GO:0005634
Glyma.01G232000.1	1e-131	100	Glyma.01G232000.1.p	ERF	2.33039	2.18046	1.25766	1.20268	1.49083	1.43655	8.90915	10.0085	4.01645	6.91077	25.436	56.6597	1.36035	8.24064	1.99272	11.3348	1.40841	5.47604	6.50355	5.4582	4.9377	1.50885	0.742632	1.11339	9.16459	2.45212	2.46682	30.0233	29.3916	17.4662	1.90378	2.79351	1.7687	24.3413	6.41615	6.85032	-0.211282	-0.842398	1.04557	PF00847					GO:0003700,GO:0006355
Glyma.10G230700.1	0	100	Glyma.10G230700.1.p	MYB_related	45.4427	68.6845	59.1102	170.78	136.411	146.528	140.319	138.689	246.342	82.9293	68.3593	77.9072	49.6528	49.4438	54.7999	66.2652	132.39	67.5378	59.3449	51.3071	70.1153	91.2852	74.2632	150.308	111.808	128.736	112.24	63.7995	63.6818	70.6589	32.9989	28.8663	38.027	82.2968	81.0039	67.3615	-0.210059	-0.623516	-0.206691	PF00249	PTHR12802:SF30,PTHR12802	KOG0724			GO:0003682
Glyma.U018600.1	0	100	Glyma.U018600.1.p	bZIP	22.1388	13.0828	30.1839	36.0803	29.8166	56.0253	75.7277	81.4976	65.602	436.147	397.438	262.051	684.256	656.504	736.311	1090.76	1814.03	1150.88	26.0142	19.6495	30.6137	30.9314	37.1316	28.9481	113.641	46.5902	123.341	303.235	320.858	323.126	712.65	659.269	833.941	777.763	1069.89	1054.95	-0.209998	0.0867904	-0.48259	PF07716					GO:0003700,GO:0043565,GO:0006355
Glyma.10G259000.1	0	100	Glyma.10G259000.1.p	FAR1	247.022	216.956	259.079	257.373	244.496	235.594	167.047	689.155	677.441	119.787	144.667	186.168	181.607	162.066	143.476	86.3191	64.7867	67.5378	283.717	264.177	272.561	256.504	224.275	207.09	322.594	568.891	567.368	126.098	140.427	123.058	265.261	187.165	232.584	97.3653	65.7655	90.1959	-0.20999	0.491762	0.212418	PF03101,PF04434,PF10551					GO:0003677,GO:0004803,GO:0006313,GO:0008270
Glyma.07G213100.1	0	100	Glyma.07G213100.1.p	bZIP	210.901	245.302	284.232	2071.01	1835.96	1690.82	2904.38	3871.85	5590.9	860.775	813.952	705.212	1970.47	1918.24	2223.88	1635.7	1363.34	1494.04	265.02	315.484	287.374	995.839	882.247	755.991	2509.27	1815.79	2571.66	681.529	700.5	676.42	1646.14	1338.09	2052.57	1407.16	1456.47	1826.75	-0.209367	-0.279273	0.061998	PF00170	PTHR22952:SF40,PTHR22952	KOG4571		K14432	GO:0003700,GO:0043565,GO:0006355
Glyma.14G119100.1	0	100	Glyma.14G119100.1.p	GRAS	399.663	334.701	286.747	879.157	964.567	857.618	2960.06	2158.97	1973.42	1051.21	1237.62	1441.79	1931.7	2803.65	3875.85	3754.45	4381.55	3404.27	457.688	507.612	522.408	906.062	786.447	872.897	3460.55	1352.34	2455.72	1155.9	1217.3	854.258	4175	2702.26	4083.04	3404.31	2555.23	3371.5	-0.209016	0.348002	-0.306567	PF03514
Glyma.12G168300.1	0	100	Glyma.12G168300.1.p	TCP	154.971	124.286	148.404	132.294	170.7	112.051	20.0456	70.0594	44.181	1118.78	1223.31	1295.08	738.67	1207.71	1243.46	1455.22	612.657	1705.78	125.193	161.563	147.143	152.394	168.578	138.06	9.16459	134.866	54.27	1053.82	1036.87	1057.5	658.075	633.197	915.301	1075.65	1137.26	1444.28	-0.208294	-0.531677	-0.0452274	PF03634	PTHR11584:SF275,PTHR11584
Glyma.05G142000.1	0	100	Glyma.05G142000.1.p	TCP	917.01	1044.44	831.316	946.507	807.284	689.542	262.82	354.586	468.586	208.859	199.514	227.651	308.8	862.52	606.784	1485.74	485.9	880.729	1062.52	863.487	1095.18	734.054	500.534	806.094	181.459	728.278	334.254	192.9	159.204	198.48	470.235	269.109	394.42	1148.68	445.12	798.063	-0.208117	-0.649221	-0.254024	PF03634
Glyma.12G208800.1	0	100	Glyma.12G208800.1.p	TCP	198.084	251.843	298.066	162.361	69.3236	100.558	13.3637	38.6041	46.8586	162.019	168.514	164.92	62.5761	75.0813	54.7999	41.8517	18.3093	47.459	309.732	300.201	347.614	76.9512	49.7564	86.8444	7.33167	117.702	29.6018	160.625	145.325	123.058	32.9989	37.2469	31.8366	41.728	58.5474	46.8105	-0.207746	-0.914806	0.450713	PF03634
Glyma.06G242200.1	1e-161	100	Glyma.06G242200.1.p	WRKY	6.99118	1.09023	2.51533	4.81071	4.47249	1.43655	4.45457	1.42978	1.33882	7.67864	3.1795	7.08247	2.04053	2.74688	1.99272	5.23146	2.81681	3.65069	5.69061	5.4582	2.96262	0.754423	5.94106	6.68034	3.66584	2.45212	1.23341	8.2564	4.8986	2.38176	1.26919	5.58703	1.7687	2.31822	5.61413	6.85032	-0.207543	0.347198	0.337527	PF03106					GO:0003700,GO:0043565,GO:0006355
Glyma.13G310100.1	0	100	Glyma.13G310100.1.p	WRKY	41.9471	58.8724	49.0489	363.208	471.848	354.827	643.686	275.948	258.392	567.451	725.721	762.883	1149.5	1966.77	2292.63	1920.82	304.216	1441.11	132.51	155.013	215.284	513.008	331.214	331.79	597.531	389.886	587.102	542.671	726.626	511.285	2747.8	1505.7	2289.58	1737.51	1369.85	1984.31	-0.207531	0.274637	0.473874	PF03106					GO:0003700,GO:0043565,GO:0006355
Glyma.02G053100.1	0	100	Glyma.02G053100.1.p	bHLH	1.1652	2.18046	2.51533	1.20268	2.23624	1.43655	2.22729	1.42978	1.33882	67.572	67.5644	181.109	34.0088	50.3594	66.7562	42.7236	5.63362	40.1576	5.69061	5.4582	1.97508	1.50885	0.742632	1.11339	1.83292	1.22606	2.46682	109.585	88.9912	75.4224	34.9027	45.6274	38.9113	68.3875	42.507	23.9761	-0.206875	-0.339433	0.607585
Glyma.04G098400.1	0	100	Glyma.04G098400.1.p	bHLH	2.33039	1.09023	1.25766	2.40535	2.98166	5.74619	2.22729	1.42978	1.33882	221.145	235.283	143.673	28.5674	27.4688	15.9418	16.5663	23.9429	73.9265	0.812944	1.09164	1.97508	0.754423	0.742632	1.11339	1.83292	1.22606	1.23341	170.382	182.065	167.517	16.4995	43.7651	14.1496	24.3413	75.3898	22.8344	-0.206793	0.0480215	0.0990161	PF00010	PTHR11534:SF7,PTHR11534				GO:0046983
Glyma.13G144100.1	1e-136	100	Glyma.13G144100.1.p	TCP	40.7819	17.4437	15.092	24.0535	48.452	33.0406	175.956	112.953	104.428	50.679	47.6925	57.6715	14.2837	31.1313	49.8181	57.5461	169.009	91.2673	21.9495	14.1913	21.7259	25.6504	23.7642	53.4427	87.9801	138.545	76.4713	44.2843	44.0874	46.8413	18.4032	18.6234	13.2652	79.9786	61.7555	90.1959	-0.20671	-0.921136	-0.45453	PF03634	PTHR11584:SF275,PTHR11584
Glyma.03G136100.1	0	100	Glyma.03G136100.1.p	AP2	89.7202	63.2334	50.3066	27.6616	36.5253	48.8426	17.8183	107.234	91.0395	99.8223	96.1799	58.6833	27.8872	24.7219	29.8909	19.182	32.3933	29.2055	43.899	66.59	61.2275	33.9491	23.0216	47.8757	16.4963	95.6325	57.9702	75.8088	73.479	71.4528	17.7687	34.4533	24.7618	18.5458	39.2989	27.4013	-0.206365	-0.0998389	0.0776179	PF00847	PTHR11795:SF332,PTHR11795			K09285	GO:0003700,GO:0006355
Glyma.11G110700.1	0	100	Glyma.11G110700.1.p	GRF	33.7907	33.7971	44.0183	14.4321	22.3624	27.2944	11.1364	27.1659	21.4211	51.4469	50.0771	31.3652	27.207	24.7219	17.9345	17.4382	7.04203	20.9915	19.5107	34.9325	21.7259	24.1415	9.65422	23.3812	5.49876	40.4599	18.5011	42.0326	34.2902	38.9021	13.9611	13.9676	16.8026	27.8186	21.6545	15.9841	-0.205772	-0.643253	0.525584	PF08879,PF08880					GO:0005515,GO:0005524,GO:0016818,GO:0006355,GO:0005634
Glyma.11G247300.1	0	100	Glyma.11G247300.1.p	Trihelix	266.83	192.971	186.134	400.491	350.345	376.375	325.184	335.999	407	463.022	430.822	472.502	514.893	560.363	752.253	1049.78	797.158	961.957	218.682	246.711	264.661	383.247	335.67	401.934	315.262	422.99	387.29	381.296	402.502	400.93	689.17	571.739	751.696	877.447	843.724	876.842	-0.205768	0.139186	-0.112595			KOG4282
Glyma.10G223200.1	0	100	Glyma.10G223200.1.p	ERF	1.1652	1.09023	1.25766	30.0669	60.3786	8.61928	1409.87	497.565	402.984	13.0537	30.2053	13.1532	347.57	892.736	1124.89	2038.53	2470.34	1573.45	0.812944	1.09164	1.97508	86.7587	58.6679	56.7829	1464.5	478.162	853.518	15.7622	22.0437	11.1149	798.32	471.173	902.036	1910.21	692.944	1597.27	-0.205556	-0.12325	-0.534086	PF00847					GO:0003700,GO:0006355
Glyma.11G065000.1	0	100	Glyma.11G065000.1.p	bZIP	277.317	287.821	251.533	1191.85	1810.61	1970.94	1331.92	1301.1	1824.81	311.753	321.924	334.9	1517.47	1829.42	1995.71	3410.04	1805.58	2594.73	589.384	743.406	732.754	1302.13	1129.54	1422.91	1185.9	866.823	1517.09	250.694	297.182	292.163	1567.45	1338.09	1988.02	2894.3	1778.88	2645.37	-0.20541	-0.126659	-0.09383	PF00170,PF07777	PTHR22952:SF37,PTHR22952				GO:0003700,GO:0043565,GO:0006355,GO:0003677,GO:0006351,GO:0005634
Glyma.13G152000.1	2e-148	100	Glyma.13G152000.1.p	ERF	1.1652	1.09023	1.25766	14.4321	265.368	14.3655	6.68186	5.71913	8.0329	0.767864	0.794875	2.02356	1.36035	1.83125	0.996362	0.87191	1.40841	0.912673	0.812944	1.09164	0.98754	15.0885	42.33	10.0205	18.3292	3.67817	17.2677	1.50116	0.816433	0.79392	0.634595	0.931172	0.884349	1.15911	0.802019	2.28344	-0.204878	-0.7734	0.410711	PF00847					GO:0003700,GO:0006355
Glyma.19G214900.1	0	100	Glyma.19G214900.1.p	MYB	123.511	134.098	121.993	25.2562	7.45415	18.6751	2.22729	1.42978	4.01645	0.767864	0.794875	2.02356	0.680175	0.915626	0.996362	0.87191	1.40841	0.912673	112.999	179.029	103.692	15.8429	31.1906	16.7008	1.83292	2.45212	2.46682	1.50116	0.816433	0.79392	0.634595	0.931172	0.884349	1.15911	0.802019	1.14172	-0.204878	-0.0813071	-0.0413136	PF00249	PTHR10641	KOG0048			GO:0003682
Glyma.18G210700.1	6e-108	100	Glyma.18G210700.1.p	bHLH	110.694	41.4288	32.6993	21.6482	16.3991	18.6751	4.45457	4.28935	4.01645	0.767864	0.794875	2.02356	0.680175	0.915626	0.996362	0.87191	1.40841	0.912673	47.1508	34.9325	48.3894	15.8429	23.0216	37.8552	14.6633	13.4866	3.70022	1.50116	0.816433	0.79392	0.634595	0.931172	1.7687	1.15911	0.802019	1.14172	-0.204878	0.363298	-0.0413136
Glyma.19G122700.1	0	100	Glyma.19G122700.1.p	G2-like	339.072	297.633	316.931	477.463	462.157	538.705	458.821	471.828	519.461	299.467	320.335	295.44	313.561	351.6	356.698	535.353	667.584	449.948	344.688	364.608	403.904	480.568	477.512	721.476	575.536	503.91	484.729	240.186	308.612	245.321	321.74	306.355	356.393	459.008	411.436	514.916	-0.204797	-0.053751	-0.254726	PF00249					GO:0003682
Glyma.11G074900.1	2e-147	100	Glyma.11G074900.1.p	DBB	679.31	691.206	876.592	377.641	287.73	380.685	496.685	264.51	203.5	770.935	735.26	867.097	721.666	539.304	545.01	1190.16	861.945	805.89	709.7	731.398	726.829	211.239	314.876	266.1	483.89	193.717	390.99	770.848	656.412	631.961	497.522	507.489	463.399	663.011	506.876	645.072	-0.204791	-0.298527	-0.655065	PF00643					GO:0008270,GO:0005622
Glyma.20G007700.1	0	100	Glyma.20G007700.1.p	bZIP	104.868	73.0454	67.9139	20.4455	23.8533	40.2233	4.45457	5.71913	8.0329	42.2325	38.9489	27.3181	6.12158	9.15626	5.97817	7.84719	12.6757	6.38871	47.9637	69.8649	40.4891	24.1415	31.1906	46.7624	5.49876	28.1993	4.93363	33.0256	28.5752	32.5507	3.80757	6.5182	7.07479	6.95466	8.82221	12.5589	-0.204632	-0.288737	0.0744	PF00170	PTHR22952:SF6,PTHR22952				GO:0003700,GO:0043565,GO:0006355,GO:0003677,GO:0005634
Glyma.01G168500.1	8e-159	100	Glyma.01G168500.1.p	DBB	1277.06	1381.32	1423.68	389.667	302.638	452.512	155.91	75.7785	101.75	410.807	364.053	512.973	293.836	200.522	151.447	262.445	178.868	174.32	1615.32	1569.78	1792.38	181.062	236.157	204.864	172.294	89.5022	155.409	388.051	355.965	373.936	193.551	204.858	135.305	159.957	144.363	144.999	-0.204087	-0.27503	-0.45433	PF00643					GO:0008270,GO:0005622
Glyma.07G188100.1	0	100	Glyma.07G188100.1.p	bHLH	94.381	67.5943	84.2635	40.891	29.8166	33.0406	22.2729	31.4552	40.1645	66.8041	53.2566	71.8365	72.7787	60.4313	85.6871	49.6989	45.069	47.459	96.7403	98.2476	91.8412	33.1946	23.7642	41.1954	40.3242	49.0423	39.4691	57.0442	57.1503	52.3987	52.0368	67.9755	64.5575	39.4098	60.1514	42.2437	-0.204004	-0.246087	-0.00428721
Glyma.07G052100.1	0	100	Glyma.07G052100.1.p	HD-ZIP	25.6343	25.0753	23.8956	737.241	594.096	495.609	2401.02	2158.97	1677.54	37.6253	19.8719	73.86	1999.72	2356.82	1987.74	1941.74	4233.67	1324.29	37.3954	53.4903	48.3894	239.152	144.071	597.89	2269.15	518.622	1502.29	27.021	47.3531	39.696	1610.6	672.306	1644	955.107	413.842	672.473	-0.203575	-0.692061	-1.87726	PF02183,PF00046	PTHR24326:SF134,PTHR24326	KOG0483		K09338	GO:0003700,GO:0043565,GO:0006355,GO:0003677,GO:0005634
Glyma.03G191700.1	0	100	Glyma.03G191700.1.p	Trihelix	101.372	125.376	79.2329	70.9579	103.613	73.2639	35.6366	60.0509	91.0395	191.966	172.488	98.1428	116.99	124.525	64.7635	50.5708	71.8287	114.084	89.4238	109.164	86.9035	95.0573	81.6895	71.2569	32.9925	69.8853	97.4392	117.841	106.136	177.838	38.0757	73.5626	59.2514	38.2506	109.877	36.5351	-0.20322	-0.841781	-0.356851			KOG4282
Glyma.17G031900.1	0	100	Glyma.17G031900.1.p	CAMTA	219.057	206.054	218.834	429.356	407.742	334.715	365.275	330.28	357.464	423.861	496.002	491.726	748.873	661.998	676.53	748.099	409.846	782.16	252.013	263.085	258.735	430.776	370.573	440.902	306.097	519.848	404.558	415.823	423.729	386.639	777.379	592.225	829.519	832.241	741.867	836.881	-0.203136	0.0752209	0.31349	PF00612,PF00023,PF03859	PTHR23335	KOG0520			GO:0005515,GO:0003677,GO:0005634
[truncated: 2,276 more rows]
[truncated: 4 more columns]

## Sheet: Simillar
	TF DB				Normalization																		Log2FoldChange			Annoatation
[truncated: 26 more rows]
