# Supplementary material for: Transcriptome Profiling of a Soybean Mutant with Salt Tolerance Induced by Gamma-ray Irradiation
Source: Plants (Basel). 2024 Jan 16;13(2):254. doi: 10.3390/plants13020254 (PMC10818854; doi:10.3390/plants13020254)
Supplement: Supplementary file 1 [file plants-13-00254-s001.zip › Table S14.xlsx]

## Sheet: Primer
Table S14. Information of Designed Primer
Gene id	Primer (5' - 3')	Anealing Tm (˚C)	Object
GmUKN1	TGGTGCTGCCGCTATTTACTG	60	Housekeeping Genes
	GGTGGAAGGAACTGCTAACAATC
Glyma.04G180400.1	TGCCTTTGGAGGGAGAAGATG	60	Validation for RNA Seq
	CAAACCAGAGAAGGTGGCCC
Glyma.04G103400.1	AGACGTTGCGTGGTGAAGAT	60	Validation for RNA Seq
	AAGCACCACAGACATCCCAG
Glyma.13G056600.1	ACATAGCCAAAGCAGGTCGTT	60	Validation for RNA Seq
	CATGTCACCCCGCAAGGTT
Glyma.04G168500.1	CACCCTGTTGCTCCTTTGGA	60	Validation for RNA Seq
	GGGTGATGGTGAAGGAGGTG
Glyma.03G171700.1	ATGGCAGAGCATCCAGCAAT	60	Validation for RNA Seq
	TACTCCACAGTCTCCTGCCA
Glyma.17G209900.1	GCTGATTGCGTAGGAGACGA	60	Validation for RNA Seq
	GTTACCATCGTCCTGGGCTC
Glyma.17G111100.1	AAACTTGGTGCCTGTGTGGA	60	Validation for RNA Seq
	AAGGAGCTGAAGGGCAAGTG
Glyma.13G035900.1	GGCTATGGAGTTGGAGCGAA	60	Validation for RNA Seq
	TTGAAGCAACTGAGCCTCCT
Glyma.17G235000.1	CAGCAACCCAAGCAAGCAAT	60	Validation for RNA Seq
	TGCCAGGCTTCCATTTCCAA
Glyma.09G210900.1	CATGCTCCTACCCTGGCATC	60	Validation for RNA Seq
	TGCTTAGGTGGCTCTCAACG
Glyma.02G234200.1	GACCTGGTTCTTCCCTCAGC	60	Validation for phenylpropanoid biosynthesis pathway
	CTTGCACACCTTGCCTTTCC
Glyma.03G145600.1	AACAACCTCGACCCTTCGTC	60	Validation for phenylpropanoid biosynthesis pathway
	CTTGGAAGAACGCGGTTTGG
Glyma.04G220600.1	TCAGAGCCCGCATCTACAAC	60	Validation for phenylpropanoid biosynthesis pathway
	GTGCCAGATTGTTGTCCCCT
Glyma.05G231800.1	TGACCGGGGGTAAAACAGTG	60	Validation for phenylpropanoid biosynthesis pathway
	AGTGCCATTACTGGGCCAAA
Glyma.09G022300.1	CCACTCCTGGTGCTGATACC	60	Validation for phenylpropanoid biosynthesis pathway
	CTCCTTCATCCCCAGTCAGC
Glyma.14G201800.1	AGGGCTCTCTACCAAGGACA	60	Validation for phenylpropanoid biosynthesis pathway
	CCACTGCTACCCTTTGGACA
Glyma.19G091800.1	ATGCCCAGGATCTAATGGCG	60	Validation for phenylpropanoid biosynthesis pathway
	TGGCATCCTCGAACAGAACC
Glyma.20G003500.1	TCAAGATGCACCACCCCATC	60	Validation for phenylpropanoid biosynthesis pathway
	ACCTTCCCATGTTGTGGCAA
Glyma.20G045800.1	TGAGGCTGATTTTGGGTGGG	60	Validation for phenylpropanoid biosynthesis pathway
	GAGTGAGCCATCCTCATCCG
