# Supplementary material for: Transcriptome Profiling of a Soybean Mutant with Salt Tolerance Induced by Gamma-ray Irradiation
Source: Plants (Basel). 2024 Jan 16;13(2):254. doi: 10.3390/plants13020254 (PMC10818854; doi:10.3390/plants13020254)
Supplement: Supplementary file 1 [file plants-13-00254-s001.zip › Table S2.xlsx]

## Sheet: DEGs_0h_leaves
0h_leaves	DEGs info.							Normalization																																				Log2Foldchange
Gene id	expression value_mean	Kwangan_Leaf_0h	KA_1285_Leaf_0h	foldChange	log2FoldChange	pval	padj	Kwangan_Leaf_1_0h	Kwangan_Leaf_2_0h	Kwangan_Leaf_3_0h	Kwangan_Leaf_1_24h	Kwangan_Leaf_2_24h	Kwangan_Leaf_3_24h	Kwangan_Leaf_1_72h	Kwangan_Leaf_2_72h	Kwangan_Leaf_3_72h	Kwangan_Root1_0h	Kwangan_Root2_0h	Kwangan_Root3_0h	Kwangan_Root1_24h	Kwangan_Root2_24h	Kwangan_Root3_24h	Kwangan_Root1_72h	Kwangan_Root2_72h	Kwangan_Root3_72h	KA_1285_Leaf_1_0h	KA_1285_Leaf_2_0h	KA_1285_Leaf_3_0h	KA_1285_Leaf_1_24h	KA_1285_Leaf_2_24h	KA_1285_Leaf_3_24h	KA_1285_Leaf_1_72h	KA_1285_Leaf_2_72h	KA_1285_Leaf_3_72h	KA_1285_Root1_0h	KA_1285_Root2_0h	KA_1285_Root3_0h	KA_1285_Root1_24h	KA_1285_Root2_24h	KA_1285_Root3_24h	KA_1285_Root1_72h	KA_1285_Root2_72h	KA_1285_Root3_72h	KA_1285_Leaf_0h_vs_Kwangan_Leaf_0h	KA_1285_Leaf_24h_vs_Kwangan_Leaf_24h	KA_1285_Leaf_72h_vs_Kwangan_Leaf_72h	KA_1285_Root_0h_vs_Kwangan_Root_0h	KA_1285_Root_24h_vs_Kwangan_Root_24h	KA_1285_Root_72h_vs_Kwangan_Root_72h
Glyma.04G180400.1	19208	83	38332	460.213	8.84616	3.38145e-32	5.419e-28	1.1652	116.655	132.055	4.81071	5.96332	4.30964	46.773	14.2978	10.7105	1789.12	2189.09	2231.99	4153.15	3198.28	1070.09	569.358	1802.76	728.313	38522.2	31608.4	44864.9	29698.6	18198.9	23914.5	20583.7	33979	17952.3	2130.15	2786.49	1514.8	2467.3	1314.81	1045.3	107.797	468.379	172.4	8.84616	12.217	9.98045	0.0505022	-0.802829	-2.05025
Glyma.17G205900.1	385	2	767	339.102	8.40558	5.52922e-18	2.41662e-14	1.1652	4.36092	1.25766	3.60803	1.49083	1.43655	2.22729	1.42978	2.67763	0.767864	0.794875	1.01178	2.04053	1.83125	1364.02	1.74382	1.40841	1.82535	808.066	757.598	734.73	594.486	701.787	1962.91	366.584	1517.86	814.049	990.018	890.729	989.225	975.372	1095.06	1200.06	2509.47	2694.78	2781.23	8.40558	8.96202	8.73466	10.1225	1.25755	10.6477
Glyma.13G042200.1	316	2	630	332.015	8.37511	3.47526e-29	3.34161e-25	1.1652	3.27069	1.25766	1.20268	0.745415	1.43655	2.22729	4.28935	1.33882	0.767864	0.794875	1.01178	0.680175	0.915626	586.857	1.74382	1.40841	2.73802	552.802	770.697	566.848	1021.49	1099.1	1016.52	267.606	311.419	353.988	132.102	146.958	135.76	778.648	685.342	970.131	861.219	514.094	948.77	8.37511	9.85622	6.89206	7.33204	2.0484	8.62412
Glyma.04G161300.1	470	3	937	302.249	8.2396	4.4601e-35	1.07214e-30	1.1652	4.36092	3.77299	1.20268	0.745415	1.43655	8.90915	1.42978	1.33882	0.767864	0.794875	1.01178	2.04053	0.915626	400.537	0.87191	1.40841	0.912673	967.403	989.025	854.222	477.55	787.933	629.065	408.741	604.446	596.97	382.046	370.661	389.815	574.308	687.205	512.038	631.715	536.551	558.301	8.2396	9.12864	7.1073	8.7937	2.13602	9.07878
Glyma.04G180300.1	269	2	536	231.476	7.85472	2.33695e-13	4.32128e-10	1.1652	3.27069	2.51533	1.20268	0.745415	1.43655	26.7274	8.5787	1.33882	0.767864	0.794875	1.01178	0.680175	0.915626	204.254	0.87191	1.40841	0.912673	511.342	533.812	563.885	242.924	234.672	676.941	38.4913	409.503	122.107	166.629	192.678	226.267	180.86	150.85	192.788	442.78	303.163	381.335	7.85472	8.4141	3.95953	7.82941	1.34934	8.46372
Glyma.03G057800.1	128	1	254	216.903	7.76091	9.42616e-20	5.03535e-16	1.1652	1.09023	1.25766	1.20268	0.745415	1.43655	2.22729	1.42978	1.33882	0.767864	0.794875	1.01178	0.680175	0.915626	0.996362	0.87191	1.40841	0.912673	230.876	267.452	263.673	64.8804	91.3438	144.741	1.83292	28.1993	7.40045	0.750582	0.816433	0.79392	0.634595	0.931172	0.884349	1.15911	0.802019	1.14172	7.76091	6.47445	2.90549	-0.124945	-0.0813071	-0.0413136
Glyma.11G170300.1	973	10	1937	188.88	7.56133	2.41033e-18	1.15881e-14	2.33039	19.6241	8.80365	2036.13	6687.12	3762.32	41155.8	39985.3	47305.7	33894.3	34398.2	25803.5	33694.5	26823.3	39851.5	63199.6	14130.5	43877.6	1373.88	2761.85	1673.88	8604.95	4331.77	2264.63	77525.1	8967.39	61797.4	24948.6	20823.9	23852.5	40204.1	27572	51254.2	38533.5	28581.5	35746.1	7.56133	0.283939	0.207249	-0.434525	0.246011	-0.236784
Glyma.11G171400.1	2766	36	5495	153.085	7.25819	2.35012e-29	2.82466e-25	8.15638	64.3236	35.2146	1284.46	3253.74	1917.79	19050	22943.7	26285	36366.8	35611.2	37652.4	22260.8	16242.3	20213.2	46534.7	11409.5	33144.6	3749.3	7775.75	4961.4	4675.16	2191.51	1328.27	39563.5	5592.05	31065.9	34819.5	28214.3	33534.4	20781.1	14785.1	25109.3	30803.4	27266.2	35468.7	7.25819	0.344097	0.158761	-0.183028	0.0473548	0.0382827
Glyma.04G114600.1	152	2	301	149.961	7.22844	7.49541e-16	2.57398e-12	1.1652	1.09023	3.77299	1.20268	0.745415	1.43655	2.22729	1.42978	1.33882	0.767864	0.794875	1.01178	0.680175	0.915626	339.759	0.87191	1.40841	0.912673	320.3	280.551	303.175	279.891	248.039	604.57	258.441	479.389	346.588	216.168	220.437	243.734	265.895	302.631	256.461	405.689	316.797	368.776	7.22844	8.38629	7.76196	8.0458	1.2731	8.41687
Glyma.02G228100.1	14129	218	28040	128.55	7.00619	3.82267e-36	1.83782e-31	72.2422	385.942	196.196	5024.78	2183.32	3597.11	441.003	351.727	334.704	66560.7	60807.2	60901.1	20889.5	7043	4047.22	8120.1	13241.8	8936.89	23894.1	32801.6	27425	3670.27	2521.98	4062.76	527.881	586.056	419.359	57302.4	51281	53884.2	2435.57	4588.81	4435.89	2388.93	13340	4799.79	7.00619	-0.0753997	0.443593	-0.212644	-1.48052	-0.56162
Glyma.04G114500.1	126	2	250	124.553	6.96062	2.56888e-23	2.0584e-19	1.1652	1.09023	3.77299	1.20268	0.745415	1.43655	2.22729	1.42978	1.33882	0.767864	0.794875	1.01178	0.680175	0.915626	209.236	0.87191	1.40841	0.912673	260.955	239.069	250.835	228.59	215.363	239.379	201.621	296.706	287.384	150.867	149.407	167.517	231.627	247.692	258.23	209.799	213.337	229.486	6.96062	7.65744	7.29711	7.50542	1.80665	7.6752
Glyma.13G086700.1	114	2	227	117.804	6.88025	9.66083e-15	2.21173e-11	2.33039	2.18046	1.25766	1.20268	1.49083	1.43655	2.22729	1.42978	1.33882	1.53573	0.794875	1.01178	0.680175	0.915626	94.6544	1.74382	1.40841	1.82535	251.2	173.571	254.785	109.391	90.6011	185.936	31.1596	163.066	55.5034	72.0559	75.9283	90.5069	75.5168	65.182	75.1696	118.229	101.856	118.739	6.88025	6.54603	5.64348	6.15691	1.16529	6.08895
Glyma.17G206000.1	89	2	176	114.91	6.84436	5.18571e-21	3.11642e-17	1.1652	2.18046	1.25766	2.40535	0.745415	1.43655	2.22729	1.42978	1.33882	0.767864	0.794875	1.01178	0.680175	0.915626	194.291	0.87191	1.40841	1.82535	204.049	145.188	179.732	123.725	129.218	102.432	119.14	202.3	170.21	154.62	162.47	173.075	267.799	289.594	358.161	248.05	354.492	312.831	6.84436	6.27555	6.62075	7.57282	2.22463	7.8006
Glyma.04G114700.1	65	1	129	110.066	6.78222	2.78995e-08	2.16342e-05	1.1652	1.09023	1.25766	1.20268	0.745415	1.43655	2.22729	1.42978	1.33882	0.767864	0.794875	1.01178	0.680175	0.915626	171.374	0.87191	1.40841	0.912673	142.265	118.989	125.418	130.515	107.682	388.573	113.641	235.403	146.776	96.8251	106.953	118.294	101.535	108.016	99.9314	214.435	157.998	188.384	6.78222	7.53279	6.63293	6.96694	0.839336	7.45648
Glyma.04G104700.1	65	2	128	81.975	6.35711	5.15499e-10	5.38774e-07	2.33039	1.09023	1.25766	1.20268	0.745415	2.87309	4.45457	2.85957	2.67763	1.53573	0.794875	1.01178	1.36035	0.915626	87.6798	0.87191	1.40841	0.912673	130.884	122.264	130.355	95.8118	137.387	262.76	29.3267	219.464	80.1715	162.876	113.484	122.264	78.0552	77.2872	90.2036	235.299	149.978	213.502	6.35711	6.68469	5.04104	6.89801	1.4487	7.55097
Glyma.14G195000.1	3038	74	6002	80.5597	6.33199	8.66053e-14	1.81031e-10	52.4339	81.7673	89.2942	297.061	128.211	291.619	24.5002	52.902	20.0823	18852.6	18938.7	9657.45	3029.5	1378.93	1846.26	2377.7	3404.12	2594.73	4163.09	8101.06	5740.57	384.756	201.253	375.212	100.811	131.188	87.572	7822.57	5144.35	7408.86	1177.17	791.496	1649.31	1785.03	2625.81	1100.62	6.33199	0.423114	1.71289	-1.21951	-0.789755	-0.603921
Glyma.04G114400.1	56	2	110	69.4091	6.11705	1.49101e-15	4.21667e-12	1.1652	1.09023	2.51533	1.20268	0.745415	1.43655	2.22729	1.42978	1.33882	0.767864	0.794875	1.01178	0.680175	0.915626	62.7708	0.87191	1.40841	0.912673	136.575	103.706	90.8537	99.5839	119.564	41.1954	108.142	120.154	141.842	46.5361	53.0682	67.4832	104.708	97.773	100.816	60.2737	67.3696	73.0701	6.11705	6.26527	6.21118	6.02016	2.23635	5.97409
Glyma.17G171000.1	97	3	191	54.9791	5.78081	1.63677e-05	0.00474041	4.66079	3.27069	2.51533	4.81071	32.7983	4.30964	17.8183	105.804	204.839	4.60718	3.97438	6.07069	0.680175	2.74688	7.97089	0.87191	1.40841	0.912673	234.941	100.431	238.985	55.0729	54.2121	71.2569	58.6534	128.736	62.9038	24.0186	26.9423	26.1994	6.98054	12.1052	8.84349	8.11377	6.41615	4.56688	5.78081	2.10667	-0.392104	2.39674	1.293	2.58035
Glyma.13G086600.1	43	2	84	54.9716	5.78062	7.27487e-11	8.96805e-08	1.1652	2.18046	1.25766	1.20268	0.745415	1.43655	2.22729	1.42978	1.33882	0.767864	0.794875	1.01178	0.680175	0.915626	21.92	0.87191	1.40841	0.912673	100.805	74.2315	78.0156	52.0552	37.1316	13.3607	9.16459	45.3641	17.2677	18.014	19.5944	19.848	18.4032	24.2105	15.9183	26.6595	22.4565	22.8344	5.78062	4.92115	3.8451	4.48009	1.3156	4.49402
Glyma.06G184400.1	52	2	103	51.9456	5.69893	1.12154e-12	1.92573e-09	2.33039	1.09023	2.51533	1.20268	0.745415	1.43655	13.3637	12.868	5.35527	0.767864	0.794875	1.01178	0.680175	0.915626	32.8799	0.87191	1.40841	0.912673	96.7403	96.0643	115.542	37.7212	31.9332	85.731	18.3292	51.4944	29.6018	24.7692	25.3094	37.3143	25.3838	22.3481	30.0679	77.6604	45.7151	45.6688	5.69893	5.5207	1.65428	5.08514	1.17418	5.72635
Glyma.04G090800.1	38	2	73	37.6069	5.23292	4.12367e-08	3.00384e-05	1.1652	2.18046	2.51533	2.40535	2.23624	1.43655	2.22729	1.42978	1.33882	0.767864	0.794875	1.01178	1.36035	2.74688	0.996362	0.87191	1.40841	0.912673	69.1002	85.1479	66.1652	21.8783	62.3811	48.9891	1.83292	13.4866	4.93363	0.750582	0.816433	0.79392	0.634595	1.86234	0.884349	1.15911	0.802019	1.14172	5.23292	4.45434	2.01934	-0.124945	-0.59394	-0.0413136
Glyma.03G047700.1	255	16	495	31.6752	4.98528	2.05857e-15	5.49831e-12	13.9824	15.2632	17.6073	86.5927	53.6699	73.2639	11.1364	37.1744	45.5198	4.60718	19.077	22.2592	47.6123	19.2282	1212.57	20.0539	1.40841	28.2928	570.687	506.521	406.866	638.997	779.021	625.725	78.8155	326.131	167.744	1422.35	1426.31	1535.44	1638.52	1703.11	1628.97	603.897	690.538	610.821	4.98528	3.25873	2.60963	6.57628	1.95794	5.25899
Glyma.03G145600.1	42	3	82	29.7772	4.89614	4.85677e-11	6.31078e-08	2.33039	2.18046	3.77299	202.05	49.9428	73.2639	26.7274	57.1913	21.4211	254.163	174.078	173.015	389.74	281.097	176.356	67.1371	166.192	97.656	93.4886	63.3151	89.8661	58.845	81.6895	61.2364	27.4938	9.80846	46.8695	209.412	199.21	276.284	155.476	253.279	152.108	38.2506	175.642	41.1019	4.89614	-0.688859	-0.323643	0.187929	-0.595045	-0.376298
Glyma.13G006400.1	30	2	57	28.5087	4.83333	8.66464e-07	0.000404437	1.1652	1.09023	3.77299	1.20268	0.745415	1.43655	2.22729	1.42978	5.35527	0.767864	0.794875	1.01178	0.680175	0.915626	3.98545	0.87191	1.40841	0.912673	60.1579	63.3151	48.3894	18.8606	20.7937	8.90712	3.66584	18.3909	14.8009	4.50349	13.8794	13.4966	8.88433	4.65586	7.07479	1.15911	4.01009	2.28344	4.83333	3.84274	2.03199	3.63025	1.88503	1.22285
Glyma.08G178000.1	155	11	300	28.4766	4.8317	1.49197e-16	5.51764e-13	5.82599	4.36092	21.3803	82.9847	123.739	35.9137	42.3184	28.5957	20.0823	92.9115	100.949	71.8365	216.976	345.191	219.2	136.018	177.459	133.25	228.437	392.99	277.499	74.6879	152.24	139.174	47.6559	13.4866	41.9359	109.585	128.996	123.058	364.257	170.404	159.183	197.049	108.273	214.643	4.8317	0.593441	0.179861	0.444768	-0.171387	0.219019
Glyma.11G222300.1	129	10	247	25.3389	4.66328	2.11845e-17	8.48739e-14	8.15638	9.81207	11.319	50.5124	20.1262	24.4213	11.1364	7.14892	5.35527	11400.5	9896.99	10543.8	6291.62	3536.15	2797.78	2055.09	5115.33	3066.58	196.732	354.783	190.595	44.511	32.6758	28.9481	9.16459	7.35635	11.1007	11098.1	11362.3	10838.6	2611.99	3625.98	2936.92	959.743	3360.46	1616.68	4.66328	0.15899	0.22453	0.0645829	-0.460583	-0.786017
Glyma.20G128100.1	66	5	127	24.968	4.64201	2.58814e-15	6.54894e-12	8.15638	3.27069	3.77299	471.449	419.669	314.604	670.413	414.637	219.566	132.84	204.283	364.241	880.147	1244.34	1443.73	1883.33	2123.88	1453.89	132.51	125.539	121.467	269.329	229.473	112.452	329.925	117.702	352.755	274.713	371.477	262.788	1868.88	1342.75	1618.36	1745.62	1267.19	1688.6	4.64201	-0.980051	-0.704866	0.37408	0.436819	-0.216094
Glyma.13G077800.1	84	7	161	24.5195	4.61586	1.18269e-06	0.000521653	5.82599	7.63161	6.28832	81.782	38.0162	45.9695	149.228	61.4807	20.0823	273.359	257.54	22.2592	225.138	141.922	183.331	1.74382	46.4774	27.3802	109.747	229.244	145.168	67.1437	43.0727	74.5971	131.97	35.5557	92.5056	47.2867	29.3916	41.2839	104.708	131.295	187.482	3.47733	150.78	31.9682	4.61586	0.156907	0.172098	-2.22937	-0.378144	1.30056
Glyma.17G149300.1	103	9	196	21.06	4.39643	6.9931e-11	8.84756e-08	13.9824	7.63161	6.28832	14.4321	24.5987	14.3655	28.9547	64.3402	99.0724	6.91077	11.9231	18.2121	60.5356	45.7813	584.864	116.836	39.4354	95.8306	176.409	242.344	168.869	251.223	318.589	266.1	709.339	454.867	788.148	170.382	157.572	160.372	770.398	658.338	765.846	522.759	318.401	514.916	4.39643	3.96854	3.34328	3.72046	1.66681	2.42736
Glyma.05G231800.1	52	5	98	20.8508	4.38203	2.45215e-05	0.00637255	3.49559	4.36092	6.28832	74.566	38.7616	53.1522	11.1364	2.85957	1.33882	373.95	369.617	887.332	73.4589	85.1532	96.6471	45.3393	12.6757	53.8477	99.1792	85.1479	110.604	52.8096	43.8153	57.8962	14.6633	2.45212	2.46682	512.648	395.97	459.68	74.8822	98.7042	71.6322	75.3422	72.9837	50.2357	4.38203	-0.107542	0.352738	-0.253285	-0.0578948	0.827858
Glyma.03G132900.1	155	15	294	19.3996	4.27796	8.68394e-16	2.78332e-12	9.32158	18.5339	17.6073	73.3633	64.8511	48.8426	35.6366	55.7615	9.37172	1057.35	751.157	595.939	689.017	816.739	681.511	219.721	452.098	535.739	296.725	306.751	278.486	122.971	83.9174	189.276	263.94	29.4254	91.2722	1722.59	1690.83	1571.17	958.873	1257.08	620.813	425.394	858.962	672.473	4.27796	1.08262	1.93244	1.05177	0.375118	0.696425
Glyma.08G032800.1	41	4	77	17.4294	4.12345	5.84597e-06	0.00202199	2.33039	2.18046	8.80365	76.9713	91.686	145.091	585.776	164.425	95.056	44.5361	49.2823	372.335	296.556	415.694	917.649	693.169	509.843	383.322	55.2802	103.706	73.0779	163.71	318.589	211.544	351.92	47.8162	425.526	57.0442	79.194	41.2839	883.991	728.176	987.817	909.902	205.317	638.222	4.12345	1.145	-0.0345379	-1.39281	0.673719	0.144492
Glyma.19G223000.1	747	82	1413	17.3213	4.11447	3.42227e-05	0.00839451	32.6255	68.6845	143.374	357.195	211.698	366.319	300.684	175.863	89.7007	0.767864	0.794875	1.01178	1.36035	0.915626	11.9563	14.8225	9.85884	4.56336	1195.84	1892.9	1149.5	244.433	486.424	933.02	69.6509	123.832	177.611	0.750582	0.816433	0.79392	1.90378	1.86234	3.53739	12.7502	0.802019	13.7006	4.11447	0.831183	-0.609651	-0.124945	-0.962506	-0.101766
Glyma.05G128400.1	178	20	335	16.5829	4.05163	1.32176e-13	2.64777e-10	17.478	21.8046	21.3803	266.994	144.611	275.817	200.456	261.65	330.688	26.8752	46.1028	15.1767	36.0493	37.5407	45.8326	28.773	95.7716	38.3322	202.423	379.891	423.655	187.851	168.578	151.421	317.095	241.533	218.313	18.014	28.5752	44.4595	33.6335	40.0404	38.027	32.4551	50.5272	75.3536	4.05163	-0.436793	-0.0291398	0.0466003	-0.0964352	-0.0407941
Glyma.17G068800.1	140	16	264	16.5238	4.04647	1.57568e-13	3.03017e-10	15.1476	15.2632	17.6073	91.4034	64.8511	61.7715	22.2729	22.8765	9.37172	280.27	259.129	198.309	143.517	130.935	153.44	63.6495	90.138	141.464	296.725	258.719	237.997	109.391	129.961	139.174	29.3267	28.1993	34.5354	181.641	203.292	271.521	90.7471	115.465	114.965	110.115	203.713	123.306	4.04647	0.795891	0.755782	-0.168358	-0.413873	0.566131
Glyma.04G195300.1	210	25	395	15.977	3.99792	5.75594e-13	1.02492e-09	29.1299	26.1655	18.865	56.5258	64.8511	76.137	1739.51	636.254	330.688	813.936	839.388	970.298	2980.53	3619.47	4947.93	4113.67	6089.95	3480.93	300.789	489.054	395.016	367.404	219.076	438.675	1790.76	487.971	1741.57	810.629	834.395	702.619	3863.41	3253.51	4808.2	4437.07	2691.58	4574.87	3.99792	2.37582	0.570902	-0.160347	0.0463707	-0.225605
Glyma.03G100500.1	304	37	571	15.5126	3.95537	8.49861e-15	2.04294e-11	43.1123	37.0678	30.1839	30.0669	12.6721	14.3655	31.182	24.3063	25.4375	173.537	124.001	122.426	210.174	249.966	588.85	448.162	554.912	335.863	564.183	490.146	657.701	389.282	527.269	575.622	784.489	387.434	543.933	231.93	217.988	229.443	581.289	428.339	504.963	802.104	464.369	614.246	3.95537	4.70767	4.40618	0.693914	0.529927	0.490196
Glyma.02G018700.1	53	6	99	15.5082	3.95496	4.20605e-12	6.3192e-09	4.66079	4.36092	10.0613	210.468	128.957	241.34	581.322	358.876	219.566	810.096	966.568	938.933	1983.39	1603.26	1133.86	980.027	778.849	599.626	78.0426	130.997	86.9035	140.323	103.226	241.606	190.624	240.307	407.025	676.275	956.86	785.187	1453.86	1521.53	1312.37	691.989	510.886	806.055	3.95496	-0.259512	-0.468885	-0.167264	-0.138718	-0.231444
Glyma.03G165700.1	71	9	133	15.0604	3.91269	6.46368e-10	6.43747e-07	11.652	9.81207	5.03066	26.4589	26.8349	21.5482	42.3184	70.0594	81.6678	8.4465	0.794875	11.1296	5.4414	2.74688	1.99272	6.10337	1.40841	5.47604	136.575	152.83	109.617	192.378	251.752	201.523	53.1546	155.709	57.9702	1.50116	1.63287	3.17568	0.634595	0.931172	2.65305	1.15911	1.60404	2.28344	3.91269	3.10884	0.459547	-1.69087	-1.27097	-1.36378
Glyma.01G051300.1	43	5	81	15.0361	3.91036	1.3899e-06	0.000602002	8.15638	5.45115	2.51533	33.6749	26.0895	45.9695	610.277	250.212	97.7336	251.091	273.437	457.325	1818.79	2502.41	3720.41	3792.81	2263.31	2437.75	45.5249	117.897	79.0032	69.4069	52.7269	91.2979	472.893	73.5635	411.958	240.937	286.568	267.551	3443.95	2405.22	3903.52	4077.75	1482.13	3436.58	3.91036	1.01334	0.000289802	-0.304451	0.278314	0.082936
Glyma.04G220600.1	32	4	60	13.7128	3.77745	1.65619e-05	0.00476794	3.49559	3.27069	6.28832	33.6749	10.4358	30.1675	31.182	41.4637	8.0329	379.325	525.413	330.852	1286.89	2323.86	1106.96	371.434	436.606	616.054	11.3812	90.6061	77.0281	104.865	69.8074	37.8552	3.66584	11.0345	9.86727	460.107	533.131	758.988	1144.17	1729.19	932.104	308.323	421.862	366.492	3.77745	1.51664	-1.71543	0.503989	-0.310014	-0.376905
Glyma.06G104600.1	94	13	176	13.24	3.72683	2.89369e-12	4.48774e-09	13.9824	11.9925	13.8343	363.208	156.537	209.736	28.9547	20.017	5.35527	529.826	659.746	922.744	1061.75	835.967	768.195	212.746	254.921	196.225	151.208	203.045	172.819	417.951	286.656	175.916	18.3292	57.6247	27.135	597.463	682.538	512.873	800.859	777.528	908.226	230.663	303.965	222.636	3.72683	0.271488	0.924148	-0.236552	-0.100449	0.189847
Glyma.11G116600.1	536	75	996	13.2025	3.72274	8.8805e-06	0.00290441	43.1123	101.391	81.7482	547.218	289.221	376.375	400.912	313.123	144.592	69.8756	85.0517	71.8365	125.152	103.466	71.738	228.441	302.807	253.723	483.702	1325.25	1178.13	310.068	173.033	263.873	146.633	671.88	411.958	54.0419	71.0297	80.186	133.265	91.2548	74.2853	197.049	129.927	92.4794	3.72274	-0.699228	0.519109	-0.143754	-0.00746938	-0.904122
Glyma.07G140800.1	96	14	179	13.0008	3.70053	2.53495e-12	4.06242e-09	11.652	19.6241	10.0613	12.0268	7.45415	17.2386	4.45457	7.14892	6.69408	1108.03	1042.88	1366.92	972.651	516.413	472.275	918.122	1087.29	821.405	212.178	210.686	114.555	11.3164	17.0805	16.7008	14.6633	3.67817	9.86727	1237.71	1120.15	1079.73	686.632	884.613	598.704	818.332	1108.39	987.588	3.70053	0.296509	0.624492	-0.0332851	0.145822	0.0439764
Glyma.04G251000.1	42	6	78	12.8901	3.68819	2.85903e-10	3.27271e-07	4.66079	10.9023	2.51533	2.40535	11.9266	10.0558	2.22729	2.85957	1.33882	3155.92	2677.14	4162.47	2356.13	2746.88	2645.34	3054.3	1668.96	2841.15	35.7695	111.347	85.916	12.0708	8.16895	10.0205	5.49876	6.13029	6.16704	3659.09	3482.9	3070.09	2068.78	1843.72	2121.55	2735.5	2811.08	3158	3.68819	0.311262	1.46964	0.0309224	-0.360761	0.202546
Glyma.12G216500.1	70	10	129	12.3571	3.62727	1.84313e-07	0.000113606	11.652	10.9023	8.80365	9.62141	6.70873	2.87309	2.22729	2.85957	1.33882	2.30359	2.38463	13.1532	2.04053	1.83125	0.996362	0.87191	1.40841	1.82535	138.2	128.813	120.48	28.6681	44.5579	69.0301	18.3292	46.5902	16.0343	15.7622	5.71503	7.14528	2.53838	3.72469	3.53739	1.15911	3.20808	1.14172	3.62727	2.88907	3.65518	0.681925	1.00948	0.424151
Glyma.12G112000.1	363	55	672	12.2203	3.61121	1.18014e-10	1.38385e-07	43.1123	58.8724	62.8832	1528.6	1379.02	1873.26	1432.15	1102.36	1056.33	292.556	317.155	1005.71	925.038	2156.3	3409.55	1937.38	1087.29	1291.43	569.874	705.199	739.667	2359.84	1836.53	3285.61	1004.44	806.746	948.491	453.352	444.14	329.477	1809.86	1392.1	2277.2	2496.72	1073.1	2267.46	3.61121	0.646144	-0.37982	-0.396813	-0.24446	0.435567
Glyma.10G245100.1	102	16	187	11.6496	3.54221	1.316e-11	1.8077e-08	8.15638	17.4437	22.638	182.807	64.1057	40.2233	2.22729	10.0085	9.37172	774.774	740.824	693.07	344.169	317.722	315.847	229.312	446.465	389.711	186.977	162.654	212.321	62.6171	85.4027	60.123	20.1621	4.90423	6.16704	881.183	943.797	878.87	276.683	369.675	259.114	184.299	514.896	336.808	3.54221	-0.464159	0.531557	0.291838	-0.110776	-0.0404876
Glyma.07G139300.1	132	21	243	11.4258	3.51422	8.252e-09	6.8402e-06	17.478	8.72184	37.7299	2754.13	3271.63	4170.3	3982.39	4330.81	4464.95	169.698	248.796	223.604	5654.98	4820.77	7027.34	9703.49	3806.92	9133.11	208.927	342.775	178.745	2479.04	2666.05	2414.94	5177.99	1432.04	5502.23	99.8274	158.388	134.173	5970.27	3844.81	9075.19	6415.68	4158.47	7279.61	3.51422	-0.431547	-0.0772111	-0.710511	0.110033	-0.342871
Glyma.12G112100.1	85	14	155	11.197	3.48504	7.82099e-11	9.40024e-08	3.49559	21.8046	16.3496	330.736	336.928	451.076	229.411	250.212	228.938	58.3576	65.9746	159.861	219.016	343.36	502.166	328.71	4.22522	211.74	147.143	188.854	130.355	586.187	475.285	300.615	214.451	140.997	242.981	86.317	56.3339	61.1319	447.389	366.882	548.296	367.438	195.693	356.217	3.48504	0.283945	-0.243709	-0.479843	0.356094	0.755213
Glyma.04G189100.1	54	9	100	11.1616	3.48047	2.54064e-07	0.000147164	6.99118	9.81207	10.0613	28.8642	25.3441	21.5482	8.90915	17.1574	32.1316	0.767864	0.794875	2.02356	0.680175	0.915626	1.99272	0.87191	1.40841	0.912673	99.9921	97.1559	102.704	77.7056	73.5206	94.6381	34.8255	76.0156	46.8695	3.75291	4.8986	1.58784	0.634595	0.931172	1.7687	1.15911	0.802019	1.14172	3.48047	1.69842	1.43823	1.51356	-0.105936	-0.0413136
Glyma.18G054100.1	68	11	125	11.1547	3.47958	4.92146e-10	5.25797e-07	5.82599	15.2632	12.5766	300.669	995.129	629.208	4009.12	5897.86	5909.54	158.948	220.975	99.1546	1116.17	1420.14	1484.58	4111.06	4446.34	3292.92	82.1074	167.021	126.405	730.282	611.929	492.118	4432	1618.4	3938.27	76.5594	96.3391	71.4528	1509.07	1016.84	1697.95	2903.57	1798.93	3103.2	3.47958	-0.0696104	-0.663067	-0.971303	0.0710481	-0.602326
Glyma.15G199700.1	164	28	300	10.7593	3.42751	1.69538e-06	0.000727758	19.8084	26.1655	37.7299	375.235	131.938	159.457	1521.24	1056.61	630.583	2451.79	4933	1794.9	11814.6	21812	16194.9	3843.38	9884.19	8089.93	34.9566	233.611	632.025	502.446	242.841	240.492	848.641	247.664	932.457	2014.56	2472.16	3491.66	11326.2	9935.6	11707	3025.28	11225.1	5780.53	3.42751	0.564377	-0.661268	-0.202348	-0.595666	-0.123261
Glyma.13G033300.1	34	6	62	10.5405	3.39787	5.66421e-08	4.00468e-05	8.15638	3.27069	6.28832	14.4321	9.69039	8.61928	22.2729	11.4383	13.3882	7.67864	18.2821	15.1767	12.2432	17.3969	48.8217	14.8225	18.3093	15.5154	57.719	48.0321	80.9783	235.38	196.798	240.492	247.444	114.023	207.213	19.5151	22.8601	20.6419	60.9211	70.769	52.1766	73.024	29.6747	83.3456	3.39787	4.36069	3.59384	0.615292	1.2286	1.93522
Glyma.06G106700.1	81	14	147	10.5341	3.397	7.61232e-09	6.42066e-06	13.9824	6.54138	21.3803	405.302	198.28	550.197	220.501	601.939	634.599	102.126	108.898	83.9778	1199.83	1030.08	943.555	1919.95	2428.09	1251.27	123.567	174.662	143.193	193.132	216.849	415.294	95.3118	123.832	134.441	75.8088	89.8077	139.73	1028.04	583.845	1032.92	636.352	801.217	559.443	3.397	-0.483421	-2.04291	0.0497241	-0.262895	-1.48741
Glyma.20G119000.1	29	5	52	10.4861	3.39041	1.96246e-05	0.00545423	3.49559	7.63161	3.77299	19.2428	31.3074	20.1117	106.91	61.4807	74.9737	2.30359	2.38463	1.01178	7.48193	6.40938	8.96726	6.10337	9.85884	1.82535	43.086	57.8569	55.3022	93.5485	66.8369	151.421	25.6609	72.3374	35.7688	1.50116	2.4493	3.17568	14.5957	11.1741	14.1496	12.7502	2.40606	7.99204	3.39041	2.14165	-0.863394	0.32216	0.804352	0.380039
Glyma.15G041100.1	511	90	933	10.3898	3.37709	2.27983e-12	3.77956e-09	81.5638	79.5868	108.159	179.199	46.2157	232.721	13.3637	40.0339	24.0987	5064.83	4491.84	4011.71	3260.08	2218.56	2048.52	5313.42	6912.46	4758.67	674.744	1233.55	889.773	55.8273	70.5501	302.842	9.16459	79.6937	37.0022	4376.64	4230.76	4672.22	1409.43	1366.96	1858.9	2706.52	3661.22	4280.31	3.37709	-0.0940583	0.699626	-0.0310345	-0.699445	-0.673634
Glyma.17G171500.1	58	11	106	10.0268	3.32579	4.30882e-08	3.09187e-05	9.32158	9.81207	12.5766	16.8375	20.8716	15.802	11.1364	22.8765	24.0987	4.60718	8.74363	10.1178	16.3242	5.49376	38.8581	6.97528	1.40841	8.21405	133.323	92.7894	91.8412	64.8804	76.4911	43.4222	14.6633	84.598	45.6361	32.275	40.8217	30.9629	78.6898	79.1496	114.965	59.1146	81.8059	101.613	3.32579	1.78801	1.31813	2.1486	2.16867	3.86913
Glyma.10G249500.1	54	10	99	10.0118	3.32364	3.41619e-08	2.52677e-05	6.99118	8.72184	13.8343	70.9579	52.9245	127.853	28.9547	24.3063	28.1152	28.411	24.6411	34.4006	32.6484	25.6375	46.829	104.629	73.2371	79.4025	85.3591	104.797	105.667	38.4756	70.5501	55.6695	29.3267	40.4599	13.5675	33.7762	43.271	34.9325	50.133	42.8339	51.2922	103.161	30.4767	90.1959	3.32364	-0.612108	0.0346461	0.356663	0.456695	-0.200851
Glyma.03G231200.1	221	40	402	9.96252	3.31651	7.4211e-12	1.04936e-08	9.32158	34.8874	76.7175	88.9981	43.9795	17.2386	33.4093	22.8765	16.0658	3096.79	2898.12	3932.79	1135.89	590.579	887.758	3189.45	2191.48	1795.23	396.717	385.349	422.667	66.3893	56.44	54.5561	38.4913	26.9733	34.5354	3383.62	2281.93	2700.12	326.182	531.699	805.642	1434.98	1427.59	1580.14	3.31651	0.239847	0.466902	-0.246977	-0.652145	-0.69177
Glyma.20G245100.1	53	10	97	9.83374	3.29774	8.51527e-10	8.18777e-07	3.49559	10.9023	15.092	27.6616	26.0895	37.3502	44.5457	17.1574	37.4869	93.6794	160.565	117.367	1382.12	1450.35	2322.52	1894.66	853.494	1463.01	90.2368	116.805	82.9533	81.4777	89.8585	52.3293	135.636	17.1648	135.675	380.545	496.391	380.288	3895.14	3334.53	3071.34	2940.66	1985.8	3132.88	3.29774	1.2958	1.54018	1.75838	0.998745	0.936441
Glyma.01G132100.1	51	10	92	9.6263	3.26698	2.1813e-07	0.000129469	3.49559	15.2632	10.0613	26.4589	18.6354	38.7868	2.22729	8.5787	4.01645	271.824	321.924	289.369	501.289	251.797	185.323	264.189	1.40841	179.796	100.805	91.6977	84.9284	23.3871	21.5363	12.2473	5.49876	7.35635	8.63386	250.694	259.626	253.261	425.178	351.983	430.678	122.866	162.81	163.266	3.26698	-0.553068	0.535813	-0.209825	0.364139	0.0114464
Glyma.12G224300.1	103	20	187	9.49017	3.24643	3.25188e-07	0.000175416	15.1476	25.0753	18.865	323.52	288.476	614.842	175.956	586.211	665.392	701.06	665.311	279.252	597.194	648.263	775.169	1835.37	3287.22	1716.74	115.438	289.284	156.031	433.793	430.727	851.743	229.115	393.564	319.453	292.727	338.82	348.531	467.696	539.148	686.255	1197.36	1524.64	1680.61	3.24643	0.484326	-0.599549	-0.747665	-0.255136	-0.635495
Glyma.11G208700.1	285	54	516	9.48644	3.24587	4.11865e-09	3.60023e-06	46.6079	52.3311	64.1409	1411.94	2474.03	2674.85	3060.29	1649.97	1918.52	667.274	809.183	1904.17	1606.57	3160.74	5062.51	4932.4	5512.5	3793.98	445.493	615.685	485.87	3198	4735.02	3023.97	3720.82	513.718	3042.82	411.319	458.835	313.599	3244.05	2533.72	4142.29	4299.14	2317.83	3974.33	3.24587	0.739902	0.134671	-1.51392	0.0131818	-0.426955
Glyma.13G280000.1	46	9	83	9.33539	3.22271	6.30075e-08	4.39016e-05	3.49559	11.9925	11.319	132.294	70.8144	116.36	153.683	114.383	131.204	10.7501	13.5129	7.08247	30.6079	34.7938	44.8363	54.9304	35.2102	51.1097	75.6038	91.6977	82.9533	102.602	103.226	213.771	168.628	120.154	119.641	0.750582	8.98077	3.17568	37.4411	16.7611	46.8705	27.8186	38.4969	46.8105	3.22271	0.393332	0.0327004	-1.2801	-0.125228	-0.320321
Glyma.07G096300.1	46	9	84	9.32809	3.22158	1.74698e-05	0.00496979	10.4868	7.63161	8.80365	21.6482	11.9266	10.0558	2.22729	1.42978	5.35527	7.67864	12.718	6.07069	3.40088	3.6625	3.98545	2.61573	18.3093	3.65069	69.1002	86.2395	95.7913	20.3694	24.5069	31.1749	1.83292	11.0345	8.63386	3.75291	9.7972	8.73312	3.17297	4.65586	6.19044	4.63644	4.01009	4.56688	3.22158	0.801629	1.25445	-0.248254	0.343518	-0.895229
Glyma.20G118500.1	28	5	50	9.19034	3.20012	1.3394e-05	0.00407559	2.33039	7.63161	6.28832	9.62141	23.8533	28.7309	26.7274	27.1659	24.0987	3.07145	3.1795	1.01178	9.52245	6.40938	13.9491	7.84719	1.40841	5.47604	44.7119	51.3071	53.3271	97.3206	81.6895	155.875	20.1621	62.5289	43.1693	6.00466	2.4493	1.58784	19.6724	23.2793	15.9183	6.95466	6.41615	13.7006	3.20012	2.42855	0.690425	0.467432	0.978309	0.877855
Glyma.17G207700.1	32	6	57	9.17015	3.19695	4.25642e-05	0.00990401	8.15638	5.45115	5.03066	8.41874	12.6721	12.9289	2.22729	4.28935	4.01645	0.767864	0.794875	1.01178	4.08105	2.74688	6.97453	6.10337	15.4925	1.82535	56.0931	54.582	60.2399	37.7212	34.9037	20.041	16.4963	15.9387	14.8009	6.75524	8.16433	10.321	10.7881	10.2429	7.07479	20.864	11.2283	11.4172	3.19695	1.44567	2.16496	3.29337	1.02594	0.893515
Glyma.01G173800.1	66	13	118	8.95116	3.16207	5.59344e-09	4.80207e-06	6.99118	17.4437	15.092	90.2008	90.1952	66.0812	13.3637	7.14892	10.7105	182.752	193.95	335.911	218.336	254.544	250.087	258.957	59.1531	185.273	106.496	108.072	139.243	53.5641	43.8153	55.6695	10.9975	49.0423	16.0343	292.727	306.979	201.656	415.025	327.772	268.842	338.46	154.79	332.241	3.16207	-0.687462	1.28479	0.169336	0.484693	0.713595
Glyma.18G078200.1	92	19	164	8.57192	3.09962	9.62718e-07	0.000436647	12.8172	11.9925	32.6993	133.497	52.9245	135.035	2.22729	50.0424	32.1316	16.1251	12.718	8.09425	18.3647	8.24064	3.98545	2.61573	1.40841	1.82535	187.79	165.929	139.243	29.4225	40.1021	37.8552	16.4963	23.2951	24.6682	9.00699	9.7972	12.7027	1.90378	4.65586	5.30609	1.15911	1.60404	1.14172	3.09962	-1.5819	-0.388872	-0.229414	-1.3663	-0.583035
Glyma.03G039300.1	190	40	339	8.42513	3.0747	6.56106e-10	6.43747e-07	33.7907	47.9701	38.9876	64.9445	40.2524	47.406	37.8639	62.9105	113.799	61.4291	69.1542	57.6715	73.4589	43.0344	449.359	86.3191	22.5345	61.1491	341.437	325.309	350.577	228.59	210.165	182.596	25.6609	215.786	67.8374	514.899	588.648	558.126	680.286	691.86	688.908	595.783	542.967	584.561	3.0747	2.02563	0.527461	3.14188	1.86488	3.34155
Glyma.09G062600.1	1739	370	3108	8.40359	3.07101	6.18779e-07	0.000309886	100.207	192.971	816.224	3004.29	4116.18	1858.89	3911.12	2858.14	3128.81	108.269	78.6927	259.016	788.323	1068.54	1757.58	9501.21	3994.24	7850.81	3528.18	3105.71	2689.07	4362.83	6969.6	3457.07	2382.79	902.378	2136.26	148.615	191.862	166.723	2303.58	844.573	1698.83	9108.29	4158.47	5377.5	3.07101	0.71989	-0.868472	0.185585	0.423315	-0.195251
Glyma.13G091500.1	134	29	240	8.26395	3.04683	3.70626e-09	3.29974e-06	25.6343	26.1655	35.2146	145.524	79.7594	101.995	8.90915	4.28935	13.3882	259.538	201.103	93.0839	140.116	114.453	139.491	55.8023	83.096	133.25	291.034	211.778	216.271	155.411	129.218	211.544	21.995	51.4944	20.9679	144.112	146.142	237.382	60.2865	77.2872	102.584	54.4782	168.424	82.2039	3.04683	0.600327	1.82896	-0.0696287	-0.71443	0.164917
Glyma.11G108300.1	107	23	191	8.20861	3.03714	3.96812e-05	0.00953875	32.6255	20.7144	16.3496	171.983	108.831	81.8832	191.547	81.4976	52.2139	3.83932	5.56413	5.05891	1.36035	1.83125	4.98181	0.87191	5.63362	2.73802	238.193	156.104	177.757	186.343	183.43	340.697	311.596	156.935	208.446	15.0116	15.5122	15.0845	3.80757	5.58703	3.53739	5.79555	4.01009	2.28344	3.03714	0.970011	1.05752	1.657	0.661934	0.387186
Glyma.04G195500.1	51	11	91	8.04691	3.00843	7.92391e-08	5.44225e-05	17.478	7.63161	8.80365	33.6749	38.0162	27.2944	40.0912	34.3148	72.2961	16.1251	22.2565	19.2238	25.1665	24.7219	155.432	21.7978	9.85884	17.3408	96.7403	76.4148	99.7415	149.376	158.923	189.276	130.137	208.43	159.11	107.333	111.035	115.912	222.108	167.611	191.019	184.299	179.652	191.809	3.00843	2.32963	1.76232	2.53678	1.50001	3.50369
Glyma.04G103400.1	133	31	235	7.5388	2.91434	3.57758e-09	3.24527e-06	27.9647	32.7069	32.6993	448.598	205.735	446.766	40.0912	87.2168	48.1974	573.594	589.003	1028.98	1001.22	810.329	632.69	559.767	432.381	356.855	230.063	225.969	247.872	233.117	235.414	259.42	32.9925	114.023	44.4027	525.408	646.615	562.096	892.875	736.557	748.159	598.101	477.201	546.884	2.91434	-0.597031	0.125216	-0.337768	-0.0398838	0.266047
Glyma.20G148100.1	39	9	69	7.52731	2.91213	1.70767e-05	0.00488688	9.32158	4.36092	13.8343	38.4857	21.617	33.0406	153.683	64.3402	26.7763	9.98223	23.8463	30.3534	148.958	273.772	303.89	227.569	238.021	130.512	56.9061	84.0562	66.1652	67.8981	29.7053	59.0096	142.968	40.4599	150.476	18.7646	21.2273	11.1149	451.197	270.04	365.236	268.914	73.7857	162.124	2.91213	0.749681	0.447831	-0.328655	0.580377	-0.239778
Glyma.20G219300.1	41	10	73	7.48337	2.90369	7.49466e-07	0.000367674	11.652	8.72184	8.80365	46.9044	9.69039	53.1522	44.5457	125.821	49.5362	139.751	103.334	61.7187	64.6166	44.8657	95.6507	250.238	359.144	214.478	52.8414	99.3392	66.1652	28.6681	25.2495	62.3498	62.3192	202.3	90.0388	87.0675	105.32	96.0644	138.342	113.603	135.305	338.46	188.474	248.895	2.90369	0.0832647	0.68956	-0.07955	0.916705	-0.0866588
Glyma.07G194300.1	113	27	200	7.48214	2.90345	8.2082e-08	5.55811e-05	31.4603	27.2558	21.3803	275.413	202.753	261.452	153.683	124.391	155.303	2.30359	5.56413	1.01178	0.680175	4.57813	0.996362	2.61573	1.40841	2.73802	177.222	200.862	221.209	150.13	139.615	208.204	69.6509	89.5022	97.4392	1.50116	1.63287	3.9696	0.634595	0.931172	0.884349	5.79555	0.802019	1.14172	2.90345	-0.570781	-0.756143	-0.321921	-1.35208	0.194718
Glyma.18G130100.1	114	27	200	7.48064	2.90316	9.41834e-07	0.000431243	15.1476	26.1655	38.9876	525.57	357.054	244.213	33.4093	67.1998	113.799	19.1966	19.077	26.3063	34.6889	63.1782	71.738	225.825	236.612	155.154	186.164	215.053	199.483	314.595	192.342	445.356	69.6509	134.866	65.3706	27.021	29.3916	17.4662	52.0368	36.3157	62.7888	153.003	119.501	138.148	2.90316	-0.242802	0.331998	0.194075	-0.166283	-0.588738
Glyma.01G132000.1	1100	261	1940	7.44605	2.89648	3.5983e-10	4.0046e-07	144.484	256.204	381.072	482.273	207.225	341.898	17.8183	40.0339	24.0987	4088.87	4028.43	4145.27	3400.88	3133.27	2568.62	2920.9	2185.85	2451.44	1987.65	2027.17	1806.21	174.272	165.607	390.8	10.9975	159.387	25.9016	3700.37	3803.76	3562.32	2729.39	2255.3	2584.07	2297.36	1833.42	2389.62	2.89648	-0.497291	1.26013	-0.148068	-0.266249	-0.213081
Glyma.03G054900.1	53	13	94	7.22962	2.85392	8.58674e-07	0.000404437	10.4868	10.9023	17.6073	50.5124	61.8694	35.9137	66.8186	35.7446	33.4704	35.3217	48.4874	51.6008	34.0088	21.975	76.7199	20.9259	8.45044	25.5548	106.496	110.256	65.1776	270.838	290.369	156.988	201.621	66.2071	197.345	120.093	124.914	88.9191	110.419	133.158	84.8975	25.5004	67.3696	53.6609	2.85392	2.2759	1.77381	1.3022	1.30757	1.41551
Glyma.07G078800.1	79	19	138	7.21296	2.85059	2.78312e-08	2.16342e-05	23.3039	14.173	20.1226	170.78	60.3786	183.878	20.0456	47.1828	52.2139	105.197	115.257	135.579	441.434	428.513	627.708	617.313	792.933	429.869	135.762	147.371	132.33	54.3185	60.1532	123.586	38.4913	35.5557	50.5697	93.8228	133.079	105.591	578.116	597.812	706.595	496.099	337.65	412.161	2.85059	-0.801926	0.0611838	-0.0986876	0.329962	-0.562595
Glyma.18G216800.1	31	8	54	7.14767	2.83747	3.28378e-07	0.000175416	8.15638	3.27069	11.319	233.319	95.4131	150.837	64.5913	22.8765	12.0494	183.519	173.283	141.649	1437.89	1353.3	1966.82	1992.32	932.365	1356.23	56.9061	62.2235	43.4517	147.867	109.167	139.174	56.8205	20.843	33.302	294.979	381.274	325.507	2285.81	2181.74	2635.36	2045.83	1071.5	1770.81	2.83747	-0.275484	0.157093	1.00701	0.578053	0.191366
Glyma.08G220000.1	618	152	1083	7.10584	2.82901	4.22585e-05	0.00990401	124.676	143.91	188.65	2505.18	5424.38	5851.06	10252.2	5856.39	6967.2	996.687	1195.49	3012.07	2625.48	3648.77	5688.23	4683.9	4285.78	2843.89	730.837	1428.96	1089.26	5606.12	4945.93	6309.58	13103.5	1904.07	8810.23	1229.45	1304.66	1085.29	4575.43	3427.64	5257.45	5045.61	1768.45	3486.82	2.82901	0.291103	0.045662	-0.523939	0.148622	-0.197678
Glyma.01G019500.1	587	146	1028	7.03691	2.81494	2.48619e-09	2.29863e-06	124.676	167.895	145.889	85.3901	60.3786	41.6599	22.2729	82.9274	73.6349	1407.49	1067.52	610.104	523.055	519.16	500.174	515.299	797.158	742.003	1066.58	1007.58	1011.24	46.7742	62.3811	183.709	20.1621	192.491	65.3706	819.636	849.091	907.451	319.201	299.837	322.787	395.257	712.193	530.9	2.81494	0.643893	0.636577	-0.260093	-0.711634	-0.326516
Glyma.13G333200.1	1521	379	2663	7.02612	2.81273	1.40881e-09	1.32807e-06	340.238	405.566	391.134	182.807	96.9039	163.766	26.7274	70.0594	77.6514	5266.01	3909.2	3831.62	2508.49	1318.5	1248.44	2210.29	2468.94	2479.73	2308.76	3035.85	2643.64	110.146	148.526	252.739	16.4963	275.863	71.5377	4688.89	4576.92	4665.08	1142.27	1210.52	1137.27	1476.71	2264.9	2197.81	2.81273	0.205625	1.06081	0.0990187	-0.540275	-0.269428
Glyma.13G068500.1	61	15	106	6.85067	2.77625	1.55392e-05	0.00466923	17.478	16.3535	12.5766	9.62141	12.6721	7.18273	4.45457	11.4383	8.0329	0.767864	2.38463	3.03534	7.48193	7.32501	12.9527	1.74382	14.0841	5.47604	69.1002	134.272	114.555	43.7566	57.9253	45.649	34.8255	46.5902	50.5697	24.0186	28.5752	35.7264	10.1535	24.2105	8.84349	24.3413	29.6747	26.2596	2.77625	2.32144	2.46374	3.83524	0.638292	1.91384
Glyma.03G047800.1	51	13	89	6.78168	2.76164	3.3646e-06	0.00126242	10.4868	15.2632	13.8343	14.4321	5.2179	11.4924	2.22729	32.885	18.7434	21.5002	16.6924	8.09425	19.0449	12.8188	70.7417	20.0539	1.40841	21.9041	84.5462	85.1479	98.754	38.4756	34.1611	47.8757	21.995	52.7205	28.3684	63.7995	72.6626	67.4832	82.4973	102.429	81.3601	121.707	85.014	102.755	2.76164	1.95223	0.936647	2.13951	1.37587	2.83517
Glyma.09G036400.1	44	11	77	6.75119	2.75514	3.59517e-07	0.000189568	10.4868	18.5339	5.03066	38.4857	11.9266	37.3502	2.22729	1.42978	2.67763	1521.14	1268.62	1633.01	268.669	241.725	107.607	67.1371	132.39	158.805	79.6685	63.3151	86.9035	11.3164	5.94106	23.3812	1.83292	7.35635	1.23341	1392.33	965.84	1177.38	69.8054	33.5222	38.9113	6.95466	81.8059	14.8424	2.75514	-1.11075	0.718376	-0.323015	-2.11929	-1.79023
Glyma.05G144500.1	33	9	57	6.66808	2.73727	3.38733e-06	0.00126242	10.4868	6.54138	8.80365	21.6482	20.1262	17.2386	4.45457	17.1574	17.4046	115.947	108.898	130.52	102.026	99.8033	118.567	165.663	49.2942	197.137	56.9061	60.0402	55.3022	33.1946	16.3379	38.9686	9.16459	26.9733	7.40045	115.59	87.3584	96.0644	90.7471	64.2508	108.775	170.389	166.018	171.258	2.73727	0.584665	0.158198	-0.249097	-0.280563	0.300902
Glyma.19G089800.1	406	107	704	6.58106	2.71832	1.22413e-07	7.95301e-05	82.729	110.113	128.282	1018.67	1045.07	923.7	910.96	1128.1	815.339	681.095	502.361	766.93	2868.3	4103.84	4643.05	7693.74	5430.81	5379.29	634.096	848.204	631.038	1725.37	1030.03	1646.7	767.993	579.925	1222.31	921.715	827.047	548.599	4268.92	2496.47	5353.85	5996.08	2482.25	4973.34	2.71832	0.559283	-0.151292	0.236217	0.0612872	-0.460041
Glyma.07G045700.1	54	14	94	6.53997	2.70928	1.54711e-07	9.78692e-05	9.32158	16.3535	17.6073	61.3365	44.7249	67.5177	167.047	64.3402	48.1974	1524.21	1302.01	1404.35	2597.59	2215.82	3455.38	2276.56	3956.21	2366.56	79.6685	113.531	89.8661	39.9844	54.9548	74.5971	108.142	71.1113	140.609	1350.3	1234.45	1248.84	2671.01	3047.72	3385.29	2329.81	2130.96	2821.19	2.70928	-0.0339991	0.194167	-0.142159	0.138828	-0.239896
Glyma.03G048600.1	156	42	271	6.52203	2.70532	1.28267e-07	8.22229e-05	44.2775	41.4288	38.9876	149.132	117.03	155.147	22.2729	57.1913	101.75	39.9289	95.385	82.9661	93.8642	72.3345	34.8727	153.456	88.7296	110.433	289.408	274.002	249.848	279.137	345.324	446.469	43.99	251.342	83.8718	36.0279	25.3094	38.9021	62.1903	73.5626	40.68	17.3867	10.4262	18.2675	2.70532	1.34591	1.06528	-1.12273	-0.188588	-2.93588
Glyma.17G214600.1	90	24	156	6.48463	2.69702	8.52706e-07	0.000404437	18.6432	11.9925	41.5029	289.845	442.777	428.091	173.728	164.425	88.3619	105.965	170.898	390.548	441.434	555.785	1529.42	646.086	238.021	432.607	134.136	174.662	158.994	617.118	731.493	408.614	260.274	235.403	456.361	358.028	421.28	258.818	2516.8	2209.67	1988.9	1031.61	625.575	1148.57	2.69702	0.598288	1.15842	0.637333	1.41025	1.09145
Glyma.13G033400.1	162	44	281	6.44887	2.68905	4.88317e-07	0.000249753	31.4603	42.519	56.5949	283.832	363.763	249.959	423.184	248.782	329.349	39.161	65.9746	63.7422	111.549	73.2501	390.574	140.378	177.459	73.0138	275.588	265.268	301.2	907.571	819.866	656.9	1118.08	373.948	1021.26	203.408	256.36	150.845	659.344	653.682	545.643	507.69	271.082	550.309	2.68905	1.40952	1.32768	1.85428	1.6917	1.76574
Glyma.03G121500.1	399	108	691	6.42606	2.68393	1.20519e-07	7.93724e-05	101.372	140.64	80.4905	39.6883	49.1974	64.6446	13.3637	15.7276	70.9573	0.767864	0.794875	1.01178	0.680175	0.915626	0.996362	0.87191	1.40841	0.912673	645.478	755.415	671.527	210.484	266.605	246.059	25.6609	68.6592	37.0022	0.750582	0.816433	1.58784	0.634595	0.931172	0.884349	1.15911	0.802019	1.14172	2.68393	2.23577	0.392411	0.293271	-0.0813071	-0.0413136
Glyma.15G245100.1	37	10	65	6.42451	2.68359	3.30886e-05	0.00820001	1.1652	15.2632	13.8343	84.1874	82.7411	94.8121	49.0003	27.1659	18.7434	1.53573	2.38463	2.02356	2.04053	0.915626	4.98181	0.87191	1.40841	0.912673	78.0426	50.2154	66.1652	96.5662	105.454	79.0506	29.3267	13.4866	40.7025	0.750582	0.816433	2.38176	0.634595	0.931172	0.884349	1.15911	0.802019	1.14172	2.68359	0.102795	-0.184505	-0.590008	-1.69592	-0.0413136
Glyma.17G214100.1	49	13	84	6.37725	2.67293	3.16534e-07	0.000172932	11.652	6.54138	21.3803	147.929	239.278	218.355	100.228	91.5061	56.2303	69.8756	88.2312	203.368	226.498	271.941	758.231	326.095	192.952	254.636	73.9779	89.5144	88.8786	358.351	378	292.821	207.12	137.318	271.35	219.921	224.519	139.73	1362.47	1169.55	1085.98	578.396	323.214	586.844	2.67293	0.765137	1.3123	0.692493	1.52559	0.944003
Glyma.17G214400.1	76	21	131	6.19229	2.63047	1.06105e-06	0.000476751	24.4691	8.72184	30.1839	218.887	328.728	324.66	158.137	142.978	77.6514	118.251	148.642	324.782	350.29	499.932	1287.3	607.722	243.654	394.275	115.438	139.73	137.268	517.534	571.827	351.831	232.781	190.039	346.588	328.004	369.844	227.855	2092.89	1822.3	1706.79	934.243	552.591	1018.41	2.63047	0.724408	1.02244	0.645747	1.39514	1.00805
Glyma.10G159700.1	3700	1032	6369	6.17055	2.6254	3.05584e-08	2.29556e-05	391.506	1206.88	1497.88	2446.24	1444.61	2001.11	389.775	200.17	200.823	140.519	104.924	24.2827	2.7207	3.6625	2.98909	0.87191	2.81681	0.912673	6831.17	6973.39	5301.11	1166.34	1831.33	1890.54	241.945	546.822	299.718	61.5477	44.9038	39.696	20.307	0.931172	61.0201	1.15911	1.60404	1.14172	2.6254	-0.269445	0.460996	-0.884065	3.13369	-0.236797
Glyma.16G057600.1	323	90	555	6.16207	2.62342	1.32081e-05	0.00404461	73.4074	101.391	95.5825	503.922	814.739	374.939	458.821	220.187	164.674	274.127	240.847	414.83	3192.74	3404.3	3075.77	3778.86	859.128	2566.44	513.781	578.569	573.761	1048.65	669.112	399.707	214.451	80.9198	255.315	446.596	481.696	296.926	3329.08	2635.22	4214.81	2853.73	1243.13	2480.96	2.62342	0.322247	-0.615468	0.398039	0.0736039	-0.131274
Glyma.04G165200.1	40	11	68	6.02934	2.592	1.8378e-05	0.00516701	6.99118	14.173	12.5766	6.01338	3.72707	5.74619	2.22729	4.28935	1.33882	2.30359	2.38463	8.09425	4.08105	2.74688	76.7199	3.48764	1.40841	1.82535	77.2297	60.0402	66.1652	58.0906	54.9548	48.9891	5.49876	31.8775	12.3341	73.5571	78.3776	141.318	97.093	129.433	115.85	67.2284	78.5979	89.0542	2.592	3.3872	2.66178	4.51991	2.03491	5.12702
Glyma.20G003500.1	32	9	55	6.01825	2.58934	1.58109e-05	0.00469224	9.32158	5.45115	12.5766	33.6749	20.1262	44.533	13.3637	5.71913	2.67763	2298.98	2833.73	3154.73	7050.02	5049.68	3309.91	1481.38	1983.04	2375.69	43.899	64.4067	56.2898	39.23	44.5579	31.1749	14.6633	3.67817	14.8009	3201.23	3611.08	3122.49	5154.18	6391.56	4340.38	1025.81	2965.06	1809.63	2.58934	0.225404	0.606968	0.261564	0.043937	-0.0098144
Glyma.13G067200.1	51	15	88	5.96547	2.57664	6.58255e-06	0.00224446	13.9824	15.2632	15.092	46.9044	32.0528	54.5888	20.0456	30.0254	25.4375	10.7501	19.077	27.3181	22.4458	25.6375	43.8399	48.827	53.5194	20.9915	86.985	90.6061	86.9035	92.7941	130.703	134.72	23.8279	89.5022	48.1029	45.0349	43.271	29.3751	104.708	90.3236	64.5575	142.571	61.7555	107.322	2.57664	1.4235	1.09622	1.04218	1.49773	1.3373
Glyma.16G209800.1	1892	546	3238	5.93114	2.56831	2.31889e-06	0.000941502	428.793	479.701	729.445	3110.12	1974.6	3516.67	2859.84	1211.03	886.297	20.7323	25.436	36.4241	397.902	599.735	1840.28	3392.6	3160.46	2221.44	3081.06	3588.22	3045.57	2589.94	1993.97	4217.52	1330.7	1687.06	1708.27	70.5547	60.4161	46.8413	1299.65	668.581	2158.7	4061.52	1428.4	3916.1	2.56831	0.0331663	-0.0688865	1.10627	0.540235	0.100266
Glyma.02G234200.1	682	204	1160	5.69022	2.50849	7.58367e-07	0.000368283	125.841	177.708	308.128	745.66	541.171	303.111	953.279	481.837	365.497	23.0359	30.2053	42.4948	494.487	420.272	648.632	304.297	197.177	245.509	1309.65	1152.77	1018.15	481.322	570.342	467.624	879.801	138.545	802.949	63.0489	88.1748	69.0711	918.893	556.841	746.39	381.347	130.729	210.077	2.50849	-0.0655798	0.0164761	1.2023	0.50726	-0.0487699
Glyma.03G032700.1	195	58	331	5.67277	2.50405	2.35876e-06	0.000945019	62.9207	70.865	41.5029	12.0268	14.1629	12.9289	2.22729	10.0085	14.727	51.4469	59.6156	41.483	25.8467	23.8063	22.9163	27.9011	50.7026	29.2055	288.595	359.149	346.626	135.042	111.395	71.2569	34.8255	58.8508	51.8031	24.0186	24.493	19.848	17.1341	19.5546	30.0679	57.9555	34.4868	65.0781	2.50405	3.02171	2.43177	-1.15802	-0.12045	0.547058
Glyma.09G159000.1	199	60	339	5.61707	2.48982	3.04073e-07	0.000168034	40.7819	54.5115	85.5212	235.725	134.92	185.315	182.638	164.425	129.865	21.5002	14.3078	30.3534	116.31	196.86	316.843	219.721	139.432	134.163	310.545	383.165	321.938	154.657	110.652	168.122	348.255	89.5022	325.62	42.7832	75.9283	27.7872	453.735	324.979	284.76	360.483	182.058	251.179	2.48982	-0.359178	0.678624	1.14683	0.755333	0.686117
Glyma.17G214900.1	121	37	204	5.54996	2.47248	2.0254e-05	0.00550143	30.2951	18.5339	61.6256	368.019	585.151	616.279	329.638	267.369	128.526	304.842	395.053	867.097	810.089	1258.99	3491.25	1527.59	1216.86	1080.6	165.841	225.969	221.209	921.905	1001.81	961.968	493.055	375.174	716.61	804.624	804.187	582.738	4335.55	3706.06	3592.22	2748.25	1592.01	2709.3	2.47248	0.878656	1.12722	0.483953	1.06509	0.882053
Glyma.18G203100.1	63	19	107	5.54097	2.47014	4.13412e-05	0.00983941	25.6343	11.9925	20.1226	50.5124	31.3074	17.2386	15.591	8.5787	17.4046	330.949	265.488	253.957	212.895	99.8033	41.8472	6.10337	16.9009	8.21405	128.445	92.7894	98.754	17.3517	26.7348	18.9276	12.8304	9.80846	1.23341	330.256	246.563	376.318	58.3827	177.854	53.0609	2.31822	24.8626	1.14172	2.47014	-0.652605	-0.800355	0.164551	-0.293416	-0.140442
Glyma.06G258900.1	210	65	355	5.43942	2.44345	5.14025e-06	0.00181712	54.7643	46.8799	94.3248	55.3231	39.507	21.5482	4.45457	2.85957	4.01645	0.767864	1.58975	1.01178	1.36035	1.83125	1.99272	0.87191	1.40841	1.82535	391.839	327.492	346.626	70.9158	73.5206	57.8962	3.66584	13.4866	13.5675	1.50116	1.63287	1.58784	3.80757	6.5182	0.884349	5.79555	1.60404	5.7086	2.44345	0.797907	1.43895	0.486869	1.11257	1.67478
Glyma.20G101100.1	47	15	80	5.37293	2.42571	2.87173e-06	0.00112247	10.4868	15.2632	18.865	206.86	190.826	198.243	298.456	240.204	235.632	431.539	441.156	336.923	1059.71	1065.79	1371.99	1313.1	1047.85	967.433	59.3449	89.5144	90.8537	385.51	345.324	171.462	412.407	93.1804	324.386	283.72	382.907	342.18	2296.6	1385.58	1459.18	1101.15	764.324	868.849	2.42571	0.598458	0.100188	-0.261902	0.555828	-0.283635
Glyma.09G208300.1	247	78	416	5.35731	2.42151	2.07909e-07	0.000124945	69.9118	68.6845	94.3248	577.285	286.985	337.589	249.456	193.021	129.865	675.72	541.31	926.792	1095.76	1492.47	1608.13	1341.87	1460.52	1091.56	400.781	390.807	456.243	274.61	269.575	440.902	273.105	147.127	173.911	435.338	369.028	377.112	1415.15	953.52	1435.3	1176.5	1094.76	978.455	2.42151	-0.286942	0.0539309	-0.859593	-0.141635	-0.260922
Glyma.17G214700.1	33	10	55	5.35646	2.42128	8.9825e-06	0.00291792	4.66079	9.81207	16.3496	102.228	348.109	107.741	955.506	660.56	785.885	149.733	243.232	426.972	272.07	349.769	923.627	444.674	335.201	371.458	42.2731	55.6736	67.1527	319.875	343.096	146.967	634.19	305.288	596.97	207.161	271.872	138.142	1148.62	838.986	987.817	795.15	555.799	679.324	2.42128	0.537348	-0.644608	-0.409833	0.945051	0.818369
Glyma.02G136200.1	295	94	495	5.25047	2.39245	1.61979e-07	0.000101136	23.3039	70.865	188.65	1506.95	1357.4	2087.3	1859.78	1421.2	1373.63	215.002	244.027	516.008	494.487	564.026	594.828	1802.24	1242.21	1225.72	469.882	474.863	540.184	2082.96	1751.87	2791.27	1382.02	773.642	1103.9	170.382	175.533	200.862	597.788	299.837	613.738	1219.38	694.548	1066.37	2.39245	0.420248	-0.513983	-0.834504	-0.129534	-0.518837
Glyma.18G255200.1	136	44	228	5.17982	2.3729	1.02533e-05	0.00326455	39.6167	38.1581	54.0796	86.5927	61.124	129.289	20.0456	42.8935	25.4375	14.5894	9.5385	15.1767	21.7656	14.65	20.9236	13.0787	67.6035	14.6028	238.193	242.344	202.446	31.6858	57.9253	122.473	23.8279	40.4599	25.9016	19.5151	13.0629	10.321	43.1524	27.004	26.5305	15.0684	8.82221	11.4172	2.3729	-0.385282	0.0292938	0.126246	0.753798	-1.43226
Glyma.02G115200.1	153	50	257	5.17366	2.37119	7.80161e-07	0.000375078	45.4427	47.9701	55.3372	144.321	93.1769	94.8121	64.5913	82.9274	65.602	176.609	213.027	173.015	223.778	199.607	470.283	238.903	208.444	235.47	294.286	220.511	254.785	220.292	213.878	268.327	117.307	167.97	118.407	367.035	384.54	462.062	516.56	410.647	497.004	412.643	380.959	415.586	2.37119	1.07996	0.921555	1.10903	0.672354	0.824468
Glyma.19G091800.1	261	85	437	5.13948	2.36162	2.84937e-07	0.000161164	43.1123	78.4966	133.312	442.585	440.54	330.406	412.048	353.156	380.224	602.005	682.798	869.12	850.899	801.173	772.18	940.791	1292.92	885.292	499.961	408.273	401.929	433.793	523.556	488.778	328.092	302.836	309.585	1061.32	1231.18	749.461	893.509	903.236	836.594	973.653	612.742	988.73	2.36162	0.252983	-0.284366	0.498037	0.119354	-0.276441
Glyma.03G032800.1	38	13	64	5.13919	2.36154	7.19921e-06	0.00240359	8.15638	13.0828	16.3496	48.1071	29.8166	27.2944	8.90915	8.5787	2.67763	1203.24	1546.03	904.532	645.486	635.445	453.345	540.584	573.221	721.924	69.1002	68.7733	55.3022	40.7389	37.1316	17.8142	9.16459	11.0345	9.86727	541.17	508.638	455.71	373.776	379.918	472.242	418.439	372.939	484.09	2.36154	-0.137022	0.576263	-1.27914	-0.500449	-0.525328
Glyma.13G237000.1	606	199	1013	5.09615	2.34941	2.47657e-07	0.000145203	181.771	173.347	241.472	2262.24	5286.48	3575.57	22439.9	16552.6	19276.3	8706.04	8523.45	9628.11	16487.4	23807.2	27420.9	50417.3	42264.9	46150.2	835.707	1112.38	1092.22	3386.61	2041.5	3454.85	24321	4200.47	16857	9190.13	9575.13	9600.88	17629	15963.1	21419.8	38419.9	26315	43606.9	2.34941	-0.324602	-0.360716	0.0788394	-0.299742	-0.357754
Glyma.09G022300.1	51	17	84	4.91206	2.29633	1.19446e-05	0.0037049	10.4868	28.346	12.5766	13.2294	24.5987	11.4924	17.8183	12.868	4.01645	559.773	524.618	734.553	1101.88	1171.09	1141.83	1231.14	1218.27	819.58	56.0931	123.355	73.0779	33.9491	37.1316	40.082	10.9975	12.2606	22.2013	719.808	688.253	570.035	1558.56	1445.18	1436.18	1329.5	563.819	928.219	2.29633	1.17241	0.389528	0.121012	0.378734	-0.212363
Glyma.09G049500.1	180	63	296	4.67677	2.22551	2.39687e-06	0.000952351	46.6079	57.7822	85.5212	99.8222	59.6332	74.7004	51.2276	40.0339	33.4704	330.181	333.848	328.829	493.807	544.798	643.65	693.169	538.011	435.345	291.034	296.926	300.212	62.6171	104.711	86.8444	82.4813	30.6514	59.2036	353.524	415.565	437.45	967.122	689.998	716.322	679.239	358.502	599.403	2.22551	0.11834	0.466396	0.281215	0.496585	-0.025661
Glyma.14G222600.1	563	199	928	4.65796	2.2197	1.26099e-06	0.000551133	144.484	171.166	281.717	725.214	570.242	550.197	483.321	802.108	544.898	82.9293	78.6927	118.378	121.071	109.875	164.4	197.052	97.18	156.98	949.519	891.869	941.125	732.545	780.506	739.291	562.706	487.971	521.732	96.8251	120.832	122.264	164.995	124.777	180.407	256.163	237.398	279.722	2.2197	0.287294	-0.219126	0.279771	0.250093	0.777192
Glyma.14G201800.1	187	66	307	4.64495	2.21566	2.2161e-06	0.000910629	61.7555	59.9627	76.7175	252.562	178.154	150.837	120.273	142.978	148.609	292.556	273.437	197.297	519.654	693.129	897.722	513.555	401.396	596.888	346.314	276.185	299.225	168.236	118.079	187.049	175.96	99.3107	129.508	339.263	345.351	257.23	936.662	721.658	808.295	740.672	546.175	535.467	2.21566	-0.296961	-0.0250223	0.303257	0.224944	0.269467
Glyma.19G228400.1	166	59	272	4.64383	2.21531	3.05548e-06	0.0011687	36.1211	55.6017	84.2635	93.8088	46.2157	33.0406	26.7274	41.4637	53.5527	615.827	571.515	613.139	204.053	119.031	155.432	302.553	387.312	472.764	300.789	217.236	299.225	40.7389	26.7348	99.0917	29.3267	76.0156	37.0022	752.083	450.671	484.291	72.9784	110.809	109.659	117.07	259.052	307.123	2.21531	-0.0552271	0.225538	-0.0938835	-0.705468	-0.766916
Glyma.12G154300.1	9175	3276	15073	4.6006	2.20182	9.39083e-07	0.000431243	2385.16	3047.19	4396.79	12322.6	5598.07	8150.97	6935.77	6782.89	4914.8	1250.08	1240.01	1534.87	1021.62	840.545	1145.82	854.472	2736.53	1191.04	14515.1	15681.4	15023.4	4878.1	9318.55	6509.99	13743.2	6080.02	7940.68	2109.89	1971.69	1910.17	1638.52	1719.87	1461.83	709.376	681.716	756.961	2.20182	-0.332389	0.575316	0.574002	0.680304	-1.1546
Glyma.12G009200.1	288	104	473	4.5734	2.19327	9.90871e-06	0.00317587	96.7114	81.7673	132.055	152.74	100.631	178.132	8.90915	15.7276	6.69408	0.767864	2.38463	1.01178	1.36035	2.74688	0.996362	1.74382	11.2672	21.9041	534.104	437.747	448.343	110.146	193.827	258.306	3.66584	50.2684	14.8009	0.750582	2.4493	0.79392	1.26919	1.86234	0.884349	17.3867	1.60404	5.7086	2.19327	0.381917	1.13346	-0.060301	-0.345796	-0.499386
Glyma.11G204800.1	190	68	311	4.55368	2.18703	2.77034e-06	0.00109172	57.0947	43.6092	104.386	199.644	116.285	199.68	55.6822	52.902	44.181	226.52	256.745	361.206	737.31	687.635	715.388	633.007	271.822	488.28	302.415	336.225	295.274	81.4777	66.8369	119.133	43.99	87.0501	56.7368	416.573	421.28	319.95	1124.5	948.864	887.002	914.538	448.329	721.567	2.18703	-0.947023	0.297705	0.45527	0.467941	0.581348
Glyma.13G277000.1	151	55	247	4.46261	2.15789	6.1397e-06	0.00210842	54.7643	54.5115	56.5949	352.384	626.894	785.791	200.456	683.436	947.882	1451.26	1311.54	721.4	1427.69	1237.01	1906.04	2217.27	3754.81	2338.27	159.337	364.608	216.271	696.333	732.978	749.311	225.449	666.975	561.201	793.365	901.342	717.704	1609.33	1902.38	2051.69	2175.65	2477.44	2631.67	2.15789	0.303691	-0.333587	-0.530354	0.283541	-0.190028
Glyma.09G018900.1	425	157	694	4.42634	2.14611	3.04897e-06	0.0011687	100.207	136.279	233.926	755.281	391.343	899.278	33.4093	97.2253	95.056	132.84	251.975	213.486	790.364	1321.25	1053.15	372.306	140.841	595.975	516.219	773.972	792.007	650.313	507.218	937.474	64.1521	422.99	180.078	414.321	409.849	251.673	1707.69	2087.69	1283.19	663.011	764.324	979.596	2.14611	0.0342162	1.56382	0.846523	0.682324	1.11778
Glyma.11G082300.1	4011	1482	6541	4.41441	2.14222	1.91824e-06	0.000801942	1136.07	1366.06	1943.09	12765.2	12868.1	19011.3	15170	20882	19884.1	88.3043	101.744	304.546	4252.46	4144.12	6951.62	8324.13	11157.4	5594.68	4924.82	7815.05	6883.15	6623.08	7586.73	10768.7	19779	10376.1	21241.8	126.098	132.262	81.7738	6129.55	4938.93	7991.86	7337.17	2512.73	6327.42	2.14222	-0.837797	-0.122099	-0.540144	0.312505	-0.632347
Glyma.06G293400.1	250	93	407	4.40006	2.13752	4.45949e-06	0.00161202	58.2599	110.113	109.417	873.143	969.039	828.888	1400.96	1295.38	1468.68	234.966	198.719	371.324	327.844	702.285	1078.06	1391.57	1098.56	1057.79	320.3	418.098	483.894	1159.55	911.952	982.009	1310.54	945.29	1065.66	243.189	183.697	169.105	579.385	480.485	730.472	964.38	574.246	1131.45	2.13752	0.193051	-0.326495	-0.433714	-0.235772	-0.410093
Glyma.02G079300.1	107	40	175	4.39228	2.13497	2.15075e-05	0.00574454	36.1211	46.8799	36.4723	105.836	113.303	84.7563	40.0912	61.4807	113.799	82.1614	92.2055	73.86	87.0624	69.5876	146.465	87.191	114.081	84.8785	174.783	180.121	169.857	187.851	239.128	203.75	53.1546	158.161	86.3386	171.883	138.794	166.723	104.708	149.919	137.958	163.435	264.666	220.352	2.13497	1.05345	0.466814	0.943539	0.373139	1.18023
Glyma.15G076500.1	1698	631	2764	4.37981	2.13087	1.80187e-06	0.000759899	475.401	536.393	881.623	7736.82	14038.4	12575.5	46483.5	43382.5	55605.1	15179.1	15600.2	17203.3	32244.4	38485.6	47919	70836.6	55698.2	67317.8	2455.09	3058.77	2778.94	9891.24	6351.73	9666.45	56070.8	11133.8	39596.1	15588.1	16217.6	16012.6	35321.5	29812.4	40875.5	58902.5	43277.7	70251.2	2.13087	-0.406865	-0.44581	-0.00495057	-0.162508	-0.168937
Glyma.02G267900.1	300	113	487	4.29239	2.10178	4.69293e-06	0.00168375	72.2422	138.459	129.539	155.145	96.9039	74.7004	28.9547	20.017	33.4704	1399.05	1379.11	1089.69	1215.47	1880.7	2084.39	2147.52	1105.6	1255.84	487.766	413.731	558.947	90.5308	87.6306	101.318	31.1596	69.8853	34.5354	902.2	720.094	841.556	1655.02	1133.24	1798.77	847.31	560.611	799.204	2.10178	-0.225442	0.717695	-0.650616	-0.175549	-1.03062
Glyma.08G273600.1	51	19	82	4.24564	2.08598	1.59348e-05	0.00469897	2.33039	13.0828	42.7606	66.1472	122.993	58.8984	752.823	270.229	240.987	1842.11	1874.32	2432.32	3407	3718.36	3323.86	4467.67	4454.79	4206.51	93.4886	87.3312	66.1652	115.427	144.813	202.637	843.142	203.526	395.924	1628.01	1349.56	1814.11	3308.78	3205.09	2401.89	3503.99	3043.66	4359.09	2.08598	0.900061	0.190622	-0.359759	-0.228965	-0.267533
Glyma.01G234000.1	79	30	127	4.21712	2.07626	1.7908e-05	0.0050645	32.6255	16.3535	41.5029	163.564	117.776	160.893	167.047	157.276	149.947	134.376	126.385	108.261	684.256	630.866	928.609	1127.38	795.749	1014.89	115.438	139.73	126.405	139.568	144.071	215.998	161.297	121.38	119.641	138.858	173.9	180.22	740.572	601.537	1027.61	755.74	761.116	1074.36	2.07626	0.176073	-0.237376	0.417816	0.0788176	-0.181216
Glyma.13G238500.1	237	91	382	4.18447	2.06504	6.65395e-06	0.00225283	96.7114	75.2259	101.871	319.912	481.538	369.193	746.141	609.088	481.974	162.787	202.693	402.689	661.81	1117.06	1323.17	1545.03	1254.89	1409.17	425.983	371.157	348.602	202.94	242.841	270.554	735	126.284	521.732	207.911	164.103	141.318	724.707	556.841	1094.82	945.834	976.057	1068.65	2.06504	-0.708596	-0.409693	-0.581532	-0.384458	-0.493099
Glyma.06G013300.1	129	50	208	4.18047	2.06367	8.78241e-06	0.002892	16.3128	27.2558	105.644	126.281	142.374	132.162	55.6822	115.812	144.592	213.466	224.95	248.898	965.169	943.095	1395.9	1820.55	1883.04	1194.69	179.661	266.36	177.757	155.411	277.744	110.226	282.269	57.6247	246.682	279.967	260.442	198.48	1432.28	1641.66	1636.93	1912.53	1143.68	1664.63	2.06367	0.439019	0.891997	0.104389	0.511706	-0.0532306
Glyma.09G070500.1	385	149	621	4.16241	2.05742	5.48956e-06	0.00191248	113.024	147.181	187.392	2851.55	2823.63	2338.7	7501.5	4528.12	6005.93	1.53573	1.58975	1.01178	46.9321	81.4907	148.458	202.283	230.979	81.2279	625.967	670.267	566.848	3126.33	3104.95	3610.72	5038.69	3744.38	5103.84	1.50116	0.816433	0.79392	105.343	47.4898	120.271	394.098	108.273	377.91	2.05742	0.296451	-0.377118	-0.411057	-0.0198147	0.77482
Glyma.06G005700.1	181	70	291	4.13227	2.04693	1.99451e-05	0.00550143	74.5726	83.9477	52.8219	370.424	244.496	336.152	15.591	65.77	69.6185	281.038	350.54	280.263	365.934	340.613	311.861	303.425	239.429	243.684	269.897	290.376	313.05	172.763	189.371	420.861	34.8255	204.752	59.2036	250.694	239.215	272.315	286.837	325.91	327.209	275.868	239.002	260.312	2.04693	-0.280552	0.984734	-0.258568	-0.115651	-0.0209799
Glyma.11G252100.1	176	69	283	4.08002	2.02858	7.38024e-06	0.00244703	17.478	43.6092	147.147	635.013	620.931	1159.29	405.366	980.831	914.412	320.199	302.847	519.044	791.724	984.298	1180.69	1270.37	1380.24	718.273	304.854	286.01	258.735	703.877	863.681	933.02	582.868	490.423	604.37	333.258	312.694	277.078	762.148	541.011	913.532	846.151	652.041	1019.56	2.02858	0.050097	-0.455565	-0.307226	-0.415585	-0.420137
Glyma.02G003700.1	69	27	110	4.07739	2.02764	2.27654e-05	0.00604691	38.4515	17.4437	25.1533	10.8241	8.94498	10.0558	109.137	20.017	10.7105	1852.86	1530.13	2112.6	853.62	743.488	878.791	792.567	1102.78	757.518	143.078	111.347	76.0406	13.5796	10.3969	13.3607	62.3192	12.2606	51.8031	2771.15	2664.02	2622.32	900.49	832.467	925.913	564.487	1119.62	827.748	2.02764	0.324094	-0.146229	0.552056	0.102861	-0.0788004
Glyma.02G120200.1	943	372	1514	4.07486	2.02675	1.96265e-05	0.00545423	276.152	379.4	459.047	889.981	995.874	1119.07	2167.15	1016.58	1073.73	647.309	583.438	739.612	1446.05	1831.25	5010.7	2436.99	2236.55	1713.09	1431.59	1589.43	1520.81	1818.16	2043.72	2626.49	2993.16	1473.72	2903.44	1371.31	1370.79	1368.72	5527.32	4160.47	5016.03	4920.42	2511.12	4387.63	2.02675	1.11053	0.791735	1.06097	0.827094	0.888004
Glyma.02G255200.1	512	203	821	4.04218	2.01514	1.12447e-05	0.00353342	198.084	163.535	247.76	1429.98	2216.12	2442.13	1563.56	1784.37	1785.98	85.2329	125.59	84.9896	455.717	524.654	541.024	696.656	457.732	606.015	757.664	922.435	783.119	2121.44	2190.76	1583.24	2593.58	736.861	2115.3	79.5617	66.9475	75.4224	633.96	504.695	749.043	804.423	519.708	764.953	2.01514	-0.0464229	0.0850699	-0.414569	0.311233	0.246965
Glyma.13G084000.1	9003	3604	14402	3.99642	1.99871	7.03602e-06	0.00236553	2600.72	4884.23	3326.52	905.616	737.961	626.334	2465.61	1511.28	726.977	10614.2	10315.9	12030.1	2854.7	1623.41	824.988	1107.33	2525.27	3225.38	16593	12996	13618.2	1170.87	1000.33	748.198	2762.21	5926.76	3240.16	11553	10579.3	10792.6	1182.88	1308.3	743.737	647.943	3809.59	1665.77	1.99871	0.36303	1.34257	-0.00154572	-0.713104	-0.163474
Glyma.03G148300.1	219	88	350	3.97273	1.99013	1.56612e-05	0.00467666	90.8854	98.1207	75.4599	2930.92	5071.8	2513.96	2581.43	1981.68	2523.67	2398.04	2582.55	2440.42	3738.24	6198.79	7758.67	6778.23	4202.68	7115.2	327.616	395.173	327.863	3397.92	3061.87	2797.95	2883.18	2834.65	4351.46	1996.55	2259.07	2141.2	6587.09	5104.68	6124.11	9377.2	6473.9	9489.98	1.99013	-0.183947	0.506761	-0.214259	0.00976568	0.485798
Glyma.04G104500.1	220	89	351	3.95579	1.98396	4.1874e-05	0.00990401	104.868	88.3087	72.9445	38.4857	32.0528	38.7868	6.68186	15.7276	13.3882	108.269	145.462	89.0367	91.1435	106.213	161.411	67.1371	35.2102	63.8871	343.875	360.241	348.602	164.464	213.878	185.936	54.9876	83.3719	53.0366	254.447	310.245	235.794	263.357	277.489	199.863	150.684	182.86	102.755	1.98396	2.36778	2.41862	1.22365	1.04586	1.3921
Glyma.17G251800.1	1096	445	1746	3.92027	1.97095	2.80866e-05	0.00718255	277.317	474.25	584.814	1238.76	1215.77	1810.05	576.867	1808.68	2357.66	4696.25	4755.74	4857.56	9989.73	8128.01	9724.49	19209.1	32977.8	18690.6	1575.49	2078.48	1585	1026.02	962.451	964.195	502.22	1408.74	1221.07	4618.33	4786.75	4153	9883.18	11898.5	11550.5	16606.6	15541.5	18207	1.97095	-0.530387	-0.598761	-0.0778262	0.25964	-0.493189
Glyma.03G143600.1	91	37	144	3.91733	1.96987	4.21882e-05	0.00990401	36.1211	31.6167	42.7606	101.025	64.8511	126.416	11.1364	32.885	12.0494	775.542	605.695	1128.14	1128.41	1185.74	1912.02	1415.11	2109.79	1181	125.193	150.646	157.019	154.657	133.674	144.741	12.8304	61.3029	29.6018	809.128	747.036	781.218	1988.82	1390.24	1650.19	1648.26	976.057	1733.13	1.96987	0.567194	0.887583	-0.102434	0.250995	-0.110989
Glyma.12G042400.1	1572	646	2498	3.86715	1.95127	1.61755e-05	0.00471315	441.61	647.597	848.923	924.858	582.169	867.674	779.55	670.568	433.777	347.842	362.463	241.816	253.025	222.497	269.018	464.728	623.924	529.35	2017.73	2645.04	2832.26	618.627	423.3	593.437	438.068	706.209	613.004	190.648	230.234	292.957	164.36	163.886	282.107	328.028	355.294	409.878	1.95127	-0.538135	-0.100374	-0.415547	-0.286704	-0.565656
Glyma.17G036400.1	118	49	187	3.803	1.92714	3.84219e-05	0.00932934	32.6255	55.6017	59.1102	288.642	465.884	422.345	637.004	673.428	886.297	308.681	383.13	397.63	693.099	1052.05	1583.22	4704.83	5442.08	4109.76	178.848	199.77	181.707	267.066	204.966	242.719	1149.24	361.687	1149.54	346.769	348.617	336.622	1193.04	892.994	1398.16	4540.24	2658.69	4336.26	1.92714	-0.719444	0.276321	-0.0781338	0.0660054	-0.305597
Glyma.11G206100.1	255	106	404	3.79574	1.92438	3.34451e-05	0.00824585	92.0506	94.85	132.055	133.497	113.303	169.513	77.955	64.3402	69.6185	91.3758	70.7439	95.1074	224.458	199.607	388.581	193.564	147.883	211.74	446.306	445.389	318.975	267.82	304.479	477.644	106.309	155.709	111.007	382.797	348.617	345.355	611.749	651.82	462.514	363.961	356.096	433.854	1.92438	1.33457	0.815796	2.06559	1.0868	1.06069
Glyma.05G043900.1	821	348	1294	3.71958	1.89514	2.34554e-05	0.00616212	247.022	389.212	407.483	232.117	442.777	308.858	1478.92	895.044	791.241	1313.05	1162.9	1816.15	706.022	742.573	775.169	585.052	670.401	1085.17	1415.34	1387.47	1079.38	580.152	631.237	209.317	1816.42	430.346	1452.95	2245.74	1721.86	1554.5	809.743	823.156	718.091	835.719	723.421	1093.77	1.89514	0.530244	0.225119	0.363533	0.0802644	0.180683
Glyma.09G202600.1	1894	806	2983	3.70232	1.88843	3.16657e-05	0.00797065	1010.23	1011.73	394.907	1919.47	2204.94	2512.52	846.369	564.764	419.05	1973.41	3678.68	1161.52	2520.73	3382.32	3016.98	2803.19	595.756	2686.91	2977	3617.69	2353.31	1757.81	1419.91	1702.37	738.666	337.166	758.546	1101.85	1187.91	1198.03	1927.9	2529.99	3283.59	2189.56	3016.39	2860.01	1.88843	-0.443608	0.00330309	-0.966107	-0.20444	0.406387
Glyma.01G161500.1	6133	2612	9654	3.69626	1.88607	2.38437e-05	0.00623008	2220.87	2413.77	3200.76	15762.3	15603.8	23007.7	24386.6	23514.2	19007.2	237.27	270.258	513.985	2577.18	2810.97	4207.64	4791.15	7542.01	3432.56	7351.45	11007	10603.2	10293.4	11174.4	15471.7	24172.5	12657.8	22461.6	165.128	208.19	181.014	3542.31	3007.68	4330.66	5007.36	1321.73	3774.53	1.88607	-0.557751	-0.174342	-0.881883	0.181291	-0.64192
Glyma.11G109100.1	269	116	421	3.626	1.85838	4.26426e-05	0.00990401	86.2246	102.482	159.723	1258	784.177	1317.31	991.143	1150.98	1120.59	510.629	484.874	455.302	1850.76	2008.88	3311.91	4647.28	3422.43	3778.46	370.702	517.437	375.265	704.631	666.141	866.217	811.983	899.926	1015.09	513.398	541.295	523.987	2542.19	1939.63	3549.78	3910.84	1984.19	4222.08	1.85838	-0.586684	-0.258753	0.121866	0.163402	-0.227867
Glyma.12G220000.1	1069	463	1676	3.62403	1.8576	3.29173e-05	0.00820001	512.687	379.4	495.52	616.973	549.371	887.786	429.866	553.326	649.326	59.1255	77.8978	86.0014	249.624	243.557	342.748	499.605	528.152	398.838	1744.58	1632	1652.15	1322.5	1673.15	1881.63	967.781	1031.11	1016.33	105.832	112.668	97.6522	320.47	311.011	412.106	522.759	318.401	479.523	1.8576	1.24755	0.885166	0.503415	0.3201	-0.111291
Glyma.08G244700.1	567	246	888	3.61324	1.85329	3.52229e-05	0.00859599	163.128	239.851	334.539	867.13	588.132	599.04	848.596	377.463	262.408	385.468	644.644	768.954	1714.72	1698.49	1728.69	2035.91	2473.16	1414.64	871.476	983.567	809.783	660.875	818.381	376.326	905.462	239.081	1024.96	499.137	620.489	424.747	3223.11	2220.84	2129.51	2238.24	1126.03	1984.31	1.85329	-0.146777	0.543539	-0.220225	0.558653	-0.147344
Glyma.06G109200.1	15899	6948	24849	3.57642	1.83852	3.07755e-05	0.00782855	5264.36	9066.36	6513.44	1663.3	1258.26	1249.8	1354.19	1491.26	749.737	21791.2	17713	21330.4	4483.71	3319.14	2276.69	2156.23	7153.29	7184.56	28536.8	20838.3	25172.4	2415.66	2397.22	2311.4	920.125	11010	3319.1	22429.6	22298.4	19879.8	2038.95	2024.37	1457.41	1849.94	8825.42	4336.26	1.83852	0.772226	2.0846	0.0868176	-0.868501	-0.13587
Glyma.17G132600.1	326	513	140	0.272962	-1.87323	3.2962e-05	0.00820001	618.72	524.401	394.907	298.264	325.001	153.711	104.682	178.723	145.931	396.218	317.155	421.913	282.953	185.872	101.629	65.3933	216.895	71.1885	84.5462	243.436	91.8412	37.7212	30.4479	77.9373	25.6609	80.9198	148.009	425.58	361.68	389.815	116.765	100.567	100.816	31.296	96.2423	22.8344	-1.87323	-2.41085	-0.753935	0.0521507	-0.842414	-1.23307
Glyma.08G117500.1	377	611	142	0.232873	-2.10238	4.03129e-05	0.00964242	540.652	755.53	538.28	418.532	359.29	186.751	40.0912	87.2168	105.767	100.59	144.667	139.626	146.238	99.8033	51.8108	40.9798	70.4203	53.8477	98.3662	237.977	90.8537	18.1062	24.5069	46.7624	14.6633	42.912	25.9016	127.599	106.136	142.112	65.9979	69.8379	51.2922	1.15911	95.4402	4.56688	-2.10238	-3.43194	-1.48134	-0.0342753	-0.670569	-0.707903
Glyma.04G115600.1	101	165	38	0.227815	-2.13406	3.93523e-05	0.00950725	201.579	117.745	176.073	119.065	55.1607	142.218	100.228	61.4807	73.6349	110.572	122.411	61.7187	36.7295	38.4563	11.9563	34.0045	57.7446	46.5463	24.3883	57.8569	30.6137	54.3185	46.7858	122.473	86.1472	50.2684	76.4713	15.7622	17.9615	17.4662	3.17297	9.31172	11.4965	12.7502	13.6343	19.4093	-2.13406	-0.501177	-0.144681	-2.52532	-1.86146	-1.59453
Glyma.03G043100.1	132	217	46	0.211524	-2.2411	2.68249e-05	0.00689659	267.995	196.241	187.392	169.577	134.92	168.076	51.2276	130.11	123.171	1189.42	960.209	1117.01	720.986	869.845	337.767	821.34	1456.29	723.749	47.9637	41.4823	48.3894	35.4579	25.9921	82.3908	10.9975	38.0078	17.2677	378.293	341.269	319.95	189.109	230.931	218.434	363.961	288.727	423.578	-2.2411	-1.71607	-2.19999	-1.6519	-1.59485	-1.47959
Glyma.04G195400.1	106	176	37	0.208182	-2.26408	2.10842e-05	0.00569475	157.302	178.798	191.165	283.832	258.659	356.264	380.866	626.245	741.704	220.377	232.104	219.557	390.421	305.819	39.8545	476.935	554.912	466.376	39.0213	48.0321	22.7134	38.4756	40.8448	38.9686	18.3292	39.2338	30.8352	41.282	40.0052	42.0778	55.2097	49.3521	36.2583	27.8186	32.0808	39.9602	-2.26408	-2.92561	-4.30622	-2.44561	-2.38604	-3.90721
Glyma.03G044100.1	159	263	54	0.207177	-2.27107	1.72643e-06	0.000734528	335.577	249.663	203.742	244.143	191.572	241.34	66.8186	147.268	127.188	1342.23	1140.65	1357.81	865.183	972.395	492.203	973.052	1288.69	837.833	59.3449	45.8489	58.2648	30.9314	25.9921	110.226	9.16459	44.1381	24.6682	610.223	613.958	547.011	343.95	395.748	335.168	581.873	412.238	599.403	-2.27107	-2.01814	-2.12992	-1.11664	-1.11604	-0.959859
Glyma.04G177000.1	162	270	54	0.201511	-2.31107	4.31599e-06	0.00157197	258.674	257.294	293.036	244.143	222.879	272.944	227.183	210.178	186.096	152.037	145.462	148.732	168.683	162.066	38.8581	194.436	294.357	146.94	71.5391	48.0321	43.4517	58.0906	55.6974	74.5971	29.3267	77.2416	40.7025	30.0233	29.3916	52.3987	52.6714	52.1456	44.2174	77.6604	45.7151	77.637	-2.31107	-1.97377	-2.08182	-1.99669	-1.31035	-1.66114
Glyma.20G125900.1	137	230	44	0.190712	-2.39054	5.05991e-06	0.00180197	262.169	245.302	181.104	197.239	143.865	139.345	202.683	125.821	187.434	33.786	48.4874	49.5773	29.9277	29.3	14.9454	34.8764	66.1951	37.4196	48.7766	37.1157	45.4268	30.1769	14.8526	40.082	27.4938	51.4944	34.5354	24.0186	15.5122	11.1149	12.6919	10.2429	12.3809	16.2275	21.6545	15.9841	-2.39054	-2.49696	-2.18421	-1.38039	-1.07059	-1.36234
Glyma.03G053600.1	44	75	12	0.165977	-2.59094	9.34206e-06	0.00301435	92.0506	75.2259	57.8526	62.5392	55.9061	44.533	64.5913	41.4637	28.1152	116.715	112.077	138.614	110.869	108.96	28.8945	119.452	71.8287	104.957	13.82	8.73312	14.8131	12.0708	14.8526	6.68034	3.66584	9.80846	4.93363	30.0233	29.3916	28.5811	20.9416	29.7975	18.5713	27.8186	24.0606	33.1099	-2.59094	-2.27799	-2.86566	-2.06187	-1.84339	-1.80141
Glyma.06G272200.1	129	224	35	0.158156	-2.66058	2.01961e-05	0.00550143	192.258	405.566	72.9445	42.0937	35.0345	27.2944	6.68186	17.1574	16.0658	139.751	143.872	258.004	169.364	221.582	215.214	156.072	78.8707	135.988	43.086	39.299	23.701	25.6504	25.9921	13.3607	10.9975	33.1036	24.6682	198.154	194.311	163.548	411.217	267.246	225.509	156.48	150.78	186.1	-2.66058	-0.683851	0.785192	0.0378151	0.576582	0.41149
Glyma.04G106300.1	46	79	12	0.15737	-2.66777	1.24301e-05	0.00383077	65.2511	89.3989	83.0058	76.9713	74.5415	96.2486	20.0456	37.1744	40.1645	56.8219	78.6927	42.4948	96.5849	38.4563	12.9527	54.0584	52.111	41.0703	14.633	10.9164	11.8505	7.54423	12.6247	15.5875	7.33167	23.2951	12.3341	10.5082	10.6136	10.321	6.98054	15.8299	15.9183	15.0684	9.62423	22.8344	-2.66777	-2.79268	-1.18067	-2.50115	-1.93406	-1.63135
Glyma.04G168500.1	44	78	10	0.125228	-2.99737	2.50486e-08	2.04112e-05	75.7378	147.181	10.0613	1.20268	1.49083	1.43655	2.22729	2.85957	2.67763	60.6612	62.0003	70.8247	186.368	182.21	347.73	277.268	295.765	180.709	1.62589	19.6495	7.90032	7.54423	2.2279	4.45356	3.66584	1.22606	1.23341	137.357	172.267	184.19	326.182	352.914	362.583	425.394	263.864	228.344	-2.99737	1.78427	-0.342109	1.35174	0.540259	0.283798
Glyma.20G217100.1	77	138	15	0.109983	-3.18465	3.84606e-06	0.0014115	163.128	161.354	89.2942	15.6348	13.4175	21.5482	8.90915	5.71913	6.69408	194.27	142.283	107.249	23.126	12.8188	6.97453	11.3348	11.2672	76.6645	14.633	13.0997	17.7757	0.754423	2.97053	2.22678	7.33167	2.45212	2.46682	149.366	93.0734	130.203	5.07676	19.5546	3.53739	10.432	64.1615	21.6927	-3.18465	-3.08777	-0.799514	-0.252122	-0.607529	-0.043979
Glyma.04G124800.1	142	258	25	0.0983453	-3.346	9.98454e-08	6.66704e-05	186.432	251.843	337.054	264.589	195.299	330.406	89.0915	102.944	167.352	144.358	162.949	46.5419	159.161	98.8876	6.97453	160.432	173.234	168.844	22.7624	32.7492	20.7383	9.8075	13.3674	7.79373	3.66584	6.13029	4.93363	2.25175	4.08217	4.76352	5.71135	4.65586	4.42174	11.5911	7.21817	10.2755	-3.346	-4.67351	-4.60874	-4.99484	-4.16353	-4.11082
Glyma.04G179500.1	806	1487	125	0.0840998	-3.57175	3.61858e-06	0.00133824	1379.59	1202.52	1877.69	247.751	304.129	146.528	365.275	165.855	176.724	57.5898	77.1029	50.5891	16.3242	4.57813	0.996362	11.3348	87.3212	51.1097	111.373	165.929	97.7664	33.9491	48.2711	33.4017	23.8279	22.069	16.0343	4.50349	3.26573	5.55744	0.634595	0.931172	0.884349	1.15911	1.60404	1.14172	-3.57175	-2.59466	-3.51471	-3.79733	-3.15992	-5.26129
Glyma.16G110100.1	53	98	8	0.0809213	-3.62734	3.665e-10	4.0046e-07	127.007	150.452	16.3496	92.6061	80.5048	71.8273	102.455	110.093	153.964	8.4465	3.1795	5.05891	85.0219	104.381	161.411	105.501	126.757	90.3546	8.12944	8.73312	6.91278	72.4246	62.3811	79.0506	64.1521	79.6937	61.6704	1.50116	6.53147	3.17568	118.035	134.089	142.38	108.956	96.2423	116.456	-3.62734	-0.195776	-0.834609	-0.573975	0.169332	-0.00429106
Glyma.03G135200.1	61	113	8	0.0735182	-3.76575	6.80069e-07	0.000337069	113.024	122.106	104.386	18.0402	12.6721	7.18273	15.591	7.14892	16.0658	1.53573	1.58975	3.03534	2.7207	3.6625	4.98181	0.87191	1.40841	1.82535	4.06472	12.008	8.88786	3.01769	1.48526	3.34017	5.49876	2.45212	1.23341	1.50116	0.816433	1.58784	1.26919	1.86234	3.53739	3.47733	1.60404	5.7086	-3.76575	-2.2725	-2.07903	-0.657638	-0.769073	1.394
Glyma.03G053500.1	284	559	10	0.0171294	-5.86739	3.08446e-22	2.11845e-18	501.035	577.822	597.391	363.208	243.005	275.817	71.2732	100.085	100.411	72.9471	87.4363	78.9189	157.12	65.0095	4.98181	36.6202	12.6757	32.8562	8.12944	8.73312	11.8505	6.78981	2.97053	2.22678	1.83292	1.22606	1.23341	7.50582	8.16433	4.76352	12.0573	4.65586	16.8026	3.47733	2.40606	11.4172	-5.86739	-6.20127	-5.98446	-3.54981	-2.76049	-2.24748
Glyma.03G054300.1	39	76	1	0.0162821	-5.94057	3.02915e-07	0.000168034	59.4251	92.6696	75.4599	135.902	122.248	100.558	354.139	101.515	97.7336	459.95	333.053	370.312	327.844	338.782	0.996362	276.396	263.372	250.072	1.62589	1.09164	0.98754	0.754423	0.742632	1.11339	1.83292	1.22606	1.23341	0.750582	0.816433	0.79392	0.634595	0.931172	0.884349	1.15911	0.802019	1.14172	-5.94057	-7.10237	-7.01037	-8.94467	-8.09004	-7.99182
Glyma.04G149400.1	60	119	1	0.0103563	-6.59335	1.59544e-14	3.48654e-11	151.476	114.474	91.8095	63.7419	38.0162	66.0812	2.22729	12.868	6.69408	141.287	129.565	130.52	90.4633	117.2	0.996362	105.501	87.3212	107.695	1.62589	1.09164	0.98754	0.754423	0.742632	1.11339	1.83292	1.22606	2.46682	0.750582	0.816433	0.79392	0.634595	0.931172	0.884349	1.15911	0.802019	1.14172	-6.59335	-6.00664	-1.97937	-7.40944	-6.41216	-6.59771
Glyma.17G210100.1	50	98	1	0.00982152	-6.66984	5.23865e-06	0.00183838	115.355	94.85	84.2635	99.8222	64.1057	89.0659	95.7733	341.718	461.892	73.7149	100.154	59.6951	111.549	92.4782	0.996362	134.274	187.318	132.338	0.812944	1.09164	0.98754	36.9667	5.94106	1.11339	1.83292	1.22606	1.23341	0.750582	0.816433	0.79392	44.4216	1.86234	0.884349	1.15911	0.802019	1.14172	-6.66984	-2.52283	-7.71101	-6.62832	-2.1199	-7.19273
Glyma.03G135100.1	53	104	1	0.00925231	-6.75597	2.13158e-06	0.000883448	159.632	85.038	67.9139	277.818	122.248	156.584	77.955	122.961	147.27	0.767864	0.794875	1.01178	0.680175	0.915626	1.99272	0.87191	1.40841	0.912673	0.812944	1.09164	0.98754	0.754423	0.742632	1.11339	1.83292	1.22606	1.23341	0.750582	0.816433	0.79392	0.634595	0.931172	0.884349	1.15911	0.802019	1.14172	-6.75597	-7.73633	-6.34194	-0.124945	-0.550541	-0.0413136
Glyma.04G163200.1	61	121	1	0.00799153	-6.96731	3.77353e-07	0.000195075	170.119	118.835	72.9445	44.499	44.7249	58.8984	8.90915	27.1659	28.1152	5.37505	8.74363	3.03534	2.7207	0.915626	1.99272	0.87191	8.45044	2.73802	0.812944	1.09164	0.98754	0.754423	0.742632	1.11339	36.6584	3.67817	11.1007	0.750582	0.816433	0.79392	0.634595	0.931172	0.884349	1.15911	0.802019	1.14172	-6.96731	-5.82635	-0.31954	-2.86112	-1.20004	-1.95861
Glyma.03G054100.1	207	410	3	0.00788279	-6.98708	4.16081e-11	5.55665e-08	270.326	522.22	437.667	595.325	626.894	693.852	1300.74	692.015	605.145	698.756	654.977	850.908	1055.63	662.913	0.996362	396.719	308.441	453.598	3.25178	5.4582	0.98754	1.50885	1.48526	1.11339	1.83292	1.22606	1.23341	3.75291	2.4493	3.17568	2.53838	3.72469	2.65305	5.79555	2.40606	4.56688	-6.98708	-8.86567	-9.24135	-7.87706	-7.59139	-6.50385
Glyma.04G094200.1	143	285	1	0.0033841	-8.20701	1.02946e-15	3.09335e-12	279.647	227.858	347.115	306.683	237.787	389.304	26.7274	135.829	137.898	6.14291	1.58975	2.02356	0.680175	0.915626	0.996362	1.74382	1.40841	3.65069	0.812944	1.09164	0.98754	0.754423	0.742632	1.11339	1.83292	1.22606	1.23341	0.750582	0.816433	0.79392	0.634595	0.931172	0.884349	1.15911	0.802019	1.14172	-8.20701	-8.48263	-6.12923	-2.04696	-0.0813071	-1.13256
Glyma.17G209900.1	275	548	1	0.00242417	-8.68829	6.56291e-12	9.56136e-09	492.879	919.064	231.41	268.197	311.583	272.944	628.095	822.125	740.366	27.6431	45.3079	30.3534	112.909	121.778	0.996362	645.214	199.994	379.672	0.812944	2.18328	0.98754	0.754423	0.742632	1.11339	5.49876	2.45212	2.46682	1.50116	0.816433	0.79392	0.634595	0.931172	0.884349	1.15911	1.60404	1.14172	-8.68829	-8.35164	-7.71614	-5.05314	-6.58786	-8.29315
[truncated: 10 more columns]

## Sheet: DEGs_24h_leaves
24h_leaves	DEGs info.							Normalization																																				Log2Foldchange
Gene id	expression value_mean	Kwangan_Leaf_24h	KA_1285_Leaf_24h	foldChange	log2FoldChange	pval	padj	Kwangan_Leaf_1_0h	Kwangan_Leaf_2_0h	Kwangan_Leaf_3_0h	Kwangan_Leaf_1_24h	Kwangan_Leaf_2_24h	Kwangan_Leaf_3_24h	Kwangan_Leaf_1_72h	Kwangan_Leaf_2_72h	Kwangan_Leaf_3_72h	Kwangan_Root1_0h	Kwangan_Root2_0h	Kwangan_Root3_0h	Kwangan_Root1_24h	Kwangan_Root2_24h	Kwangan_Root3_24h	Kwangan_Root1_72h	Kwangan_Root2_72h	Kwangan_Root3_72h	KA_1285_Leaf_1_0h	KA_1285_Leaf_2_0h	KA_1285_Leaf_3_0h	KA_1285_Leaf_1_24h	KA_1285_Leaf_2_24h	KA_1285_Leaf_3_24h	KA_1285_Leaf_1_72h	KA_1285_Leaf_2_72h	KA_1285_Leaf_3_72h	KA_1285_Root1_0h	KA_1285_Root2_0h	KA_1285_Root3_0h	KA_1285_Root1_24h	KA_1285_Root2_24h	KA_1285_Root3_24h	KA_1285_Root1_72h	KA_1285_Root2_72h	KA_1285_Root3_72h	KA_1285_Leaf_0h_vs_Kwangan_Leaf_0h	KA_1285_Leaf_24h_vs_Kwangan_Leaf_24h	KA_1285_Leaf_72h_vs_Kwangan_Leaf_72h	KA_1285_Root_0h_vs_Kwangan_Root_0h	KA_1285_Root_24h_vs_Kwangan_Root_24h	KA_1285_Root_72h_vs_Kwangan_Root_72h
Glyma.04G180400.1	11971	5	23937	4760.92	12.217	1.23919e-41	5.95766e-37	1.1652	116.655	132.055	4.81071	5.96332	4.30964	46.773	14.2978	10.7105	1789.12	2189.09	2231.99	4153.15	3198.28	1070.09	569.358	1802.76	728.313	38522.2	31608.4	44864.9	29698.6	18198.9	23914.5	20583.7	33979	17952.3	2130.15	2786.49	1514.8	2467.3	1314.81	1045.3	107.797	468.379	172.4	8.84616	12.217	9.98045	0.0505022	-0.802829	-2.05025
Glyma.13G042200.1	523	1	1046	926.867	9.85622	1.29561e-33	2.07631e-29	1.1652	3.27069	1.25766	1.20268	0.745415	1.43655	2.22729	4.28935	1.33882	0.767864	0.794875	1.01178	0.680175	0.915626	586.857	1.74382	1.40841	2.73802	552.802	770.697	566.848	1021.49	1099.1	1016.52	267.606	311.419	353.988	132.102	146.958	135.76	778.648	685.342	970.131	861.219	514.094	948.77	8.37511	9.85622	6.89206	7.33204	2.0484	8.62412
Glyma.04G161300.1	316	1	632	559.749	9.12864	7.99748e-34	1.92247e-29	1.1652	4.36092	3.77299	1.20268	0.745415	1.43655	8.90915	1.42978	1.33882	0.767864	0.794875	1.01178	2.04053	0.915626	400.537	0.87191	1.40841	0.912673	967.403	989.025	854.222	477.55	787.933	629.065	408.741	604.446	596.97	382.046	370.661	389.815	574.308	687.205	512.038	631.715	536.551	558.301	8.2396	9.12864	7.1073	8.7937	2.13602	9.07878
Glyma.17G205900.1	544	2	1086	498.696	8.96202	2.20021e-18	1.763e-14	1.1652	4.36092	1.25766	3.60803	1.49083	1.43655	2.22729	1.42978	2.67763	0.767864	0.794875	1.01178	2.04053	1.83125	1364.02	1.74382	1.40841	1.82535	808.066	757.598	734.73	594.486	701.787	1962.91	366.584	1517.86	814.049	990.018	890.729	989.225	975.372	1095.06	1200.06	2509.47	2694.78	2781.23	8.40558	8.96202	8.73466	10.1225	1.25755	10.6477
Glyma.04G180300.1	193	1	385	341.111	8.4141	8.19336e-13	2.81366e-09	1.1652	3.27069	2.51533	1.20268	0.745415	1.43655	26.7274	8.5787	1.33882	0.767864	0.794875	1.01178	0.680175	0.915626	204.254	0.87191	1.40841	0.912673	511.342	533.812	563.885	242.924	234.672	676.941	38.4913	409.503	122.107	166.629	192.678	226.267	180.86	150.85	192.788	442.78	303.163	381.335	7.85472	8.4141	3.95953	7.82941	1.34934	8.46372
Glyma.04G114600.1	189	1	378	334.6	8.38629	3.46049e-17	1.84856e-13	1.1652	1.09023	3.77299	1.20268	0.745415	1.43655	2.22729	1.42978	1.33882	0.767864	0.794875	1.01178	0.680175	0.915626	339.759	0.87191	1.40841	0.912673	320.3	280.551	303.175	279.891	248.039	604.57	258.441	479.389	346.588	216.168	220.437	243.734	265.895	302.631	256.461	405.689	316.797	368.776	7.22844	8.38629	7.76196	8.0458	1.2731	8.41687
Glyma.04G114500.1	114	1	228	201.892	7.65744	1.40333e-23	1.6867e-19	1.1652	1.09023	3.77299	1.20268	0.745415	1.43655	2.22729	1.42978	1.33882	0.767864	0.794875	1.01178	0.680175	0.915626	209.236	0.87191	1.40841	0.912673	260.955	239.069	250.835	228.59	215.363	239.379	201.621	296.706	287.384	150.867	149.407	167.517	231.627	247.692	258.23	209.799	213.337	229.486	6.96062	7.65744	7.29711	7.50542	1.80665	7.6752
Glyma.04G114700.1	105	1	209	185.181	7.53279	5.07629e-09	8.71617e-06	1.1652	1.09023	1.25766	1.20268	0.745415	1.43655	2.22729	1.42978	1.33882	0.767864	0.794875	1.01178	0.680175	0.915626	171.374	0.87191	1.40841	0.912673	142.265	118.989	125.418	130.515	107.682	388.573	113.641	235.403	146.776	96.8251	106.953	118.294	101.535	108.016	99.9314	214.435	157.998	188.384	6.78222	7.53279	6.63293	6.96694	0.839336	7.45648
Glyma.04G104700.1	83	2	165	102.871	6.68469	1.72706e-10	4.1516e-07	2.33039	1.09023	1.25766	1.20268	0.745415	2.87309	4.45457	2.85957	2.67763	1.53573	0.794875	1.01178	1.36035	0.915626	87.6798	0.87191	1.40841	0.912673	130.884	122.264	130.355	95.8118	137.387	262.76	29.3267	219.464	80.1715	162.876	113.484	122.264	78.0552	77.2872	90.2036	235.299	149.978	213.502	6.35711	6.68469	5.04104	6.89801	1.4487	7.55097
Glyma.13G086700.1	65	1	129	93.444	6.54603	3.51479e-12	1.05613e-08	2.33039	2.18046	1.25766	1.20268	1.49083	1.43655	2.22729	1.42978	1.33882	1.53573	0.794875	1.01178	0.680175	0.915626	94.6544	1.74382	1.40841	1.82535	251.2	173.571	254.785	109.391	90.6011	185.936	31.1596	163.066	55.5034	72.0559	75.9283	90.5069	75.5168	65.182	75.1696	118.229	101.856	118.739	6.88025	6.54603	5.64348	6.15691	1.16529	6.08895
Glyma.03G057800.1	51	1	100	88.9208	6.47445	6.43021e-14	2.37804e-10	1.1652	1.09023	1.25766	1.20268	0.745415	1.43655	2.22729	1.42978	1.33882	0.767864	0.794875	1.01178	0.680175	0.915626	0.996362	0.87191	1.40841	0.912673	230.876	267.452	263.673	64.8804	91.3438	144.741	1.83292	28.1993	7.40045	0.750582	0.816433	0.79392	0.634595	0.931172	0.884349	1.15911	0.802019	1.14172	7.76091	6.47445	2.90549	-0.124945	-0.0813071	-0.0413136
Glyma.17G206000.1	60	2	118	77.4691	6.27555	6.65321e-18	4.56952e-14	1.1652	2.18046	1.25766	2.40535	0.745415	1.43655	2.22729	1.42978	1.33882	0.767864	0.794875	1.01178	0.680175	0.915626	194.291	0.87191	1.40841	1.82535	204.049	145.188	179.732	123.725	129.218	102.432	119.14	202.3	170.21	154.62	162.47	173.075	267.799	289.594	358.161	248.05	354.492	312.831	6.84436	6.27555	6.62075	7.57282	2.22463	7.8006
Glyma.04G114400.1	44	1	87	76.919	6.26527	6.097e-15	2.66478e-11	1.1652	1.09023	2.51533	1.20268	0.745415	1.43655	2.22729	1.42978	1.33882	0.767864	0.794875	1.01178	0.680175	0.915626	62.7708	0.87191	1.40841	0.912673	136.575	103.706	90.8537	99.5839	119.564	41.1954	108.142	120.154	141.842	46.5361	53.0682	67.4832	104.708	97.773	100.816	60.2737	67.3696	73.0701	6.11705	6.26527	6.21118	6.02016	2.23635	5.97409
Glyma.06G184400.1	26	1	52	45.909	5.5207	5.47428e-10	1.1963e-06	2.33039	1.09023	2.51533	1.20268	0.745415	1.43655	13.3637	12.868	5.35527	0.767864	0.794875	1.01178	0.680175	0.915626	32.8799	0.87191	1.40841	0.912673	96.7403	96.0643	115.542	37.7212	31.9332	85.731	18.3292	51.4944	29.6018	24.7692	25.3094	37.3143	25.3838	22.3481	30.0679	77.6604	45.7151	45.6688	5.69893	5.5207	1.65428	5.08514	1.17418	5.72635
Glyma.13G051300.1	35	2	67	29.7357	4.89412	8.06932e-10	1.61645e-06	2.33039	2.18046	1.25766	2.40535	1.49083	2.87309	6.68186	10.0085	4.01645	0.767864	1.58975	1.01178	2.04053	1.83125	65.7599	0.87191	1.40841	1.82535	39.8343	41.4823	51.3521	52.8096	54.9548	93.5247	20.1621	47.8162	27.135	47.2867	41.6381	49.2231	59.6519	48.4209	45.9861	86.9333	63.3595	109.605	4.52348	4.89412	2.19954	5.35758	1.14567	5.98419
Glyma.03G100500.1	258	19	497	26.1306	4.70767	8.53273e-18	5.12785e-14	43.1123	37.0678	30.1839	30.0669	12.6721	14.3655	31.182	24.3063	25.4375	173.537	124.001	122.426	210.174	249.966	588.85	448.162	554.912	335.863	564.183	490.146	657.701	389.282	527.269	575.622	784.489	387.434	543.933	231.93	217.988	229.443	581.289	428.339	504.963	802.104	464.369	614.246	3.95537	4.70767	4.40618	0.693914	0.529927	0.490196
Glyma.04G168000.1	37	3	72	24.1106	4.5916	2.23258e-06	0.0019877	1.1652	2.18046	1.25766	2.40535	0.745415	5.74619	2.22729	4.28935	5.35527	0.767864	0.794875	1.01178	4.08105	3.6625	39.8545	6.97528	1.40841	6.38871	22.7624	22.9244	16.7882	89.022	94.3143	31.1749	150.299	82.1459	193.645	9.00699	12.2465	13.4966	54.5751	43.7651	60.1357	28.9778	32.0808	43.3854	3.76253	4.5916	5.16554	3.75464	1.73529	2.82175
Glyma.13G033300.1	118	11	224	20.5447	4.36069	1.47654e-12	4.73251e-09	8.15638	3.27069	6.28832	14.4321	9.69039	8.61928	22.2729	11.4383	13.3882	7.67864	18.2821	15.1767	12.2432	17.3969	48.8217	14.8225	18.3093	15.5154	57.719	48.0321	80.9783	235.38	196.798	240.492	247.444	114.023	207.213	19.5151	22.8601	20.6419	60.9211	70.769	52.1766	73.024	29.6747	83.3456	3.39787	4.36069	3.59384	0.615292	1.2286	1.93522
Glyma.13G073700.1	35	3	67	20.127	4.33106	1.34352e-07	0.000179423	2.33039	1.09023	2.51533	1.20268	4.47249	4.30964	2.22729	4.28935	1.33882	2.30359	4.76925	2.02356	2.7207	1.83125	22.9163	4.35955	1.40841	1.82535	26.8272	27.291	22.7134	55.0729	73.5206	72.3703	16.4963	30.6514	29.6018	30.0233	19.5944	19.848	26.653	26.0728	19.4557	24.3413	32.0808	33.1099	3.69415	4.33106	3.28839	2.93293	1.39386	3.5596
Glyma.17G149300.1	148	18	279	15.6549	3.96854	3.52256e-09	6.51362e-06	13.9824	7.63161	6.28832	14.4321	24.5987	14.3655	28.9547	64.3402	99.0724	6.91077	11.9231	18.2121	60.5356	45.7813	584.864	116.836	39.4354	95.8306	176.409	242.344	168.869	251.223	318.589	266.1	709.339	454.867	788.148	170.382	157.572	160.372	770.398	658.338	765.846	522.759	318.401	514.916	4.39643	3.96854	3.34328	3.72046	1.66681	2.42736
Glyma.04G165200.1	30	5	54	10.4629	3.3872	2.75063e-07	0.00030754	6.99118	14.173	12.5766	6.01338	3.72707	5.74619	2.22729	4.28935	1.33882	2.30359	2.38463	8.09425	4.08105	2.74688	76.7199	3.48764	1.40841	1.82535	77.2297	60.0402	66.1652	58.0906	54.9548	48.9891	5.49876	31.8775	12.3341	73.5571	78.3776	141.318	97.093	129.433	115.85	67.2284	78.5979	89.0542	2.592	3.3872	2.66178	4.51991	2.03491	5.12702
Glyma.16G060000.1	31	6	57	10.3803	3.37578	4.51672e-06	0.00361918	10.4868	9.81207	1.25766	1.20268	6.70873	8.61928	15.591	8.5787	9.37172	9.98223	9.5385	20.2356	31.9682	28.3844	84.6908	36.6202	30.9849	31.0309	23.5754	15.283	21.7259	30.1769	33.4184	107.999	21.995	46.5902	23.4348	76.5594	76.7447	50.8109	55.2097	56.8015	61.9044	168.071	99.4503	149.565	1.49082	3.37578	1.456	2.36012	0.261903	2.08016
Glyma.03G047700.1	376	71	681	9.57138	3.25873	1.26918e-08	2.03394e-05	13.9824	15.2632	17.6073	86.5927	53.6699	73.2639	11.1364	37.1744	45.5198	4.60718	19.077	22.2592	47.6123	19.2282	1212.57	20.0539	1.40841	28.2928	570.687	506.521	406.866	638.997	779.021	625.725	78.8155	326.131	167.744	1422.35	1426.31	1535.44	1638.52	1703.11	1628.97	603.897	690.538	610.821	4.98528	3.25873	2.60963	6.57628	1.95794	5.25899
Glyma.03G165700.1	120	25	215	8.62689	3.10884	2.08834e-07	0.000243446	11.652	9.81207	5.03066	26.4589	26.8349	21.5482	42.3184	70.0594	81.6678	8.4465	0.794875	11.1296	5.4414	2.74688	1.99272	6.10337	1.40841	5.47604	136.575	152.83	109.617	192.378	251.752	201.523	53.1546	155.709	57.9702	1.50116	1.63287	3.17568	0.634595	0.931172	2.65305	1.15911	1.60404	2.28344	3.91269	3.10884	0.459547	-1.69087	-1.27097	-1.36378
Glyma.13G073900.1	39	8	70	8.57603	3.10031	8.25879e-07	0.000822513	5.82599	10.9023	5.03066	2.40535	13.4175	8.61928	46.773	4.28935	12.0494	396.218	383.925	744.671	734.589	900.061	888.755	884.989	433.789	605.102	31.7048	44.7572	29.6262	61.8627	87.6306	60.123	152.132	80.9198	109.773	486.377	504.556	354.882	1549.05	924.653	916.185	1032.77	557.403	831.173	2.28558	3.10031	2.44149	-0.180152	0.425865	0.331789
Glyma.03G032700.1	59	13	106	8.1213	3.02171	1.6894e-07	0.00021374	62.9207	70.865	41.5029	12.0268	14.1629	12.9289	2.22729	10.0085	14.727	51.4469	59.6156	41.483	25.8467	23.8063	22.9163	27.9011	50.7026	29.2055	288.595	359.149	346.626	135.042	111.395	71.2569	34.8255	58.8508	51.8031	24.0186	24.493	19.848	17.1341	19.5546	30.0679	57.9555	34.4868	65.0781	2.50405	3.02171	2.43177	-1.15802	-0.12045	0.547058
Glyma.05G010300.1	134	37	230	6.26475	2.64726	2.12674e-07	0.000243446	16.3128	20.7144	33.9569	61.3365	24.5987	24.4213	57.9095	27.1659	40.1645	185.823	122.411	212.474	69.3779	91.5626	211.229	88.063	136.615	76.6645	73.165	88.4228	92.8287	194.641	285.171	211.544	166.796	105.441	136.908	235.683	192.678	169.899	107.247	134.089	145.918	104.32	89.8261	78.7787	1.84162	2.64726	1.70792	0.200298	0.0573169	-0.142902
Glyma.04G195300.1	204	66	342	5.1903	2.37582	6.51049e-06	0.00504847	29.1299	26.1655	18.865	56.5258	64.8511	76.137	1739.51	636.254	330.688	813.936	839.388	970.298	2980.53	3619.47	4947.93	4113.67	6089.95	3480.93	300.789	489.054	395.016	367.404	219.076	438.675	1790.76	487.971	1741.57	810.629	834.395	702.619	3863.41	3253.51	4808.2	4437.07	2691.58	4574.87	3.99792	2.37582	0.570902	-0.160347	0.0463707	-0.225605
Glyma.04G104500.1	112	36	188	5.16146	2.36778	2.87088e-06	0.00237971	104.868	88.3087	72.9445	38.4857	32.0528	38.7868	6.68186	15.7276	13.3882	108.269	145.462	89.0367	91.1435	106.213	161.411	67.1371	35.2102	63.8871	343.875	360.241	348.602	164.464	213.878	185.936	54.9876	83.3719	53.0366	254.447	310.245	235.794	263.357	277.489	199.863	150.684	182.86	102.755	1.98396	2.36778	2.41862	1.22365	1.04586	1.3921
Glyma.03G121500.1	146	51	241	4.71013	2.23577	1.26162e-05	0.00879057	101.372	140.64	80.4905	39.6883	49.1974	64.6446	13.3637	15.7276	70.9573	0.767864	0.794875	1.01178	0.680175	0.915626	0.996362	0.87191	1.40841	0.912673	645.478	755.415	671.527	210.484	266.605	246.059	25.6609	68.6592	37.0022	0.750582	0.816433	1.58784	0.634595	0.931172	0.884349	1.15911	0.802019	1.14172	2.68393	2.23577	0.392411	0.293271	-0.0813071	-0.0413136
Glyma.03G044100.1	141	226	56	0.246877	-2.01814	7.31814e-06	0.00549741	335.577	249.663	203.742	244.143	191.572	241.34	66.8186	147.268	127.188	1342.23	1140.65	1357.81	865.183	972.395	492.203	973.052	1288.69	837.833	59.3449	45.8489	58.2648	30.9314	25.9921	110.226	9.16459	44.1381	24.6682	610.223	613.958	547.011	343.95	395.748	335.168	581.873	412.238	599.403	-2.27107	-2.01814	-2.12992	-1.11664	-1.11604	-0.959859
Glyma.15G239300.1	267	435	98	0.225708	-2.14747	1.03133e-05	0.00729164	861.081	841.658	921.868	588.109	415.196	301.675	184.865	72.9189	81.6678	0.767864	0.794875	1.01178	0.680175	0.915626	0.996362	0.87191	1.40841	0.912673	362.573	362.424	344.651	127.498	75.7485	91.2979	1.83292	42.912	35.7688	0.750582	0.816433	0.79392	0.634595	0.931172	0.884349	1.15911	0.802019	1.14172	-1.29496	-2.14747	-2.0759	-0.124945	-0.0813071	-0.0413136
Glyma.17G132600.1	154	259	49	0.188045	-2.41085	1.28167e-07	0.000176054	618.72	524.401	394.907	298.264	325.001	153.711	104.682	178.723	145.931	396.218	317.155	421.913	282.953	185.872	101.629	65.3933	216.895	71.1885	84.5462	243.436	91.8412	37.7212	30.4479	77.9373	25.6609	80.9198	148.009	425.58	361.68	389.815	116.765	100.567	100.816	31.296	96.2423	22.8344	-1.87323	-2.41085	-0.753935	0.0521507	-0.842414	-1.23307
Glyma.02G130000.1	67	114	20	0.179958	-2.47427	1.3738e-05	0.00943542	475.401	505.867	403.71	162.361	135.666	43.0964	11.1364	10.0085	21.4211	121.322	78.6927	71.8365	104.747	32.0469	11.9563	0.87191	2.81681	2.73802	71.5391	242.344	78.0156	9.05308	11.1395	41.1954	9.16459	22.069	23.4348	90.0699	115.117	142.112	4.44216	8.38054	7.07479	1.15911	8.02019	1.14172	-1.82131	-2.47427	0.361006	0.353358	-2.90223	0.683427
Glyma.13G056600.1	354	601	107	0.178371	-2.48705	2.11023e-07	0.000243446	227.214	256.204	252.791	513.543	658.947	630.644	665.959	639.113	827.389	320.199	291.719	220.568	932.52	931.192	1302.24	1232.01	618.29	1158.18	73.165	78.598	52.3396	125.234	128.475	67.9168	887.133	143.449	588.336	189.147	231.051	204.831	1580.14	1376.27	1977.4	1375.86	988.889	1383.77	-1.85082	-2.48705	-0.39749	-0.413505	0.640062	0.317285
Glyma.20G125900.1	94	160	28	0.17715	-2.49696	2.22918e-06	0.0019877	262.169	245.302	181.104	197.239	143.865	139.345	202.683	125.821	187.434	33.786	48.4874	49.5773	29.9277	29.3	14.9454	34.8764	66.1951	37.4196	48.7766	37.1157	45.4268	30.1769	14.8526	40.082	27.4938	51.4944	34.5354	24.0186	15.5122	11.1149	12.6919	10.2429	12.3809	16.2275	21.6545	15.9841	-2.39054	-2.49696	-2.18421	-1.38039	-1.07059	-1.36234
Glyma.20G188600.1	267	455	78	0.172402	-2.53615	2.15436e-06	0.0019877	736.405	832.936	747.053	580.893	395.815	387.868	169.274	81.4976	123.171	3.83932	6.359	3.03534	4.08105	4.57813	4.98181	5.23146	1.40841	1.82535	197.545	516.345	230.097	63.3716	101.741	70.1435	87.9801	63.755	133.208	8.2564	4.8986	5.55744	6.34595	3.72469	5.30609	1.15911	8.02019	3.42516	-1.29504	-2.53615	-0.392143	0.499786	0.1728	0.574316
Glyma.12G213900.1	107	184	31	0.167301	-2.57948	1.36779e-06	0.00128939	313.438	316.167	251.533	205.658	124.484	221.228	95.7733	152.987	113.799	0.767864	0.794875	1.01178	0.680175	0.915626	0.996362	0.87191	1.40841	0.912673	65.8485	111.347	84.9284	12.0708	20.0511	60.123	7.33167	18.3909	27.135	0.750582	0.816433	0.79392	0.634595	0.931172	0.884349	1.15911	0.802019	1.14172	-1.74912	-2.57948	-2.77804	-0.124945	-0.0813071	-0.0413136
Glyma.10G071000.1	39	67	11	0.166146	-2.58948	3.745e-07	0.000409201	65.2511	82.8575	66.6562	95.0115	68.5782	38.7868	53.4549	32.885	48.1974	427.7	395.053	994.581	1640.58	1331.32	1976.78	1713.3	1698.54	1159.09	24.3883	56.7653	30.6137	13.5796	6.68369	13.3607	34.8255	13.4866	39.4691	982.512	911.956	623.227	2895.02	2041.13	3009.44	1355	826.881	1572.15	-0.942259	-2.58948	-0.616023	0.47028	0.683109	-0.284049
Glyma.11G064800.1	38	66	10	0.153074	-2.7077	8.38304e-07	0.000822513	6.99118	17.4437	11.319	57.7285	78.2686	61.7715	265.047	274.518	425.744	97.5187	74.7183	273.181	271.39	320.469	367.658	332.198	468.999	376.934	8.94238	7.64148	7.90032	12.8252	9.65422	7.79373	174.127	36.7817	277.517	137.357	100.421	105.591	275.414	216.963	328.093	221.39	471.587	351.65	-0.546249	-2.7077	-0.982852	-0.375399	-0.225856	-0.173512
Glyma.04G106300.1	47	83	12	0.144318	-2.79268	5.02504e-06	0.00396047	65.2511	89.3989	83.0058	76.9713	74.5415	96.2486	20.0456	37.1744	40.1645	56.8219	78.6927	42.4948	96.5849	38.4563	12.9527	54.0584	52.111	41.0703	14.633	10.9164	11.8505	7.54423	12.6247	15.5875	7.33167	23.2951	12.3341	10.5082	10.6136	10.321	6.98054	15.8299	15.9183	15.0684	9.62423	22.8344	-2.66777	-2.79268	-1.18067	-2.50115	-1.93406	-1.63135
Glyma.04G195400.1	170	300	39	0.131614	-2.92561	1.53263e-07	0.000199146	157.302	178.798	191.165	283.832	258.659	356.264	380.866	626.245	741.704	220.377	232.104	219.557	390.421	305.819	39.8545	476.935	554.912	466.376	39.0213	48.0321	22.7134	38.4756	40.8448	38.9686	18.3292	39.2338	30.8352	41.282	40.0052	42.0778	55.2097	49.3521	36.2583	27.8186	32.0808	39.9602	-2.26408	-2.92561	-4.30622	-2.44561	-2.38604	-3.90721
Glyma.20G045800.1	70	124	16	0.131256	-2.92954	1.26494e-07	0.000176054	489.383	451.355	454.017	157.551	131.193	83.3197	11.1364	42.8935	34.8092	0.767864	0.794875	1.01178	0.680175	0.915626	3.98545	0.87191	1.40841	0.912673	106.496	221.603	152.081	12.8252	21.5363	14.4741	1.83292	15.9387	11.1007	0.750582	2.4493	0.79392	0.634595	0.931172	0.884349	1.15911	1.60404	2.28344	-1.53837	-2.92954	-1.62151	0.633459	-1.18774	0.660401
Glyma.20G172600.1	206	365	46	0.126349	-2.98451	2.61331e-06	0.00220421	979.931	941.959	729.445	489.489	402.524	203.99	60.1367	35.7446	80.329	1.53573	4.76925	14.1649	1.36035	0.915626	1.99272	0.87191	1.40841	0.912673	169.092	426.831	236.022	48.2831	22.279	67.9168	1.83292	22.069	54.27	4.50349	2.4493	0.79392	0.634595	0.931172	0.884349	1.15911	0.802019	1.14172	-1.67216	-2.98451	-1.17258	-1.40185	-0.800947	-0.0413136
Glyma.10G219100.1	51	91	11	0.122452	-3.02971	2.30453e-06	0.00201445	319.264	273.648	286.747	134.7	91.686	47.406	2.22729	2.85957	6.69408	3.07145	2.38463	2.02356	6.12158	0.915626	2.98909	1.74382	1.40841	1.82535	56.0931	160.471	68.1402	7.54423	5.94106	20.041	1.83292	3.67817	3.70022	3.00233	1.63287	0.79392	8.88433	9.31172	14.1496	3.47733	3.20808	2.28344	-1.62748	-3.02971	-0.354975	-0.462252	1.68978	0.849481
Glyma.U040400.1	48	86	10	0.120874	-3.04842	2.37887e-06	0.0020423	287.804	312.896	193.68	86.5927	97.6494	74.7004	89.0915	67.1998	57.5691	0.767864	2.38463	1.01178	0.680175	0.915626	0.996362	0.87191	1.40841	0.912673	28.453	96.0643	47.4019	7.54423	5.94106	17.8142	12.8304	12.2606	32.0686	2.25175	0.816433	0.79392	1.26919	1.86234	0.884349	1.15911	1.60404	1.14172	-2.2081	-3.04842	-1.9036	-0.108678	0.63156	0.290367
Glyma.04G104100.1	194	348	41	0.117945	-3.08382	1.02392e-05	0.00729164	525.504	527.671	526.961	374.032	354.072	314.604	233.865	471.828	317.3	0.767864	0.794875	2.02356	2.04053	0.915626	0.996362	0.87191	1.40841	0.912673	65.0355	320.942	95.7913	30.9314	20.7937	71.2569	3.66584	104.215	320.686	0.750582	0.816433	0.79392	0.634595	1.86234	0.884349	1.15911	0.802019	1.14172	-1.71364	-3.08382	-1.2552	-0.603138	-0.225198	-0.0413136
Glyma.13G203900.1	73	132	14	0.109379	-3.1926	6.89918e-07	0.000737093	143.319	140.64	132.055	182.807	100.631	112.051	2.22729	18.5872	30.7928	11.518	4.76925	4.04712	7.48193	2.74688	1.99272	0.87191	9.85884	4.56336	41.4601	77.5064	38.514	12.0708	24.5069	6.68034	29.3267	14.7127	27.135	6.00466	3.26573	3.9696	2.53838	3.72469	4.42174	1.15911	5.61413	1.14172	-1.40146	-3.1926	0.463784	-0.619015	-0.193864	-0.950322
Glyma.12G193400.1	227	416	39	0.0931614	-3.42412	1.39512e-05	0.00944696	463.749	692.296	535.765	624.189	349.6	274.38	26.7274	20.017	21.4211	5.37505	3.1795	3.03534	7.48193	1.83125	1.99272	0.87191	1.40841	0.912673	237.38	300.201	259.723	52.0552	40.8448	23.3812	1.83292	8.5824	7.40045	3.00233	3.26573	4.76352	2.53838	0.931172	1.7687	1.15911	0.802019	1.14172	-1.08537	-3.42412	-1.93589	-0.0712271	-1.10992	-0.0413136
Glyma.08G117500.1	176	322	30	0.092658	-3.43194	4.95919e-10	1.13535e-06	540.652	755.53	538.28	418.532	359.29	186.751	40.0912	87.2168	105.767	100.59	144.667	139.626	146.238	99.8033	51.8108	40.9798	70.4203	53.8477	98.3662	237.977	90.8537	18.1062	24.5069	46.7624	14.6633	42.912	25.9016	127.599	106.136	142.112	65.9979	69.8379	51.2922	1.15911	95.4402	4.56688	-2.10238	-3.43194	-1.48134	-0.0342753	-0.670569	-0.707903
Glyma.13G230100.1	149	277	21	0.0744207	-3.74815	3.90425e-08	6.05499e-05	477.731	476.431	399.937	393.275	265.368	172.386	106.91	85.787	141.915	13.8215	4.76925	11.1296	2.04053	0.915626	2.98909	3.48764	1.40841	0.912673	77.2297	235.794	78.0156	14.334	14.11	33.4017	9.16459	25.7472	83.8718	23.268	19.5944	14.2906	1.26919	0.931172	0.884349	1.15911	0.802019	1.14172	-1.79195	-3.74815	-1.49415	0.943376	-0.9466	-0.904626
Glyma.03G030300.1	82	154	11	0.072667	-3.78255	2.77944e-09	5.34509e-06	99.0418	76.3161	57.8526	168.375	131.938	160.893	26.7274	64.3402	92.3784	0.767864	0.794875	1.01178	0.680175	0.915626	0.996362	0.87191	1.40841	0.912673	23.5754	53.4903	43.4517	6.78981	6.68369	20.041	1.83292	8.5824	7.40045	1.50116	0.816433	1.58784	0.634595	1.86234	0.884349	1.15911	0.802019	2.28344	-0.95239	-3.78255	-3.36413	0.601181	0.383416	0.410711
Glyma.04G124800.1	137	263	10	0.0391862	-4.67351	2.86609e-11	8.10547e-08	186.432	251.843	337.054	264.589	195.299	330.406	89.0915	102.944	167.352	144.358	162.949	46.5419	159.161	98.8876	6.97453	160.432	173.234	168.844	22.7624	32.7492	20.7383	9.8075	13.3674	7.79373	3.66584	6.13029	4.93363	2.25175	4.08217	4.76352	5.71135	4.65586	4.42174	11.5911	7.21817	10.2755	-3.346	-4.67351	-4.60874	-4.99484	-4.16353	-4.11082
Glyma.04G149400.1	28	56	1	0.0155533	-6.00664	3.41879e-11	9.13141e-08	151.476	114.474	91.8095	63.7419	38.0162	66.0812	2.22729	12.868	6.69408	141.287	129.565	130.52	90.4633	117.2	0.996362	105.501	87.3212	107.695	1.62589	1.09164	0.98754	0.754423	0.742632	1.11339	1.83292	1.22606	2.46682	0.750582	0.816433	0.79392	0.634595	0.931172	0.884349	1.15911	0.802019	1.14172	-6.59335	-6.00664	-1.97937	-7.40944	-6.41216	-6.59771
Glyma.03G053500.1	149	294	4	0.0135904	-6.20127	2.52115e-21	2.42419e-17	501.035	577.822	597.391	363.208	243.005	275.817	71.2732	100.085	100.411	72.9471	87.4363	78.9189	157.12	65.0095	4.98181	36.6202	12.6757	32.8562	8.12944	8.73312	11.8505	6.78981	2.97053	2.22678	1.83292	1.22606	1.23341	7.50582	8.16433	4.76352	12.0573	4.65586	16.8026	3.47733	2.40606	11.4172	-5.86739	-6.20127	-5.98446	-3.54981	-2.76049	-2.24748
Glyma.03G054300.1	60	120	1	0.00727734	-7.10237	5.02124e-09	8.71617e-06	59.4251	92.6696	75.4599	135.902	122.248	100.558	354.139	101.515	97.7336	459.95	333.053	370.312	327.844	338.782	0.996362	276.396	263.372	250.072	1.62589	1.09164	0.98754	0.754423	0.742632	1.11339	1.83292	1.22606	1.23341	0.750582	0.816433	0.79392	0.634595	0.931172	0.884349	1.15911	0.802019	1.14172	-5.94057	-7.10237	-7.01037	-8.94467	-8.09004	-7.99182
Glyma.03G135100.1	93	186	1	0.00468956	-7.73633	1.94064e-07	0.000239231	159.632	85.038	67.9139	277.818	122.248	156.584	77.955	122.961	147.27	0.767864	0.794875	1.01178	0.680175	0.915626	1.99272	0.87191	1.40841	0.912673	0.812944	1.09164	0.98754	0.754423	0.742632	1.11339	1.83292	1.22606	1.23341	0.750582	0.816433	0.79392	0.634595	0.931172	0.884349	1.15911	0.802019	1.14172	-6.75597	-7.73633	-6.34194	-0.124945	-0.550541	-0.0413136
Glyma.17G209900.1	143	284	1	0.0030613	-8.35164	9.50033e-11	2.40393e-07	492.879	919.064	231.41	268.197	311.583	272.944	628.095	822.125	740.366	27.6431	45.3079	30.3534	112.909	121.778	0.996362	645.214	199.994	379.672	0.812944	2.18328	0.98754	0.754423	0.742632	1.11339	5.49876	2.45212	2.46682	1.50116	0.816433	0.79392	0.634595	0.931172	0.884349	1.15911	1.60404	1.14172	-8.68829	-8.35164	-7.71614	-5.05314	-6.58786	-8.29315
Glyma.04G094200.1	156	311	1	0.00279558	-8.48263	4.03079e-16	1.93789e-12	279.647	227.858	347.115	306.683	237.787	389.304	26.7274	135.829	137.898	6.14291	1.58975	2.02356	0.680175	0.915626	0.996362	1.74382	1.40841	3.65069	0.812944	1.09164	0.98754	0.754423	0.742632	1.11339	1.83292	1.22606	1.23341	0.750582	0.816433	0.79392	0.634595	0.931172	0.884349	1.15911	0.802019	1.14172	-8.20701	-8.48263	-6.12923	-2.04696	-0.0813071	-1.13256
Glyma.03G054100.1	320	639	1	0.00214371	-8.86567	6.19198e-14	2.37804e-10	270.326	522.22	437.667	595.325	626.894	693.852	1300.74	692.015	605.145	698.756	654.977	850.908	1055.63	662.913	0.996362	396.719	308.441	453.598	3.25178	5.4582	0.98754	1.50885	1.48526	1.11339	1.83292	1.22606	1.23341	3.75291	2.4493	3.17568	2.53838	3.72469	2.65305	5.79555	2.40606	4.56688	-6.98708	-8.86567	-9.24135	-7.87706	-7.59139	-6.50385
[truncated: 10 more columns]

## Sheet: DEGs_72h_leaves
72h_leaves	DEGs info.							Normalization																																				Log2Foldchange
Gene id	expression value_mean	Kwangan_Leaf_72h	KA_1285_Leaf_72h	foldChange	log2FoldChange	pval	padj	Kwangan_Leaf_1_0h	Kwangan_Leaf_2_0h	Kwangan_Leaf_3_0h	Kwangan_Leaf_1_24h	Kwangan_Leaf_2_24h	Kwangan_Leaf_3_24h	Kwangan_Leaf_1_72h	Kwangan_Leaf_2_72h	Kwangan_Leaf_3_72h	Kwangan_Root1_0h	Kwangan_Root2_0h	Kwangan_Root3_0h	Kwangan_Root1_24h	Kwangan_Root2_24h	Kwangan_Root3_24h	Kwangan_Root1_72h	Kwangan_Root2_72h	Kwangan_Root3_72h	KA_1285_Leaf_1_0h	KA_1285_Leaf_2_0h	KA_1285_Leaf_3_0h	KA_1285_Leaf_1_24h	KA_1285_Leaf_2_24h	KA_1285_Leaf_3_24h	KA_1285_Leaf_1_72h	KA_1285_Leaf_2_72h	KA_1285_Leaf_3_72h	KA_1285_Root1_0h	KA_1285_Root2_0h	KA_1285_Root3_0h	KA_1285_Root1_24h	KA_1285_Root2_24h	KA_1285_Root3_24h	KA_1285_Root1_72h	KA_1285_Root2_72h	KA_1285_Root3_72h	KA_1285_Leaf_0h_vs_Kwangan_Leaf_0h	KA_1285_Leaf_24h_vs_Kwangan_Leaf_24h	KA_1285_Leaf_72h_vs_Kwangan_Leaf_72h	KA_1285_Root_0h_vs_Kwangan_Root_0h	KA_1285_Root_24h_vs_Kwangan_Root_24h	KA_1285_Root_72h_vs_Kwangan_Root_72h
Glyma.04G180400.1	12098	24	24172	1010.22	9.98045	3.96215e-36	1.90488e-31	1.1652	116.655	132.055	4.81071	5.96332	4.30964	46.773	14.2978	10.7105	1789.12	2189.09	2231.99	4153.15	3198.28	1070.09	569.358	1802.76	728.313	38522.2	31608.4	44864.9	29698.6	18198.9	23914.5	20583.7	33979	17952.3	2130.15	2786.49	1514.8	2467.3	1314.81	1045.3	107.797	468.379	172.4	8.84616	12.217	9.98045	0.0505022	-0.802829	-2.05025
Glyma.17G205900.1	451	2	899	425.986	8.73466	5.5444e-18	4.44264e-14	1.1652	4.36092	1.25766	3.60803	1.49083	1.43655	2.22729	1.42978	2.67763	0.767864	0.794875	1.01178	2.04053	1.83125	1364.02	1.74382	1.40841	1.82535	808.066	757.598	734.73	594.486	701.787	1962.91	366.584	1517.86	814.049	990.018	890.729	989.225	975.372	1095.06	1200.06	2509.47	2694.78	2781.23	8.40558	8.96202	8.73466	10.1225	1.25755	10.6477
Glyma.04G114600.1	182	2	361	217.062	7.76196	4.89231e-16	2.94009e-12	1.1652	1.09023	3.77299	1.20268	0.745415	1.43655	2.22729	1.42978	1.33882	0.767864	0.794875	1.01178	0.680175	0.915626	339.759	0.87191	1.40841	0.912673	320.3	280.551	303.175	279.891	248.039	604.57	258.441	479.389	346.588	216.168	220.437	243.734	265.895	302.631	256.461	405.689	316.797	368.776	7.22844	8.38629	7.76196	8.0458	1.2731	8.41687
Glyma.04G114500.1	132	2	262	157.272	7.29711	2.89114e-22	4.63325e-18	1.1652	1.09023	3.77299	1.20268	0.745415	1.43655	2.22729	1.42978	1.33882	0.767864	0.794875	1.01178	0.680175	0.915626	209.236	0.87191	1.40841	0.912673	260.955	239.069	250.835	228.59	215.363	239.379	201.621	296.706	287.384	150.867	149.407	167.517	231.627	247.692	258.23	209.799	213.337	229.486	6.96062	7.65744	7.29711	7.50542	1.80665	7.6752
Glyma.04G161300.1	270	4	537	137.882	7.1073	9.28993e-28	2.23316e-23	1.1652	4.36092	3.77299	1.20268	0.745415	1.43655	8.90915	1.42978	1.33882	0.767864	0.794875	1.01178	2.04053	0.915626	400.537	0.87191	1.40841	0.912673	967.403	989.025	854.222	477.55	787.933	629.065	408.741	604.446	596.97	382.046	370.661	389.815	574.308	687.205	512.038	631.715	536.551	558.301	8.2396	9.12864	7.1073	8.7937	2.13602	9.07878
Glyma.13G042200.1	157	3	311	118.773	6.89206	5.85074e-21	7.03215e-17	1.1652	3.27069	1.25766	1.20268	0.745415	1.43655	2.22729	4.28935	1.33882	0.767864	0.794875	1.01178	0.680175	0.915626	586.857	1.74382	1.40841	2.73802	552.802	770.697	566.848	1021.49	1099.1	1016.52	267.606	311.419	353.988	132.102	146.958	135.76	778.648	685.342	970.131	861.219	514.094	948.77	8.37511	9.85622	6.89206	7.33204	2.0484	8.62412
Glyma.04G114700.1	83	2	165	99.2456	6.63293	5.27086e-08	0.000105586	1.1652	1.09023	1.25766	1.20268	0.745415	1.43655	2.22729	1.42978	1.33882	0.767864	0.794875	1.01178	0.680175	0.915626	171.374	0.87191	1.40841	0.912673	142.265	118.989	125.418	130.515	107.682	388.573	113.641	235.403	146.776	96.8251	106.953	118.294	101.535	108.016	99.9314	214.435	157.998	188.384	6.78222	7.53279	6.63293	6.96694	0.839336	7.45648
Glyma.17G206000.1	83	2	164	98.4109	6.62075	1.67989e-18	1.61529e-14	1.1652	2.18046	1.25766	2.40535	0.745415	1.43655	2.22729	1.42978	1.33882	0.767864	0.794875	1.01178	0.680175	0.915626	194.291	0.87191	1.40841	1.82535	204.049	145.188	179.732	123.725	129.218	102.432	119.14	202.3	170.21	154.62	162.47	173.075	267.799	289.594	358.161	248.05	354.492	312.831	6.84436	6.27555	6.62075	7.57282	2.22463	7.8006
Glyma.04G114400.1	63	2	123	74.0885	6.21118	1.20331e-14	5.78515e-11	1.1652	1.09023	2.51533	1.20268	0.745415	1.43655	2.22729	1.42978	1.33882	0.767864	0.794875	1.01178	0.680175	0.915626	62.7708	0.87191	1.40841	0.912673	136.575	103.706	90.8537	99.5839	119.564	41.1954	108.142	120.154	141.842	46.5361	53.0682	67.4832	104.708	97.773	100.816	60.2737	67.3696	73.0701	6.11705	6.26527	6.21118	6.02016	2.23635	5.97409
Glyma.13G086700.1	42	2	83	49.9869	5.64348	7.76797e-10	2.19683e-06	2.33039	2.18046	1.25766	1.20268	1.49083	1.43655	2.22729	1.42978	1.33882	1.53573	0.794875	1.01178	0.680175	0.915626	94.6544	1.74382	1.40841	1.82535	251.2	173.571	254.785	109.391	90.6011	185.936	31.1596	163.066	55.5034	72.0559	75.9283	90.5069	75.5168	65.182	75.1696	118.229	101.856	118.739	6.88025	6.54603	5.64348	6.15691	1.16529	6.08895
Glyma.04G168200.1	39	2	76	45.9296	5.52135	1.10798e-06	0.0014659	2.33039	4.36092	7.54599	1.20268	4.47249	5.74619	2.22729	1.42978	1.33882	1.53573	0.794875	1.01178	2.7207	0.915626	18.9309	0.87191	1.40841	2.73802	1.62589	7.64148	1.97508	3.77212	5.19843	24.4946	95.3118	49.0423	85.1052	4.50349	5.71503	3.9696	5.71135	5.58703	8.84349	22.0231	15.2384	22.8344	-0.34072	1.55092	5.52135	2.08573	-0.16403	3.58199
Glyma.01G145800.1	31	2	60	36.2671	5.18059	6.76475e-08	0.000130092	1.1652	1.09023	1.25766	1.20268	0.745415	1.43655	2.22729	1.42978	1.33882	0.767864	0.794875	1.01178	0.680175	0.915626	22.9163	0.87191	1.40841	0.912673	10.5683	9.82476	7.90032	12.8252	9.65422	5.56695	53.1546	40.4599	87.572	6.75524	16.3287	23.0237	47.5946	52.1456	46.8705	27.8186	19.2485	15.9841	3.00965	3.05074	5.18059	4.16263	2.58042	4.30354
Glyma.04G168000.1	73	4	142	35.8906	5.16554	7.37206e-07	0.00107402	1.1652	2.18046	1.25766	2.40535	0.745415	5.74619	2.22729	4.28935	5.35527	0.767864	0.794875	1.01178	4.08105	3.6625	39.8545	6.97528	1.40841	6.38871	22.7624	22.9244	16.7882	89.022	94.3143	31.1749	150.299	82.1459	193.645	9.00699	12.2465	13.4966	54.5751	43.7651	60.1357	28.9778	32.0808	43.3854	3.76253	4.5916	5.16554	3.75464	1.73529	2.82175
Glyma.16G060200.1	29	2	57	34.2558	5.09827	2.33556e-07	0.000362216	1.1652	1.09023	1.25766	1.20268	0.745415	1.43655	2.22729	1.42978	1.33882	0.767864	0.794875	1.01178	0.680175	0.915626	12.9527	0.87191	1.40841	0.912673	13.0071	16.3746	9.8754	36.9667	32.6758	22.2678	56.8205	64.9811	49.3363	12.0093	8.16433	6.35136	19.6724	14.8987	15.9183	26.6595	17.6444	22.8344	3.48214	4.76315	5.09827	3.36498	1.79511	4.39416
Glyma.04G104700.1	56	3	110	32.9233	5.04104	9.00512e-08	0.000166515	2.33039	1.09023	1.25766	1.20268	0.745415	2.87309	4.45457	2.85957	2.67763	1.53573	0.794875	1.01178	1.36035	0.915626	87.6798	0.87191	1.40841	0.912673	130.884	122.264	130.355	95.8118	137.387	262.76	29.3267	219.464	80.1715	162.876	113.484	122.264	78.0552	77.2872	90.2036	235.299	149.978	213.502	6.35711	6.68469	5.04104	6.89801	1.4487	7.55097
Glyma.04G168100.1	189	13	365	29.0645	4.86118	2.95928e-08	6.18579e-05	58.2599	45.7897	44.0183	45.7017	38.0162	64.6446	2.22729	10.0085	25.4375	4.60718	3.97438	3.03534	12.9233	4.57813	132.516	4.35955	14.0841	8.21405	57.719	62.2235	48.3894	214.256	205.709	165.895	500.387	194.943	399.624	37.5291	44.0874	45.2535	134.534	111.741	147.686	134.457	73.7857	122.164	0.185051	1.98143	4.86118	3.44905	1.39292	3.63162
Glyma.20G137300.1	101	7	195	28.6261	4.83926	2.25259e-12	8.33059e-09	2.33039	3.27069	3.77299	8.41874	4.47249	11.4924	6.68186	5.71913	8.0329	97.5187	130.36	57.6715	89.7831	86.0689	189.309	20.9259	50.7026	51.1097	19.5107	12.008	26.6636	16.5973	21.5363	40.082	100.811	305.288	178.844	129.1	140.427	132.585	150.399	158.299	117.618	201.685	188.474	245.47	2.63383	1.68155	4.83926	0.493853	0.223393	2.3726
Glyma.03G100500.1	299	27	572	21.2028	4.40618	3.94824e-16	2.71171e-12	43.1123	37.0678	30.1839	30.0669	12.6721	14.3655	31.182	24.3063	25.4375	173.537	124.001	122.426	210.174	249.966	588.85	448.162	554.912	335.863	564.183	490.146	657.701	389.282	527.269	575.622	784.489	387.434	543.933	231.93	217.988	229.443	581.289	428.339	504.963	802.104	464.369	614.246	3.95537	4.70767	4.40618	0.693914	0.529927	0.490196
Glyma.13G029200.1	206	21	391	18.931	4.24268	4.3689e-06	0.00456617	6.99118	6.54138	12.5766	52.9178	58.1424	83.3197	24.5002	20.017	17.4046	6.91077	9.5385	13.1532	138.756	285.675	1028.25	195.308	149.291	134.163	53.6543	81.873	38.514	403.616	184.173	148.081	650.686	29.4254	492.13	461.608	431.893	187.365	1755.29	1917.28	1171.76	452.053	822.871	714.717	2.7368	1.92057	4.24268	5.19033	1.73758	2.05513
Glyma.04G180300.1	101	12	190	15.5574	3.95953	1.78879e-06	0.00220511	1.1652	3.27069	2.51533	1.20268	0.745415	1.43655	26.7274	8.5787	1.33882	0.767864	0.794875	1.01178	0.680175	0.915626	204.254	0.87191	1.40841	0.912673	511.342	533.812	563.885	242.924	234.672	676.941	38.4913	409.503	122.107	166.629	192.678	226.267	180.86	150.85	192.788	442.78	303.163	381.335	7.85472	8.4141	3.95953	7.82941	1.34934	8.46372
Glyma.01G145700.1	64	8	120	14.3761	3.8456	2.96005e-09	7.11551e-06	13.9824	18.5339	12.5766	14.4321	9.69039	4.30964	11.1364	8.5787	5.35527	9.21436	11.9231	11.1296	12.9233	14.65	56.7926	39.236	4.22522	18.2535	33.3307	30.5659	31.6013	32.4402	31.9332	15.5875	104.476	101.763	154.176	40.5314	45.7203	35.7264	112.958	94.0483	122.924	75.3422	65.7655	60.5112	1.08257	1.49177	3.8456	1.91849	1.96743	1.70795
Glyma.13G033300.1	103	16	190	12.0741	3.59384	1.35528e-09	3.61987e-06	8.15638	3.27069	6.28832	14.4321	9.69039	8.61928	22.2729	11.4383	13.3882	7.67864	18.2821	15.1767	12.2432	17.3969	48.8217	14.8225	18.3093	15.5154	57.719	48.0321	80.9783	235.38	196.798	240.492	247.444	114.023	207.213	19.5151	22.8601	20.6419	60.9211	70.769	52.1766	73.024	29.6747	83.3456	3.39787	4.36069	3.59384	0.615292	1.2286	1.93522
Glyma.17G149300.1	357	64	651	10.1491	3.34328	1.76444e-07	0.00030296	13.9824	7.63161	6.28832	14.4321	24.5987	14.3655	28.9547	64.3402	99.0724	6.91077	11.9231	18.2121	60.5356	45.7813	584.864	116.836	39.4354	95.8306	176.409	242.344	168.869	251.223	318.589	266.1	709.339	454.867	788.148	170.382	157.572	160.372	770.398	658.338	765.846	522.759	318.401	514.916	4.39643	3.96854	3.34328	3.72046	1.66681	2.42736
Glyma.02G097400.1	85	19	151	8.08632	3.01548	1.21951e-08	2.79191e-05	1430.86	1254.86	978.463	348.776	240.769	234.157	13.3637	18.5872	24.0987	902.24	1097.72	436.078	153.72	68.672	17.9345	27.0292	80.2791	230.906	1737.26	1491.18	2031.37	525.079	409.933	633.519	115.474	237.855	99.9061	1144.64	1187.09	1299.65	22.2108	80.0808	31.8366	85.7742	432.288	82.2039	0.52152	0.929218	3.01548	0.57598	-0.841381	0.827664
Glyma.15G088000.1	37	9	66	7.5152	2.90981	5.73762e-06	0.00574682	33.7907	49.0604	81.7482	376.438	234.806	316.04	4.45457	8.5787	13.3882	329.414	492.028	870.132	1686.15	1817.52	1880.13	510.94	336.609	519.311	93.4886	188.854	89.8661	617.873	258.436	202.637	113.641	30.6514	54.27	3054.87	2613.4	1580.7	2958.48	2716.23	1951.76	375.552	725.827	610.821	1.17715	0.218539	2.90981	2.09941	0.502388	0.324986
Glyma.16G078800.1	29	8	50	6.64028	2.73124	5.91188e-06	0.00577343	92.0506	131.918	201.226	96.2141	56.6515	74.7004	4.45457	14.2978	4.01645	237.27	240.052	493.749	256.426	223.413	221.192	39.236	52.111	61.1491	288.595	278.368	253.798	107.128	60.8958	90.1845	29.3267	40.4599	81.4049	474.368	467.816	342.18	335.066	337.084	228.162	66.0693	148.373	127.873	0.948838	0.182251	2.73124	0.403405	0.360947	1.16655
Glyma.04G250900.1	37	10	65	6.52322	2.70558	5.29493e-06	0.00541626	20.9736	16.3535	5.03066	12.0268	14.9083	18.6751	8.90915	14.2978	6.69408	939.865	933.184	734.553	862.462	835.051	558.959	494.373	567.588	669.902	34.9566	45.8489	34.5639	20.3694	22.279	15.5875	98.9776	22.069	74.0045	784.358	770.713	849.495	565.424	420.89	515.575	355.847	684.122	400.744	1.44556	0.352552	2.70558	-0.116947	-0.587291	-0.265541
Glyma.03G047700.1	111	31	191	6.10345	2.60963	9.38973e-06	0.00851755	13.9824	15.2632	17.6073	86.5927	53.6699	73.2639	11.1364	37.1744	45.5198	4.60718	19.077	22.2592	47.6123	19.2282	1212.57	20.0539	1.40841	28.2928	570.687	506.521	406.866	638.997	779.021	625.725	78.8155	326.131	167.744	1422.35	1426.31	1535.44	1638.52	1703.11	1628.97	603.897	690.538	610.821	4.98528	3.25873	2.60963	6.57628	1.95794	5.25899
Glyma.13G073900.1	68	21	114	5.43204	2.44149	4.22265e-06	0.00456617	5.82599	10.9023	5.03066	2.40535	13.4175	8.61928	46.773	4.28935	12.0494	396.218	383.925	744.671	734.589	900.061	888.755	884.989	433.789	605.102	31.7048	44.7572	29.6262	61.8627	87.6306	60.123	152.132	80.9198	109.773	486.377	504.556	354.882	1549.05	924.653	916.185	1032.77	557.403	831.173	2.28558	3.10031	2.44149	-0.180152	0.425865	0.331789
Glyma.10G143600.1	128	40	217	5.38913	2.43005	5.3228e-07	0.000799701	29.1299	71.9552	40.2453	93.8088	55.1607	24.4213	66.8186	45.7531	8.0329	92.1436	42.9233	34.4006	142.837	61.347	143.476	102.885	105.63	26.4675	134.949	184.487	132.33	116.936	179.717	179.256	192.456	221.916	235.581	120.093	137.161	134.966	217.031	237.449	261.767	270.073	208.525	238.62	1.6765	1.45666	2.43005	1.21066	1.04278	1.60985
Glyma.13G029500.1	737	265	1209	4.56762	2.19144	1.03684e-06	0.00142423	877.394	992.11	1250.12	512.34	486.756	367.756	320.729	280.237	192.79	2662.95	3550.71	2003.33	3338.3	2033.61	2026.6	2523.31	1730.93	2212.32	2687.59	2888.48	3015.95	1994.7	2078.63	1254.79	1123.58	1126.75	1375.25	1413.35	1523.46	1970.51	2096.07	1730.12	2275.43	1936.87	1958.53	2171.55	1.46163	1.96277	2.19144	-0.743674	-0.278043	-0.0920251
Glyma.13G051800.1	634	238	1030	4.32169	2.1116	2.20744e-06	0.00258847	723.588	752.259	950.794	412.518	395.07	283	298.456	250.212	166.013	2042.52	2651.7	1571.3	2441.15	1486.98	1500.52	1882.45	1702.76	1682.06	2062.44	2228.04	2364.17	1572.22	1624.88	1160.15	945.786	958.777	1184.07	1102.61	1151.17	1498.92	1503.35	1298.98	1652.85	1495.25	1448.45	1588.13	1.4554	1.99831	2.1116	-0.739506	-0.285107	-0.216962
Glyma.06G109200.1	3141	1198	5083	4.24156	2.0846	7.88693e-07	0.00111524	5264.36	9066.36	6513.44	1663.3	1258.26	1249.8	1354.19	1491.26	749.737	21791.2	17713	21330.4	4483.71	3319.14	2276.69	2156.23	7153.29	7184.56	28536.8	20838.3	25172.4	2415.66	2397.22	2311.4	920.125	11010	3319.1	22429.6	22298.4	19879.8	2038.95	2024.37	1457.41	1849.94	8825.42	4336.26	1.83852	0.772226	2.0846	0.0868176	-0.868501	-0.13587
Glyma.03G037400.1	77	128	26	0.202232	-2.30592	1.06109e-05	0.00944708	53.5991	80.677	62.8832	64.9445	56.6515	80.4466	55.6822	150.127	179.401	80.6257	89.8209	64.754	72.0986	94.3095	98.6398	109.861	45.069	102.219	53.6543	50.2154	74.0655	35.4579	36.389	17.8142	16.4963	44.1381	17.2677	123.846	115.934	142.906	142.149	154.574	152.992	122.866	101.054	106.18	-0.14801	-1.17211	-2.30592	0.702267	0.762761	0.360299
Glyma.03G043600.1	327	545	109	0.200978	-2.31489	7.86816e-06	0.00727457	391.506	734.815	699.261	584.501	640.311	632.081	229.411	534.739	870.231	598.934	792.491	630.34	1373.27	612.554	469.286	728.045	12.6757	607.84	269.897	287.101	190.595	178.798	144.813	84.6176	86.1472	109.119	133.208	439.841	509.454	496.994	986.795	916.273	1033.8	379.029	406.624	417.87	-1.28803	-2.18544	-2.31489	-0.483258	0.25849	-0.164157
Glyma.03G038800.1	147	253	41	0.161018	-2.63471	9.47146e-08	0.000168652	152.641	172.256	153.435	181.604	162.5	172.386	102.455	258.791	397.629	290.252	303.642	282.287	348.25	257.291	370.647	325.223	66.1951	285.667	115.438	130.997	145.168	83.741	76.4911	74.5971	12.8304	68.6592	40.7025	448.098	451.488	435.862	461.35	514.007	483.739	448.576	364.117	417.87	-0.288621	-1.13713	-2.63471	0.608021	0.579845	0.86191
Glyma.12G213900.1	69	121	18	0.14579	-2.77804	1.8517e-06	0.0022256	313.438	316.167	251.533	205.658	124.484	221.228	95.7733	152.987	113.799	0.767864	0.794875	1.01178	0.680175	0.915626	0.996362	0.87191	1.40841	0.912673	65.8485	111.347	84.9284	12.0708	20.0511	60.123	7.33167	18.3909	27.135	0.750582	0.816433	0.79392	0.634595	0.931172	0.884349	1.15911	0.802019	1.14172	-1.74912	-2.57948	-2.77804	-0.124945	-0.0813071	-0.0413136
Glyma.03G030300.1	34	61	6	0.0971172	-3.36413	1.2845e-06	0.00162513	99.0418	76.3161	57.8526	168.375	131.938	160.893	26.7274	64.3402	92.3784	0.767864	0.794875	1.01178	0.680175	0.915626	0.996362	0.87191	1.40841	0.912673	23.5754	53.4903	43.4517	6.78981	6.68369	20.041	1.83292	8.5824	7.40045	1.50116	0.816433	1.58784	0.634595	1.86234	0.884349	1.15911	0.802019	2.28344	-0.95239	-3.78255	-3.36413	0.601181	0.383416	0.410711
Glyma.04G195400.1	306	583	29	0.0505475	-4.30622	1.32178e-13	5.29561e-10	157.302	178.798	191.165	283.832	258.659	356.264	380.866	626.245	741.704	220.377	232.104	219.557	390.421	305.819	39.8545	476.935	554.912	466.376	39.0213	48.0321	22.7134	38.4756	40.8448	38.9686	18.3292	39.2338	30.8352	41.282	40.0052	42.0778	55.2097	49.3521	36.2583	27.8186	32.0808	39.9602	-2.26408	-2.92561	-4.30622	-2.44561	-2.38604	-3.90721
Glyma.03G037100.1	195	372	19	0.050073	-4.31982	2.60315e-09	6.58693e-06	121.181	125.376	95.5825	103.43	117.03	96.2486	151.455	391.761	571.675	126.698	108.898	104.213	114.269	100.719	105.614	121.196	125.348	152.416	63.4096	41.4823	63.2025	35.4579	37.1316	20.041	5.49876	40.4599	9.86727	121.594	127.364	130.997	125.65	134.089	150.339	130.979	119.501	133.581	-1.02531	-1.7736	-4.31982	0.161104	0.355111	-0.0549063
Glyma.04G124800.1	62	120	5	0.0409857	-4.60874	3.57053e-10	1.07288e-06	186.432	251.843	337.054	264.589	195.299	330.406	89.0915	102.944	167.352	144.358	162.949	46.5419	159.161	98.8876	6.97453	160.432	173.234	168.844	22.7624	32.7492	20.7383	9.8075	13.3674	7.79373	3.66584	6.13029	4.93363	2.25175	4.08217	4.76352	5.71135	4.65586	4.42174	11.5911	7.21817	10.2755	-3.346	-4.67351	-4.60874	-4.99484	-4.16353	-4.11082
Glyma.13G098600.1	287	553	21	0.0377043	-4.72913	1.934e-07	0.000320624	1247.93	1186.17	1048.89	1111.27	781.94	867.674	213.82	783.521	661.375	2072.46	1733.62	1552.07	1848.72	1757.09	10.96	2359.39	928.14	2623.93	140.639	137.547	132.33	73.9335	93.5717	77.9373	18.3292	31.8775	12.3341	2.25175	2.4493	0.79392	22.2108	10.2429	15.0339	1.15911	0.802019	1.14172	-3.08481	-3.49168	-4.72913	-9.92941	-6.251	-10.8957
Glyma.03G053500.1	46	91	1	0.0157942	-5.98446	5.15327e-15	2.75282e-11	501.035	577.822	597.391	363.208	243.005	275.817	71.2732	100.085	100.411	72.9471	87.4363	78.9189	157.12	65.0095	4.98181	36.6202	12.6757	32.8562	8.12944	8.73312	11.8505	6.78981	2.97053	2.22678	1.83292	1.22606	1.23341	7.50582	8.16433	4.76352	12.0573	4.65586	16.8026	3.47733	2.40606	11.4172	-5.86739	-6.20127	-5.98446	-3.54981	-2.76049	-2.24748
Glyma.04G094200.1	51	100	1	0.0142863	-6.12923	2.41394e-10	7.73699e-07	279.647	227.858	347.115	306.683	237.787	389.304	26.7274	135.829	137.898	6.14291	1.58975	2.02356	0.680175	0.915626	0.996362	1.74382	1.40841	3.65069	0.812944	1.09164	0.98754	0.754423	0.742632	1.11339	1.83292	1.22606	1.23341	0.750582	0.816433	0.79392	0.634595	0.931172	0.884349	1.15911	0.802019	1.14172	-8.20701	-8.48263	-6.12923	-2.04696	-0.0813071	-1.13256
Glyma.03G135100.1	59	116	1	0.0123278	-6.34194	6.00436e-06	0.00577343	159.632	85.038	67.9139	277.818	122.248	156.584	77.955	122.961	147.27	0.767864	0.794875	1.01178	0.680175	0.915626	1.99272	0.87191	1.40841	0.912673	0.812944	1.09164	0.98754	0.754423	0.742632	1.11339	1.83292	1.22606	1.23341	0.750582	0.816433	0.79392	0.634595	0.931172	0.884349	1.15911	0.802019	1.14172	-6.75597	-7.73633	-6.34194	-0.124945	-0.550541	-0.0413136
Glyma.03G054300.1	93	184	1	0.00775657	-7.01037	1.84831e-08	4.03915e-05	59.4251	92.6696	75.4599	135.902	122.248	100.558	354.139	101.515	97.7336	459.95	333.053	370.312	327.844	338.782	0.996362	276.396	263.372	250.072	1.62589	1.09164	0.98754	0.754423	0.742632	1.11339	1.83292	1.22606	1.23341	0.750582	0.816433	0.79392	0.634595	0.931172	0.884349	1.15911	0.802019	1.14172	-5.94057	-7.10237	-7.01037	-8.94467	-8.09004	-7.99182
Glyma.17G210100.1	151	300	1	0.00477259	-7.71101	2.19724e-07	0.000352122	115.355	94.85	84.2635	99.8222	64.1057	89.0659	95.7733	341.718	461.892	73.7149	100.154	59.6951	111.549	92.4782	0.996362	134.274	187.318	132.338	0.812944	1.09164	0.98754	36.9667	5.94106	1.11339	1.83292	1.22606	1.23341	0.750582	0.816433	0.79392	44.4216	1.86234	0.884349	1.15911	0.802019	1.14172	-6.66984	-2.52283	-7.71101	-6.62832	-2.1199	-7.19273
Glyma.17G209900.1	367	730	3	0.00475566	-7.71614	1.23972e-10	4.25728e-07	492.879	919.064	231.41	268.197	311.583	272.944	628.095	822.125	740.366	27.6431	45.3079	30.3534	112.909	121.778	0.996362	645.214	199.994	379.672	0.812944	2.18328	0.98754	0.754423	0.742632	1.11339	5.49876	2.45212	2.46682	1.50116	0.816433	0.79392	0.634595	0.931172	0.884349	1.15911	1.60404	1.14172	-8.68829	-8.35164	-7.71614	-5.05314	-6.58786	-8.29315
Glyma.03G054100.1	434	866	1	0.00165225	-9.24135	5.46736e-14	2.38958e-10	270.326	522.22	437.667	595.325	626.894	693.852	1300.74	692.015	605.145	698.756	654.977	850.908	1055.63	662.913	0.996362	396.719	308.441	453.598	3.25178	5.4582	0.98754	1.50885	1.48526	1.11339	1.83292	1.22606	1.23341	3.75291	2.4493	3.17568	2.53838	3.72469	2.65305	5.79555	2.40606	4.56688	-6.98708	-8.86567	-9.24135	-7.87706	-7.59139	-6.50385
[truncated: 10 more columns]

## Sheet: DEGs_0h_roots
0h_roots	DEGs info.							Normalization																																				Log2Foldchange
Gene id	expression value_mean	Kwangan_Root_0h	KA_1285_Root_0h	foldChange	log2FoldChange	pval	padj	Kwangan_Leaf_1_0h	Kwangan_Leaf_2_0h	Kwangan_Leaf_3_0h	Kwangan_Leaf_1_24h	Kwangan_Leaf_2_24h	Kwangan_Leaf_3_24h	Kwangan_Leaf_1_72h	Kwangan_Leaf_2_72h	Kwangan_Leaf_3_72h	Kwangan_Root1_0h	Kwangan_Root2_0h	Kwangan_Root3_0h	Kwangan_Root1_24h	Kwangan_Root2_24h	Kwangan_Root3_24h	Kwangan_Root1_72h	Kwangan_Root2_72h	Kwangan_Root3_72h	KA_1285_Leaf_1_0h	KA_1285_Leaf_2_0h	KA_1285_Leaf_3_0h	KA_1285_Leaf_1_24h	KA_1285_Leaf_2_24h	KA_1285_Leaf_3_24h	KA_1285_Leaf_1_72h	KA_1285_Leaf_2_72h	KA_1285_Leaf_3_72h	KA_1285_Root1_0h	KA_1285_Root2_0h	KA_1285_Root3_0h	KA_1285_Root1_24h	KA_1285_Root2_24h	KA_1285_Root3_24h	KA_1285_Root1_72h	KA_1285_Root2_72h	KA_1285_Root3_72h	KA_1285_Leaf_0h_vs_Kwangan_Leaf_0h	KA_1285_Leaf_24h_vs_Kwangan_Leaf_24h	KA_1285_Leaf_72h_vs_Kwangan_Leaf_72h	KA_1285_Root_0h_vs_Kwangan_Root_0h	KA_1285_Root_24h_vs_Kwangan_Root_24h	KA_1285_Root_72h_vs_Kwangan_Root_72h
Glyma.03G171700.1	756	1	1510	1759.97	10.7813	3.54794e-26	8.5287e-22	1.1652	1.09023	1.25766	1.20268	0.745415	1.43655	2.22729	1.42978	1.33882	0.767864	0.794875	1.01178	1.36035	0.915626	28.8945	0.87191	1.40841	1.82535	0.812944	2.18328	0.98754	0.754423	0.742632	1.11339	3.66584	1.22606	1.23341	1464.39	1345.48	1721.22	15.8649	25.1416	22.9931	48.6826	376.949	108.463	0.18139	-0.374706	0.29404	10.7813	1.03788	7.02334
Glyma.17G205900.1	479	1	957	1114.76	10.1225	1.22571e-21	9.82142e-18	1.1652	4.36092	1.25766	3.60803	1.49083	1.43655	2.22729	1.42978	2.67763	0.767864	0.794875	1.01178	2.04053	1.83125	1364.02	1.74382	1.40841	1.82535	808.066	757.598	734.73	594.486	701.787	1962.91	366.584	1517.86	814.049	990.018	890.729	989.225	975.372	1095.06	1200.06	2509.47	2694.78	2781.23	8.40558	8.96202	8.73466	10.1225	1.25755	10.6477
Glyma.04G161300.1	191	1	381	443.781	8.7937	6.3865e-33	3.07044e-28	1.1652	4.36092	3.77299	1.20268	0.745415	1.43655	8.90915	1.42978	1.33882	0.767864	0.794875	1.01178	2.04053	0.915626	400.537	0.87191	1.40841	0.912673	967.403	989.025	854.222	477.55	787.933	629.065	408.741	604.446	596.97	382.046	370.661	389.815	574.308	687.205	512.038	631.715	536.551	558.301	8.2396	9.12864	7.1073	8.7937	2.13602	9.07878
Glyma.04G114600.1	114	1	227	264.258	8.0458	5.17471e-17	2.74515e-13	1.1652	1.09023	3.77299	1.20268	0.745415	1.43655	2.22729	1.42978	1.33882	0.767864	0.794875	1.01178	0.680175	0.915626	339.759	0.87191	1.40841	0.912673	320.3	280.551	303.175	279.891	248.039	604.57	258.441	479.389	346.588	216.168	220.437	243.734	265.895	302.631	256.461	405.689	316.797	368.776	7.22844	8.38629	7.76196	8.0458	1.2731	8.41687
Glyma.04G180300.1	98	1	195	227.45	7.82941	3.01415e-12	9.05696e-09	1.1652	3.27069	2.51533	1.20268	0.745415	1.43655	26.7274	8.5787	1.33882	0.767864	0.794875	1.01178	0.680175	0.915626	204.254	0.87191	1.40841	0.912673	511.342	533.812	563.885	242.924	234.672	676.941	38.4913	409.503	122.107	166.629	192.678	226.267	180.86	150.85	192.788	442.78	303.163	381.335	7.85472	8.4141	3.95953	7.82941	1.34934	8.46372
Glyma.17G206000.1	82	1	163	190.391	7.57282	1.43163e-23	2.29428e-19	1.1652	2.18046	1.25766	2.40535	0.745415	1.43655	2.22729	1.42978	1.33882	0.767864	0.794875	1.01178	0.680175	0.915626	194.291	0.87191	1.40841	1.82535	204.049	145.188	179.732	123.725	129.218	102.432	119.14	202.3	170.21	154.62	162.47	173.075	267.799	289.594	358.161	248.05	354.492	312.831	6.84436	6.27555	6.62075	7.57282	2.22463	7.8006
Glyma.04G114500.1	78	1	156	181.7	7.50542	2.05949e-23	2.47535e-19	1.1652	1.09023	3.77299	1.20268	0.745415	1.43655	2.22729	1.42978	1.33882	0.767864	0.794875	1.01178	0.680175	0.915626	209.236	0.87191	1.40841	0.912673	260.955	239.069	250.835	228.59	215.363	239.379	201.621	296.706	287.384	150.867	149.407	167.517	231.627	247.692	258.23	209.799	213.337	229.486	6.96062	7.65744	7.29711	7.50542	1.80665	7.6752
Glyma.13G042200.1	70	1	138	161.125	7.33204	2.80163e-21	1.9242e-17	1.1652	3.27069	1.25766	1.20268	0.745415	1.43655	2.22729	4.28935	1.33882	0.767864	0.794875	1.01178	0.680175	0.915626	586.857	1.74382	1.40841	2.73802	552.802	770.697	566.848	1021.49	1099.1	1016.52	267.606	311.419	353.988	132.102	146.958	135.76	778.648	685.342	970.131	861.219	514.094	948.77	8.37511	9.85622	6.89206	7.33204	2.0484	8.62412
Glyma.04G114700.1	54	1	107	125.1	6.96694	1.39302e-08	2.09288e-05	1.1652	1.09023	1.25766	1.20268	0.745415	1.43655	2.22729	1.42978	1.33882	0.767864	0.794875	1.01178	0.680175	0.915626	171.374	0.87191	1.40841	0.912673	142.265	118.989	125.418	130.515	107.682	388.573	113.641	235.403	146.776	96.8251	106.953	118.294	101.535	108.016	99.9314	214.435	157.998	188.384	6.78222	7.53279	6.63293	6.96694	0.839336	7.45648
Glyma.04G104700.1	67	1	133	119.263	6.89801	3.01724e-11	7.25299e-08	2.33039	1.09023	1.25766	1.20268	0.745415	2.87309	4.45457	2.85957	2.67763	1.53573	0.794875	1.01178	1.36035	0.915626	87.6798	0.87191	1.40841	0.912673	130.884	122.264	130.355	95.8118	137.387	262.76	29.3267	219.464	80.1715	162.876	113.484	122.264	78.0552	77.2872	90.2036	235.299	149.978	213.502	6.35711	6.68469	5.04104	6.89801	1.4487	7.55097
Glyma.09G158000.1	43	1	85	98.519	6.62233	3.30596e-06	0.00233736	51.2687	2.18046	52.8219	90.2008	71.5598	2.87309	73.5005	60.0509	1.33882	0.767864	0.794875	1.01178	78.2201	127.272	0.996362	149.969	21.1261	0.912673	1.62589	65.4984	0.98754	70.1614	2.2279	42.3088	100.811	1.22606	1.23341	80.3123	95.5227	77.8042	0.634595	98.7042	86.6662	162.275	121.105	123.306	-0.641772	-0.521419	-0.385364	6.62233	-0.150721	1.24145
Glyma.03G047700.1	738	15	1461	95.4241	6.57628	3.10358e-23	2.98422e-19	13.9824	15.2632	17.6073	86.5927	53.6699	73.2639	11.1364	37.1744	45.5198	4.60718	19.077	22.2592	47.6123	19.2282	1212.57	20.0539	1.40841	28.2928	570.687	506.521	406.866	638.997	779.021	625.725	78.8155	326.131	167.744	1422.35	1426.31	1535.44	1638.52	1703.11	1628.97	603.897	690.538	610.821	4.98528	3.25873	2.60963	6.57628	1.95794	5.25899
Glyma.13G086700.1	40	1	79	71.3536	6.15691	9.24762e-12	2.33999e-08	2.33039	2.18046	1.25766	1.20268	1.49083	1.43655	2.22729	1.42978	1.33882	1.53573	0.794875	1.01178	0.680175	0.915626	94.6544	1.74382	1.40841	1.82535	251.2	173.571	254.785	109.391	90.6011	185.936	31.1596	163.066	55.5034	72.0559	75.9283	90.5069	75.5168	65.182	75.1696	118.229	101.856	118.739	6.88025	6.54603	5.64348	6.15691	1.16529	6.08895
Glyma.04G114400.1	28	1	56	64.9004	6.02016	9.43389e-14	4.12321e-10	1.1652	1.09023	2.51533	1.20268	0.745415	1.43655	2.22729	1.42978	1.33882	0.767864	0.794875	1.01178	0.680175	0.915626	62.7708	0.87191	1.40841	0.912673	136.575	103.706	90.8537	99.5839	119.564	41.1954	108.142	120.154	141.842	46.5361	53.0682	67.4832	104.708	97.773	100.816	60.2737	67.3696	73.0701	6.11705	6.26527	6.21118	6.02016	2.23635	5.97409
Glyma.20G243800.1	26	1	52	60.0883	5.90901	4.10352e-12	1.1605e-08	1.1652	1.09023	1.25766	1.20268	0.745415	1.43655	2.22729	1.42978	1.33882	0.767864	0.794875	1.01178	0.680175	0.915626	70.7417	0.87191	1.40841	0.912673	43.086	57.8569	43.4517	32.4402	46.0432	59.0096	21.995	35.5557	25.9016	53.2913	49.8024	51.6048	109.785	99.6354	84.0131	67.2284	60.1514	46.8105	5.36113	5.34421	4.06214	5.90901	2.02022	5.76961
Glyma.13G043500.1	115	4	225	51.1561	5.67683	8.37312e-09	1.34185e-05	196.918	403.385	485.458	1043.92	2389.06	1081.72	211.592	503.284	451.181	4.60718	5.56413	3.03534	8.84228	4.57813	234.145	11.3348	4.22522	5.47604	574.751	436.656	508.583	677.472	1351.59	411.954	511.384	560.308	683.308	192.9	230.234	252.467	363.623	346.396	397.073	261.959	265.468	307.123	0.485354	-0.887147	0.589833	5.67683	2.16089	5.31006
Glyma.13G029200.1	185	10	360	36.5128	5.19033	2.30728e-08	3.26256e-05	6.99118	6.54138	12.5766	52.9178	58.1424	83.3197	24.5002	20.017	17.4046	6.91077	9.5385	13.1532	138.756	285.675	1028.25	195.308	149.291	134.163	53.6543	81.873	38.514	403.616	184.173	148.081	650.686	29.4254	492.13	461.608	431.893	187.365	1755.29	1917.28	1171.76	452.053	822.871	714.717	2.7368	1.92057	4.24268	5.19033	1.73758	2.05513
Glyma.04G165200.1	51	4	98	22.9418	4.51991	4.79424e-12	1.28052e-08	6.99118	14.173	12.5766	6.01338	3.72707	5.74619	2.22729	4.28935	1.33882	2.30359	2.38463	8.09425	4.08105	2.74688	76.7199	3.48764	1.40841	1.82535	77.2297	60.0402	66.1652	58.0906	54.9548	48.9891	5.49876	31.8775	12.3341	73.5571	78.3776	141.318	97.093	129.433	115.85	67.2284	78.5979	89.0542	2.592	3.3872	2.66178	4.51991	2.03491	5.12702
Glyma.13G033800.1	33	3	62	17.9696	4.16748	1.13052e-07	0.000129409	8.15638	9.81207	13.8343	30.0669	26.8349	15.802	46.773	20.017	36.1481	3.07145	3.1795	4.04712	4.08105	5.49376	124.545	10.4629	7.04203	4.56336	37.3954	33.8408	32.5888	135.042	106.196	81.2774	87.9801	51.4944	114.707	65.3006	81.6433	38.1082	113.592	141.538	99.0471	121.707	58.5474	149.565	1.70693	2.14926	1.30408	4.16748	1.40095	3.90163
Glyma.13G033000.1	281	33	528	16.1154	4.01036	8.81775e-08	0.000105983	47.7731	33.7971	67.9139	164.767	175.173	140.782	178.183	148.697	156.642	19.9645	38.9489	39.4595	60.5356	44.8657	990.384	74.1124	32.3933	31.0309	202.423	163.746	144.181	605.802	511.674	472.077	571.871	229.273	531.599	479.622	711.113	394.578	1199.38	1077.37	926.797	1204.32	527.728	1101.76	1.77149	1.72535	1.46274	4.01036	1.54771	4.36485
Glyma.13G033100.1	48	6	90	15.1581	3.92201	7.11431e-06	0.00438506	8.15638	8.72184	16.3496	48.1071	40.2524	25.8578	73.5005	37.1744	54.8915	1.53573	11.1283	5.05891	6.12158	7.32501	183.331	13.9506	26.7597	8.21405	33.3307	22.9244	15.8006	102.602	106.939	138.06	84.3142	42.912	107.307	87.8181	137.161	43.6656	147.226	193.684	115.85	229.504	85.816	182.675	1.11672	1.60565	0.50238	3.92201	1.21487	3.34751
Glyma.14G015300.1	77	10	144	13.774	3.78388	4.30006e-11	9.84449e-08	62.9207	46.8799	83.0058	258.576	418.923	251.396	140.319	121.532	111.122	8.4465	15.8975	7.08247	55.7744	67.7563	121.556	20.0539	19.7177	22.8168	69.1002	89.5144	78.0156	490.375	424.043	301.729	205.287	64.9811	150.476	204.909	147.774	80.186	199.263	280.283	110.544	20.864	45.7151	28.543	0.295482	0.388731	0.173873	3.78388	1.26764	0.603884
Glyma.17G149300.1	88	12	163	13.1816	3.72046	3.3517e-09	5.75499e-06	13.9824	7.63161	6.28832	14.4321	24.5987	14.3655	28.9547	64.3402	99.0724	6.91077	11.9231	18.2121	60.5356	45.7813	584.864	116.836	39.4354	95.8306	176.409	242.344	168.869	251.223	318.589	266.1	709.339	454.867	788.148	170.382	157.572	160.372	770.398	658.338	765.846	522.759	318.401	514.916	4.39643	3.96854	3.34328	3.72046	1.66681	2.42736
Glyma.20G034200.1	76	12	141	11.8835	3.57088	3.44553e-07	0.000352448	5.82599	6.54138	10.0613	13.2294	11.1812	14.3655	20.0456	7.14892	29.454	9.98223	10.3334	15.1767	228.539	336.035	498.181	53.1865	81.6876	29.2055	8.94238	16.3746	15.8006	77.7056	49.0137	33.4017	100.811	20.843	86.3386	177.888	149.407	94.4765	714.554	599.674	423.603	91.5697	97.0443	98.188	0.874411	2.04592	1.87642	3.57088	0.70948	0.805659
Glyma.15G131500.1	146	23	269	11.6228	3.53888	1.03993e-06	0.000909029	27.9647	29.4362	26.411	187.618	180.39	377.812	4.45457	30.0254	8.0329	21.5002	17.4873	30.3534	159.841	103.466	69.7453	32.2607	30.9849	37.4196	25.2013	38.2074	19.7508	115.427	93.5717	129.153	27.4938	9.80846	25.9016	368.536	257.176	180.22	124.381	193.684	83.1288	8.11377	26.4666	18.2675	-0.0112752	-1.14116	0.57211	3.53888	0.268548	-0.929646
Glyma.08G321400.1	791	145	1437	9.92271	3.31073	4.97797e-07	0.000475131	263.335	198.422	280.459	558.042	304.875	452.512	33.4093	48.6126	58.9079	148.966	151.821	133.555	107.468	201.438	497.185	129.043	226.753	128.687	247.135	399.54	303.175	648.804	237.642	428.655	267.606	148.353	328.087	1980.04	1427.13	902.687	464.523	487.934	309.522	267.755	480.409	302.556	0.355861	-0.000359454	2.40041	3.31073	0.646675	1.11686
Glyma.04G230000.1	57	10	103	9.86415	3.3022	3.25048e-09	5.75499e-06	52.4339	59.9627	93.0672	525.57	549.371	482.68	285.093	180.153	68.2797	6.14291	11.9231	13.1532	28.5674	74.1657	294.923	64.5214	140.841	66.6251	65.0355	88.4228	96.7789	440.583	294.825	545.561	346.422	128.736	279.984	126.848	118.383	62.7197	242.415	270.971	155.645	159.957	162.008	239.761	0.284413	-0.282108	0.501191	3.3022	0.750553	1.04633
Glyma.03G039300.1	308	63	554	8.82673	3.14188	1.46249e-10	3.05704e-07	33.7907	47.9701	38.9876	64.9445	40.2524	47.406	37.8639	62.9105	113.799	61.4291	69.1542	57.6715	73.4589	43.0344	449.359	86.3191	22.5345	61.1491	341.437	325.309	350.577	228.59	210.165	182.596	25.6609	215.786	67.8374	514.899	588.648	558.126	680.286	691.86	688.908	595.783	542.967	584.561	3.0747	2.02563	0.527461	3.14188	1.86488	3.34155
Glyma.12G224000.1	77	18	137	7.63025	2.93173	2.79552e-06	0.0020677	37.2863	34.8874	67.9139	109.444	79.7594	94.8121	64.5913	22.8765	45.5198	9.98223	13.5129	30.3534	303.358	510.004	925.62	95.0382	49.2942	61.1491	82.1074	102.614	89.8661	321.384	139.615	119.133	155.798	22.069	160.343	190.648	126.547	93.6826	1194.94	1092.26	977.205	132.139	150.78	223.777	0.970937	1.03041	1.34663	2.93173	0.90858	1.30211
Glyma.02G125800.1	215	52	378	7.24607	2.8572	4.64363e-06	0.00305824	39.6167	37.0678	27.6686	45.7017	37.2707	64.6446	13.3637	22.8765	32.1316	41.4646	46.1028	68.8011	245.543	401.044	797.089	124.683	52.111	71.1885	61.7837	81.873	63.2025	275.365	115.108	91.2979	56.8205	42.912	74.0045	496.135	352.699	284.223	1151.79	979.593	798.567	234.14	222.961	254.604	0.987175	1.70649	1.34543	2.8572	1.02113	1.52104
Glyma.13G035900.1	528	150	906	6.0357	2.59352	2.24367e-06	0.00168545	624.546	556.017	625.059	318.709	133.429	386.431	75.7277	100.085	373.53	178.144	74.7183	197.297	267.309	113.538	271.01	105.501	174.642	105.87	573.126	1145.13	674.49	540.922	441.866	120.246	210.786	300.384	461.295	1089.09	1022.17	605.761	695.516	453.481	215.781	207.481	256.646	215.785	0.40617	0.395474	0.82394	2.59352	1.06604	0.816697
Glyma.04G195500.1	65	19	111	5.80293	2.53678	1.27866e-06	0.0010599	17.478	7.63161	8.80365	33.6749	38.0162	27.2944	40.0912	34.3148	72.2961	16.1251	22.2565	19.2238	25.1665	24.7219	155.432	21.7978	9.85884	17.3408	96.7403	76.4148	99.7415	149.376	158.923	189.276	130.137	208.43	159.11	107.333	111.035	115.912	222.108	167.611	191.019	184.299	179.652	191.809	3.00843	2.32963	1.76232	2.53678	1.50001	3.50369
Glyma.13G224000.1	647	193	1102	5.71138	2.51384	3.68386e-08	4.91969e-05	18.6432	22.8948	33.9569	137.105	93.9223	100.558	2.22729	12.868	8.0329	140.519	178.052	260.028	774.72	1138.12	1211.58	438.571	408.438	356.855	35.7695	65.4984	43.4517	278.382	129.961	140.287	43.99	24.5212	30.8352	1423.1	1119.33	762.164	1458.3	1247.77	914.417	369.756	454.745	476.098	0.938809	0.726451	2.10281	2.51384	0.212595	0.111504
Glyma.03G034900.1	344	106	583	5.51317	2.46288	2.10706e-07	0.00023023	73.4074	95.9403	85.5212	82.9847	95.4131	114.924	64.5913	168.714	239.648	109.805	119.231	88.025	116.99	110.791	543.017	161.303	29.5765	155.154	275.588	245.619	248.86	175.781	170.063	181.482	20.1621	167.97	76.4713	581.701	577.218	589.089	757.706	739.35	766.73	638.67	599.91	590.27	1.59523	0.846212	-0.837869	2.46288	1.55431	2.40195
Glyma.02G086100.1	2529	822	4236	5.15443	2.36581	1.8526e-06	0.00148446	147.98	188.61	221.349	583.298	379.416	607.659	220.501	195.88	180.74	819.311	744.798	901.497	1892.25	1324.91	3272.05	426.364	401.396	466.376	425.983	576.386	407.854	1362.49	746.345	743.744	604.863	181.457	526.665	5166.26	4501.81	3040.71	3718.73	4882.13	3337.53	736.035	1261.58	857.432	1.33774	0.861158	1.13675	2.36581	0.879493	1.14152
Glyma.02G127300.1	142	47	237	5.06415	2.34032	9.73264e-07	0.000866511	5.82599	3.27069	2.51533	48.1071	86.4681	56.0253	387.548	440.373	538.204	47.6075	38.9489	53.6244	104.067	137.344	339.759	398.463	340.834	276.54	7.3165	5.4582	8.88786	81.4777	75.0059	152.534	535.212	861.918	648.773	163.627	289.834	256.436	304.605	363.157	295.372	615.488	439.506	432.712	0.899586	0.697138	0.582648	2.34032	0.728777	0.55042
Glyma.20G140200.1	47	16	79	4.85003	2.27799	6.70366e-06	0.00418561	61.7555	41.4288	85.5212	116.66	108.085	70.3908	144.774	54.3318	44.181	11.518	19.8719	17.2003	133.995	270.11	347.73	199.667	143.657	200.788	104.87	112.439	134.305	213.502	165.607	161.441	223.616	74.7895	182.544	108.834	79.194	47.6352	560.982	435.788	339.59	396.416	277.499	377.91	0.897857	0.873051	0.983231	2.27799	0.829822	0.950915
Glyma.16G016600.1	209	72	347	4.84237	2.27571	2.15728e-06	0.00167283	47.7731	50.1506	77.9752	174.388	120.757	226.974	44.5457	60.0509	65.602	69.1077	55.6413	90.0485	337.367	199.607	234.145	94.1663	56.3362	94.0053	64.2226	87.3312	45.4268	153.148	116.593	143.627	18.3292	30.6514	24.6682	456.354	354.332	229.443	424.544	506.557	264.42	38.2506	101.856	78.7787	0.163307	-0.336953	-1.20849	2.27571	0.632616	-0.159703
Glyma.12G231800.1	140	49	231	4.73231	2.24254	1.19653e-06	0.00100922	1882.96	1898.09	2141.8	542.407	271.331	557.38	26.7274	35.7446	44.181	26.8752	55.6413	63.7422	56.4545	62.2626	84.6908	10.4629	36.6186	40.1576	1375.5	1749.9	1304.54	540.167	510.931	318.429	42.1571	109.119	115.94	261.203	224.519	206.419	171.341	233.724	135.305	18.5458	49.7252	42.2437	-0.419005	-0.00167505	1.32509	2.24254	1.40957	0.341191
Glyma.15G088000.1	1490	564	2416	4.28534	2.09941	4.30454e-06	0.00291478	33.7907	49.0604	81.7482	376.438	234.806	316.04	4.45457	8.5787	13.3882	329.414	492.028	870.132	1686.15	1817.52	1880.13	510.94	336.609	519.311	93.4886	188.854	89.8661	617.873	258.436	202.637	113.641	30.6514	54.27	3054.87	2613.4	1580.7	2958.48	2716.23	1951.76	375.552	725.827	610.821	1.17715	0.218539	2.90981	2.09941	0.502388	0.324986
Glyma.11G206100.1	222	86	359	4.18606	2.06559	8.99119e-06	0.00547176	92.0506	94.85	132.055	133.497	113.303	169.513	77.955	64.3402	69.6185	91.3758	70.7439	95.1074	224.458	199.607	388.581	193.564	147.883	211.74	446.306	445.389	318.975	267.82	304.479	477.644	106.309	155.709	111.007	382.797	348.617	345.355	611.749	651.82	462.514	363.961	356.096	433.854	1.92438	1.33457	0.815796	2.06559	1.0868	1.06069
Glyma.05G204600.1	544	212	876	4.13911	2.04932	6.57434e-06	0.00415887	3010.87	2145.57	2260.02	1005.44	1402.87	1170.79	694.913	607.658	333.365	140.519	357.694	136.59	459.118	764.548	1759.57	204.899	404.213	196.225	2300.63	2957.25	3393.19	2388.5	1556.56	1010.96	769.826	552.952	860.919	1265.48	794.39	567.653	2887.41	2247.85	1589.17	410.325	1263.18	729.56	0.222147	0.469587	0.416656	2.04932	1.17253	1.57721
Glyma.18G124300.1	30	50	10	0.206853	-2.27332	1.33461e-05	0.00773061	1.1652	1.09023	1.25766	2.40535	2.23624	11.4924	4.45457	1.42978	2.67763	60.6612	58.8208	31.3652	231.94	263.7	401.534	265.933	263.372	218.129	0.812944	3.27492	0.98754	0.754423	0.742632	1.11339	12.8304	1.22606	22.2013	6.75524	22.8601	1.58784	398.526	393.886	496.12	348.892	210.129	313.973	0.530781	-2.62773	2.08227	-2.27332	0.522267	0.224027
Glyma.04G195400.1	133	224	41	0.183569	-2.44561	3.30064e-06	0.00233736	157.302	178.798	191.165	283.832	258.659	356.264	380.866	626.245	741.704	220.377	232.104	219.557	390.421	305.819	39.8545	476.935	554.912	466.376	39.0213	48.0321	22.7134	38.4756	40.8448	38.9686	18.3292	39.2338	30.8352	41.282	40.0052	42.0778	55.2097	49.3521	36.2583	27.8186	32.0808	39.9602	-2.26408	-2.92561	-4.30622	-2.44561	-2.38604	-3.90721
Glyma.19G244600.1	440	746	135	0.181068	-2.4654	1.30907e-07	0.000146363	9858.74	12332.7	10243.7	8244.35	9877.49	9558.78	9915.88	6140.92	6134.46	430.004	778.978	1027.97	244.863	471.547	88.6762	21.7978	218.303	18.2535	9673.22	11105.2	10786.9	8406.54	10182.2	6355.23	8902.48	3895.18	6450.72	210.914	101.238	92.8887	63.4595	49.3521	44.2174	35.9324	13.6343	10.2755	-0.0392133	-0.150184	-0.205253	-2.4654	-2.35811	-2.11011
Glyma.04G115600.1	58	98	17	0.173701	-2.52532	2.20742e-06	0.00168455	201.579	117.745	176.073	119.065	55.1607	142.218	100.228	61.4807	73.6349	110.572	122.411	61.7187	36.7295	38.4563	11.9563	34.0045	57.7446	46.5463	24.3883	57.8569	30.6137	54.3185	46.7858	122.473	86.1472	50.2684	76.4713	15.7622	17.9615	17.4662	3.17297	9.31172	11.4965	12.7502	13.6343	19.4093	-2.13406	-0.501177	-0.144681	-2.52532	-1.86146	-1.59453
Glyma.09G210900.1	117	199	34	0.172902	-2.53197	2.91908e-08	4.00973e-05	19144.2	26756.4	25793.4	24765.5	22551	22565.3	2233.97	5674.81	8658.13	205.02	315.565	75.8836	40.8105	43.0344	34.8727	87.191	56.3362	32.8562	32895	26106.6	36121.2	16590.5	15108.1	14577.6	2824.53	6555.73	2929.34	32.275	35.9231	34.9325	22.8454	25.1416	30.9522	63.7511	62.5575	100.471	0.407937	-0.594646	-0.42852	-2.53197	-0.588719	0.362578
Glyma.19G244700.1	197	336	57	0.170273	-2.55407	6.51179e-08	8.23861e-05	6316.54	8197.44	6582.62	5801.71	7984.14	7099.41	8461.46	6198.11	6631.16	193.502	381.54	433.042	108.148	257.291	67.7526	15.6944	36.6186	7.30138	6069.44	7049.81	7004.62	6491.06	7936.51	4284.32	8647.71	3539.63	6260.78	89.3193	48.986	33.3447	46.96	27.004	45.1018	42.8871	12.0303	10.2755	-0.0681024	-0.15853	-0.206752	-2.55407	-1.86325	0.129055
Glyma.11G075000.1	70	120	20	0.164522	-2.60364	5.74699e-07	0.000531342	480.061	566.92	686.685	159.956	234.806	202.553	287.32	376.033	332.027	66.8041	102.539	191.227	52.3735	58.6001	7.97089	16.5663	25.3513	8.21405	446.306	480.321	479.944	155.411	204.966	100.205	520.549	145.901	378.656	36.0279	9.7972	13.4966	13.9611	14.8987	10.6122	10.432	4.01009	9.13377	-0.301643	-0.375031	0.0703307	-2.60364	-1.59139	-1.08841
Glyma.01G168400.1	70	120	20	0.164499	-2.60385	5.91578e-07	0.000536629	403.158	520.04	540.796	180.402	256.423	179.568	178.183	293.106	232.954	60.6612	124.795	175.038	74.1391	105.297	7.97089	16.5663	73.2371	17.3408	384.523	377.707	442.418	161.447	198.283	142.514	247.444	156.935	191.178	36.7785	10.6136	11.9088	12.0573	8.38054	8.84349	11.5911	4.81211	5.7086	-0.281298	-0.295463	-0.241831	-2.60385	-2.67812	-2.27666
Glyma.15G080200.1	345	597	92	0.154738	-2.6921	7.10626e-08	8.7602e-05	8338.15	9304.03	7374.94	4277.92	3973.81	4497.83	1022.32	1659.98	2083.2	103.662	126.385	1561.18	108.828	96.1408	58.7853	99.3978	101.405	62.0617	8044.08	7126.22	8477.04	3444.7	3950.06	3484.91	1699.12	1745.91	1240.81	105.082	50.6189	121.47	62.1903	82.8743	63.6731	90.4106	107.471	105.038	-0.0812377	-0.228813	-0.0243235	-2.6921	-0.337503	0.204613
Glyma.13G032600.1	458	794	121	0.152571	-2.71245	4.31355e-08	5.60493e-05	27.9647	43.6092	72.9445	122.673	153.555	122.106	276.184	101.515	133.882	618.13	868.799	896.438	801.927	835.051	256.065	877.142	860.536	640.696	60.9708	53.4903	45.4268	139.568	135.159	183.709	161.297	71.1113	173.911	95.3239	171.451	96.8583	355.373	332.428	324.556	253.845	174.038	300.273	0.145807	0.20274	-0.332348	-2.71245	-0.902988	-1.70766
Glyma.01G175200.1	60	104	16	0.151375	-2.7238	2.92758e-07	0.000305977	807.482	885.267	747.053	192.428	141.629	208.299	17.8183	25.7361	20.0823	39.161	104.129	167.956	87.7426	87.9001	4.98181	3.48764	1.40841	7.30138	600.766	704.107	568.823	205.958	243.583	162.555	16.4963	47.8162	22.2013	26.2704	7.3479	13.4966	6.34595	12.1052	8.84349	3.47733	1.60404	1.14172	-0.380877	0.174516	0.443074	-2.7238	-2.7263	-0.970874
Glyma.02G226500.1	46	79	12	0.148204	-2.75435	4.96685e-07	0.000475131	392.672	487.333	432.637	153.943	159.519	159.457	24.5002	64.3402	65.602	37.6253	77.8978	122.426	59.8554	128.188	10.96	8.7191	5.63362	6.38871	365.825	287.101	356.502	160.692	178.232	120.246	29.3267	90.7283	45.6361	15.0116	14.6958	5.55744	10.7881	4.65586	7.07479	2.31822	3.20808	6.85032	-0.378935	-0.0425622	0.101427	-2.75435	-3.14359	-0.744898
Glyma.13G284700.1	29	50	7	0.143815	-2.79771	1.65603e-06	0.00134944	247.022	295.452	303.097	122.673	111.812	133.599	44.5457	187.302	153.964	30.7145	47.6925	71.8365	34.0088	57.6845	2.98909	5.23146	42.2522	9.12673	211.365	233.611	194.545	65.6348	103.969	82.3908	60.4863	179.004	70.3043	13.5105	5.71503	2.38176	12.0573	4.65586	9.72784	5.79555	1.60404	4.56688	-0.402933	-0.546645	-0.316581	-2.79771	-1.84032	-2.24207
Glyma.14G193400.1	33	60	6	0.10302	-3.27901	1.92749e-08	2.80812e-05	369.368	417.558	412.514	159.956	143.12	214.045	13.3637	51.4722	37.4869	37.6253	59.6156	83.9778	45.5717	69.5876	5.97817	2.61573	1.40841	3.65069	295.099	311.117	314.038	126.743	162.636	86.8444	34.8255	71.1113	50.5697	9.00699	4.8986	4.76352	7.61514	6.5182	7.95914	2.31822	0.802019	3.42516	-0.382257	-0.458911	0.613095	-3.27901	-2.45502	-0.229653
Glyma.19G007700.1	40	72	7	0.101209	-3.3046	1.80583e-10	3.61745e-07	127168	137022	139247	117445	103915	120788	19751.6	40631.6	46015.1	94.4472	89.8209	31.3652	5.4414	5.49376	0.996362	0.87191	1.40841	2.73802	155700	118461	170668	74519.7	78999.7	85800	17007.7	40569	15680.3	9.75757	5.71503	6.35136	3.80757	3.72469	2.65305	2.31822	1.60404	5.7086	0.140903	-0.51568	-0.538437	-3.3046	-0.228289	0.940456
Glyma.02G188300.1	142	260	24	0.092214	-3.43887	9.64846e-09	1.49635e-05	1505.44	1379.14	1460.15	2043.35	1458.03	1736.79	1011.19	2241.9	2988.24	26.8752	42.1284	711.282	27.207	19.2282	30.8872	74.1124	11.2672	29.2055	2080.32	1862.34	2206.16	1353.44	1041.91	1367.24	1840.25	833.719	1475.16	27.021	17.1451	27.7872	15.2303	14.8987	30.0679	38.2506	15.2384	28.543	0.501046	-0.477335	-0.589046	-3.43887	-0.361197	-0.482161
Glyma.03G053500.1	43	80	7	0.0853886	-3.54981	4.78069e-10	8.84004e-07	501.035	577.822	597.391	363.208	243.005	275.817	71.2732	100.085	100.411	72.9471	87.4363	78.9189	157.12	65.0095	4.98181	36.6202	12.6757	32.8562	8.12944	8.73312	11.8505	6.78981	2.97053	2.22678	1.83292	1.22606	1.23341	7.50582	8.16433	4.76352	12.0573	4.65586	16.8026	3.47733	2.40606	11.4172	-5.86739	-6.20127	-5.98446	-3.54981	-2.76049	-2.24748
Glyma.05G007100.1	214	394	34	0.0852842	-3.55158	2.14455e-13	8.59198e-10	54750.3	54443.9	49744.4	53121	51169	50256.2	11270.1	19366.4	21158.7	250.324	600.926	329.841	79.5805	17.3969	7.97089	20.9259	25.3513	44.721	65592.4	50669.5	72183.2	33895.5	32138.2	45448.6	8042.85	23957.2	7650.83	40.5314	23.6766	36.5203	18.4032	4.65586	3.53739	2.31822	0.802019	3.42516	0.245675	-0.471225	-0.385465	-3.55158	-1.98037	-3.79728
Glyma.04G179500.1	33	62	4	0.0719265	-3.79733	4.76889e-06	0.0030983	1379.59	1202.52	1877.69	247.751	304.129	146.528	365.275	165.855	176.724	57.5898	77.1029	50.5891	16.3242	4.57813	0.996362	11.3348	87.3212	51.1097	111.373	165.929	97.7664	33.9491	48.2711	33.4017	23.8279	22.069	16.0343	4.50349	3.26573	5.55744	0.634595	0.931172	0.884349	1.15911	1.60404	1.14172	-3.57175	-2.59466	-3.51471	-3.79733	-3.15992	-5.26129
Glyma.04G124800.1	61	118	4	0.031362	-4.99484	1.69135e-12	5.421e-09	186.432	251.843	337.054	264.589	195.299	330.406	89.0915	102.944	167.352	144.358	162.949	46.5419	159.161	98.8876	6.97453	160.432	173.234	168.844	22.7624	32.7492	20.7383	9.8075	13.3674	7.79373	3.66584	6.13029	4.93363	2.25175	4.08217	4.76352	5.71135	4.65586	4.42174	11.5911	7.21817	10.2755	-3.346	-4.67351	-4.60874	-4.99484	-4.16353	-4.11082
Glyma.17G210100.1	39	78	1	0.0101083	-6.62832	4.9441e-06	0.0031693	115.355	94.85	84.2635	99.8222	64.1057	89.0659	95.7733	341.718	461.892	73.7149	100.154	59.6951	111.549	92.4782	0.996362	134.274	187.318	132.338	0.812944	1.09164	0.98754	36.9667	5.94106	1.11339	1.83292	1.22606	1.23341	0.750582	0.816433	0.79392	44.4216	1.86234	0.884349	1.15911	0.802019	1.14172	-6.66984	-2.52283	-7.71101	-6.62832	-2.1199	-7.19273
Glyma.04G149400.1	67	134	1	0.00588217	-7.40944	5.70991e-17	2.74515e-13	151.476	114.474	91.8095	63.7419	38.0162	66.0812	2.22729	12.868	6.69408	141.287	129.565	130.52	90.4633	117.2	0.996362	105.501	87.3212	107.695	1.62589	1.09164	0.98754	0.754423	0.742632	1.11339	1.83292	1.22606	2.46682	0.750582	0.816433	0.79392	0.634595	0.931172	0.884349	1.15911	0.802019	1.14172	-6.59335	-6.00664	-1.97937	-7.40944	-6.41216	-6.59771
Glyma.03G054100.1	369	735	3	0.0042537	-7.87706	3.84397e-13	1.42159e-09	270.326	522.22	437.667	595.325	626.894	693.852	1300.74	692.015	605.145	698.756	654.977	850.908	1055.63	662.913	0.996362	396.719	308.441	453.598	3.25178	5.4582	0.98754	1.50885	1.48526	1.11339	1.83292	1.22606	1.23341	3.75291	2.4493	3.17568	2.53838	3.72469	2.65305	5.79555	2.40606	4.56688	-6.98708	-8.86567	-9.24135	-7.87706	-7.59139	-6.50385
Glyma.03G054300.1	194	388	1	0.00202949	-8.94467	1.22253e-12	4.19825e-09	59.4251	92.6696	75.4599	135.902	122.248	100.558	354.139	101.515	97.7336	459.95	333.053	370.312	327.844	338.782	0.996362	276.396	263.372	250.072	1.62589	1.09164	0.98754	0.754423	0.742632	1.11339	1.83292	1.22606	1.23341	0.750582	0.816433	0.79392	0.634595	0.931172	0.884349	1.15911	0.802019	1.14172	-5.94057	-7.10237	-7.01037	-8.94467	-8.09004	-7.99182
Glyma.13G098600.1	894	1786	2	0.00102553	-9.92941	1.4857e-17	8.92847e-14	1247.93	1186.17	1048.89	1111.27	781.94	867.674	213.82	783.521	661.375	2072.46	1733.62	1552.07	1848.72	1757.09	10.96	2359.39	928.14	2623.93	140.639	137.547	132.33	73.9335	93.5717	77.9373	18.3292	31.8775	12.3341	2.25175	2.4493	0.79392	22.2108	10.2429	15.0339	1.15911	0.802019	1.14172	-3.08481	-3.49168	-4.72913	-9.92941	-6.251	-10.8957
[truncated: 10 more columns]

## Sheet: DEGs_24h_roots
24h_roots	DEGs info.							Normalization																																				Log2Foldchange
Gene id	expression value_mean	Kwangan_Root_24h	KA_1285_Root_24h	foldChange	log2FoldChange	pval	padj	Kwangan_Leaf_1_0h	Kwangan_Leaf_2_0h	Kwangan_Leaf_3_0h	Kwangan_Leaf_1_24h	Kwangan_Leaf_2_24h	Kwangan_Leaf_3_24h	Kwangan_Leaf_1_72h	Kwangan_Leaf_2_72h	Kwangan_Leaf_3_72h	Kwangan_Root1_0h	Kwangan_Root2_0h	Kwangan_Root3_0h	Kwangan_Root1_24h	Kwangan_Root2_24h	Kwangan_Root3_24h	Kwangan_Root1_72h	Kwangan_Root2_72h	Kwangan_Root3_72h	KA_1285_Leaf_1_0h	KA_1285_Leaf_2_0h	KA_1285_Leaf_3_0h	KA_1285_Leaf_1_24h	KA_1285_Leaf_2_24h	KA_1285_Leaf_3_24h	KA_1285_Leaf_1_72h	KA_1285_Leaf_2_72h	KA_1285_Leaf_3_72h	KA_1285_Root1_0h	KA_1285_Root2_0h	KA_1285_Root3_0h	KA_1285_Root1_24h	KA_1285_Root2_24h	KA_1285_Root3_24h	KA_1285_Root1_72h	KA_1285_Root2_72h	KA_1285_Root3_72h	KA_1285_Leaf_0h_vs_Kwangan_Leaf_0h	KA_1285_Leaf_24h_vs_Kwangan_Leaf_24h	KA_1285_Leaf_72h_vs_Kwangan_Leaf_72h	KA_1285_Root_0h_vs_Kwangan_Root_0h	KA_1285_Root_24h_vs_Kwangan_Root_24h	KA_1285_Root_72h_vs_Kwangan_Root_72h
Glyma.04G114400.1	61	21	101	4.71202	2.23635	1.11662e-05	0.0081642	1.1652	1.09023	2.51533	1.20268	0.745415	1.43655	2.22729	1.42978	1.33882	0.767864	0.794875	1.01178	0.680175	0.915626	62.7708	0.87191	1.40841	0.912673	136.575	103.706	90.8537	99.5839	119.564	41.1954	108.142	120.154	141.842	46.5361	53.0682	67.4832	104.708	97.773	100.816	60.2737	67.3696	73.0701	6.11705	6.26527	6.21118	6.02016	2.23635	5.97409
Glyma.17G206000.1	185	65	305	4.67391	2.22463	1.05444e-06	0.00129985	1.1652	2.18046	1.25766	2.40535	0.745415	1.43655	2.22729	1.42978	1.33882	0.767864	0.794875	1.01178	0.680175	0.915626	194.291	0.87191	1.40841	1.82535	204.049	145.188	179.732	123.725	129.218	102.432	119.14	202.3	170.21	154.62	162.47	173.075	267.799	289.594	358.161	248.05	354.492	312.831	6.84436	6.27555	6.62075	7.57282	2.22463	7.8006
Glyma.04G161300.1	363	134	591	4.39549	2.13602	5.00406e-07	0.000729032	1.1652	4.36092	3.77299	1.20268	0.745415	1.43655	8.90915	1.42978	1.33882	0.767864	0.794875	1.01178	2.04053	0.915626	400.537	0.87191	1.40841	0.912673	967.403	989.025	854.222	477.55	787.933	629.065	408.741	604.446	596.97	382.046	370.661	389.815	574.308	687.205	512.038	631.715	536.551	558.301	8.2396	9.12864	7.1073	8.7937	2.13602	9.07878
Glyma.13G042200.1	504	196	811	4.13647	2.0484	6.23473e-06	0.00516806	1.1652	3.27069	1.25766	1.20268	0.745415	1.43655	2.22729	4.28935	1.33882	0.767864	0.794875	1.01178	0.680175	0.915626	586.857	1.74382	1.40841	2.73802	552.802	770.697	566.848	1021.49	1099.1	1016.52	267.606	311.419	353.988	132.102	146.958	135.76	778.648	685.342	970.131	861.219	514.094	948.77	8.37511	9.85622	6.89206	7.33204	2.0484	8.62412
Glyma.15G008800.1	308	481	136	0.281804	-1.82724	1.24186e-05	0.00891115	1414.55	1020.46	865.273	354.79	288.476	320.35	171.501	107.234	119.155	505.254	577.079	655.634	827.093	462.391	153.44	48.827	154.925	131.425	728.398	945.36	922.362	253.486	238.385	331.79	91.6459	270.959	107.307	489.38	426.995	436.656	93.92	203.927	108.775	62.592	202.109	62.7946	-0.346231	-0.226406	0.24002	-0.361207	-1.82724	-0.0334465
Glyma.08G000800.1	62	98	27	0.275815	-1.85823	5.86643e-06	0.00494808	531.33	658.499	521.931	371.627	391.343	308.858	118.046	145.838	132.543	539.808	531.772	309.605	232.62	43.9501	16.9382	20.9259	94.3632	106.783	325.991	413.731	400.941	292.716	277.002	167.008	91.6459	169.196	114.707	330.256	404.134	465.237	8.88433	61.4573	10.6122	11.5911	101.856	21.6927	-0.585608	-0.540872	-0.0780545	-0.203319	-1.85823	-0.716569
Glyma.09G154100.1	203	320	86	0.268565	-1.89666	5.43763e-06	0.00467958	363.542	574.551	552.115	285.034	181.136	163.766	31.182	100.085	91.0395	904.543	961.799	696.105	572.027	265.532	122.553	256.342	464.774	400.663	633.283	441.022	572.773	98.075	104.711	121.359	38.4913	190.039	74.0045	749.081	885.83	947.941	43.1524	119.19	95.5097	88.0924	439.506	167.833	0.144396	-0.958565	0.444551	0.0114422	-1.89666	-0.689808
Glyma.04G105900.1	808	1277	340	0.266319	-1.90877	7.76913e-06	0.00622528	3455.98	3541.07	2681.34	1574.3	1392.44	1258.42	828.551	1173.85	909.057	256.466	346.566	236.757	1797.7	1607.84	424.45	408.054	904.197	590.499	2791.65	2415.8	3391.21	1100.7	676.538	957.515	445.399	665.749	382.357	228.177	217.988	258.818	283.029	410.647	326.325	158.798	464.369	248.895	-0.170654	-0.627592	-0.96304	-0.252439	-1.90877	-1.12558
Glyma.09G238200.1	131	208	55	0.262619	-1.92896	1.39238e-06	0.00167354	1198.99	1069.52	1003.62	1632.03	1571.33	1410.69	91.3188	334.569	341.398	2882.56	1940.29	2771.27	513.532	71.4188	39.8545	39.236	109.856	141.464	956.022	1034.87	1029.02	805.724	995.127	944.154	84.3142	381.304	196.112	2648.8	2298.26	2239.65	31.7297	99.6354	32.7209	12.7502	163.612	27.4013	-0.115719	-0.749227	-0.213522	-0.0795506	-1.92896	-0.511921
Glyma.13G150000.1	107	170	44	0.256728	-1.96169	5.27047e-06	0.00467958	491.713	472.07	315.674	139.511	119.266	79.0101	33.4093	51.4722	85.6843	919.901	817.132	575.704	292.475	165.728	50.8145	38.3641	205.627	202.613	280.466	324.217	327.863	77.7056	83.1748	139.174	18.3292	116.475	60.437	778.354	859.704	1020.19	24.1146	79.1496	27.4148	20.864	267.072	52.5192	-0.456285	-0.170891	0.194933	0.200874	-1.96169	-0.391532
Glyma.07G258700.1	37	59	15	0.253522	-1.97982	7.44384e-06	0.00606572	925.167	1124.03	1418.65	199.644	193.062	228.411	8.90915	31.4552	40.1645	119.787	100.154	87.0132	127.193	43.0344	6.97453	5.23146	5.63362	10.0394	890.987	963.918	836.446	141.832	156.695	134.72	21.995	62.5289	29.6018	103.58	93.0734	90.5069	6.98054	33.5222	4.42174	10.432	25.6646	7.99204	-0.365707	-0.519677	0.503046	-0.0961654	-1.97982	1.07659
Glyma.05G098600.1	578	925	231	0.249456	-2.00315	3.49966e-06	0.00350527	2590.23	2642.72	1873.92	1243.57	1009.29	866.238	576.867	945.087	634.599	171.234	271.052	167.956	1283.49	1195.81	294.923	261.573	566.179	394.275	2009.6	1698.59	2487.61	760.459	515.387	760.445	251.11	491.649	260.249	164.377	168.185	181.808	189.744	281.214	221.087	105.479	349.68	154.132	-0.197924	-0.615185	-1.10439	-0.246573	-2.00315	-1.00407
Glyma.17G235000.1	53	85	21	0.2485	-2.00868	5.45077e-06	0.00467958	179.44	232.219	193.68	175.591	210.207	176.695	60.1367	108.664	89.7007	535.201	538.925	348.053	188.409	50.3594	14.9454	19.182	21.1261	106.783	242.257	206.32	171.832	205.958	248.039	125.813	38.4913	142.223	56.7368	328.004	447.405	530.339	13.3265	39.1092	10.6122	8.11377	103.46	13.7006	0.0354747	0.0437442	-0.122541	-0.123226	-2.00868	-0.23161
Glyma.15G271000.1	985	1578	391	0.24761	-2.01386	3.03269e-06	0.00315948	4354.34	4653.1	5268.36	1558.67	1465.49	1315.88	287.32	855.01	469.925	2614.58	2595.27	1298.12	2552.7	1739.69	442.385	806.517	1205.6	824.143	2516.06	3540.19	3197.65	626.926	464.888	566.715	342.756	232.951	326.853	882.685	1434.47	2362.71	423.275	352.914	396.188	256.163	622.367	316.257	-0.625438	-1.3878	-0.836985	-0.475738	-2.01386	-1.24723
Glyma.16G172500.1	60	97	24	0.241649	-2.04901	1.38789e-05	0.00959287	259.839	239.851	238.956	147.929	67.8328	120.67	2.22729	31.4552	25.4375	91.3758	68.3593	31.3652	201.332	65.9251	24.909	3.48764	15.4925	9.12673	224.373	246.711	233.059	101.093	88.3732	152.534	1.83292	94.4064	29.6018	34.5268	46.5367	61.9258	7.61514	39.1092	23.8774	5.79555	35.2888	4.56688	-0.0690157	0.0236829	1.08988	-0.418423	-2.04901	0.699734
Glyma.07G001300.1	787	1271	302	0.237917	-2.07147	2.00607e-07	0.000332572	6831.55	8201.8	8632.61	2235.78	1534.81	2278.36	46.773	393.19	402.984	1382.15	1471.31	1299.13	2642.48	1006.27	165.396	32.2607	225.345	227.255	7168.54	8776.78	7575.42	1542.8	1504.57	1370.58	45.823	1075.25	448.961	1826.17	1641.03	1782.35	133.899	557.772	215.781	66.0693	341.66	79.9204	-0.00888027	-0.453307	0.897283	0.33818	-2.07147	0.00827387
Glyma.19G180700.1	151	245	57	0.231372	-2.11172	7.28978e-07	0.000922292	724.753	612.709	716.869	371.627	332.455	176.695	20.0456	41.4637	37.4869	820.846	481.694	450.243	521.694	167.56	45.8326	17.4382	166.192	60.2364	528.414	370.066	461.181	160.692	203.481	204.864	32.9925	67.4332	32.0686	652.256	729.891	707.383	37.4411	105.222	27.4148	2.31822	44.111	10.2755	-0.595422	-0.630255	0.420486	0.253531	-2.11172	-2.10455
Glyma.14G095400.1	52	85	20	0.231124	-2.11326	4.60378e-06	0.00426436	1813.05	1385.68	1252.63	1024.68	1540.03	613.406	556.822	245.923	291.862	327.878	302.847	213.486	136.715	94.3095	23.9127	18.3101	26.7597	50.197	1056.01	794.714	1139.62	1282.52	1411	1323.82	273.105	359.235	262.716	193.65	205.741	246.115	17.7687	27.004	14.1496	11.5911	56.1413	35.3933	-0.573934	0.33807	-0.290363	-0.387172	-2.11326	0.114359
Glyma.09G036400.1	127	206	47	0.23016	-2.11929	1.07994e-05	0.0081642	10.4868	18.5339	5.03066	38.4857	11.9266	37.3502	2.22729	1.42978	2.67763	1521.14	1268.62	1633.01	268.669	241.725	107.607	67.1371	132.39	158.805	79.6685	63.3151	86.9035	11.3164	5.94106	23.3812	1.83292	7.35635	1.23341	1392.33	965.84	1177.38	69.8054	33.5222	38.9113	6.95466	81.8059	14.8424	2.75514	-1.11075	0.718376	-0.323015	-2.11929	-1.79023
Glyma.02G051700.1	46	75	17	0.220444	-2.18151	6.184e-07	0.000849452	1324.83	1281.02	1016.19	181.604	181.881	153.711	93.546	70.0594	104.428	670.345	612.849	353.112	170.724	44.8657	8.96726	20.0539	69.0119	62.9744	765.793	723.757	713.991	171.254	181.945	170.349	69.6509	120.154	67.8374	433.086	422.096	650.221	6.34595	31.6598	11.4965	8.11377	67.3696	7.99204	-0.71698	0.0176096	-0.0570435	-0.120293	-2.18151	-0.86503
Glyma.16G131800.1	88	146	31	0.213274	-2.22922	4.15198e-07	0.000643918	555.799	584.363	440.183	111.849	112.558	99.1217	77.955	64.3402	83.0066	723.328	660.541	510.95	312.881	85.1532	38.8581	35.7483	71.8287	83.9659	410.537	581.844	365.39	150.885	117.336	102.432	71.4838	60.0768	57.9702	505.142	459.652	670.863	19.6724	37.2469	36.2583	19.7049	63.3595	20.551	-0.219	0.196175	-0.249427	-0.21219	-2.22922	-0.88643
Glyma.15G267000.1	132	218	47	0.213067	-2.23062	1.40855e-07	0.000250811	1986.66	2564.22	2227.32	233.319	188.59	265.761	35.6366	34.3148	49.5362	1048.9	976.107	603.022	474.082	137.344	43.8399	33.1326	45.069	63.8871	1876.27	2855.73	1887.19	156.166	248.039	231.585	54.9876	53.9465	34.5354	836.899	789.491	864.579	31.0951	82.8743	25.6461	20.864	82.6079	15.9841	-0.0342485	-0.113168	0.263883	-0.0772747	-2.23062	-0.250312
Glyma.12G203600.1	53	88	18	0.207366	-2.26975	5.14403e-06	0.00466622	496.374	412.107	553.372	60.1338	43.9795	45.9695	22.2729	12.868	13.3882	121.322	89.8209	51.6008	138.076	105.297	19.9272	10.4629	46.4774	13.6901	202.423	128.813	174.795	21.8783	21.5363	57.8962	27.4938	9.80846	14.8009	46.5361	28.5752	42.0778	15.8649	31.6598	7.07479	4.63644	9.62423	3.42516	-1.5305	-0.56697	0.102521	-1.16482	-2.26975	-1.9977
Glyma.19G244600.1	160	268	52	0.195046	-2.35811	5.54069e-07	0.000783469	9858.74	12332.7	10243.7	8244.35	9877.49	9558.78	9915.88	6140.92	6134.46	430.004	778.978	1027.97	244.863	471.547	88.6762	21.7978	218.303	18.2535	9673.22	11105.2	10786.9	8406.54	10182.2	6355.23	8902.48	3895.18	6450.72	210.914	101.238	92.8887	63.4595	49.3521	44.2174	35.9324	13.6343	10.2755	-0.0392133	-0.150184	-0.205253	-2.4654	-2.35811	-2.11011
Glyma.04G195400.1	146	245	47	0.191307	-2.38604	3.08871e-06	0.00315948	157.302	178.798	191.165	283.832	258.659	356.264	380.866	626.245	741.704	220.377	232.104	219.557	390.421	305.819	39.8545	476.935	554.912	466.376	39.0213	48.0321	22.7134	38.4756	40.8448	38.9686	18.3292	39.2338	30.8352	41.282	40.0052	42.0778	55.2097	49.3521	36.2583	27.8186	32.0808	39.9602	-2.26408	-2.92561	-4.30622	-2.44561	-2.38604	-3.90721
Glyma.20G077300.1	95	161	29	0.178811	-2.48349	1.54703e-08	4.64854e-05	2197.56	2774.64	3278.73	669.891	568.006	395.05	98.0006	171.574	380.224	989.776	870.388	732.53	340.088	113.538	28.8945	16.5663	2.81681	48.3716	1983.58	1319.79	1836.82	353.07	275.517	195.957	113.641	120.154	130.741	702.545	783.776	1013.84	18.4032	48.4209	19.4557	13.9093	33.6848	15.9841	-0.682732	-0.985811	-0.833932	-0.0524334	-2.48349	-0.0917898
Glyma.17G111100.1	425	722	128	0.177426	-2.49471	4.61233e-06	0.00426436	2296.6	2291.66	1956.93	355.992	401.779	283	66.8186	130.11	112.461	3874.64	3669.94	1815.14	1219.55	823.148	123.549	87.191	759.131	577.722	945.454	1481.35	1173.2	228.59	265.862	279.461	69.6509	134.866	57.9702	1697.82	1621.44	1901.44	70.44	192.753	121.156	15.0684	661.666	83.3456	-0.862437	-0.427408	-0.237176	-0.842223	-2.49471	-0.905771
Glyma.08G138200.1	29	50	9	0.170846	-2.54923	7.04076e-08	0.000153863	7175.29	8061.16	11252.3	85064.1	82112.7	88580.4	890.915	1904.47	2258.58	9.21436	6.359	12.1414	116.99	24.7219	7.97089	4.35955	9.85884	3.65069	23363.2	18000	21027.7	56037.1	44632.9	42896.7	1459	5748.98	2027.72	11.2587	17.9615	14.2906	6.34595	13.0364	6.19044	1.15911	17.6444	4.56688	1.23596	-0.833054	0.869806	0.650721	-2.54923	0.387217
Glyma.08G238100.1	1222	2090	355	0.169785	-2.55822	7.66646e-10	2.5058e-06	6335.18	6339.69	5778.97	2561.7	1548.23	2085.87	44.5457	111.523	174.046	1941.93	1819.47	1663.37	4263.34	1741.52	265.032	65.3933	299.99	450.86	5680.04	5861.01	5995.35	1250.83	1116.92	1293.76	21.995	570.117	107.307	1959.77	1730.84	2255.53	142.149	650.889	271.495	114.752	919.114	174.683	-0.0735676	-0.75885	1.08319	0.132392	-2.55822	0.566203
Glyma.01G168400.1	36	62	10	0.156245	-2.67812	4.98865e-07	0.000729032	403.158	520.04	540.796	180.402	256.423	179.568	178.183	293.106	232.954	60.6612	124.795	175.038	74.1391	105.297	7.97089	16.5663	73.2371	17.3408	384.523	377.707	442.418	161.447	198.283	142.514	247.444	156.935	191.178	36.7785	10.6136	11.9088	12.0573	8.38054	8.84349	11.5911	4.81211	5.7086	-0.281298	-0.295463	-0.241831	-2.60385	-2.67812	-2.27666
Glyma.01G175200.1	35	60	9	0.151113	-2.7263	1.04674e-07	0.000201297	807.482	885.267	747.053	192.428	141.629	208.299	17.8183	25.7361	20.0823	39.161	104.129	167.956	87.7426	87.9001	4.98181	3.48764	1.40841	7.30138	600.766	704.107	568.823	205.958	243.583	162.555	16.4963	47.8162	22.2013	26.2704	7.3479	13.4966	6.34595	12.1052	8.84349	3.47733	1.60404	1.14172	-0.380877	0.174516	0.443074	-2.7238	-2.7263	-0.970874
Glyma.03G053500.1	43	76	11	0.147574	-2.76049	8.77281e-08	0.000175738	501.035	577.822	597.391	363.208	243.005	275.817	71.2732	100.085	100.411	72.9471	87.4363	78.9189	157.12	65.0095	4.98181	36.6202	12.6757	32.8562	8.12944	8.73312	11.8505	6.78981	2.97053	2.22678	1.83292	1.22606	1.23341	7.50582	8.16433	4.76352	12.0573	4.65586	16.8026	3.47733	2.40606	11.4172	-5.86739	-6.20127	-5.98446	-3.54981	-2.76049	-2.24748
Glyma.08G181000.1	877	1538	215	0.139873	-2.83781	2.27591e-08	6.07883e-05	3387.23	4072.01	3398.21	782.943	459.921	491.299	8.90915	61.4807	74.9737	1134.9	1324.26	948.039	3067.59	1358.79	187.316	17.4382	233.795	211.74	3263.16	3266.19	3738.83	420.214	348.294	378.552	5.49876	230.499	45.6361	1343.54	1285.88	1483.04	59.0173	439.513	146.802	32.4551	474.795	65.0781	-0.0805063	-0.596297	0.954154	0.271416	-2.83781	0.305913
Glyma.07G193300.1	31	54	7	0.137041	-2.86732	2.14335e-06	0.00245347	187.597	141.73	150.92	46.9044	40.9978	51.7157	8.90915	4.28935	8.0329	3.07145	0.794875	20.2356	108.828	43.9501	8.96726	0.87191	1.40841	0.912673	82.1074	92.7894	114.555	48.2831	24.5069	37.8552	1.83292	11.0345	8.63386	1.50116	3.26573	5.55744	3.17297	8.38054	10.6122	1.15911	0.802019	1.14172	-0.730454	-0.335543	0.0182242	-1.2231	-2.86732	-0.0413136
Glyma.08G350800.1	919	1621	218	0.134189	-2.89767	3.78547e-11	3.03323e-07	6733.68	7016.72	5449.46	2014.48	1634.7	1455.22	289.547	431.795	603.806	1373.71	1780.52	1069.45	3000.93	1725.04	137.498	134.274	568.996	930.013	5875.15	5013.9	6475.3	1028.28	821.351	1214.71	109.975	518.622	178.844	1375.07	1409.16	1629.92	156.11	377.124	119.387	127.502	1073.9	223.777	-0.144968	-0.736166	-0.714724	0.0636342	-2.89767	-0.196628
Glyma.02G130000.1	28	50	7	0.133764	-2.90223	2.70325e-06	0.00302242	475.401	505.867	403.71	162.361	135.666	43.0964	11.1364	10.0085	21.4211	121.322	78.6927	71.8365	104.747	32.0469	11.9563	0.87191	2.81681	2.73802	71.5391	242.344	78.0156	9.05308	11.1395	41.1954	9.16459	22.069	23.4348	90.0699	115.117	142.112	4.44216	8.38054	7.07479	1.15911	8.02019	1.14172	-1.82131	-2.47427	0.361006	0.353358	-2.90223	0.683427
Glyma.07G254600.1	79	139	18	0.129472	-2.94929	4.4156e-10	1.76907e-06	664.163	731.545	632.605	79.3767	64.1057	44.533	49.0003	10.0085	13.3882	215.002	211.437	284.311	267.989	126.356	23.9127	5.23146	14.0841	79.4025	708.074	604.768	903.599	73.1791	69.0648	62.3498	32.9925	64.9811	18.5011	374.541	366.579	330.271	8.24973	33.5222	12.3809	24.3413	96.2423	47.9523	0.127965	0.121911	0.686016	0.592071	-2.94929	0.77167
Glyma.10G125000.1	143	254	33	0.128307	-2.96233	2.4841e-11	2.38857e-07	2336.22	2381.06	1847.51	426.95	357.799	297.365	53.4549	97.2253	325.332	1748.43	1542.06	1189.85	582.23	144.669	34.8727	40.1079	52.111	85.7912	1112.11	1193.16	1176.16	233.871	248.039	237.152	87.9801	120.154	65.3706	1213.69	1289.96	1803.79	14.5957	53.0768	30.0679	25.5004	72.9837	36.5351	-0.91507	-0.589665	-0.799436	-0.0567761	-2.96233	-0.398795
Glyma.02G226500.1	37	66	8	0.113158	-3.14359	3.81405e-08	9.65094e-05	392.672	487.333	432.637	153.943	159.519	159.457	24.5002	64.3402	65.602	37.6253	77.8978	122.426	59.8554	128.188	10.96	8.7191	5.63362	6.38871	365.825	287.101	356.502	160.692	178.232	120.246	29.3267	90.7283	45.6361	15.0116	14.6958	5.55744	10.7881	4.65586	7.07479	2.31822	3.20808	6.85032	-0.378935	-0.0425622	0.101427	-2.75435	-3.14359	-0.744898
Glyma.06G170300.1	301	545	57	0.105439	-3.24552	1.10397e-05	0.0081642	3585.31	3765.66	2851.13	2472.7	3007	2610.21	665.959	5141.5	3889.26	56.8219	64.3849	175.038	1214.11	387.31	32.8799	12.2067	73.2371	31.0309	2129.91	2392.87	2598.22	2068.63	1632.31	1605.51	958.616	3214.72	1256.84	100.578	65.3147	99.24	45.6908	91.2548	35.3739	18.5458	54.5373	22.8344	-0.518713	-0.608379	-0.836496	-0.160076	-3.24552	-0.280152
Glyma.11G149100.1	62	112	11	0.102732	-3.28304	1.1699e-07	0.000216329	74.5726	75.2259	94.3248	199.644	154.301	104.868	2.22729	1.42978	4.01645	65.2684	69.1542	43.5066	149.639	162.066	23.9127	4.35955	28.1681	25.5548	204.862	163.746	188.62	39.23	40.8448	84.6176	1.83292	47.8162	8.63386	41.282	64.4982	81.7738	5.71135	9.31172	19.4557	2.31822	64.1615	6.85032	1.19066	-1.47813	2.92512	0.0760034	-3.28304	0.336301
Glyma.14G175800.1	30	55	5	0.0981183	-3.34933	2.04937e-10	1.09475e-06	590.755	689.026	614.998	194.834	354.072	153.711	15.591	48.6126	87.0231	53.7505	66.7695	60.7069	132.634	30.2157	2.98909	6.97528	40.8438	6.38871	425.17	539.27	477.969	268.575	279.972	132.493	9.16459	88.2761	50.5697	32.275	53.0682	61.9258	2.53838	9.31172	4.42174	2.31822	12.8323	4.56688	-0.393549	-0.0449966	-0.0310138	-0.299343	-3.34933	-1.45903
Glyma.17G180400.1	74	134	13	0.0958357	-3.38329	3.81364e-10	1.6668e-06	269.161	213.685	202.484	45.7017	65.5965	25.8578	4.45457	20.017	12.0494	1782.98	1562.72	1238.42	342.808	43.9501	15.9418	13.9506	8.45044	32.8562	130.071	220.511	163.932	37.7212	40.8448	52.3293	7.33167	28.1993	6.16704	1244.47	1398.55	1821.25	12.0573	17.6923	8.84349	10.432	23.2585	12.5589	-0.413588	-0.0674059	0.191258	-0.0382224	-3.38329	-0.256726
Glyma.03G189800.1	65	119	10	0.0827864	-3.59446	3.66345e-10	1.6668e-06	327.42	312.896	228.895	81.782	48.452	21.5482	20.0456	7.14892	14.727	1096.51	1034.93	655.634	279.552	60.4313	17.9345	9.59101	74.6455	63.8871	282.905	213.961	305.15	39.23	36.389	82.3908	12.8304	29.4254	9.86727	721.309	767.447	1047.18	2.53838	11.1741	15.9183	11.5911	26.4666	12.5589	-0.116077	0.0580115	0.314233	-0.136231	-3.59446	-1.54912
Glyma.10G104700.1	118	219	18	0.0812685	-3.62116	3.5523e-14	8.5392e-10	968.279	1009.55	826.285	437.774	323.51	366.319	15.591	30.0254	22.7599	537.505	560.387	385.489	482.244	163.897	9.96362	12.2067	32.3933	79.4025	683.686	611.318	841.384	224.818	267.348	230.472	5.49876	82.1459	19.7345	489.38	422.096	549.393	6.34595	37.2469	9.72784	25.5004	88.2221	17.1258	-0.392373	-0.641917	0.651145	-0.0220623	-3.62116	0.077525
Glyma.18G106300.1	112	208	17	0.0811889	-3.62257	2.95416e-14	8.5392e-10	834.281	1143.65	1079.08	580.893	418.178	507.101	2.22729	27.1659	41.5033	121.322	124.001	113.319	482.244	123.61	16.9382	2.61573	21.1261	17.3408	1038.13	934.443	1149.5	265.557	176.746	205.977	5.49876	96.8585	11.1007	150.867	138.794	138.142	3.17297	27.9351	19.4557	8.11377	34.4868	9.13377	0.0303817	-1.2162	0.678372	0.254399	-3.62257	0.332595
Glyma.18G258000.1	444	823	66	0.0798305	-3.64692	6.43134e-07	0.000858887	850.594	1569.93	1119.32	70.9579	29.8166	15.802	2.22729	2.85957	2.67763	1215.53	1271.01	905.544	1803.14	625.373	40.8508	16.5663	32.3933	199.875	1129.18	1077.45	1137.65	20.3694	13.3674	42.3088	1.83292	49.0423	2.46682	1387.08	1273.64	1541	18.4032	142.469	36.2583	30.1369	348.076	51.3774	-0.0819943	-0.616341	2.78031	0.308808	-3.64692	0.787773
Glyma.04G124800.1	47	88	5	0.0558025	-4.16353	7.81808e-10	2.5058e-06	186.432	251.843	337.054	264.589	195.299	330.406	89.0915	102.944	167.352	144.358	162.949	46.5419	159.161	98.8876	6.97453	160.432	173.234	168.844	22.7624	32.7492	20.7383	9.8075	13.3674	7.79373	3.66584	6.13029	4.93363	2.25175	4.08217	4.76352	5.71135	4.65586	4.42174	11.5911	7.21817	10.2755	-3.346	-4.67351	-4.60874	-4.99484	-4.16353	-4.11082
Glyma.19G053800.1	37	70	4	0.055379	-4.17452	3.57856e-06	0.00351115	17.478	14.173	11.319	7.21606	3.72707	11.4924	4.45457	5.71913	2.67763	593.559	585.028	364.241	167.323	40.2876	2.98909	9.59101	33.8017	19.1661	13.82	20.7412	20.7383	3.77212	2.97053	3.34017	3.66584	3.67817	1.23341	354.275	426.995	640.694	2.53838	5.58703	3.53739	9.27288	11.2283	1.14172	0.36394	-1.15389	-0.583303	-0.117693	-4.17452	-1.53132
Glyma.10G111200.1	39	75	2	0.0316153	-4.98323	7.62973e-10	2.5058e-06	89.7202	76.3161	74.2022	27.6616	16.3991	33.0406	2.22729	2.85957	6.69408	449.2	418.899	314.664	203.372	19.2282	1.99272	2.61573	1.40841	7.30138	61.7837	98.2476	65.1776	9.8075	25.9921	12.2473	1.83292	6.13029	3.70022	286.722	287.384	439.832	2.53838	2.79351	1.7687	2.31822	12.0303	1.14172	-0.0932035	-0.682311	-0.014462	-0.222191	-4.98323	0.451781
Glyma.13G098600.1	611	1206	16	0.0131299	-6.251	1.62569e-10	9.76979e-07	1247.93	1186.17	1048.89	1111.27	781.94	867.674	213.82	783.521	661.375	2072.46	1733.62	1552.07	1848.72	1757.09	10.96	2359.39	928.14	2623.93	140.639	137.547	132.33	73.9335	93.5717	77.9373	18.3292	31.8775	12.3341	2.25175	2.4493	0.79392	22.2108	10.2429	15.0339	1.15911	0.802019	1.14172	-3.08481	-3.49168	-4.72913	-9.92941	-6.251	-10.8957
Glyma.04G149400.1	35	70	1	0.0117422	-6.41216	2.09106e-13	3.35106e-09	151.476	114.474	91.8095	63.7419	38.0162	66.0812	2.22729	12.868	6.69408	141.287	129.565	130.52	90.4633	117.2	0.996362	105.501	87.3212	107.695	1.62589	1.09164	0.98754	0.754423	0.742632	1.11339	1.83292	1.22606	2.46682	0.750582	0.816433	0.79392	0.634595	0.931172	0.884349	1.15911	0.802019	1.14172	-6.59335	-6.00664	-1.97937	-7.40944	-6.41216	-6.59771
Glyma.17G209900.1	40	79	1	0.0103958	-6.58786	6.61436e-08	0.000151428	492.879	919.064	231.41	268.197	311.583	272.944	628.095	822.125	740.366	27.6431	45.3079	30.3534	112.909	121.778	0.996362	645.214	199.994	379.672	0.812944	2.18328	0.98754	0.754423	0.742632	1.11339	5.49876	2.45212	2.46682	1.50116	0.816433	0.79392	0.634595	0.931172	0.884349	1.15911	1.60404	1.14172	-8.68829	-8.35164	-7.71614	-5.05314	-6.58786	-8.29315
Glyma.03G054100.1	288	573	3	0.00518517	-7.59139	1.24861e-12	1.50074e-08	270.326	522.22	437.667	595.325	626.894	693.852	1300.74	692.015	605.145	698.756	654.977	850.908	1055.63	662.913	0.996362	396.719	308.441	453.598	3.25178	5.4582	0.98754	1.50885	1.48526	1.11339	1.83292	1.22606	1.23341	3.75291	2.4493	3.17568	2.53838	3.72469	2.65305	5.79555	2.40606	4.56688	-6.98708	-8.86567	-9.24135	-7.87706	-7.59139	-6.50385
Glyma.03G054300.1	112	223	1	0.00366991	-8.09004	4.92987e-11	3.38591e-07	59.4251	92.6696	75.4599	135.902	122.248	100.558	354.139	101.515	97.7336	459.95	333.053	370.312	327.844	338.782	0.996362	276.396	263.372	250.072	1.62589	1.09164	0.98754	0.754423	0.742632	1.11339	1.83292	1.22606	1.23341	0.750582	0.816433	0.79392	0.634595	0.931172	0.884349	1.15911	0.802019	1.14172	-5.94057	-7.10237	-7.01037	-8.94467	-8.09004	-7.99182
[truncated: 10 more columns]

## Sheet: DEGs_72h_roots
72h_roots	DEGs info.							Normalization																																				Log2Foldchange
Gene id	expression value_mean	Kwangan_Root_72h	KA_1285_Root_72h	foldChange	log2FoldChange	pval	padj	Kwangan_Leaf_1_0h	Kwangan_Leaf_2_0h	Kwangan_Leaf_3_0h	Kwangan_Leaf_1_24h	Kwangan_Leaf_2_24h	Kwangan_Leaf_3_24h	Kwangan_Leaf_1_72h	Kwangan_Leaf_2_72h	Kwangan_Leaf_3_72h	Kwangan_Root1_0h	Kwangan_Root2_0h	Kwangan_Root3_0h	Kwangan_Root1_24h	Kwangan_Root2_24h	Kwangan_Root3_24h	Kwangan_Root1_72h	Kwangan_Root2_72h	Kwangan_Root3_72h	KA_1285_Leaf_1_0h	KA_1285_Leaf_2_0h	KA_1285_Leaf_3_0h	KA_1285_Leaf_1_24h	KA_1285_Leaf_2_24h	KA_1285_Leaf_3_24h	KA_1285_Leaf_1_72h	KA_1285_Leaf_2_72h	KA_1285_Leaf_3_72h	KA_1285_Root1_0h	KA_1285_Root2_0h	KA_1285_Root3_0h	KA_1285_Root1_24h	KA_1285_Root2_24h	KA_1285_Root3_24h	KA_1285_Root1_72h	KA_1285_Root2_72h	KA_1285_Root3_72h	KA_1285_Leaf_0h_vs_Kwangan_Leaf_0h	KA_1285_Leaf_24h_vs_Kwangan_Leaf_24h	KA_1285_Leaf_72h_vs_Kwangan_Leaf_72h	KA_1285_Root_0h_vs_Kwangan_Root_0h	KA_1285_Root_24h_vs_Kwangan_Root_24h	KA_1285_Root_72h_vs_Kwangan_Root_72h
Glyma.17G205900.1	1332	2	2662	1604.29	10.6477	1.04723e-23	1.00696e-19	1.1652	4.36092	1.25766	3.60803	1.49083	1.43655	2.22729	1.42978	2.67763	0.767864	0.794875	1.01178	2.04053	1.83125	1364.02	1.74382	1.40841	1.82535	808.066	757.598	734.73	594.486	701.787	1962.91	366.584	1517.86	814.049	990.018	890.729	989.225	975.372	1095.06	1200.06	2509.47	2694.78	2781.23	8.40558	8.96202	8.73466	10.1225	1.25755	10.6477
Glyma.04G161300.1	288	1	576	540.737	9.07878	2.84305e-34	1.36685e-29	1.1652	4.36092	3.77299	1.20268	0.745415	1.43655	8.90915	1.42978	1.33882	0.767864	0.794875	1.01178	2.04053	0.915626	400.537	0.87191	1.40841	0.912673	967.403	989.025	854.222	477.55	787.933	629.065	408.741	604.446	596.97	382.046	370.661	389.815	574.308	687.205	512.038	631.715	536.551	558.301	8.2396	9.12864	7.1073	8.7937	2.13602	9.07878
Glyma.13G042200.1	388	2	775	394.565	8.62412	2.55294e-30	6.1369e-26	1.1652	3.27069	1.25766	1.20268	0.745415	1.43655	2.22729	4.28935	1.33882	0.767864	0.794875	1.01178	0.680175	0.915626	586.857	1.74382	1.40841	2.73802	552.802	770.697	566.848	1021.49	1099.1	1016.52	267.606	311.419	353.988	132.102	146.958	135.76	778.648	685.342	970.131	861.219	514.094	948.77	8.37511	9.85622	6.89206	7.33204	2.0484	8.62412
Glyma.04G180300.1	188	1	376	353.048	8.46372	1.89005e-13	7.57231e-10	1.1652	3.27069	2.51533	1.20268	0.745415	1.43655	26.7274	8.5787	1.33882	0.767864	0.794875	1.01178	0.680175	0.915626	204.254	0.87191	1.40841	0.912673	511.342	533.812	563.885	242.924	234.672	676.941	38.4913	409.503	122.107	166.629	192.678	226.267	180.86	150.85	192.788	442.78	303.163	381.335	7.85472	8.4141	3.95953	7.82941	1.34934	8.46372
Glyma.04G114600.1	182	1	364	341.768	8.41687	6.03108e-18	4.14223e-14	1.1652	1.09023	3.77299	1.20268	0.745415	1.43655	2.22729	1.42978	1.33882	0.767864	0.794875	1.01178	0.680175	0.915626	339.759	0.87191	1.40841	0.912673	320.3	280.551	303.175	279.891	248.039	604.57	258.441	479.389	346.588	216.168	220.437	243.734	265.895	302.631	256.461	405.689	316.797	368.776	7.22844	8.38629	7.76196	8.0458	1.2731	8.41687
Glyma.17G206000.1	153	1	305	222.954	7.8006	4.26916e-26	6.84161e-22	1.1652	2.18046	1.25766	2.40535	0.745415	1.43655	2.22729	1.42978	1.33882	0.767864	0.794875	1.01178	0.680175	0.915626	194.291	0.87191	1.40841	1.82535	204.049	145.188	179.732	123.725	129.218	102.432	119.14	202.3	170.21	154.62	162.47	173.075	267.799	289.594	358.161	248.05	354.492	312.831	6.84436	6.27555	6.62075	7.57282	2.22463	7.8006
Glyma.04G114500.1	109	1	218	204.392	7.6752	3.58561e-24	4.30964e-20	1.1652	1.09023	3.77299	1.20268	0.745415	1.43655	2.22729	1.42978	1.33882	0.767864	0.794875	1.01178	0.680175	0.915626	209.236	0.87191	1.40841	0.912673	260.955	239.069	250.835	228.59	215.363	239.379	201.621	296.706	287.384	150.867	149.407	167.517	231.627	247.692	258.23	209.799	213.337	229.486	6.96062	7.65744	7.29711	7.50542	1.80665	7.6752
Glyma.04G104700.1	100	1	200	187.529	7.55097	3.84412e-12	1.31665e-08	2.33039	1.09023	1.25766	1.20268	0.745415	2.87309	4.45457	2.85957	2.67763	1.53573	0.794875	1.01178	1.36035	0.915626	87.6798	0.87191	1.40841	0.912673	130.884	122.264	130.355	95.8118	137.387	262.76	29.3267	219.464	80.1715	162.876	113.484	122.264	78.0552	77.2872	90.2036	235.299	149.978	213.502	6.35711	6.68469	5.04104	6.89801	1.4487	7.55097
Glyma.04G114700.1	94	1	187	175.64	7.45648	2.68899e-09	4.78809e-06	1.1652	1.09023	1.25766	1.20268	0.745415	1.43655	2.22729	1.42978	1.33882	0.767864	0.794875	1.01178	0.680175	0.915626	171.374	0.87191	1.40841	0.912673	142.265	118.989	125.418	130.515	107.682	388.573	113.641	235.403	146.776	96.8251	106.953	118.294	101.535	108.016	99.9314	214.435	157.998	188.384	6.78222	7.53279	6.63293	6.96694	0.839336	7.45648
Glyma.03G171700.1	90	1	178	130.087	7.02334	8.037e-15	4.29328e-11	1.1652	1.09023	1.25766	1.20268	0.745415	1.43655	2.22729	1.42978	1.33882	0.767864	0.794875	1.01178	1.36035	0.915626	28.8945	0.87191	1.40841	1.82535	0.812944	2.18328	0.98754	0.754423	0.742632	1.11339	3.66584	1.22606	1.23341	1464.39	1345.48	1721.22	15.8649	25.1416	22.9931	48.6826	376.949	108.463	0.18139	-0.374706	0.29404	10.7813	1.03788	7.02334
Glyma.13G086700.1	57	2	113	68.0703	6.08895	9.13179e-12	2.43905e-08	2.33039	2.18046	1.25766	1.20268	1.49083	1.43655	2.22729	1.42978	1.33882	1.53573	0.794875	1.01178	0.680175	0.915626	94.6544	1.74382	1.40841	1.82535	251.2	173.571	254.785	109.391	90.6011	185.936	31.1596	163.066	55.5034	72.0559	75.9283	90.5069	75.5168	65.182	75.1696	118.229	101.856	118.739	6.88025	6.54603	5.64348	6.15691	1.16529	6.08895
Glyma.13G051300.1	44	1	87	63.3023	5.98419	1.47662e-12	5.46088e-09	2.33039	2.18046	1.25766	2.40535	1.49083	2.87309	6.68186	10.0085	4.01645	0.767864	1.58975	1.01178	2.04053	1.83125	65.7599	0.87191	1.40841	1.82535	39.8343	41.4823	51.3521	52.8096	54.9548	93.5247	20.1621	47.8162	27.135	47.2867	41.6381	49.2231	59.6519	48.4209	45.9861	86.9333	63.3595	109.605	4.52348	4.89412	2.19954	5.35758	1.14567	5.98419
Glyma.04G114400.1	34	1	67	62.8607	5.97409	1.5178e-13	6.63377e-10	1.1652	1.09023	2.51533	1.20268	0.745415	1.43655	2.22729	1.42978	1.33882	0.767864	0.794875	1.01178	0.680175	0.915626	62.7708	0.87191	1.40841	0.912673	136.575	103.706	90.8537	99.5839	119.564	41.1954	108.142	120.154	141.842	46.5361	53.0682	67.4832	104.708	97.773	100.816	60.2737	67.3696	73.0701	6.11705	6.26527	6.21118	6.02016	2.23635	5.97409
Glyma.04G098300.1	32	1	63	59.0564	5.88402	1.43558e-08	2.30062e-05	1.1652	1.09023	1.25766	1.20268	0.745415	1.43655	2.22729	1.42978	1.33882	0.767864	0.794875	1.01178	0.680175	0.915626	10.96	0.87191	1.40841	0.912673	0.812944	1.09164	2.96262	0.754423	0.742632	1.11339	1.83292	1.22606	1.23341	37.5291	22.8601	37.3143	27.9222	28.8663	15.9183	70.7057	42.507	75.3536	0.470351	-0.374706	-0.218962	5.24603	2.53374	5.88402
Glyma.20G243800.1	30	1	58	54.554	5.76961	1.40112e-11	3.54534e-08	1.1652	1.09023	1.25766	1.20268	0.745415	1.43655	2.22729	1.42978	1.33882	0.767864	0.794875	1.01178	0.680175	0.915626	70.7417	0.87191	1.40841	0.912673	43.086	57.8569	43.4517	32.4402	46.0432	59.0096	21.995	35.5557	25.9016	53.2913	49.8024	51.6048	109.785	99.6354	84.0131	67.2284	60.1514	46.8105	5.36113	5.34421	4.06214	5.90901	2.02022	5.76961
Glyma.06G184400.1	29	1	56	52.9423	5.72635	5.174e-11	1.23582e-07	2.33039	1.09023	2.51533	1.20268	0.745415	1.43655	13.3637	12.868	5.35527	0.767864	0.794875	1.01178	0.680175	0.915626	32.8799	0.87191	1.40841	0.912673	96.7403	96.0643	115.542	37.7212	31.9332	85.731	18.3292	51.4944	29.6018	24.7692	25.3094	37.3143	25.3838	22.3481	30.0679	77.6604	45.7151	45.6688	5.69893	5.5207	1.65428	5.08514	1.17418	5.72635
Glyma.03G039400.1	27	1	54	50.3652	5.65435	1.52681e-07	0.000209727	1.1652	1.09023	1.25766	1.20268	0.745415	1.43655	2.22729	1.42978	1.33882	0.767864	0.794875	1.01178	0.680175	0.915626	37.8617	0.87191	1.40841	0.912673	16.2589	20.7412	15.8006	12.8252	15.5953	47.8757	3.66584	29.4254	6.16704	36.0279	31.8409	36.5203	19.0378	31.6598	24.7618	63.7511	37.6949	59.3695	3.90974	4.49454	2.97418	5.34152	0.9354	5.65435
Glyma.13G043500.1	143	7	278	39.6723	5.31006	6.30073e-08	8.90942e-05	196.918	403.385	485.458	1043.92	2389.06	1081.72	211.592	503.284	451.181	4.60718	5.56413	3.03534	8.84228	4.57813	234.145	11.3348	4.22522	5.47604	574.751	436.656	508.583	677.472	1351.59	411.954	511.384	560.308	683.308	192.9	230.234	252.467	363.623	346.396	397.073	261.959	265.468	307.123	0.485354	-0.887147	0.589833	5.67683	2.16089	5.31006
Glyma.03G047700.1	326	17	635	38.2926	5.25899	8.47362e-16	5.09233e-12	13.9824	15.2632	17.6073	86.5927	53.6699	73.2639	11.1364	37.1744	45.5198	4.60718	19.077	22.2592	47.6123	19.2282	1212.57	20.0539	1.40841	28.2928	570.687	506.521	406.866	638.997	779.021	625.725	78.8155	326.131	167.744	1422.35	1426.31	1535.44	1638.52	1703.11	1628.97	603.897	690.538	610.821	4.98528	3.25873	2.60963	6.57628	1.95794	5.25899
Glyma.04G165200.1	40	2	78	34.9452	5.12702	6.7178e-12	1.99552e-08	6.99118	14.173	12.5766	6.01338	3.72707	5.74619	2.22729	4.28935	1.33882	2.30359	2.38463	8.09425	4.08105	2.74688	76.7199	3.48764	1.40841	1.82535	77.2297	60.0402	66.1652	58.0906	54.9548	48.9891	5.49876	31.8775	12.3341	73.5571	78.3776	141.318	97.093	129.433	115.85	67.2284	78.5979	89.0542	2.592	3.3872	2.66178	4.51991	2.03491	5.12702
Glyma.01G021700.1	87	6	169	27.9769	4.80617	4.10795e-12	1.31665e-08	86.2246	78.4966	86.7788	229.711	249.714	215.482	222.729	280.237	174.046	0.767864	0.794875	3.03534	8.84228	13.7344	264.036	5.23146	2.81681	10.0394	314.609	182.304	288.362	829.866	663.913	1186.87	562.706	695.175	484.729	2.25175	1.63287	7.14528	133.899	79.1496	200.747	219.072	112.283	174.683	1.64264	1.94769	1.364	1.26231	0.529819	4.80617
Glyma.13G033000.1	495	46	945	20.604	4.36485	4.07187e-08	5.93223e-05	47.7731	33.7971	67.9139	164.767	175.173	140.782	178.183	148.697	156.642	19.9645	38.9489	39.4595	60.5356	44.8657	990.384	74.1124	32.3933	31.0309	202.423	163.746	144.181	605.802	511.674	472.077	571.871	229.273	531.599	479.622	711.113	394.578	1199.38	1077.37	926.797	1204.32	527.728	1101.76	1.77149	1.72535	1.46274	4.01036	1.54771	4.36485
Glyma.13G033800.1	59	7	110	14.9454	3.90163	4.94621e-07	0.000609741	8.15638	9.81207	13.8343	30.0669	26.8349	15.802	46.773	20.017	36.1481	3.07145	3.1795	4.04712	4.08105	5.49376	124.545	10.4629	7.04203	4.56336	37.3954	33.8408	32.5888	135.042	106.196	81.2774	87.9801	51.4944	114.707	65.3006	81.6433	38.1082	113.592	141.538	99.0471	121.707	58.5474	149.565	1.70693	2.14926	1.30408	4.16748	1.40095	3.90163
Glyma.17G171500.1	43	6	81	14.6125	3.86913	8.17242e-09	1.35485e-05	9.32158	9.81207	12.5766	16.8375	20.8716	15.802	11.1364	22.8765	24.0987	4.60718	8.74363	10.1178	16.3242	5.49376	38.8581	6.97528	1.40841	8.21405	133.323	92.7894	91.8412	64.8804	76.4911	43.4222	14.6633	84.598	45.6361	32.275	40.8217	30.9629	78.6898	79.1496	114.965	59.1146	81.8059	101.613	3.32579	1.78801	1.31813	2.1486	2.16867	3.86913
Glyma.04G168100.1	60	9	110	12.3944	3.63162	5.02495e-06	0.00464586	58.2599	45.7897	44.0183	45.7017	38.0162	64.6446	2.22729	10.0085	25.4375	4.60718	3.97438	3.03534	12.9233	4.57813	132.516	4.35955	14.0841	8.21405	57.719	62.2235	48.3894	214.256	205.709	165.895	500.387	194.943	399.624	37.5291	44.0874	45.2535	134.534	111.741	147.686	134.457	73.7857	122.164	0.185051	1.98143	4.86118	3.44905	1.39292	3.63162
Glyma.04G195500.1	101	16	185	11.3426	3.50369	5.40463e-10	1.03935e-06	17.478	7.63161	8.80365	33.6749	38.0162	27.2944	40.0912	34.3148	72.2961	16.1251	22.2565	19.2238	25.1665	24.7219	155.432	21.7978	9.85884	17.3408	96.7403	76.4148	99.7415	149.376	158.923	189.276	130.137	208.43	159.11	107.333	111.035	115.912	222.108	167.611	191.019	184.299	179.652	191.809	3.00843	2.32963	1.76232	2.53678	1.50001	3.50369
Glyma.13G048100.1	149	25	273	10.9868	3.4577	1.66661e-06	0.00190775	1398.24	1898.09	1920.45	719.201	559.807	663.685	561.276	438.943	720.283	38.3932	53.2566	46.5419	50.333	43.9501	243.112	33.1326	14.0841	27.3802	2980.25	5180.92	2906.33	2436.79	3482.94	1947.32	3291.92	1248.13	2318.81	120.093	137.977	164.342	311.586	224.412	297.141	264.277	284.717	270.588	1.0851	2.01777	1.99514	1.61198	1.30412	3.4577
Glyma.13G048200.1	211	37	386	10.4486	3.38524	4.37961e-06	0.0041286	1363.28	1762.9	1755.7	687.931	559.807	637.827	483.321	446.092	728.316	54.5183	76.308	61.7187	71.4184	63.1782	325.81	44.4674	19.7177	46.5463	4328.93	6556.39	4225.68	3280.99	4709.77	2192.26	4644.62	1586.52	3261.13	165.128	181.248	205.625	462.62	319.392	403.263	363.961	386.573	406.453	1.63009	2.4331	2.51754	1.51948	1.36424	3.38524
Glyma.03G039300.1	316	57	574	10.137	3.34155	1.14367e-10	2.49928e-07	33.7907	47.9701	38.9876	64.9445	40.2524	47.406	37.8639	62.9105	113.799	61.4291	69.1542	57.6715	73.4589	43.0344	449.359	86.3191	22.5345	61.1491	341.437	325.309	350.577	228.59	210.165	182.596	25.6609	215.786	67.8374	514.899	588.648	558.126	680.286	691.86	688.908	595.783	542.967	584.561	3.0747	2.02563	0.527461	3.14188	1.86488	3.34155
Glyma.03G030900.1	94	21	166	7.72717	2.94994	3.73857e-08	5.61685e-05	132.833	91.5793	225.122	414.923	282.512	416.599	209.365	321.701	295.878	3.07145	6.359	2.02356	14.9639	4.57813	21.92	25.2854	9.85884	29.2055	178.848	232.519	205.408	336.473	234.672	537.767	285.935	380.078	284.917	12.0093	25.3094	29.3751	52.0368	12.1052	38.9113	146.048	162.81	188.384	0.456315	-0.00664927	0.201549	2.5417	1.31353	2.94994
Glyma.03G047800.1	59	14	103	7.13628	2.83517	6.52317e-06	0.00591725	10.4868	15.2632	13.8343	14.4321	5.2179	11.4924	2.22729	32.885	18.7434	21.5002	16.6924	8.09425	19.0449	12.8188	70.7417	20.0539	1.40841	21.9041	84.5462	85.1479	98.754	38.4756	34.1611	47.8757	21.995	52.7205	28.3684	63.7995	72.6626	67.4832	82.4973	102.429	81.3601	121.707	85.014	102.755	2.76164	1.95223	0.936647	2.13951	1.37587	2.83517
Glyma.17G170900.1	227	68	386	5.66789	2.50281	1.59583e-07	0.000213119	471.905	395.754	329.508	265.792	259.404	211.172	229.411	128.68	214.211	229.591	220.18	177.062	189.089	148.331	371.643	61.9056	52.111	90.3546	922.692	830.738	967.789	818.549	708.471	966.422	548.043	632.646	541.466	631.24	614.774	639.9	416.929	464.655	389.113	304.846	475.597	377.91	1.18463	1.75964	1.58937	1.58911	0.841634	2.50281
Glyma.13G070300.1	380	119	641	5.37337	2.42583	3.07858e-06	0.0030421	82.729	78.4966	108.159	84.1874	142.374	57.4619	53.4549	75.7785	65.602	274.127	426.848	334.9	137.395	160.235	250.087	103.757	54.9278	198.963	125.193	110.256	113.567	264.048	525.784	100.205	111.808	111.571	130.741	313.743	341.269	362.028	464.523	381.78	285.645	797.468	666.478	457.83	0.373625	1.64785	0.861985	-0.0264733	1.04731	2.42583
Glyma.03G034900.1	362	115	610	5.28517	2.40195	1.93798e-06	0.0020705	73.4074	95.9403	85.5212	82.9847	95.4131	114.924	64.5913	168.714	239.648	109.805	119.231	88.025	116.99	110.791	543.017	161.303	29.5765	155.154	275.588	245.619	248.86	175.781	170.063	181.482	20.1621	167.97	76.4713	581.701	577.218	589.089	757.706	739.35	766.73	638.67	599.91	590.27	1.59523	0.846212	-0.837869	2.46288	1.55431	2.40195
Glyma.08G179600.1	103	33	172	5.20908	2.38103	9.62127e-06	0.00856596	104.868	76.3161	139.601	935.683	977.239	732.639	378.639	453.241	378.885	0.767864	14.3078	2.02356	7.48193	21.0594	13.9491	15.6944	1.40841	82.1405	339.811	341.683	385.14	1033.56	1059.74	663.58	540.711	248.89	688.242	3.75291	13.0629	15.0845	125.015	7.44937	18.5713	231.822	113.887	171.258	1.73339	0.0594611	0.287573	0.899644	1.82968	2.38103
Glyma.20G162800.1	314	113	516	4.56864	2.19176	2.90237e-06	0.00296888	633.867	482.972	549.599	895.994	582.169	607.659	198.229	427.505	677.441	69.8756	63.59	80.9425	109.508	146.5	301.898	109.861	142.249	86.7039	834.081	480.321	739.667	833.638	778.279	936.36	214.451	441.381	262.716	84.8158	75.1119	80.186	380.757	187.165	262.652	629.397	392.187	526.333	0.301716	0.288906	-0.504604	0.163358	0.574086	2.19176
Glyma.08G164400.1	105	179	32	0.176903	-2.49897	2.41772e-06	0.00252689	76.903	52.3311	30.1839	15.6348	7.45415	15.802	4.45457	4.28935	1.33882	690.309	713.798	624.269	259.827	159.319	178.349	135.146	170.417	229.993	104.87	72.0482	104.679	9.05308	5.19843	11.1339	10.9975	9.80846	7.40045	583.953	460.468	501.758	166.898	116.396	132.652	8.11377	56.9433	29.6847	0.820818	-0.615436	1.48414	-0.391618	-0.522525	-2.49897
Glyma.04G161600.1	35	60	9	0.147006	-2.76605	1.70683e-06	0.00190836	2791.81	2590.39	2465.02	1472.08	1204.59	1302.95	307.366	679.147	708.234	6.91077	17.4873	1.01178	10.2026	6.40938	1.99272	27.9011	138.024	14.6028	3202.19	2874.29	3836.59	909.835	1165.19	1609.96	183.292	1184.37	337.954	0.750582	0.816433	2.38176	3.80757	4.65586	0.884349	10.432	2.40606	13.7006	0.337149	-0.11097	0.00922441	-2.68591	-0.992975	-2.76605
Glyma.03G048600.1	66	118	15	0.13068	-2.93588	2.42662e-08	3.76338e-05	44.2775	41.4288	38.9876	149.132	117.03	155.147	22.2729	57.1913	101.75	39.9289	95.385	82.9661	93.8642	72.3345	34.8727	153.456	88.7296	110.433	289.408	274.002	249.848	279.137	345.324	446.469	43.99	251.342	83.8718	36.0279	25.3094	38.9021	62.1903	73.5626	40.68	17.3867	10.4262	18.2675	2.70532	1.34591	1.06528	-1.12273	-0.188588	-2.93588
Glyma.04G195400.1	266	499	33	0.0666521	-3.90721	7.05613e-12	1.99552e-08	157.302	178.798	191.165	283.832	258.659	356.264	380.866	626.245	741.704	220.377	232.104	219.557	390.421	305.819	39.8545	476.935	554.912	466.376	39.0213	48.0321	22.7134	38.4756	40.8448	38.9686	18.3292	39.2338	30.8352	41.282	40.0052	42.0778	55.2097	49.3521	36.2583	27.8186	32.0808	39.9602	-2.26408	-2.92561	-4.30622	-2.44561	-2.38604	-3.90721
Glyma.04G124800.1	89	168	10	0.057879	-4.11082	9.40393e-10	1.73889e-06	186.432	251.843	337.054	264.589	195.299	330.406	89.0915	102.944	167.352	144.358	162.949	46.5419	159.161	98.8876	6.97453	160.432	173.234	168.844	22.7624	32.7492	20.7383	9.8075	13.3674	7.79373	3.66584	6.13029	4.93363	2.25175	4.08217	4.76352	5.71135	4.65586	4.42174	11.5911	7.21817	10.2755	-3.346	-4.67351	-4.60874	-4.99484	-4.16353	-4.11082
Glyma.04G179500.1	26	50	1	0.0260732	-5.26129	3.83698e-07	0.000485449	1379.59	1202.52	1877.69	247.751	304.129	146.528	365.275	165.855	176.724	57.5898	77.1029	50.5891	16.3242	4.57813	0.996362	11.3348	87.3212	51.1097	111.373	165.929	97.7664	33.9491	48.2711	33.4017	23.8279	22.069	16.0343	4.50349	3.26573	5.55744	0.634595	0.931172	0.884349	1.15911	1.60404	1.14172	-3.57175	-2.59466	-3.51471	-3.79733	-3.15992	-5.26129
Glyma.03G054100.1	195	386	4	0.0110191	-6.50385	2.67733e-10	5.36326e-07	270.326	522.22	437.667	595.325	626.894	693.852	1300.74	692.015	605.145	698.756	654.977	850.908	1055.63	662.913	0.996362	396.719	308.441	453.598	3.25178	5.4582	0.98754	1.50885	1.48526	1.11339	1.83292	1.22606	1.23341	3.75291	2.4493	3.17568	2.53838	3.72469	2.65305	5.79555	2.40606	4.56688	-6.98708	-8.86567	-9.24135	-7.87706	-7.59139	-6.50385
Glyma.04G149400.1	51	100	1	0.010325	-6.59771	7.35304e-14	3.53512e-10	151.476	114.474	91.8095	63.7419	38.0162	66.0812	2.22729	12.868	6.69408	141.287	129.565	130.52	90.4633	117.2	0.996362	105.501	87.3212	107.695	1.62589	1.09164	0.98754	0.754423	0.742632	1.11339	1.83292	1.22606	2.46682	0.750582	0.816433	0.79392	0.634595	0.931172	0.884349	1.15911	0.802019	1.14172	-6.59335	-6.00664	-1.97937	-7.40944	-6.41216	-6.59771
Glyma.17G210100.1	76	151	1	0.00683553	-7.19273	1.59967e-06	0.00190775	115.355	94.85	84.2635	99.8222	64.1057	89.0659	95.7733	341.718	461.892	73.7149	100.154	59.6951	111.549	92.4782	0.996362	134.274	187.318	132.338	0.812944	1.09164	0.98754	36.9667	5.94106	1.11339	1.83292	1.22606	1.23341	0.750582	0.816433	0.79392	44.4216	1.86234	0.884349	1.15911	0.802019	1.14172	-6.66984	-2.52283	-7.71101	-6.62832	-2.1199	-7.19273
Glyma.03G054300.1	132	263	1	0.00392845	-7.99182	1.20035e-10	2.5091e-07	59.4251	92.6696	75.4599	135.902	122.248	100.558	354.139	101.515	97.7336	459.95	333.053	370.312	327.844	338.782	0.996362	276.396	263.372	250.072	1.62589	1.09164	0.98754	0.754423	0.742632	1.11339	1.83292	1.22606	1.23341	0.750582	0.816433	0.79392	0.634595	0.931172	0.884349	1.15911	0.802019	1.14172	-5.94057	-7.10237	-7.01037	-8.94467	-8.09004	-7.99182
Glyma.17G209900.1	205	408	1	0.00318796	-8.29315	5.39804e-11	1.23582e-07	492.879	919.064	231.41	268.197	311.583	272.944	628.095	822.125	740.366	27.6431	45.3079	30.3534	112.909	121.778	0.996362	645.214	199.994	379.672	0.812944	2.18328	0.98754	0.754423	0.742632	1.11339	5.49876	2.45212	2.46682	1.50116	0.816433	0.79392	0.634595	0.931172	0.884349	1.15911	1.60404	1.14172	-8.68829	-8.35164	-7.71614	-5.05314	-6.58786	-8.29315
Glyma.13G098600.1	986	1970	1	0.000524887	-10.8957	2.68194e-18	2.14899e-14	1247.93	1186.17	1048.89	1111.27	781.94	867.674	213.82	783.521	661.375	2072.46	1733.62	1552.07	1848.72	1757.09	10.96	2359.39	928.14	2623.93	140.639	137.547	132.33	73.9335	93.5717	77.9373	18.3292	31.8775	12.3341	2.25175	2.4493	0.79392	22.2108	10.2429	15.0339	1.15911	0.802019	1.14172	-3.08481	-3.49168	-4.72913	-9.92941	-6.251	-10.8957
[truncated: 10 more columns]
