# Supplementary material for: Transcriptome Profiling of a Soybean Mutant with Salt Tolerance Induced by Gamma-ray Irradiation
Source: Plants (Basel). 2024 Jan 16;13(2):254. doi: 10.3390/plants13020254 (PMC10818854; doi:10.3390/plants13020254)
Supplement: Supplementary file 1 [file plants-13-00254-s001.zip › Table S4.xlsx]

## Sheet: A (11)
	Normalization																																				Log2FoldChange						Annotation
Gene id	Kwangan_Leaf_1_0h	Kwangan_Leaf_2_0h	Kwangan_Leaf_3_0h	Kwangan_Leaf_1_24h	Kwangan_Leaf_2_24h	Kwangan_Leaf_3_24h	Kwangan_Leaf_1_72h	Kwangan_Leaf_2_72h	Kwangan_Leaf_3_72h	Kwangan_Root1_0h	Kwangan_Root2_0h	Kwangan_Root3_0h	Kwangan_Root1_24h	Kwangan_Root2_24h	Kwangan_Root3_24h	Kwangan_Root1_72h	Kwangan_Root2_72h	Kwangan_Root3_72h	KA_1285_Leaf_1_0h	KA_1285_Leaf_2_0h	KA_1285_Leaf_3_0h	KA_1285_Leaf_1_24h	KA_1285_Leaf_2_24h	KA_1285_Leaf_3_24h	KA_1285_Leaf_1_72h	KA_1285_Leaf_2_72h	KA_1285_Leaf_3_72h	KA_1285_Root1_0h	KA_1285_Root2_0h	KA_1285_Root3_0h	KA_1285_Root1_24h	KA_1285_Root2_24h	KA_1285_Root3_24h	KA_1285_Root1_72h	KA_1285_Root2_72h	KA_1285_Root3_72h	KA_1285_Leaf_0h_vs_Kwangan_Leaf_0h	KA_1285_Leaf_24h_vs_Kwangan_Leaf_24h	KA_1285_Leaf_72h_vs_Kwangan_Leaf_72h	KA_1285_Root_0h_vs_Kwangan_Root_0h	KA_1285_Root_24h_vs_Kwangan_Root_24h	KA_1285_Root_72h_vs_Kwangan_Root_72h	Pfam	Panther	KOG	ec	KO	GO	Best-hit-arabi-name
Glyma.03G053600.1	92.0506	75.2259	57.8526	62.5392	55.9061	44.533	64.5913	41.4637	28.1152	116.715	112.077	138.614	110.869	108.96	28.8945	119.452	71.8287	104.957	13.82	8.73312	14.8131	12.0708	14.8526	6.68034	3.66584	9.80846	4.93363	30.0233	29.3916	28.5811	20.9416	29.7975	18.5713	27.8186	24.0606	33.1099	-2.59094	-2.27799	-2.86566	-2.06187	-1.84339	-1.80141		PTHR11017,PTHR11017:SF130					AT5G36930.2
Glyma.06G272200.1	192.258	405.566	72.9445	42.0937	35.0345	27.2944	6.68186	17.1574	16.0658	139.751	143.872	258.004	169.364	221.582	215.214	156.072	78.8707	135.988	43.086	39.299	23.701	25.6504	25.9921	13.3607	10.9975	33.1036	24.6682	198.154	194.311	163.548	411.217	267.246	225.509	156.48	150.78	186.1	-2.66058	-0.683851	0.785192	0.0378151	0.576582	0.41149	PF05199,PF00732	PTHR10668:SF14,PTHR10668	KOG1238			GO:0016614,GO:0050660,GO:0055114	AT3G23410.1
Glyma.04G177000.1	258.674	257.294	293.036	244.143	222.879	272.944	227.183	210.178	186.096	152.037	145.462	148.732	168.683	162.066	38.8581	194.436	294.357	146.94	71.5391	48.0321	43.4517	58.0906	55.6974	74.5971	29.3267	77.2416	40.7025	30.0233	29.3916	52.3987	52.6714	52.1456	44.2174	77.6604	45.7151	77.637	-2.31107	-1.97377	-2.08182	-1.99669	-1.31035	-1.66114	PF01812	PTHR23407,PTHR23407:SF1	KOG3093			GO:0005524,GO:0030272,GO:0009396	AT5G13050.1
Glyma.04G163200.1	170.119	118.835	72.9445	44.499	44.7249	58.8984	8.90915	27.1659	28.1152	5.37505	8.74363	3.03534	2.7207	0.915626	1.99272	0.87191	8.45044	2.73802	0.812944	1.09164	0.98754	0.754423	0.742632	1.11339	36.6584	3.67817	11.1007	0.750582	0.816433	0.79392	0.634595	0.931172	0.884349	1.15911	0.802019	1.14172	-6.96731	-5.82635	-0.31954	-2.86112	-1.20004	-1.95861	PF07724	PTHR11638,PTHR11638:SF50				GO:0005524,GO:0008134,GO:0006355,GO:0006810,GO:0016887	AT1G74310.1
Glyma.16G110100.1	127.007	150.452	16.3496	92.6061	80.5048	71.8273	102.455	110.093	153.964	8.4465	3.1795	5.05891	85.0219	104.381	161.411	105.501	126.757	90.3546	8.12944	8.73312	6.91278	72.4246	62.3811	79.0506	64.1521	79.6937	61.6704	1.50116	6.53147	3.17568	118.035	134.089	142.38	108.956	96.2423	116.456	-3.62734	-0.195776	-0.834609	-0.573975	0.169332	-0.00429106	PF01061,PF00005	PTHR19241,PTHR19241:SF23	KOG0061			GO:0005524,GO:0016887,GO:0016020	AT1G31770.1
Glyma.20G217100.1	163.128	161.354	89.2942	15.6348	13.4175	21.5482	8.90915	5.71913	6.69408	194.27	142.283	107.249	23.126	12.8188	6.97453	11.3348	11.2672	76.6645	14.633	13.0997	17.7757	0.754423	2.97053	2.22678	7.33167	2.45212	2.46682	149.366	93.0734	130.203	5.07676	19.5546	3.53739	10.432	64.1615	21.6927	-3.18465	-3.08777	-0.799514	-0.252122	-0.607529	-0.043979	PF02298					GO:0005507,GO:0009055	AT1G64640.1
Glyma.04G179500.1	1379.59	1202.52	1877.69	247.751	304.129	146.528	365.275	165.855	176.724	57.5898	77.1029	50.5891	16.3242	4.57813	0.996362	11.3348	87.3212	51.1097	111.373	165.929	97.7664	33.9491	48.2711	33.4017	23.8279	22.069	16.0343	4.50349	3.26573	5.55744	0.634595	0.931172	0.884349	1.15911	1.60404	1.14172	-3.57175	-2.59466	-3.51471	-3.79733	-3.15992	-5.26129	PF02704						AT5G14920.1
Glyma.03G043100.1	267.995	196.241	187.392	169.577	134.92	168.076	51.2276	130.11	123.171	1189.42	960.209	1117.01	720.986	869.845	337.767	821.34	1456.29	723.749	47.9637	41.4823	48.3894	35.4579	25.9921	82.3908	10.9975	38.0078	17.2677	378.293	341.269	319.95	189.109	230.931	218.434	363.961	288.727	423.578	-2.2411	-1.71607	-2.19999	-1.6519	-1.59485	-1.47959	PF00481	PTHR13832,PTHR13832:SF94				GO:0003824	AT1G79630.1
Glyma.03G135200.1	113.024	122.106	104.386	18.0402	12.6721	7.18273	15.591	7.14892	16.0658	1.53573	1.58975	3.03534	2.7207	3.6625	4.98181	0.87191	1.40841	1.82535	4.06472	12.008	8.88786	3.01769	1.48526	3.34017	5.49876	2.45212	1.23341	1.50116	0.816433	1.58784	1.26919	1.86234	3.53739	3.47733	1.60404	5.7086	-3.76575	-2.2725	-2.07903	-0.657638	-0.769073	1.394	PF01061,PF00005	PTHR19241:SF20,PTHR19241	KOG0061			GO:0005524,GO:0016887,GO:0016020	AT3G21090.1
Glyma.04G168500.1	75.7378	147.181	10.0613	1.20268	1.49083	1.43655	2.22729	2.85957	2.67763	60.6612	62.0003	70.8247	186.368	182.21	347.73	277.268	295.765	180.709	1.62589	19.6495	7.90032	7.54423	2.2279	4.45356	3.66584	1.22606	1.23341	137.357	172.267	184.19	326.182	352.914	362.583	425.394	263.864	228.344	-2.99737	1.78427	-0.342109	1.35174	0.540259	0.283798	PF00657	PTHR22835,PTHR22835:SF39				GO:0016788,GO:0006629	AT1G74460.1
Glyma.04G115600.1	201.579	117.745	176.073	119.065	55.1607	142.218	100.228	61.4807	73.6349	110.572	122.411	61.7187	36.7295	38.4563	11.9563	34.0045	57.7446	46.5463	24.3883	57.8569	30.6137	54.3185	46.7858	122.473	86.1472	50.2684	76.4713	15.7622	17.9615	17.4662	3.17297	9.31172	11.4965	12.7502	13.6343	19.4093	-2.13406	-0.501177	-0.144681	-2.52532	-1.86146	-1.59453	PF06258						AT5G22350.1
[truncated: 3 more columns]

## Sheet: B (14)
	Normalization																																				Log2FoldChange						Annotation
Gene id	Kwangan_Leaf_1_0h	Kwangan_Leaf_2_0h	Kwangan_Leaf_3_0h	Kwangan_Leaf_1_24h	Kwangan_Leaf_2_24h	Kwangan_Leaf_3_24h	Kwangan_Leaf_1_72h	Kwangan_Leaf_2_72h	Kwangan_Leaf_3_72h	Kwangan_Root1_0h	Kwangan_Root2_0h	Kwangan_Root3_0h	Kwangan_Root1_24h	Kwangan_Root2_24h	Kwangan_Root3_24h	Kwangan_Root1_72h	Kwangan_Root2_72h	Kwangan_Root3_72h	KA_1285_Leaf_1_0h	KA_1285_Leaf_2_0h	KA_1285_Leaf_3_0h	KA_1285_Leaf_1_24h	KA_1285_Leaf_2_24h	KA_1285_Leaf_3_24h	KA_1285_Leaf_1_72h	KA_1285_Leaf_2_72h	KA_1285_Leaf_3_72h	KA_1285_Root1_0h	KA_1285_Root2_0h	KA_1285_Root3_0h	KA_1285_Root1_24h	KA_1285_Root2_24h	KA_1285_Root3_24h	KA_1285_Root1_72h	KA_1285_Root2_72h	KA_1285_Root3_72h	KA_1285_Leaf_0h_vs_Kwangan_Leaf_0h	KA_1285_Leaf_24h_vs_Kwangan_Leaf_24h	KA_1285_Leaf_72h_vs_Kwangan_Leaf_72h	KA_1285_Root_0h_vs_Kwangan_Root_0h	KA_1285_Root_24h_vs_Kwangan_Root_24h	KA_1285_Root_72h_vs_Kwangan_Root_72h	Pfam	Panther	KOG	ec	KO	GO	Best-hit-arabi-name
Glyma.20G172600.1	979.931	941.959	729.445	489.489	402.524	203.99	60.1367	35.7446	80.329	1.53573	4.76925	14.1649	1.36035	0.915626	1.99272	0.87191	1.40841	0.912673	169.092	426.831	236.022	48.2831	22.279	67.9168	1.83292	22.069	54.27	4.50349	2.4493	0.79392	0.634595	0.931172	0.884349	1.15911	0.802019	1.14172	-1.67216	-2.98451	-1.17258	-1.40185	-0.800947	-0.0413136	PF00394,PF07731,PF07732	PTHR11709,PTHR11709:SF9	KOG1263			GO:0016491,GO:0055114,GO:0005507	AT5G48100.1
Glyma.13G203900.1	143.319	140.64	132.055	182.807	100.631	112.051	2.22729	18.5872	30.7928	11.518	4.76925	4.04712	7.48193	2.74688	1.99272	0.87191	9.85884	4.56336	41.4601	77.5064	38.514	12.0708	24.5069	6.68034	29.3267	14.7127	27.135	6.00466	3.26573	3.9696	2.53838	3.72469	4.42174	1.15911	5.61413	1.14172	-1.40146	-3.1926	0.463784	-0.619015	-0.193864	-0.950322	PF01370	PTHR10366,PTHR10366:SF9	KOG1502			GO:0016491,GO:0008152,GO:0003854,GO:0016616,GO:0006694,GO:0055114,GO:0003824,GO:0050662,GO:0044237	AT2G45400.1
Glyma.13G056600.1	227.214	256.204	252.791	513.543	658.947	630.644	665.959	639.113	827.389	320.199	291.719	220.568	932.52	931.192	1302.24	1232.01	618.29	1158.18	73.165	78.598	52.3396	125.234	128.475	67.9168	887.133	143.449	588.336	189.147	231.051	204.831	1580.14	1376.27	1977.4	1375.86	988.889	1383.77	-1.85082	-2.48705	-0.39749	-0.413505	0.640062	0.317285	PF00201	PTHR11926,PTHR11926:SF15	KOG1192			GO:0016758,GO:0008152	AT3G02100.1
Glyma.04G104100.1	525.504	527.671	526.961	374.032	354.072	314.604	233.865	471.828	317.3	0.767864	0.794875	2.02356	2.04053	0.915626	0.996362	0.87191	1.40841	0.912673	65.0355	320.942	95.7913	30.9314	20.7937	71.2569	3.66584	104.215	320.686	0.750582	0.816433	0.79392	0.634595	1.86234	0.884349	1.15911	0.802019	1.14172	-1.71364	-3.08382	-1.2552	-0.603138	-0.225198	-0.0413136	PF05742	PTHR17985	KOG2342				AT4G38260.1
Glyma.11G064800.1	6.99118	17.4437	11.319	57.7285	78.2686	61.7715	265.047	274.518	425.744	97.5187	74.7183	273.181	271.39	320.469	367.658	332.198	468.999	376.934	8.94238	7.64148	7.90032	12.8252	9.65422	7.79373	174.127	36.7817	277.517	137.357	100.421	105.591	275.414	216.963	328.093	221.39	471.587	351.65	-0.546249	-2.7077	-0.982852	-0.375399	-0.225856	-0.173512	PF00046	PTHR24326:SF219,PTHR24326	KOG0483			GO:0003700,GO:0043565,GO:0006355	AT4G36740.1
Glyma.10G071000.1	65.2511	82.8575	66.6562	95.0115	68.5782	38.7868	53.4549	32.885	48.1974	427.7	395.053	994.581	1640.58	1331.32	1976.78	1713.3	1698.54	1159.09	24.3883	56.7653	30.6137	13.5796	6.68369	13.3607	34.8255	13.4866	39.4691	982.512	911.956	623.227	2895.02	2041.13	3009.44	1355	826.881	1572.15	-0.942259	-2.58948	-0.616023	0.47028	0.683109	-0.284049	PF00149	PTHR22953	KOG1378			GO:0016787	AT3G52820.1
Glyma.13G230100.1	477.731	476.431	399.937	393.275	265.368	172.386	106.91	85.787	141.915	13.8215	4.76925	11.1296	2.04053	0.915626	2.98909	3.48764	1.40841	0.912673	77.2297	235.794	78.0156	14.334	14.11	33.4017	9.16459	25.7472	83.8718	23.268	19.5944	14.2906	1.26919	0.931172	0.884349	1.15911	0.802019	1.14172	-1.79195	-3.74815	-1.49415	0.943376	-0.9466	-0.904626	PF03005	PTHR13533,PTHR13533:SF3					AT5G15890.1
Glyma.15G239300.1	861.081	841.658	921.868	588.109	415.196	301.675	184.865	72.9189	81.6678	0.767864	0.794875	1.01178	0.680175	0.915626	0.996362	0.87191	1.40841	0.912673	362.573	362.424	344.651	127.498	75.7485	91.2979	1.83292	42.912	35.7688	0.750582	0.816433	0.79392	0.634595	0.931172	0.884349	1.15911	0.802019	1.14172	-1.29496	-2.14747	-2.0759	-0.124945	-0.0813071	-0.0413136
Glyma.20G045800.1	489.383	451.355	454.017	157.551	131.193	83.3197	11.1364	42.8935	34.8092	0.767864	0.794875	1.01178	0.680175	0.915626	3.98545	0.87191	1.40841	0.912673	106.496	221.603	152.081	12.8252	21.5363	14.4741	1.83292	15.9387	11.1007	0.750582	2.4493	0.79392	0.634595	0.931172	0.884349	1.15911	1.60404	2.28344	-1.53837	-2.92954	-1.62151	0.633459	-1.18774	0.660401	PF02458					GO:0016747	AT2G19070.1
Glyma.20G188600.1	736.405	832.936	747.053	580.893	395.815	387.868	169.274	81.4976	123.171	3.83932	6.359	3.03534	4.08105	4.57813	4.98181	5.23146	1.40841	1.82535	197.545	516.345	230.097	63.3716	101.741	70.1435	87.9801	63.755	133.208	8.2564	4.8986	5.55744	6.34595	3.72469	5.30609	1.15911	8.02019	3.42516	-1.29504	-2.53615	-0.392143	0.499786	0.1728	0.574316	PF00535	PTHR10587:SF34,PTHR10587				GO:0016757	AT5G03760.1
Glyma.U040400.1	287.804	312.896	193.68	86.5927	97.6494	74.7004	89.0915	67.1998	57.5691	0.767864	2.38463	1.01178	0.680175	0.915626	0.996362	0.87191	1.40841	0.912673	28.453	96.0643	47.4019	7.54423	5.94106	17.8142	12.8304	12.2606	32.0686	2.25175	0.816433	0.79392	1.26919	1.86234	0.884349	1.15911	1.60404	1.14172	-2.2081	-3.04842	-1.9036	-0.108678	0.63156	0.290367	PF05199,PF00732	PTHR11552,PTHR11552:SF31	KOG1238			GO:0016614,GO:0050660,GO:0055114	AT3G56060.1
Glyma.02G130000.1	475.401	505.867	403.71	162.361	135.666	43.0964	11.1364	10.0085	21.4211	121.322	78.6927	71.8365	104.747	32.0469	11.9563	0.87191	2.81681	2.73802	71.5391	242.344	78.0156	9.05308	11.1395	41.1954	9.16459	22.069	23.4348	90.0699	115.117	142.112	4.44216	8.38054	7.07479	1.15911	8.02019	1.14172	-1.82131	-2.47427	0.361006	0.353358	-2.90223	0.683427
Glyma.10G219100.1	319.264	273.648	286.747	134.7	91.686	47.406	2.22729	2.85957	6.69408	3.07145	2.38463	2.02356	6.12158	0.915626	2.98909	1.74382	1.40841	1.82535	56.0931	160.471	68.1402	7.54423	5.94106	20.041	1.83292	3.67817	3.70022	3.00233	1.63287	0.79392	8.88433	9.31172	14.1496	3.47733	3.20808	2.28344	-1.62748	-3.02971	-0.354975	-0.462252	1.68978	0.849481	PF00394,PF07731,PF07732	PTHR11709,PTHR11709:SF9	KOG1263			GO:0016491,GO:0055114,GO:0005507	AT5G48100.1
Glyma.12G193400.1	463.749	692.296	535.765	624.189	349.6	274.38	26.7274	20.017	21.4211	5.37505	3.1795	3.03534	7.48193	1.83125	1.99272	0.87191	1.40841	0.912673	237.38	300.201	259.723	52.0552	40.8448	23.3812	1.83292	8.5824	7.40045	3.00233	3.26573	4.76352	2.53838	0.931172	1.7687	1.15911	0.802019	1.14172	-1.08537	-3.42412	-1.93589	-0.0712271	-1.10992	-0.0413136	PF00107	PTHR11695:SF5,PTHR11695	KOG1196			GO:0008270,GO:0016491,GO:0055114	AT1G65560.1
[truncated: 3 more columns]

## Sheet: C (5)
	Normalization																																				Log2FoldChange						Annotation
Gene id	Kwangan_Leaf_1_0h	Kwangan_Leaf_2_0h	Kwangan_Leaf_3_0h	Kwangan_Leaf_1_24h	Kwangan_Leaf_2_24h	Kwangan_Leaf_3_24h	Kwangan_Leaf_1_72h	Kwangan_Leaf_2_72h	Kwangan_Leaf_3_72h	Kwangan_Root1_0h	Kwangan_Root2_0h	Kwangan_Root3_0h	Kwangan_Root1_24h	Kwangan_Root2_24h	Kwangan_Root3_24h	Kwangan_Root1_72h	Kwangan_Root2_72h	Kwangan_Root3_72h	KA_1285_Leaf_1_0h	KA_1285_Leaf_2_0h	KA_1285_Leaf_3_0h	KA_1285_Leaf_1_24h	KA_1285_Leaf_2_24h	KA_1285_Leaf_3_24h	KA_1285_Leaf_1_72h	KA_1285_Leaf_2_72h	KA_1285_Leaf_3_72h	KA_1285_Root1_0h	KA_1285_Root2_0h	KA_1285_Root3_0h	KA_1285_Root1_24h	KA_1285_Root2_24h	KA_1285_Root3_24h	KA_1285_Root1_72h	KA_1285_Root2_72h	KA_1285_Root3_72h	KA_1285_Leaf_0h_vs_Kwangan_Leaf_0h	KA_1285_Leaf_24h_vs_Kwangan_Leaf_24h	KA_1285_Leaf_72h_vs_Kwangan_Leaf_72h	KA_1285_Root_0h_vs_Kwangan_Root_0h	KA_1285_Root_24h_vs_Kwangan_Root_24h	KA_1285_Root_72h_vs_Kwangan_Root_72h	Pfam	Panther	KOG	ec	KO	GO	Best-hit-arabi-name
Glyma.03G037100.1	121.181	125.376	95.5825	103.43	117.03	96.2486	151.455	391.761	571.675	126.698	108.898	104.213	114.269	100.719	105.614	121.196	125.348	152.416	63.4096	41.4823	63.2025	35.4579	37.1316	20.041	5.49876	40.4599	9.86727	121.594	127.364	130.997	125.65	134.089	150.339	130.979	119.501	133.581	-1.02531	-1.7736	-4.31982	0.161104	0.355111	-0.0549063	PF00560,PF00931	PTHR23155,PTHR23155:SF236	KOG4658			GO:0005515,GO:0043531	AT3G14460.1
Glyma.13G098600.1	1247.93	1186.17	1048.89	1111.27	781.94	867.674	213.82	783.521	661.375	2072.46	1733.62	1552.07	1848.72	1757.09	10.96	2359.39	928.14	2623.93	140.639	137.547	132.33	73.9335	93.5717	77.9373	18.3292	31.8775	12.3341	2.25175	2.4493	0.79392	22.2108	10.2429	15.0339	1.15911	0.802019	1.14172	-3.08481	-3.49168	-4.72913	-9.92941	-6.251	-10.8957	PF00626,PF02209	PTHR11977:SF9,PTHR11977	KOG0443			GO:0003779,GO:0007010	AT4G30160.1
Glyma.03G043600.1	391.506	734.815	699.261	584.501	640.311	632.081	229.411	534.739	870.231	598.934	792.491	630.34	1373.27	612.554	469.286	728.045	12.6757	607.84	269.897	287.101	190.595	178.798	144.813	84.6176	86.1472	109.119	133.208	439.841	509.454	496.994	986.795	916.273	1033.8	379.029	406.624	417.87	-1.28803	-2.18544	-2.31489	-0.483258	0.25849	-0.164157	PF00560,PF00931	PTHR23155,PTHR23155:SF236	KOG4658			GO:0005515,GO:0043531	AT3G14470.1
Glyma.03G038800.1	152.641	172.256	153.435	181.604	162.5	172.386	102.455	258.791	397.629	290.252	303.642	282.287	348.25	257.291	370.647	325.223	66.1951	285.667	115.438	130.997	145.168	83.741	76.4911	74.5971	12.8304	68.6592	40.7025	448.098	451.488	435.862	461.35	514.007	483.739	448.576	364.117	417.87	-0.288621	-1.13713	-2.63471	0.608021	0.579845	0.86191	PF00931	PTHR23155,PTHR23155:SF236	KOG4658			GO:0043531	AT3G14460.1
Glyma.03G037400.1	53.5991	80.677	62.8832	64.9445	56.6515	80.4466	55.6822	150.127	179.401	80.6257	89.8209	64.754	72.0986	94.3095	98.6398	109.861	45.069	102.219	53.6543	50.2154	74.0655	35.4579	36.389	17.8142	16.4963	44.1381	17.2677	123.846	115.934	142.906	142.149	154.574	152.992	122.866	101.054	106.18	-0.14801	-1.17211	-2.30592	0.702267	0.762761	0.360299	PF00931	PTHR23155,PTHR23155:SF236	KOG4658			GO:0043531	AT3G14460.1
[truncated: 2 more columns]

## Sheet: AB (6)
	Normalization																																				Log2FoldChange						Annotation
Gene id	Kwangan_Leaf_1_0h	Kwangan_Leaf_2_0h	Kwangan_Leaf_3_0h	Kwangan_Leaf_1_24h	Kwangan_Leaf_2_24h	Kwangan_Leaf_3_24h	Kwangan_Leaf_1_72h	Kwangan_Leaf_2_72h	Kwangan_Leaf_3_72h	Kwangan_Root1_0h	Kwangan_Root2_0h	Kwangan_Root3_0h	Kwangan_Root1_24h	Kwangan_Root2_24h	Kwangan_Root3_24h	Kwangan_Root1_72h	Kwangan_Root2_72h	Kwangan_Root3_72h	KA_1285_Leaf_1_0h	KA_1285_Leaf_2_0h	KA_1285_Leaf_3_0h	KA_1285_Leaf_1_24h	KA_1285_Leaf_2_24h	KA_1285_Leaf_3_24h	KA_1285_Leaf_1_72h	KA_1285_Leaf_2_72h	KA_1285_Leaf_3_72h	KA_1285_Root1_0h	KA_1285_Root2_0h	KA_1285_Root3_0h	KA_1285_Root1_24h	KA_1285_Root2_24h	KA_1285_Root3_24h	KA_1285_Root1_72h	KA_1285_Root2_72h	KA_1285_Root3_72h	KA_1285_Leaf_0h_vs_Kwangan_Leaf_0h	KA_1285_Leaf_24h_vs_Kwangan_Leaf_24h	KA_1285_Leaf_72h_vs_Kwangan_Leaf_72h	KA_1285_Root_0h_vs_Kwangan_Root_0h	KA_1285_Root_24h_vs_Kwangan_Root_24h	KA_1285_Root_72h_vs_Kwangan_Root_72h	Pfam	Panther	KOG	ec	KO	GO	Best-hit-arabi-name
Glyma.03G044100.1	335.577	249.663	203.742	244.143	191.572	241.34	66.8186	147.268	127.188	1342.23	1140.65	1357.81	865.183	972.395	492.203	973.052	1288.69	837.833	59.3449	45.8489	58.2648	30.9314	25.9921	110.226	9.16459	44.1381	24.6682	610.223	613.958	547.011	343.95	395.748	335.168	581.873	412.238	599.403	-2.27107	-2.01814	-2.12992	-1.11664	-1.11604	-0.959859	PF00481	PTHR13832,PTHR13832:SF94				GO:0003824	AT1G79630.2
Glyma.04G106300.1	65.2511	89.3989	83.0058	76.9713	74.5415	96.2486	20.0456	37.1744	40.1645	56.8219	78.6927	42.4948	96.5849	38.4563	12.9527	54.0584	52.111	41.0703	14.633	10.9164	11.8505	7.54423	12.6247	15.5875	7.33167	23.2951	12.3341	10.5082	10.6136	10.321	6.98054	15.8299	15.9183	15.0684	9.62423	22.8344	-2.66777	-2.79268	-1.18067	-2.50115	-1.93406	-1.63135	PF00400	PTHR22848				GO:0005515	AT1G73720.1
Glyma.20G125900.1	262.169	245.302	181.104	197.239	143.865	139.345	202.683	125.821	187.434	33.786	48.4874	49.5773	29.9277	29.3	14.9454	34.8764	66.1951	37.4196	48.7766	37.1157	45.4268	30.1769	14.8526	40.082	27.4938	51.4944	34.5354	24.0186	15.5122	11.1149	12.6919	10.2429	12.3809	16.2275	21.6545	15.9841	-2.39054	-2.49696	-2.18421	-1.38039	-1.07059	-1.36234	PF01535	PTHR24015					AT1G71060.1
Glyma.04G149400.1	151.476	114.474	91.8095	63.7419	38.0162	66.0812	2.22729	12.868	6.69408	141.287	129.565	130.52	90.4633	117.2	0.996362	105.501	87.3212	107.695	1.62589	1.09164	0.98754	0.754423	0.742632	1.11339	1.83292	1.22606	2.46682	0.750582	0.816433	0.79392	0.634595	0.931172	0.884349	1.15911	0.802019	1.14172	-6.59335	-6.00664	-1.97937	-7.40944	-6.41216	-6.59771	PF04832	PTHR11220,PTHR11220:SF1					AT5G20140.2
Glyma.17G132600.1	618.72	524.401	394.907	298.264	325.001	153.711	104.682	178.723	145.931	396.218	317.155	421.913	282.953	185.872	101.629	65.3933	216.895	71.1885	84.5462	243.436	91.8412	37.7212	30.4479	77.9373	25.6609	80.9198	148.009	425.58	361.68	389.815	116.765	100.567	100.816	31.296	96.2423	22.8344	-1.87323	-2.41085	-0.753935	0.0521507	-0.842414	-1.23307	PF03791,PF03790,PF00046,PF03789	PTHR11850,PTHR11850:SF15	KOG0773			GO:0003700,GO:0043565,GO:0006355,GO:0003677,GO:0005634	AT1G62990.1
Glyma.08G117500.1	540.652	755.53	538.28	418.532	359.29	186.751	40.0912	87.2168	105.767	100.59	144.667	139.626	146.238	99.8033	51.8108	40.9798	70.4203	53.8477	98.3662	237.977	90.8537	18.1062	24.5069	46.7624	14.6633	42.912	25.9016	127.599	106.136	142.112	65.9979	69.8379	51.2922	1.15911	95.4402	4.56688	-2.10238	-3.43194	-1.48134	-0.0342753	-0.670569	-0.707903	PF03552	PTHR13301:SF23,PTHR13301		2.4.1.12	K10999	GO:0016760,GO:0030244,GO:0016020	AT4G18780.1
[truncated: 3 more columns]

## Sheet: AC (1)
	Normalization																																				Log2FoldChange						Annotation
Gene id	Kwangan_Leaf_1_0h	Kwangan_Leaf_2_0h	Kwangan_Leaf_3_0h	Kwangan_Leaf_1_24h	Kwangan_Leaf_2_24h	Kwangan_Leaf_3_24h	Kwangan_Leaf_1_72h	Kwangan_Leaf_2_72h	Kwangan_Leaf_3_72h	Kwangan_Root1_0h	Kwangan_Root2_0h	Kwangan_Root3_0h	Kwangan_Root1_24h	Kwangan_Root2_24h	Kwangan_Root3_24h	Kwangan_Root1_72h	Kwangan_Root2_72h	Kwangan_Root3_72h	KA_1285_Leaf_1_0h	KA_1285_Leaf_2_0h	KA_1285_Leaf_3_0h	KA_1285_Leaf_1_24h	KA_1285_Leaf_2_24h	KA_1285_Leaf_3_24h	KA_1285_Leaf_1_72h	KA_1285_Leaf_2_72h	KA_1285_Leaf_3_72h	KA_1285_Root1_0h	KA_1285_Root2_0h	KA_1285_Root3_0h	KA_1285_Root1_24h	KA_1285_Root2_24h	KA_1285_Root3_24h	KA_1285_Root1_72h	KA_1285_Root2_72h	KA_1285_Root3_72h	KA_1285_Leaf_0h_vs_Kwangan_Leaf_0h	KA_1285_Leaf_24h_vs_Kwangan_Leaf_24h	KA_1285_Leaf_72h_vs_Kwangan_Leaf_72h	KA_1285_Root_0h_vs_Kwangan_Root_0h	KA_1285_Root_24h_vs_Kwangan_Root_24h	KA_1285_Root_72h_vs_Kwangan_Root_72h	Pfam	Panther	KOG	ec	KO	GO	Best-hit-arabi-name
Glyma.17G210100.1	115.355	94.85	84.2635	99.8222	64.1057	89.0659	95.7733	341.718	461.892	73.7149	100.154	59.6951	111.549	92.4782	0.996362	134.274	187.318	132.338	0.812944	1.09164	0.98754	36.9667	5.94106	1.11339	1.83292	1.22606	1.23341	0.750582	0.816433	0.79392	44.4216	1.86234	0.884349	1.15911	0.802019	1.14172	-6.66984	-2.52283	-7.71101	-6.62832	-2.1199	-7.19273							AT4G17310.1
[truncated: 3 more columns]

## Sheet: BC (2)
	Normalization																																				Log2FoldChange						Annotation
Gene id	Kwangan_Leaf_1_0h	Kwangan_Leaf_2_0h	Kwangan_Leaf_3_0h	Kwangan_Leaf_1_24h	Kwangan_Leaf_2_24h	Kwangan_Leaf_3_24h	Kwangan_Leaf_1_72h	Kwangan_Leaf_2_72h	Kwangan_Leaf_3_72h	Kwangan_Root1_0h	Kwangan_Root2_0h	Kwangan_Root3_0h	Kwangan_Root1_24h	Kwangan_Root2_24h	Kwangan_Root3_24h	Kwangan_Root1_72h	Kwangan_Root2_72h	Kwangan_Root3_72h	KA_1285_Leaf_1_0h	KA_1285_Leaf_2_0h	KA_1285_Leaf_3_0h	KA_1285_Leaf_1_24h	KA_1285_Leaf_2_24h	KA_1285_Leaf_3_24h	KA_1285_Leaf_1_72h	KA_1285_Leaf_2_72h	KA_1285_Leaf_3_72h	KA_1285_Root1_0h	KA_1285_Root2_0h	KA_1285_Root3_0h	KA_1285_Root1_24h	KA_1285_Root2_24h	KA_1285_Root3_24h	KA_1285_Root1_72h	KA_1285_Root2_72h	KA_1285_Root3_72h	KA_1285_Leaf_0h_vs_Kwangan_Leaf_0h	KA_1285_Leaf_24h_vs_Kwangan_Leaf_24h	KA_1285_Leaf_72h_vs_Kwangan_Leaf_72h	KA_1285_Root_0h_vs_Kwangan_Root_0h	KA_1285_Root_24h_vs_Kwangan_Root_24h	KA_1285_Root_72h_vs_Kwangan_Root_72h	Pfam	Panther	KOG	ec	KO	GO	Best-hit-arabi-name
Glyma.03G030300.1	99.0418	76.3161	57.8526	168.375	131.938	160.893	26.7274	64.3402	92.3784	0.767864	0.794875	1.01178	0.680175	0.915626	0.996362	0.87191	1.40841	0.912673	23.5754	53.4903	43.4517	6.78981	6.68369	20.041	1.83292	8.5824	7.40045	1.50116	0.816433	1.58784	0.634595	1.86234	0.884349	1.15911	0.802019	2.28344	-0.95239	-3.78255	-3.36413	0.601181	0.383416	0.410711	PF00067	PTHR24298:SF44,PTHR24298	KOG0156			GO:0005506,GO:0009055,GO:0016705,GO:0020037,GO:0055114	AT4G31500.1
Glyma.12G213900.1	313.438	316.167	251.533	205.658	124.484	221.228	95.7733	152.987	113.799	0.767864	0.794875	1.01178	0.680175	0.915626	0.996362	0.87191	1.40841	0.912673	65.8485	111.347	84.9284	12.0708	20.0511	60.123	7.33167	18.3909	27.135	0.750582	0.816433	0.79392	0.634595	0.931172	0.884349	1.15911	0.802019	1.14172	-1.74912	-2.57948	-2.77804	-0.124945	-0.0813071	-0.0413136	PF00249	PTHR10641				GO:0003682	AT3G01140.1
[truncated: 3 more columns]

## Sheet: ABC (8)
	Normalization																																				Log2FoldChange						Annotation
Gene id	Kwangan_Leaf_1_0h	Kwangan_Leaf_2_0h	Kwangan_Leaf_3_0h	Kwangan_Leaf_1_24h	Kwangan_Leaf_2_24h	Kwangan_Leaf_3_24h	Kwangan_Leaf_1_72h	Kwangan_Leaf_2_72h	Kwangan_Leaf_3_72h	Kwangan_Root1_0h	Kwangan_Root2_0h	Kwangan_Root3_0h	Kwangan_Root1_24h	Kwangan_Root2_24h	Kwangan_Root3_24h	Kwangan_Root1_72h	Kwangan_Root2_72h	Kwangan_Root3_72h	KA_1285_Leaf_1_0h	KA_1285_Leaf_2_0h	KA_1285_Leaf_3_0h	KA_1285_Leaf_1_24h	KA_1285_Leaf_2_24h	KA_1285_Leaf_3_24h	KA_1285_Leaf_1_72h	KA_1285_Leaf_2_72h	KA_1285_Leaf_3_72h	KA_1285_Root1_0h	KA_1285_Root2_0h	KA_1285_Root3_0h	KA_1285_Root1_24h	KA_1285_Root2_24h	KA_1285_Root3_24h	KA_1285_Root1_72h	KA_1285_Root2_72h	KA_1285_Root3_72h	KA_1285_Leaf_0h_vs_Kwangan_Leaf_0h	KA_1285_Leaf_24h_vs_Kwangan_Leaf_24h	KA_1285_Leaf_72h_vs_Kwangan_Leaf_72h	KA_1285_Root_0h_vs_Kwangan_Root_0h	KA_1285_Root_24h_vs_Kwangan_Root_24h	KA_1285_Root_72h_vs_Kwangan_Root_72h	Pfam	Panther	KOG	ec	KO	GO	Best-hit-arabi-name
Glyma.17G209900.1	492.879	919.064	231.41	268.197	311.583	272.944	628.095	822.125	740.366	27.6431	45.3079	30.3534	112.909	121.778	0.996362	645.214	199.994	379.672	0.812944	2.18328	0.98754	0.754423	0.742632	1.11339	5.49876	2.45212	2.46682	1.50116	0.816433	0.79392	0.634595	0.931172	0.884349	1.15911	1.60404	1.14172	-8.68829	-8.35164	-7.71614	-5.05314	-6.58786	-8.29315	PF00724	PTHR22893:SF13,PTHR22893	KOG0134			GO:0010181,GO:0016491,GO:0055114	AT1G76680.1
Glyma.04G195400.1	157.302	178.798	191.165	283.832	258.659	356.264	380.866	626.245	741.704	220.377	232.104	219.557	390.421	305.819	39.8545	476.935	554.912	466.376	39.0213	48.0321	22.7134	38.4756	40.8448	38.9686	18.3292	39.2338	30.8352	41.282	40.0052	42.0778	55.2097	49.3521	36.2583	27.8186	32.0808	39.9602	-2.26408	-2.92561	-4.30622	-2.44561	-2.38604	-3.90721	PF07258						AT2G27110.1
Glyma.03G054300.1	59.4251	92.6696	75.4599	135.902	122.248	100.558	354.139	101.515	97.7336	459.95	333.053	370.312	327.844	338.782	0.996362	276.396	263.372	250.072	1.62589	1.09164	0.98754	0.754423	0.742632	1.11339	1.83292	1.22606	1.23341	0.750582	0.816433	0.79392	0.634595	0.931172	0.884349	1.15911	0.802019	1.14172	-5.94057	-7.10237	-7.01037	-8.94467	-8.09004	-7.99182
Glyma.03G054100.1	270.326	522.22	437.667	595.325	626.894	693.852	1300.74	692.015	605.145	698.756	654.977	850.908	1055.63	662.913	0.996362	396.719	308.441	453.598	3.25178	5.4582	0.98754	1.50885	1.48526	1.11339	1.83292	1.22606	1.23341	3.75291	2.4493	3.17568	2.53838	3.72469	2.65305	5.79555	2.40606	4.56688	-6.98708	-8.86567	-9.24135	-7.87706	-7.59139	-6.50385	PF00931,PF01582	PTHR11017:SF130,PTHR11017	KOG4658			GO:0043531,GO:0005515,GO:0007165	AT5G36930.2
Glyma.04G124800.1	186.432	251.843	337.054	264.589	195.299	330.406	89.0915	102.944	167.352	144.358	162.949	46.5419	159.161	98.8876	6.97453	160.432	173.234	168.844	22.7624	32.7492	20.7383	9.8075	13.3674	7.79373	3.66584	6.13029	4.93363	2.25175	4.08217	4.76352	5.71135	4.65586	4.42174	11.5911	7.21817	10.2755	-3.346	-4.67351	-4.60874	-4.99484	-4.16353	-4.11082	PF07690	PTHR24003:SF14,PTHR24003	KOG2615			GO:0022857,GO:0055085,GO:0016021	AT5G13750.1
Glyma.04G094200.1	279.647	227.858	347.115	306.683	237.787	389.304	26.7274	135.829	137.898	6.14291	1.58975	2.02356	0.680175	0.915626	0.996362	1.74382	1.40841	3.65069	0.812944	1.09164	0.98754	0.754423	0.742632	1.11339	1.83292	1.22606	1.23341	0.750582	0.816433	0.79392	0.634595	0.931172	0.884349	1.15911	0.802019	1.14172	-8.20701	-8.48263	-6.12923	-2.04696	-0.0813071	-1.13256	PF00924					GO:0055085,GO:0016020	AT1G58200.1
Glyma.03G135100.1	159.632	85.038	67.9139	277.818	122.248	156.584	77.955	122.961	147.27	0.767864	0.794875	1.01178	0.680175	0.915626	1.99272	0.87191	1.40841	0.912673	0.812944	1.09164	0.98754	0.754423	0.742632	1.11339	1.83292	1.22606	1.23341	0.750582	0.816433	0.79392	0.634595	0.931172	0.884349	1.15911	0.802019	1.14172	-6.75597	-7.73633	-6.34194	-0.124945	-0.550541	-0.0413136	PF00330	PTHR11670,PTHR11670:SF1				GO:0008152	AT4G26970.1
Glyma.03G053500.1	501.035	577.822	597.391	363.208	243.005	275.817	71.2732	100.085	100.411	72.9471	87.4363	78.9189	157.12	65.0095	4.98181	36.6202	12.6757	32.8562	8.12944	8.73312	11.8505	6.78981	2.97053	2.22678	1.83292	1.22606	1.23341	7.50582	8.16433	4.76352	12.0573	4.65586	16.8026	3.47733	2.40606	11.4172	-5.86739	-6.20127	-5.98446	-3.54981	-2.76049	-2.24748	PF01582,PF00931	PTHR11017,PTHR11017:SF20				GO:0043531,GO:0005515,GO:0007165	AT1G27180.1
[truncated: 3 more columns]
