# Supplementary material for: Transcriptome Profiling of a Soybean Mutant with Salt Tolerance Induced by Gamma-ray Irradiation
Source: Plants (Basel). 2024 Jan 16;13(2):254. doi: 10.3390/plants13020254 (PMC10818854; doi:10.3390/plants13020254)
Supplement: Supplementary file 1 [file plants-13-00254-s001.zip › Table S5.xlsx]

## Sheet: A (21)
	Normalization																																				Log2FoldChange						Annotation
Gene id	Kwangan_Leaf_1_0h	Kwangan_Leaf_2_0h	Kwangan_Leaf_3_0h	Kwangan_Leaf_1_24h	Kwangan_Leaf_2_24h	Kwangan_Leaf_3_24h	Kwangan_Leaf_1_72h	Kwangan_Leaf_2_72h	Kwangan_Leaf_3_72h	Kwangan_Root1_0h	Kwangan_Root2_0h	Kwangan_Root3_0h	Kwangan_Root1_24h	Kwangan_Root2_24h	Kwangan_Root3_24h	Kwangan_Root1_72h	Kwangan_Root2_72h	Kwangan_Root3_72h	KA_1285_Leaf_1_0h	KA_1285_Leaf_2_0h	KA_1285_Leaf_3_0h	KA_1285_Leaf_1_24h	KA_1285_Leaf_2_24h	KA_1285_Leaf_3_24h	KA_1285_Leaf_1_72h	KA_1285_Leaf_2_72h	KA_1285_Leaf_3_72h	KA_1285_Root1_0h	KA_1285_Root2_0h	KA_1285_Root3_0h	KA_1285_Root1_24h	KA_1285_Root2_24h	KA_1285_Root3_24h	KA_1285_Root1_72h	KA_1285_Root2_72h	KA_1285_Root3_72h	KA_1285_Leaf_0h_vs_Kwangan_Leaf_0h	KA_1285_Leaf_24h_vs_Kwangan_Leaf_24h	KA_1285_Leaf_72h_vs_Kwangan_Leaf_72h	KA_1285_Root_0h_vs_Kwangan_Root_0h	KA_1285_Root_24h_vs_Kwangan_Root_24h	KA_1285_Root_72h_vs_Kwangan_Root_72h	Pfam	Panther	KOG	ec	KO	GO	Best-hit-arabi-name
Glyma.20G034200.1	5.82599	6.54138	10.0613	13.2294	11.1812	14.3655	20.0456	7.14892	29.454	9.98223	10.3334	15.1767	228.539	336.035	498.181	53.1865	81.6876	29.2055	8.94238	16.3746	15.8006	77.7056	49.0137	33.4017	100.811	20.843	86.3386	177.888	149.407	94.4765	714.554	599.674	423.603	91.5697	97.0443	98.188	0.874411	2.04592	1.87642	3.57088	0.70948	0.805659	PF00036	PTHR10891:SF137,PTHR10891				GO:0005509	AT5G39670.1
Glyma.05G204600.1	3010.87	2145.57	2260.02	1005.44	1402.87	1170.79	694.913	607.658	333.365	140.519	357.694	136.59	459.118	764.548	1759.57	204.899	404.213	196.225	2300.63	2957.25	3393.19	2388.5	1556.56	1010.96	769.826	552.952	860.919	1265.48	794.39	567.653	2887.41	2247.85	1589.17	410.325	1263.18	729.56	0.222147	0.469587	0.416656	2.04932	1.17253	1.57721	PF00314						AT4G11650.1
Glyma.02G127300.1	5.82599	3.27069	2.51533	48.1071	86.4681	56.0253	387.548	440.373	538.204	47.6075	38.9489	53.6244	104.067	137.344	339.759	398.463	340.834	276.54	7.3165	5.4582	8.88786	81.4777	75.0059	152.534	535.212	861.918	648.773	163.627	289.834	256.436	304.605	363.157	295.372	615.488	439.506	432.712	0.899586	0.697138	0.582648	2.34032	0.728777	0.55042	PF00141			1.11.1.7	K00430	GO:0004601,GO:0020037,GO:0006979,GO:0055114	AT1G68850.1
Glyma.20G140200.1	61.7555	41.4288	85.5212	116.66	108.085	70.3908	144.774	54.3318	44.181	11.518	19.8719	17.2003	133.995	270.11	347.73	199.667	143.657	200.788	104.87	112.439	134.305	213.502	165.607	161.441	223.616	74.7895	182.544	108.834	79.194	47.6352	560.982	435.788	339.59	396.416	277.499	377.91	0.897857	0.873051	0.983231	2.27799	0.829822	0.950915	PF07714,PF01657	PTHR24420,PTHR24420:SF430	KOG1187			GO:0004672,GO:0005524,GO:0006468	AT4G05200.1
Glyma.17G149300.1	13.9824	7.63161	6.28832	14.4321	24.5987	14.3655	28.9547	64.3402	99.0724	6.91077	11.9231	18.2121	60.5356	45.7813	584.864	116.836	39.4354	95.8306	176.409	242.344	168.869	251.223	318.589	266.1	709.339	454.867	788.148	170.382	157.572	160.372	770.398	658.338	765.846	522.759	318.401	514.916	4.39643	3.96854	3.34328	3.72046	1.66681	2.42736	PF01214	PTHR11740	KOG3092			GO:0019887,GO:0005956	AT5G47080.1
Glyma.12G231800.1	1882.96	1898.09	2141.8	542.407	271.331	557.38	26.7274	35.7446	44.181	26.8752	55.6413	63.7422	56.4545	62.2626	84.6908	10.4629	36.6186	40.1576	1375.5	1749.9	1304.54	540.167	510.931	318.429	42.1571	109.119	115.94	261.203	224.519	206.419	171.341	233.724	135.305	18.5458	49.7252	42.2437	-0.419005	-0.00167505	1.32509	2.24254	1.40957	0.341191	PF11721,PF07714,PF00560	PTHR24420,PTHR24420:SF696	KOG1187			GO:0004672,GO:0005524,GO:0006468,GO:0005515	AT1G53440.1
Glyma.13G033100.1	8.15638	8.72184	16.3496	48.1071	40.2524	25.8578	73.5005	37.1744	54.8915	1.53573	11.1283	5.05891	6.12158	7.32501	183.331	13.9506	26.7597	8.21405	33.3307	22.9244	15.8006	102.602	106.939	138.06	84.3142	42.912	107.307	87.8181	137.161	43.6656	147.226	193.684	115.85	229.504	85.816	182.675	1.11672	1.60565	0.50238	3.92201	1.21487	3.34751	PF00069	PTHR24420,PTHR24420:SF441	KOG0192			GO:0004672,GO:0005524,GO:0006468	AT4G18250.1
Glyma.16G016600.1	47.7731	50.1506	77.9752	174.388	120.757	226.974	44.5457	60.0509	65.602	69.1077	55.6413	90.0485	337.367	199.607	234.145	94.1663	56.3362	94.0053	64.2226	87.3312	45.4268	153.148	116.593	143.627	18.3292	30.6514	24.6682	456.354	354.332	229.443	424.544	506.557	264.42	38.2506	101.856	78.7787	0.163307	-0.336953	-1.20849	2.27571	0.632616	-0.159703	PF02365					GO:0003677,GO:0006355	AT4G35580.2
Glyma.04G230000.1	52.4339	59.9627	93.0672	525.57	549.371	482.68	285.093	180.153	68.2797	6.14291	11.9231	13.1532	28.5674	74.1657	294.923	64.5214	140.841	66.6251	65.0355	88.4228	96.7789	440.583	294.825	545.561	346.422	128.736	279.984	126.848	118.383	62.7197	242.415	270.971	155.645	159.957	162.008	239.761	0.284413	-0.282108	0.501191	3.3022	0.750553	1.04633
Glyma.08G321400.1	263.335	198.422	280.459	558.042	304.875	452.512	33.4093	48.6126	58.9079	148.966	151.821	133.555	107.468	201.438	497.185	129.043	226.753	128.687	247.135	399.54	303.175	648.804	237.642	428.655	267.606	148.353	328.087	1980.04	1427.13	902.687	464.523	487.934	309.522	267.755	480.409	302.556	0.355861	-0.000359454	2.40041	3.31073	0.646675	1.11686	PF00026	PTHR13683,PTHR13683:SF98	KOG1339			GO:0004190,GO:0006508	AT5G10770.1
Glyma.15G088000.1	33.7907	49.0604	81.7482	376.438	234.806	316.04	4.45457	8.5787	13.3882	329.414	492.028	870.132	1686.15	1817.52	1880.13	510.94	336.609	519.311	93.4886	188.854	89.8661	617.873	258.436	202.637	113.641	30.6514	54.27	3054.87	2613.4	1580.7	2958.48	2716.23	1951.76	375.552	725.827	610.821	1.17715	0.218539	2.90981	2.09941	0.502388	0.324986	PF00012	PTHR19375	KOG0100				AT1G16030.1
Glyma.11G206100.1	92.0506	94.85	132.055	133.497	113.303	169.513	77.955	64.3402	69.6185	91.3758	70.7439	95.1074	224.458	199.607	388.581	193.564	147.883	211.74	446.306	445.389	318.975	267.82	304.479	477.644	106.309	155.709	111.007	382.797	348.617	345.355	611.749	651.82	462.514	363.961	356.096	433.854	1.92438	1.33457	0.815796	2.06559	1.0868	1.06069	PF01657,PF00069	PTHR24420,PTHR24420:SF580	KOG1187			GO:0004672,GO:0005524,GO:0006468	AT1G70520.1
Glyma.13G035900.1	624.546	556.017	625.059	318.709	133.429	386.431	75.7277	100.085	373.53	178.144	74.7183	197.297	267.309	113.538	271.01	105.501	174.642	105.87	573.126	1145.13	674.49	540.922	441.866	120.246	210.786	300.384	461.295	1089.09	1022.17	605.761	695.516	453.481	215.781	207.481	256.646	215.785	0.40617	0.395474	0.82394	2.59352	1.06604	0.816697	PF07645,PF00069	PTHR24420,PTHR24420:SF444	KOG1187			GO:0004672,GO:0005524,GO:0006468,GO:0005509,GO:0030247	AT1G21230.1
Glyma.02G086100.1	147.98	188.61	221.349	583.298	379.416	607.659	220.501	195.88	180.74	819.311	744.798	901.497	1892.25	1324.91	3272.05	426.364	401.396	466.376	425.983	576.386	407.854	1362.49	746.345	743.744	604.863	181.457	526.665	5166.26	4501.81	3040.71	3718.73	4882.13	3337.53	736.035	1261.58	857.432	1.33774	0.861158	1.13675	2.36581	0.879493	1.14152	PF05183	PTHR23079	KOG0988			GO:0003968	AT1G14790.1
Glyma.09G158000.1	51.2687	2.18046	52.8219	90.2008	71.5598	2.87309	73.5005	60.0509	1.33882	0.767864	0.794875	1.01178	78.2201	127.272	0.996362	149.969	21.1261	0.912673	1.62589	65.4984	0.98754	70.1614	2.2279	42.3088	100.811	1.22606	1.23341	80.3123	95.5227	77.8042	0.634595	98.7042	86.6662	162.275	121.105	123.306	-0.641772	-0.521419	-0.385364	6.62233	-0.150721	1.24145	PF01912	PTHR10784				GO:0043022,GO:0042256	AT3G55620.1
Glyma.02G125800.1	39.6167	37.0678	27.6686	45.7017	37.2707	64.6446	13.3637	22.8765	32.1316	41.4646	46.1028	68.8011	245.543	401.044	797.089	124.683	52.111	71.1885	61.7837	81.873	63.2025	275.365	115.108	91.2979	56.8205	42.912	74.0045	496.135	352.699	284.223	1151.79	979.593	798.567	234.14	222.961	254.604	0.987175	1.70649	1.34543	2.8572	1.02113	1.52104
Glyma.13G224000.1	18.6432	22.8948	33.9569	137.105	93.9223	100.558	2.22729	12.868	8.0329	140.519	178.052	260.028	774.72	1138.12	1211.58	438.571	408.438	356.855	35.7695	65.4984	43.4517	278.382	129.961	140.287	43.99	24.5212	30.8352	1423.1	1119.33	762.164	1458.3	1247.77	914.417	369.756	454.745	476.098	0.938809	0.726451	2.10281	2.51384	0.212595	0.111504	PF00012	PTHR19375	KOG0102				AT1G16030.1
Glyma.13G029200.1	6.99118	6.54138	12.5766	52.9178	58.1424	83.3197	24.5002	20.017	17.4046	6.91077	9.5385	13.1532	138.756	285.675	1028.25	195.308	149.291	134.163	53.6543	81.873	38.514	403.616	184.173	148.081	650.686	29.4254	492.13	461.608	431.893	187.365	1755.29	1917.28	1171.76	452.053	822.871	714.717	2.7368	1.92057	4.24268	5.19033	1.73758	2.05513	PF00450	PTHR11802,PTHR11802:SF8	KOG1282			GO:0004185,GO:0006508	AT3G63470.1
Glyma.12G224000.1	37.2863	34.8874	67.9139	109.444	79.7594	94.8121	64.5913	22.8765	45.5198	9.98223	13.5129	30.3534	303.358	510.004	925.62	95.0382	49.2942	61.1491	82.1074	102.614	89.8661	321.384	139.615	119.133	155.798	22.069	160.343	190.648	126.547	93.6826	1194.94	1092.26	977.205	132.139	150.78	223.777	0.970937	1.03041	1.34663	2.93173	0.90858	1.30211	PF11145						AT4G21700.1
Glyma.15G131500.1	27.9647	29.4362	26.411	187.618	180.39	377.812	4.45457	30.0254	8.0329	21.5002	17.4873	30.3534	159.841	103.466	69.7453	32.2607	30.9849	37.4196	25.2013	38.2074	19.7508	115.427	93.5717	129.153	27.4938	9.80846	25.9016	368.536	257.176	180.22	124.381	193.684	83.1288	8.11377	26.4666	18.2675	-0.0112752	-1.14116	0.57211	3.53888	0.268548	-0.929646	PF00035,PF00270	PTHR14950,PTHR14950:SF4				GO:0003676,GO:0005524,GO:0008026,GO:0003677,GO:0016787	AT3G03300.1
Glyma.14G015300.1	62.9207	46.8799	83.0058	258.576	418.923	251.396	140.319	121.532	111.122	8.4465	15.8975	7.08247	55.7744	67.7563	121.556	20.0539	19.7177	22.8168	69.1002	89.5144	78.0156	490.375	424.043	301.729	205.287	64.9811	150.476	204.909	147.774	80.186	199.263	280.283	110.544	20.864	45.7151	28.543	0.295482	0.388731	0.173873	3.78388	1.26764	0.603884	PF00664,PF00005	PTHR24223,PTHR24223:SF20	KOG0054			GO:0005524,GO:0016887,GO:0042626,GO:0006810,GO:0055085,GO:0016021	AT3G13080.1
[truncated: 3 more columns]

## Sheet: C (15)
	Normalization																																				Log2FoldChange						Annotation
Gene id	Kwangan_Leaf_1_0h	Kwangan_Leaf_2_0h	Kwangan_Leaf_3_0h	Kwangan_Leaf_1_24h	Kwangan_Leaf_2_24h	Kwangan_Leaf_3_24h	Kwangan_Leaf_1_72h	Kwangan_Leaf_2_72h	Kwangan_Leaf_3_72h	Kwangan_Root1_0h	Kwangan_Root2_0h	Kwangan_Root3_0h	Kwangan_Root1_24h	Kwangan_Root2_24h	Kwangan_Root3_24h	Kwangan_Root1_72h	Kwangan_Root2_72h	Kwangan_Root3_72h	KA_1285_Leaf_1_0h	KA_1285_Leaf_2_0h	KA_1285_Leaf_3_0h	KA_1285_Leaf_1_24h	KA_1285_Leaf_2_24h	KA_1285_Leaf_3_24h	KA_1285_Leaf_1_72h	KA_1285_Leaf_2_72h	KA_1285_Leaf_3_72h	KA_1285_Root1_0h	KA_1285_Root2_0h	KA_1285_Root3_0h	KA_1285_Root1_24h	KA_1285_Root2_24h	KA_1285_Root3_24h	KA_1285_Root1_72h	KA_1285_Root2_72h	KA_1285_Root3_72h	KA_1285_Leaf_0h_vs_Kwangan_Leaf_0h	KA_1285_Leaf_24h_vs_Kwangan_Leaf_24h	KA_1285_Leaf_72h_vs_Kwangan_Leaf_72h	KA_1285_Root_0h_vs_Kwangan_Root_0h	KA_1285_Root_24h_vs_Kwangan_Root_24h	KA_1285_Root_72h_vs_Kwangan_Root_72h	Pfam	Panther	KOG	ec	KO	GO	Best-hit-arabi-name
Glyma.03G039400.1	1.1652	1.09023	1.25766	1.20268	0.745415	1.43655	2.22729	1.42978	1.33882	0.767864	0.794875	1.01178	0.680175	0.915626	37.8617	0.87191	1.40841	0.912673	16.2589	20.7412	15.8006	12.8252	15.5953	47.8757	3.66584	29.4254	6.16704	36.0279	31.8409	36.5203	19.0378	31.6598	24.7618	63.7511	37.6949	59.3695	3.90974	4.49454	2.97418	5.34152	0.9354	5.65435
Glyma.04G098300.1	1.1652	1.09023	1.25766	1.20268	0.745415	1.43655	2.22729	1.42978	1.33882	0.767864	0.794875	1.01178	0.680175	0.915626	10.96	0.87191	1.40841	0.912673	0.812944	1.09164	2.96262	0.754423	0.742632	1.11339	1.83292	1.22606	1.23341	37.5291	22.8601	37.3143	27.9222	28.8663	15.9183	70.7057	42.507	75.3536	0.470351	-0.374706	-0.218962	5.24603	2.53374	5.88402
Glyma.13G051300.1	2.33039	2.18046	1.25766	2.40535	1.49083	2.87309	6.68186	10.0085	4.01645	0.767864	1.58975	1.01178	2.04053	1.83125	65.7599	0.87191	1.40841	1.82535	39.8343	41.4823	51.3521	52.8096	54.9548	93.5247	20.1621	47.8162	27.135	47.2867	41.6381	49.2231	59.6519	48.4209	45.9861	86.9333	63.3595	109.605	4.52348	4.89412	2.19954	5.35758	1.14567	5.98419							AT1G29530.1
Glyma.13G048100.1	1398.24	1898.09	1920.45	719.201	559.807	663.685	561.276	438.943	720.283	38.3932	53.2566	46.5419	50.333	43.9501	243.112	33.1326	14.0841	27.3802	2980.25	5180.92	2906.33	2436.79	3482.94	1947.32	3291.92	1248.13	2318.81	120.093	137.977	164.342	311.586	224.412	297.141	264.277	284.717	270.588	1.0851	2.01777	1.99514	1.61198	1.30412	3.4577	PF03171	PTHR10209	KOG0143			GO:0016491,GO:0016706,GO:0055114	AT1G14130.1
Glyma.06G184400.1	2.33039	1.09023	2.51533	1.20268	0.745415	1.43655	13.3637	12.868	5.35527	0.767864	0.794875	1.01178	0.680175	0.915626	32.8799	0.87191	1.40841	0.912673	96.7403	96.0643	115.542	37.7212	31.9332	85.731	18.3292	51.4944	29.6018	24.7692	25.3094	37.3143	25.3838	22.3481	30.0679	77.6604	45.7151	45.6688	5.69893	5.5207	1.65428	5.08514	1.17418	5.72635	PF00560,PF00069	PTHR24420,PTHR24420:SF541	KOG1187			GO:0004672,GO:0005524,GO:0006468,GO:0005515	AT2G26730.1
Glyma.04G168100.1	58.2599	45.7897	44.0183	45.7017	38.0162	64.6446	2.22729	10.0085	25.4375	4.60718	3.97438	3.03534	12.9233	4.57813	132.516	4.35955	14.0841	8.21405	57.719	62.2235	48.3894	214.256	205.709	165.895	500.387	194.943	399.624	37.5291	44.0874	45.2535	134.534	111.741	147.686	134.457	73.7857	122.164	0.185051	1.98143	4.86118	3.44905	1.39292	3.63162		PTHR11098					AT2G23420.1
Glyma.13G048200.1	1363.28	1762.9	1755.7	687.931	559.807	637.827	483.321	446.092	728.316	54.5183	76.308	61.7187	71.4184	63.1782	325.81	44.4674	19.7177	46.5463	4328.93	6556.39	4225.68	3280.99	4709.77	2192.26	4644.62	1586.52	3261.13	165.128	181.248	205.625	462.62	319.392	403.263	363.961	386.573	406.453	1.63009	2.4331	2.51754	1.51948	1.36424	3.38524	PF03171	PTHR10209	KOG0143			GO:0016491,GO:0016706,GO:0055114	AT1G14130.1
Glyma.01G021700.1	86.2246	78.4966	86.7788	229.711	249.714	215.482	222.729	280.237	174.046	0.767864	0.794875	3.03534	8.84228	13.7344	264.036	5.23146	2.81681	10.0394	314.609	182.304	288.362	829.866	663.913	1186.87	562.706	695.175	484.729	2.25175	1.63287	7.14528	133.899	79.1496	200.747	219.072	112.283	174.683	1.64264	1.94769	1.364	1.26231	0.529819	4.80617	PF00201	PTHR11926,PTHR11926:SF15	KOG1192			GO:0016758,GO:0008152	AT1G22380.1
Glyma.20G162800.1	633.867	482.972	549.599	895.994	582.169	607.659	198.229	427.505	677.441	69.8756	63.59	80.9425	109.508	146.5	301.898	109.861	142.249	86.7039	834.081	480.321	739.667	833.638	778.279	936.36	214.451	441.381	262.716	84.8158	75.1119	80.186	380.757	187.165	262.652	629.397	392.187	526.333	0.301716	0.288906	-0.504604	0.163358	0.574086	2.19176	PF00249	PTHR12802:SF30,PTHR12802	KOG0724			GO:0003682	AT5G52660.2
Glyma.03G047800.1	10.4868	15.2632	13.8343	14.4321	5.2179	11.4924	2.22729	32.885	18.7434	21.5002	16.6924	8.09425	19.0449	12.8188	70.7417	20.0539	1.40841	21.9041	84.5462	85.1479	98.754	38.4756	34.1611	47.8757	21.995	52.7205	28.3684	63.7995	72.6626	67.4832	82.4973	102.429	81.3601	121.707	85.014	102.755	2.76164	1.95223	0.936647	2.13951	1.37587	2.83517							AT2G38770.1
Glyma.08G179600.1	104.868	76.3161	139.601	935.683	977.239	732.639	378.639	453.241	378.885	0.767864	14.3078	2.02356	7.48193	21.0594	13.9491	15.6944	1.40841	82.1405	339.811	341.683	385.14	1033.56	1059.74	663.58	540.711	248.89	688.242	3.75291	13.0629	15.0845	125.015	7.44937	18.5713	231.822	113.887	171.258	1.73339	0.0594611	0.287573	0.899644	1.82968	2.38103	PF00141					GO:0004601,GO:0020037,GO:0006979,GO:0055114	AT5G64120.1
Glyma.03G030900.1	132.833	91.5793	225.122	414.923	282.512	416.599	209.365	321.701	295.878	3.07145	6.359	2.02356	14.9639	4.57813	21.92	25.2854	9.85884	29.2055	178.848	232.519	205.408	336.473	234.672	537.767	285.935	380.078	284.917	12.0093	25.3094	29.3751	52.0368	12.1052	38.9113	146.048	162.81	188.384	0.456315	-0.00664927	0.201549	2.5417	1.31353	2.94994	PF00067	PTHR24298,PTHR24298:SF44	KOG0156			GO:0005506,GO:0009055,GO:0016705,GO:0020037,GO:0055114	AT4G31500.1
Glyma.17G171500.1	9.32158	9.81207	12.5766	16.8375	20.8716	15.802	11.1364	22.8765	24.0987	4.60718	8.74363	10.1178	16.3242	5.49376	38.8581	6.97528	1.40841	8.21405	133.323	92.7894	91.8412	64.8804	76.4911	43.4222	14.6633	84.598	45.6361	32.275	40.8217	30.9629	78.6898	79.1496	114.965	59.1146	81.8059	101.613	3.32579	1.78801	1.31813	2.1486	2.16867	3.86913							AT1G71810.1
Glyma.17G170900.1	471.905	395.754	329.508	265.792	259.404	211.172	229.411	128.68	214.211	229.591	220.18	177.062	189.089	148.331	371.643	61.9056	52.111	90.3546	922.692	830.738	967.789	818.549	708.471	966.422	548.043	632.646	541.466	631.24	614.774	639.9	416.929	464.655	389.113	304.846	475.597	377.91	1.18463	1.75964	1.58937	1.58911	0.841634	2.50281							AT5G67130.1
Glyma.13G070300.1	82.729	78.4966	108.159	84.1874	142.374	57.4619	53.4549	75.7785	65.602	274.127	426.848	334.9	137.395	160.235	250.087	103.757	54.9278	198.963	125.193	110.256	113.567	264.048	525.784	100.205	111.808	111.571	130.741	313.743	341.269	362.028	464.523	381.78	285.645	797.468	666.478	457.83	0.373625	1.64785	0.861985	-0.0264733	1.04731	2.42583	PF00535	PTHR10587,PTHR10587:SF18				GO:0016757	AT3G28180.1
[truncated: 3 more columns]

## Sheet: AC (17)
	Normalization																																				Log2FoldChange						Annotation
Gene id	Kwangan_Leaf_1_0h	Kwangan_Leaf_2_0h	Kwangan_Leaf_3_0h	Kwangan_Leaf_1_24h	Kwangan_Leaf_2_24h	Kwangan_Leaf_3_24h	Kwangan_Leaf_1_72h	Kwangan_Leaf_2_72h	Kwangan_Leaf_3_72h	Kwangan_Root1_0h	Kwangan_Root2_0h	Kwangan_Root3_0h	Kwangan_Root1_24h	Kwangan_Root2_24h	Kwangan_Root3_24h	Kwangan_Root1_72h	Kwangan_Root2_72h	Kwangan_Root3_72h	KA_1285_Leaf_1_0h	KA_1285_Leaf_2_0h	KA_1285_Leaf_3_0h	KA_1285_Leaf_1_24h	KA_1285_Leaf_2_24h	KA_1285_Leaf_3_24h	KA_1285_Leaf_1_72h	KA_1285_Leaf_2_72h	KA_1285_Leaf_3_72h	KA_1285_Root1_0h	KA_1285_Root2_0h	KA_1285_Root3_0h	KA_1285_Root1_24h	KA_1285_Root2_24h	KA_1285_Root3_24h	KA_1285_Root1_72h	KA_1285_Root2_72h	KA_1285_Root3_72h	KA_1285_Leaf_0h_vs_Kwangan_Leaf_0h	KA_1285_Leaf_24h_vs_Kwangan_Leaf_24h	KA_1285_Leaf_72h_vs_Kwangan_Leaf_72h	KA_1285_Root_0h_vs_Kwangan_Root_0h	KA_1285_Root_24h_vs_Kwangan_Root_24h	KA_1285_Root_72h_vs_Kwangan_Root_72h	Pfam	Panther	KOG	ec	KO	GO	Best-hit-arabi-name
Glyma.04G104700.1	2.33039	1.09023	1.25766	1.20268	0.745415	2.87309	4.45457	2.85957	2.67763	1.53573	0.794875	1.01178	1.36035	0.915626	87.6798	0.87191	1.40841	0.912673	130.884	122.264	130.355	95.8118	137.387	262.76	29.3267	219.464	80.1715	162.876	113.484	122.264	78.0552	77.2872	90.2036	235.299	149.978	213.502	6.35711	6.68469	5.04104	6.89801	1.4487	7.55097		PTHR10992,PTHR10992:SF276					AT1G54570.1
Glyma.03G047700.1	13.9824	15.2632	17.6073	86.5927	53.6699	73.2639	11.1364	37.1744	45.5198	4.60718	19.077	22.2592	47.6123	19.2282	1212.57	20.0539	1.40841	28.2928	570.687	506.521	406.866	638.997	779.021	625.725	78.8155	326.131	167.744	1422.35	1426.31	1535.44	1638.52	1703.11	1628.97	603.897	690.538	610.821	4.98528	3.25873	2.60963	6.57628	1.95794	5.25899	PF01582,PF07725,PF00931	PTHR11017,PTHR11017:SF20	KOG4658			GO:0043531,GO:0005515,GO:0007165	AT5G17680.1
Glyma.17G205900.1	1.1652	4.36092	1.25766	3.60803	1.49083	1.43655	2.22729	1.42978	2.67763	0.767864	0.794875	1.01178	2.04053	1.83125	1364.02	1.74382	1.40841	1.82535	808.066	757.598	734.73	594.486	701.787	1962.91	366.584	1517.86	814.049	990.018	890.729	989.225	975.372	1095.06	1200.06	2509.47	2694.78	2781.23	8.40558	8.96202	8.73466	10.1225	1.25755	10.6477	PF01595	PTHR12064:SF2,PTHR12064					AT1G47330.1
Glyma.04G114500.1	1.1652	1.09023	3.77299	1.20268	0.745415	1.43655	2.22729	1.42978	1.33882	0.767864	0.794875	1.01178	0.680175	0.915626	209.236	0.87191	1.40841	0.912673	260.955	239.069	250.835	228.59	215.363	239.379	201.621	296.706	287.384	150.867	149.407	167.517	231.627	247.692	258.23	209.799	213.337	229.486	6.96062	7.65744	7.29711	7.50542	1.80665	7.6752
Glyma.03G171700.1	1.1652	1.09023	1.25766	1.20268	0.745415	1.43655	2.22729	1.42978	1.33882	0.767864	0.794875	1.01178	1.36035	0.915626	28.8945	0.87191	1.40841	1.82535	0.812944	2.18328	0.98754	0.754423	0.742632	1.11339	3.66584	1.22606	1.23341	1464.39	1345.48	1721.22	15.8649	25.1416	22.9931	48.6826	376.949	108.463	0.18139	-0.374706	0.29404	10.7813	1.03788	7.02334	PF00999					GO:0015299,GO:0006812,GO:0055085,GO:0016021	AT3G53720.1
Glyma.13G043500.1	196.918	403.385	485.458	1043.92	2389.06	1081.72	211.592	503.284	451.181	4.60718	5.56413	3.03534	8.84228	4.57813	234.145	11.3348	4.22522	5.47604	574.751	436.656	508.583	677.472	1351.59	411.954	511.384	560.308	683.308	192.9	230.234	252.467	363.623	346.396	397.073	261.959	265.468	307.123	0.485354	-0.887147	0.589833	5.67683	2.16089	5.31006	PF01061,PF00005,PF00076	PTHR19241,PTHR19241:SF20				GO:0005524,GO:0016887,GO:0003676,GO:0016020	AT1G17840.1
Glyma.04G195500.1	17.478	7.63161	8.80365	33.6749	38.0162	27.2944	40.0912	34.3148	72.2961	16.1251	22.2565	19.2238	25.1665	24.7219	155.432	21.7978	9.85884	17.3408	96.7403	76.4148	99.7415	149.376	158.923	189.276	130.137	208.43	159.11	107.333	111.035	115.912	222.108	167.611	191.019	184.299	179.652	191.809	3.00843	2.32963	1.76232	2.53678	1.50001	3.50369		PTHR13403:SF6,PTHR13403	KOG3132		K13151		AT4G24880.1
Glyma.13G033800.1	8.15638	9.81207	13.8343	30.0669	26.8349	15.802	46.773	20.017	36.1481	3.07145	3.1795	4.04712	4.08105	5.49376	124.545	10.4629	7.04203	4.56336	37.3954	33.8408	32.5888	135.042	106.196	81.2774	87.9801	51.4944	114.707	65.3006	81.6433	38.1082	113.592	141.538	99.0471	121.707	58.5474	149.565	1.70693	2.14926	1.30408	4.16748	1.40095	3.90163	PF00069	PTHR24420,PTHR24420:SF441	KOG1187			GO:0004672,GO:0005524,GO:0006468	AT4G18250.1
Glyma.13G086700.1	2.33039	2.18046	1.25766	1.20268	1.49083	1.43655	2.22729	1.42978	1.33882	1.53573	0.794875	1.01178	0.680175	0.915626	94.6544	1.74382	1.40841	1.82535	251.2	173.571	254.785	109.391	90.6011	185.936	31.1596	163.066	55.5034	72.0559	75.9283	90.5069	75.5168	65.182	75.1696	118.229	101.856	118.739	6.88025	6.54603	5.64348	6.15691	1.16529	6.08895	PF00939	PTHR10283:SF13,PTHR10283				GO:0005215,GO:0006814,GO:0055085,GO:0016020	AT5G64290.1
Glyma.04G114600.1	1.1652	1.09023	3.77299	1.20268	0.745415	1.43655	2.22729	1.42978	1.33882	0.767864	0.794875	1.01178	0.680175	0.915626	339.759	0.87191	1.40841	0.912673	320.3	280.551	303.175	279.891	248.039	604.57	258.441	479.389	346.588	216.168	220.437	243.734	265.895	302.631	256.461	405.689	316.797	368.776	7.22844	8.38629	7.76196	8.0458	1.2731	8.41687
Glyma.13G033000.1	47.7731	33.7971	67.9139	164.767	175.173	140.782	178.183	148.697	156.642	19.9645	38.9489	39.4595	60.5356	44.8657	990.384	74.1124	32.3933	31.0309	202.423	163.746	144.181	605.802	511.674	472.077	571.871	229.273	531.599	479.622	711.113	394.578	1199.38	1077.37	926.797	1204.32	527.728	1101.76	1.77149	1.72535	1.46274	4.01036	1.54771	4.36485	PF00069	PTHR24420,PTHR24420:SF441	KOG1187			GO:0004672,GO:0005524,GO:0006468,GO:0030247	AT5G38260.1
Glyma.20G243800.1	1.1652	1.09023	1.25766	1.20268	0.745415	1.43655	2.22729	1.42978	1.33882	0.767864	0.794875	1.01178	0.680175	0.915626	70.7417	0.87191	1.40841	0.912673	43.086	57.8569	43.4517	32.4402	46.0432	59.0096	21.995	35.5557	25.9016	53.2913	49.8024	51.6048	109.785	99.6354	84.0131	67.2284	60.1514	46.8105	5.36113	5.34421	4.06214	5.90901	2.02022	5.76961							AT2G34860.1
Glyma.04G165200.1	6.99118	14.173	12.5766	6.01338	3.72707	5.74619	2.22729	4.28935	1.33882	2.30359	2.38463	8.09425	4.08105	2.74688	76.7199	3.48764	1.40841	1.82535	77.2297	60.0402	66.1652	58.0906	54.9548	48.9891	5.49876	31.8775	12.3341	73.5571	78.3776	141.318	97.093	129.433	115.85	67.2284	78.5979	89.0542	2.592	3.3872	2.66178	4.51991	2.03491	5.12702
Glyma.03G034900.1	73.4074	95.9403	85.5212	82.9847	95.4131	114.924	64.5913	168.714	239.648	109.805	119.231	88.025	116.99	110.791	543.017	161.303	29.5765	155.154	275.588	245.619	248.86	175.781	170.063	181.482	20.1621	167.97	76.4713	581.701	577.218	589.089	757.706	739.35	766.73	638.67	599.91	590.27	1.59523	0.846212	-0.837869	2.46288	1.55431	2.40195	PF00931,PF00560	PTHR23155:SF236,PTHR23155	KOG4658			GO:0005515,GO:0043531	AT3G14460.1
Glyma.03G039300.1	33.7907	47.9701	38.9876	64.9445	40.2524	47.406	37.8639	62.9105	113.799	61.4291	69.1542	57.6715	73.4589	43.0344	449.359	86.3191	22.5345	61.1491	341.437	325.309	350.577	228.59	210.165	182.596	25.6609	215.786	67.8374	514.899	588.648	558.126	680.286	691.86	688.908	595.783	542.967	584.561	3.0747	2.02563	0.527461	3.14188	1.86488	3.34155	PF00931	PTHR23155,PTHR23155:SF236	KOG4658			GO:0043531	AT3G14460.1
Glyma.04G114700.1	1.1652	1.09023	1.25766	1.20268	0.745415	1.43655	2.22729	1.42978	1.33882	0.767864	0.794875	1.01178	0.680175	0.915626	171.374	0.87191	1.40841	0.912673	142.265	118.989	125.418	130.515	107.682	388.573	113.641	235.403	146.776	96.8251	106.953	118.294	101.535	108.016	99.9314	214.435	157.998	188.384	6.78222	7.53279	6.63293	6.96694	0.839336	7.45648
Glyma.04G180300.1	1.1652	3.27069	2.51533	1.20268	0.745415	1.43655	26.7274	8.5787	1.33882	0.767864	0.794875	1.01178	0.680175	0.915626	204.254	0.87191	1.40841	0.912673	511.342	533.812	563.885	242.924	234.672	676.941	38.4913	409.503	122.107	166.629	192.678	226.267	180.86	150.85	192.788	442.78	303.163	381.335	7.85472	8.4141	3.95953	7.82941	1.34934	8.46372	PF00069	PTHR24420,PTHR24420:SF541	KOG1187			GO:0004672,GO:0005524,GO:0006468	AT2G26730.1
[truncated: 3 more columns]

## Sheet: ABC (4)
	Normalization																																				Log2FoldChange						Annotation
Gene id	Kwangan_Leaf_1_0h	Kwangan_Leaf_2_0h	Kwangan_Leaf_3_0h	Kwangan_Leaf_1_24h	Kwangan_Leaf_2_24h	Kwangan_Leaf_3_24h	Kwangan_Leaf_1_72h	Kwangan_Leaf_2_72h	Kwangan_Leaf_3_72h	Kwangan_Root1_0h	Kwangan_Root2_0h	Kwangan_Root3_0h	Kwangan_Root1_24h	Kwangan_Root2_24h	Kwangan_Root3_24h	Kwangan_Root1_72h	Kwangan_Root2_72h	Kwangan_Root3_72h	KA_1285_Leaf_1_0h	KA_1285_Leaf_2_0h	KA_1285_Leaf_3_0h	KA_1285_Leaf_1_24h	KA_1285_Leaf_2_24h	KA_1285_Leaf_3_24h	KA_1285_Leaf_1_72h	KA_1285_Leaf_2_72h	KA_1285_Leaf_3_72h	KA_1285_Root1_0h	KA_1285_Root2_0h	KA_1285_Root3_0h	KA_1285_Root1_24h	KA_1285_Root2_24h	KA_1285_Root3_24h	KA_1285_Root1_72h	KA_1285_Root2_72h	KA_1285_Root3_72h	KA_1285_Leaf_0h_vs_Kwangan_Leaf_0h	KA_1285_Leaf_24h_vs_Kwangan_Leaf_24h	KA_1285_Leaf_72h_vs_Kwangan_Leaf_72h	KA_1285_Root_0h_vs_Kwangan_Root_0h	KA_1285_Root_24h_vs_Kwangan_Root_24h	KA_1285_Root_72h_vs_Kwangan_Root_72h	Pfam	Panther	KOG	ec	KO	GO	Best-hit-arabi-name
Glyma.04G114400.1	1.1652	1.09023	2.51533	1.20268	0.745415	1.43655	2.22729	1.42978	1.33882	0.767864	0.794875	1.01178	0.680175	0.915626	62.7708	0.87191	1.40841	0.912673	136.575	103.706	90.8537	99.5839	119.564	41.1954	108.142	120.154	141.842	46.5361	53.0682	67.4832	104.708	97.773	100.816	60.2737	67.3696	73.0701	6.11705	6.26527	6.21118	6.02016	2.23635	5.97409
Glyma.04G161300.1	1.1652	4.36092	3.77299	1.20268	0.745415	1.43655	8.90915	1.42978	1.33882	0.767864	0.794875	1.01178	2.04053	0.915626	400.537	0.87191	1.40841	0.912673	967.403	989.025	854.222	477.55	787.933	629.065	408.741	604.446	596.97	382.046	370.661	389.815	574.308	687.205	512.038	631.715	536.551	558.301	8.2396	9.12864	7.1073	8.7937	2.13602	9.07878	PF00687	PTHR23105:SF4,PTHR23105				GO:0003723,GO:0003735,GO:0006412,GO:0015934	AT1G08360.1
Glyma.13G042200.1	1.1652	3.27069	1.25766	1.20268	0.745415	1.43655	2.22729	4.28935	1.33882	0.767864	0.794875	1.01178	0.680175	0.915626	586.857	1.74382	1.40841	2.73802	552.802	770.697	566.848	1021.49	1099.1	1016.52	267.606	311.419	353.988	132.102	146.958	135.76	778.648	685.342	970.131	861.219	514.094	948.77	8.37511	9.85622	6.89206	7.33204	2.0484	8.62412		PTHR10209:SF55,PTHR10209					AT2G44800.1
Glyma.17G206000.1	1.1652	2.18046	1.25766	2.40535	0.745415	1.43655	2.22729	1.42978	1.33882	0.767864	0.794875	1.01178	0.680175	0.915626	194.291	0.87191	1.40841	1.82535	204.049	145.188	179.732	123.725	129.218	102.432	119.14	202.3	170.21	154.62	162.47	173.075	267.799	289.594	358.161	248.05	354.492	312.831	6.84436	6.27555	6.62075	7.57282	2.22463	7.8006							AT5G66055.1
[truncated: 3 more columns]
