# Supplementary material for: Transcriptome Profiling of a Soybean Mutant with Salt Tolerance Induced by Gamma-ray Irradiation
Source: Plants (Basel). 2024 Jan 16;13(2):254. doi: 10.3390/plants13020254 (PMC10818854; doi:10.3390/plants13020254)
Supplement: Supplementary file 1 [file plants-13-00254-s001.zip › Table S6.xlsx]

## Sheet: A (12)
	Normalization																																				Log2FoldChange						Annotation
Gene id	Kwangan_Leaf_1_0h	Kwangan_Leaf_2_0h	Kwangan_Leaf_3_0h	Kwangan_Leaf_1_24h	Kwangan_Leaf_2_24h	Kwangan_Leaf_3_24h	Kwangan_Leaf_1_72h	Kwangan_Leaf_2_72h	Kwangan_Leaf_3_72h	Kwangan_Root1_0h	Kwangan_Root2_0h	Kwangan_Root3_0h	Kwangan_Root1_24h	Kwangan_Root2_24h	Kwangan_Root3_24h	Kwangan_Root1_72h	Kwangan_Root2_72h	Kwangan_Root3_72h	KA_1285_Leaf_1_0h	KA_1285_Leaf_2_0h	KA_1285_Leaf_3_0h	KA_1285_Leaf_1_24h	KA_1285_Leaf_2_24h	KA_1285_Leaf_3_24h	KA_1285_Leaf_1_72h	KA_1285_Leaf_2_72h	KA_1285_Leaf_3_72h	KA_1285_Root1_0h	KA_1285_Root2_0h	KA_1285_Root3_0h	KA_1285_Root1_24h	KA_1285_Root2_24h	KA_1285_Root3_24h	KA_1285_Root1_72h	KA_1285_Root2_72h	KA_1285_Root3_72h	KA_1285_Leaf_0h_vs_Kwangan_Leaf_0h	KA_1285_Leaf_24h_vs_Kwangan_Leaf_24h	KA_1285_Leaf_72h_vs_Kwangan_Leaf_72h	KA_1285_Root_0h_vs_Kwangan_Root_0h	KA_1285_Root_24h_vs_Kwangan_Root_24h	KA_1285_Root_72h_vs_Kwangan_Root_72h	Pfam	Panther	KOG	ec	KO	GO	Best-hit-arabi-name
Glyma.15G080200.1	8338.15	9304.03	7374.94	4277.92	3973.81	4497.83	1022.32	1659.98	2083.2	103.662	126.385	1561.18	108.828	96.1408	58.7853	99.3978	101.405	62.0617	8044.08	7126.22	8477.04	3444.7	3950.06	3484.91	1699.12	1745.91	1240.81	105.082	50.6189	121.47	62.1903	82.8743	63.6731	90.4106	107.471	105.038	-0.0812377	-0.228813	-0.0243235	-2.6921	-0.337503	0.204613	PF01078			6.6.1.1	K03405	GO:0016851,GO:0015979,GO:0015995	AT4G18480.1
Glyma.18G124300.1	1.1652	1.09023	1.25766	2.40535	2.23624	11.4924	4.45457	1.42978	2.67763	60.6612	58.8208	31.3652	231.94	263.7	401.534	265.933	263.372	218.129	0.812944	3.27492	0.98754	0.754423	0.742632	1.11339	12.8304	1.22606	22.2013	6.75524	22.8601	1.58784	398.526	393.886	496.12	348.892	210.129	313.973	0.530781	-2.62773	2.08227	-2.27332	0.522267	0.224027							AT1G19530.1
Glyma.13G032600.1	27.9647	43.6092	72.9445	122.673	153.555	122.106	276.184	101.515	133.882	618.13	868.799	896.438	801.927	835.051	256.065	877.142	860.536	640.696	60.9708	53.4903	45.4268	139.568	135.159	183.709	161.297	71.1113	173.911	95.3239	171.451	96.8583	355.373	332.428	324.556	253.845	174.038	300.273	0.145807	0.20274	-0.332348	-2.71245	-0.902988	-1.70766	PF00069	PTHR24420:SF441,PTHR24420	KOG1187			GO:0004672,GO:0005524,GO:0006468,GO:0030247	AT1G66920.1
Glyma.11G075000.1	480.061	566.92	686.685	159.956	234.806	202.553	287.32	376.033	332.027	66.8041	102.539	191.227	52.3735	58.6001	7.97089	16.5663	25.3513	8.21405	446.306	480.321	479.944	155.411	204.966	100.205	520.549	145.901	378.656	36.0279	9.7972	13.4966	13.9611	14.8987	10.6122	10.432	4.01009	9.13377	-0.301643	-0.375031	0.0703307	-2.60364	-1.59139	-1.08841	PF00903	PTHR10374,PTHR10374:SF0	KOG2944				AT1G80160.1
Glyma.02G188300.1	1505.44	1379.14	1460.15	2043.35	1458.03	1736.79	1011.19	2241.9	2988.24	26.8752	42.1284	711.282	27.207	19.2282	30.8872	74.1124	11.2672	29.2055	2080.32	1862.34	2206.16	1353.44	1041.91	1367.24	1840.25	833.719	1475.16	27.021	17.1451	27.7872	15.2303	14.8987	30.0679	38.2506	15.2384	28.543	0.501046	-0.477335	-0.589046	-3.43887	-0.361197	-0.482161	PF01061,PF00005	PTHR19241,PTHR19241:SF23	KOG0061			GO:0005524,GO:0016887,GO:0016020	AT5G06530.1
Glyma.19G007700.1	127168	137022	139247	117445	103915	120788	19751.6	40631.6	46015.1	94.4472	89.8209	31.3652	5.4414	5.49376	0.996362	0.87191	1.40841	2.73802	155700	118461	170668	74519.7	78999.7	85800	17007.7	40569	15680.3	9.75757	5.71503	6.35136	3.80757	3.72469	2.65305	2.31822	1.60404	5.7086	0.140903	-0.51568	-0.538437	-3.3046	-0.228289	0.940456	PF00484	PTHR11002,PTHR11002:SF1	KOG1578	4.2.1.1	K01673	GO:0004089,GO:0008270	AT3G01500.2
Glyma.13G284700.1	247.022	295.452	303.097	122.673	111.812	133.599	44.5457	187.302	153.964	30.7145	47.6925	71.8365	34.0088	57.6845	2.98909	5.23146	42.2522	9.12673	211.365	233.611	194.545	65.6348	103.969	82.3908	60.4863	179.004	70.3043	13.5105	5.71503	2.38176	12.0573	4.65586	9.72784	5.79555	1.60404	4.56688	-0.402933	-0.546645	-0.316581	-2.79771	-1.84032	-2.24207							AT5G54540.1
Glyma.14G193400.1	369.368	417.558	412.514	159.956	143.12	214.045	13.3637	51.4722	37.4869	37.6253	59.6156	83.9778	45.5717	69.5876	5.97817	2.61573	1.40841	3.65069	295.099	311.117	314.038	126.743	162.636	86.8444	34.8255	71.1113	50.5697	9.00699	4.8986	4.76352	7.61514	6.5182	7.95914	2.31822	0.802019	3.42516	-0.382257	-0.458911	0.613095	-3.27901	-2.45502	-0.229653	PF01699		KOG1397			GO:0055085,GO:0016021	AT2G38170.3
Glyma.04G115600.1	201.579	117.745	176.073	119.065	55.1607	142.218	100.228	61.4807	73.6349	110.572	122.411	61.7187	36.7295	38.4563	11.9563	34.0045	57.7446	46.5463	24.3883	57.8569	30.6137	54.3185	46.7858	122.473	86.1472	50.2684	76.4713	15.7622	17.9615	17.4662	3.17297	9.31172	11.4965	12.7502	13.6343	19.4093	-2.13406	-0.501177	-0.144681	-2.52532	-1.86146	-1.59453	PF06258						AT5G22350.1
Glyma.19G244700.1	6316.54	8197.44	6582.62	5801.71	7984.14	7099.41	8461.46	6198.11	6631.16	193.502	381.54	433.042	108.148	257.291	67.7526	15.6944	36.6186	7.30138	6069.44	7049.81	7004.62	6491.06	7936.51	4284.32	8647.71	3539.63	6260.78	89.3193	48.986	33.3447	46.96	27.004	45.1018	42.8871	12.0303	10.2755	-0.0681024	-0.15853	-0.206752	-2.55407	-1.86325	0.129055	PF01370	PTHR10366:SF35,PTHR10366	KOG1429	5.1.3.-,5.1.3.18	K10046	GO:0003854,GO:0016616,GO:0006694,GO:0055114,GO:0003824,GO:0050662,GO:0044237	AT5G28840.1
Glyma.05G007100.1	54750.3	54443.9	49744.4	53121	51169	50256.2	11270.1	19366.4	21158.7	250.324	600.926	329.841	79.5805	17.3969	7.97089	20.9259	25.3513	44.721	65592.4	50669.5	72183.2	33895.5	32138.2	45448.6	8042.85	23957.2	7650.83	40.5314	23.6766	36.5203	18.4032	4.65586	3.53739	2.31822	0.802019	3.42516	0.245675	-0.471225	-0.385465	-3.55158	-1.98037	-3.79728	PF00484	PTHR11002,PTHR11002:SF1	KOG1578	4.2.1.1	K01673	GO:0004089,GO:0008270	AT3G01500.2
Glyma.09G210900.1	19144.2	26756.4	25793.4	24765.5	22551	22565.3	2233.97	5674.81	8658.13	205.02	315.565	75.8836	40.8105	43.0344	34.8727	87.191	56.3362	32.8562	32895	26106.6	36121.2	16590.5	15108.1	14577.6	2824.53	6555.73	2929.34	32.275	35.9231	34.9325	22.8454	25.1416	30.9522	63.7511	62.5575	100.471	0.407937	-0.594646	-0.42852	-2.53197	-0.588719	0.362578	PF00485	PTHR10285:SF29,PTHR10285	KOG4203	2.7.1.19	K00855	GO:0005524,GO:0016301,GO:0008152	AT1G32060.1
[truncated: 3 more columns]

## Sheet: B (39)
	Normalization																																				Log2FoldChange						Annotation
Gene id	Kwangan_Leaf_1_0h	Kwangan_Leaf_2_0h	Kwangan_Leaf_3_0h	Kwangan_Leaf_1_24h	Kwangan_Leaf_2_24h	Kwangan_Leaf_3_24h	Kwangan_Leaf_1_72h	Kwangan_Leaf_2_72h	Kwangan_Leaf_3_72h	Kwangan_Root1_0h	Kwangan_Root2_0h	Kwangan_Root3_0h	Kwangan_Root1_24h	Kwangan_Root2_24h	Kwangan_Root3_24h	Kwangan_Root1_72h	Kwangan_Root2_72h	Kwangan_Root3_72h	KA_1285_Leaf_1_0h	KA_1285_Leaf_2_0h	KA_1285_Leaf_3_0h	KA_1285_Leaf_1_24h	KA_1285_Leaf_2_24h	KA_1285_Leaf_3_24h	KA_1285_Leaf_1_72h	KA_1285_Leaf_2_72h	KA_1285_Leaf_3_72h	KA_1285_Root1_0h	KA_1285_Root2_0h	KA_1285_Root3_0h	KA_1285_Root1_24h	KA_1285_Root2_24h	KA_1285_Root3_24h	KA_1285_Root1_72h	KA_1285_Root2_72h	KA_1285_Root3_72h	KA_1285_Leaf_0h_vs_Kwangan_Leaf_0h	KA_1285_Leaf_24h_vs_Kwangan_Leaf_24h	KA_1285_Leaf_72h_vs_Kwangan_Leaf_72h	KA_1285_Root_0h_vs_Kwangan_Root_0h	KA_1285_Root_24h_vs_Kwangan_Root_24h	KA_1285_Root_72h_vs_Kwangan_Root_72h	Pfam	Panther	KOG	ec	KO	GO	Best-hit-arabi-name
Glyma.09G238200.1	1198.99	1069.52	1003.62	1632.03	1571.33	1410.69	91.3188	334.569	341.398	2882.56	1940.29	2771.27	513.532	71.4188	39.8545	39.236	109.856	141.464	956.022	1034.87	1029.02	805.724	995.127	944.154	84.3142	381.304	196.112	2648.8	2298.26	2239.65	31.7297	99.6354	32.7209	12.7502	163.612	27.4013	-0.115719	-0.749227	-0.213522	-0.0795506	-1.92896	-0.511921	PF00230	PTHR19139,PTHR19139:SF22	KOG0223			GO:0005215,GO:0006810,GO:0016020	AT5G37820.1
Glyma.10G104700.1	968.279	1009.55	826.285	437.774	323.51	366.319	15.591	30.0254	22.7599	537.505	560.387	385.489	482.244	163.897	9.96362	12.2067	32.3933	79.4025	683.686	611.318	841.384	224.818	267.348	230.472	5.49876	82.1459	19.7345	489.38	422.096	549.393	6.34595	37.2469	9.72784	25.5004	88.2221	17.1258	-0.392373	-0.641917	0.651145	-0.0220623	-3.62116	0.077525	PF00201	PTHR11926,PTHR11926:SF15	KOG1192			GO:0016758,GO:0008152	AT5G49690.1
Glyma.16G172500.1	259.839	239.851	238.956	147.929	67.8328	120.67	2.22729	31.4552	25.4375	91.3758	68.3593	31.3652	201.332	65.9251	24.909	3.48764	15.4925	9.12673	224.373	246.711	233.059	101.093	88.3732	152.534	1.83292	94.4064	29.6018	34.5268	46.5367	61.9258	7.61514	39.1092	23.8774	5.79555	35.2888	4.56688	-0.0690157	0.0236829	1.08988	-0.418423	-2.04901	0.699734	PF00664,PF00005	PTHR24223:SF21,PTHR24223	KOG0054			GO:0005524,GO:0016887,GO:0042626,GO:0006810,GO:0055085,GO:0016021	AT3G59140.1
Glyma.12G203600.1	496.374	412.107	553.372	60.1338	43.9795	45.9695	22.2729	12.868	13.3882	121.322	89.8209	51.6008	138.076	105.297	19.9272	10.4629	46.4774	13.6901	202.423	128.813	174.795	21.8783	21.5363	57.8962	27.4938	9.80846	14.8009	46.5361	28.5752	42.0778	15.8649	31.6598	7.07479	4.63644	9.62423	3.42516	-1.5305	-0.56697	0.102521	-1.16482	-2.26975	-1.9977	PF01357,PF03330						AT4G28250.1
Glyma.09G154100.1	363.542	574.551	552.115	285.034	181.136	163.766	31.182	100.085	91.0395	904.543	961.799	696.105	572.027	265.532	122.553	256.342	464.774	400.663	633.283	441.022	572.773	98.075	104.711	121.359	38.4913	190.039	74.0045	749.081	885.83	947.941	43.1524	119.19	95.5097	88.0924	439.506	167.833	0.144396	-0.958565	0.444551	0.0114422	-1.89666	-0.689808							AT1G62870.1
Glyma.02G051700.1	1324.83	1281.02	1016.19	181.604	181.881	153.711	93.546	70.0594	104.428	670.345	612.849	353.112	170.724	44.8657	8.96726	20.0539	69.0119	62.9744	765.793	723.757	713.991	171.254	181.945	170.349	69.6509	120.154	67.8374	433.086	422.096	650.221	6.34595	31.6598	11.4965	8.11377	67.3696	7.99204	-0.71698	0.0176096	-0.0570435	-0.120293	-2.18151	-0.86503	PF02140,PF01301	PTHR23421:SF2,PTHR23421	KOG0496			GO:0004553,GO:0005975,GO:0030246,GO:0004565,GO:0009341	AT4G36360.1
Glyma.04G105900.1	3455.98	3541.07	2681.34	1574.3	1392.44	1258.42	828.551	1173.85	909.057	256.466	346.566	236.757	1797.7	1607.84	424.45	408.054	904.197	590.499	2791.65	2415.8	3391.21	1100.7	676.538	957.515	445.399	665.749	382.357	228.177	217.988	258.818	283.029	410.647	326.325	158.798	464.369	248.895	-0.170654	-0.627592	-0.96304	-0.252439	-1.90877	-1.12558	PF00305	PTHR11771,PTHR11771:SF2				GO:0016702,GO:0046872,GO:0055114	AT1G55020.1
Glyma.18G258000.1	850.594	1569.93	1119.32	70.9579	29.8166	15.802	2.22729	2.85957	2.67763	1215.53	1271.01	905.544	1803.14	625.373	40.8508	16.5663	32.3933	199.875	1129.18	1077.45	1137.65	20.3694	13.3674	42.3088	1.83292	49.0423	2.46682	1387.08	1273.64	1541	18.4032	142.469	36.2583	30.1369	348.076	51.3774	-0.0819943	-0.616341	2.78031	0.308808	-3.64692	0.787773	PF02458					GO:0016747	AT3G29590.1
Glyma.10G125000.1	2336.22	2381.06	1847.51	426.95	357.799	297.365	53.4549	97.2253	325.332	1748.43	1542.06	1189.85	582.23	144.669	34.8727	40.1079	52.111	85.7912	1112.11	1193.16	1176.16	233.871	248.039	237.152	87.9801	120.154	65.3706	1213.69	1289.96	1803.79	14.5957	53.0768	30.0679	25.5004	72.9837	36.5351	-0.91507	-0.589665	-0.799436	-0.0567761	-2.96233	-0.398795	PF00544			4.2.2.2	K01728		AT4G13710.1
Glyma.03G189800.1	327.42	312.896	228.895	81.782	48.452	21.5482	20.0456	7.14892	14.727	1096.51	1034.93	655.634	279.552	60.4313	17.9345	9.59101	74.6455	63.8871	282.905	213.961	305.15	39.23	36.389	82.3908	12.8304	29.4254	9.86727	721.309	767.447	1047.18	2.53838	11.1741	15.9183	11.5911	26.4666	12.5589	-0.116077	0.0580115	0.314233	-0.136231	-3.59446	-1.54912	PF00069,PF00560,PF08263	PTHR24420:SF922,PTHR24420	KOG1187			GO:0004672,GO:0005524,GO:0006468,GO:0005515	AT2G36570.1
Glyma.17G235000.1	179.44	232.219	193.68	175.591	210.207	176.695	60.1367	108.664	89.7007	535.201	538.925	348.053	188.409	50.3594	14.9454	19.182	21.1261	106.783	242.257	206.32	171.832	205.958	248.039	125.813	38.4913	142.223	56.7368	328.004	447.405	530.339	13.3265	39.1092	10.6122	8.11377	103.46	13.7006	0.0354747	0.0437442	-0.122541	-0.123226	-2.00868	-0.23161		PTHR23083,PTHR23083:SF174	KOG4162			GO:0005515	AT1G27460.1
Glyma.07G254600.1	664.163	731.545	632.605	79.3767	64.1057	44.533	49.0003	10.0085	13.3882	215.002	211.437	284.311	267.989	126.356	23.9127	5.23146	14.0841	79.4025	708.074	604.768	903.599	73.1791	69.0648	62.3498	32.9925	64.9811	18.5011	374.541	366.579	330.271	8.24973	33.5222	12.3809	24.3413	96.2423	47.9523	0.127965	0.121911	0.686016	0.592071	-2.94929	0.77167	PF00201	PTHR11926,PTHR11926:SF15	KOG1192			GO:0016758,GO:0008152	AT2G36770.1
Glyma.07G001300.1	6831.55	8201.8	8632.61	2235.78	1534.81	2278.36	46.773	393.19	402.984	1382.15	1471.31	1299.13	2642.48	1006.27	165.396	32.2607	225.345	227.255	7168.54	8776.78	7575.42	1542.8	1504.57	1370.58	45.823	1075.25	448.961	1826.17	1641.03	1782.35	133.899	557.772	215.781	66.0693	341.66	79.9204	-0.00888027	-0.453307	0.897283	0.33818	-2.07147	0.00827387	PF00432	PTHR11764,PTHR11764:SF3	KOG0497			GO:0003824	AT1G78950.1
Glyma.15G271000.1	4354.34	4653.1	5268.36	1558.67	1465.49	1315.88	287.32	855.01	469.925	2614.58	2595.27	1298.12	2552.7	1739.69	442.385	806.517	1205.6	824.143	2516.06	3540.19	3197.65	626.926	464.888	566.715	342.756	232.951	326.853	882.685	1434.47	2362.71	423.275	352.914	396.188	256.163	622.367	316.257	-0.625438	-1.3878	-0.836985	-0.475738	-2.01386	-1.24723	PF00232	PTHR10353	KOG0626			GO:0004553,GO:0005975	AT2G44480.1
Glyma.17G180400.1	269.161	213.685	202.484	45.7017	65.5965	25.8578	4.45457	20.017	12.0494	1782.98	1562.72	1238.42	342.808	43.9501	15.9418	13.9506	8.45044	32.8562	130.071	220.511	163.932	37.7212	40.8448	52.3293	7.33167	28.1993	6.16704	1244.47	1398.55	1821.25	12.0573	17.6923	8.84349	10.432	23.2585	12.5589	-0.413588	-0.0674059	0.191258	-0.0382224	-3.38329	-0.256726	PF00394,PF07732,PF07731	PTHR11709:SF17,PTHR11709	KOG1263			GO:0016491,GO:0055114,GO:0005507	AT5G66920.1
Glyma.09G036400.1	10.4868	18.5339	5.03066	38.4857	11.9266	37.3502	2.22729	1.42978	2.67763	1521.14	1268.62	1633.01	268.669	241.725	107.607	67.1371	132.39	158.805	79.6685	63.3151	86.9035	11.3164	5.94106	23.3812	1.83292	7.35635	1.23341	1392.33	965.84	1177.38	69.8054	33.5222	38.9113	6.95466	81.8059	14.8424	2.75514	-1.11075	0.718376	-0.323015	-2.11929	-1.79023	PF03059	PTHR11208,PTHR11208:SF2				GO:0030410,GO:0030418	AT1G56430.1
Glyma.10G111200.1	89.7202	76.3161	74.2022	27.6616	16.3991	33.0406	2.22729	2.85957	6.69408	449.2	418.899	314.664	203.372	19.2282	1.99272	2.61573	1.40841	7.30138	61.7837	98.2476	65.1776	9.8075	25.9921	12.2473	1.83292	6.13029	3.70022	286.722	287.384	439.832	2.53838	2.79351	1.7687	2.31822	12.0303	1.14172	-0.0932035	-0.682311	-0.014462	-0.222191	-4.98323	0.451781	PF03005	PTHR13533:SF3,PTHR13533					AT3G54260.1
Glyma.17G111100.1	2296.6	2291.66	1956.93	355.992	401.779	283	66.8186	130.11	112.461	3874.64	3669.94	1815.14	1219.55	823.148	123.549	87.191	759.131	577.722	945.454	1481.35	1173.2	228.59	265.862	279.461	69.6509	134.866	57.9702	1697.82	1621.44	1901.44	70.44	192.753	121.156	15.0684	661.666	83.3456	-0.862437	-0.427408	-0.237176	-0.842223	-2.49471	-0.905771	PF00234						AT2G10940.1
Glyma.13G150000.1	491.713	472.07	315.674	139.511	119.266	79.0101	33.4093	51.4722	85.6843	919.901	817.132	575.704	292.475	165.728	50.8145	38.3641	205.627	202.613	280.466	324.217	327.863	77.7056	83.1748	139.174	18.3292	116.475	60.437	778.354	859.704	1020.19	24.1146	79.1496	27.4148	20.864	267.072	52.5192	-0.456285	-0.170891	0.194933	0.200874	-1.96169	-0.391532	PF00560,PF00069	PTHR24420,PTHR24420:SF922	KOG1187			GO:0004672,GO:0005524,GO:0006468,GO:0005515	AT2G36570.1
Glyma.08G238100.1	6335.18	6339.69	5778.97	2561.7	1548.23	2085.87	44.5457	111.523	174.046	1941.93	1819.47	1663.37	4263.34	1741.52	265.032	65.3933	299.99	450.86	5680.04	5861.01	5995.35	1250.83	1116.92	1293.76	21.995	570.117	107.307	1959.77	1730.84	2255.53	142.149	650.889	271.495	114.752	919.114	174.683	-0.0735676	-0.75885	1.08319	0.132392	-2.55822	0.566203	PF00067	PTHR24282:SF174,PTHR24282	KOG0157			GO:0005506,GO:0009055,GO:0016705,GO:0020037,GO:0055114	AT3G14690.1
Glyma.20G077300.1	2197.56	2774.64	3278.73	669.891	568.006	395.05	98.0006	171.574	380.224	989.776	870.388	732.53	340.088	113.538	28.8945	16.5663	2.81681	48.3716	1983.58	1319.79	1836.82	353.07	275.517	195.957	113.641	120.154	130.741	702.545	783.776	1013.84	18.4032	48.4209	19.4557	13.9093	33.6848	15.9841	-0.682732	-0.985811	-0.833932	-0.0524334	-2.48349	-0.0917898	PF00544			4.2.2.2	K01728		AT4G13710.1
Glyma.14G175800.1	590.755	689.026	614.998	194.834	354.072	153.711	15.591	48.6126	87.0231	53.7505	66.7695	60.7069	132.634	30.2157	2.98909	6.97528	40.8438	6.38871	425.17	539.27	477.969	268.575	279.972	132.493	9.16459	88.2761	50.5697	32.275	53.0682	61.9258	2.53838	9.31172	4.42174	2.31822	12.8323	4.56688	-0.393549	-0.0449966	-0.0310138	-0.299343	-3.34933	-1.45903	PF00201	PTHR11926,PTHR11926:SF15	KOG1192			GO:0016758,GO:0008152	AT1G22380.1
Glyma.18G106300.1	834.281	1143.65	1079.08	580.893	418.178	507.101	2.22729	27.1659	41.5033	121.322	124.001	113.319	482.244	123.61	16.9382	2.61573	21.1261	17.3408	1038.13	934.443	1149.5	265.557	176.746	205.977	5.49876	96.8585	11.1007	150.867	138.794	138.142	3.17297	27.9351	19.4557	8.11377	34.4868	9.13377	0.0303817	-1.2162	0.678372	0.254399	-3.62257	0.332595	PF01370	PTHR10366,PTHR10366:SF2	KOG0747			GO:0003854,GO:0016616,GO:0006694,GO:0055114,GO:0003824,GO:0050662,GO:0044237,GO:0009058,GO:0008831,GO:0045226	AT1G78570.1
Glyma.07G193300.1	187.597	141.73	150.92	46.9044	40.9978	51.7157	8.90915	4.28935	8.0329	3.07145	0.794875	20.2356	108.828	43.9501	8.96726	0.87191	1.40841	0.912673	82.1074	92.7894	114.555	48.2831	24.5069	37.8552	1.83292	11.0345	8.63386	1.50116	3.26573	5.55744	3.17297	8.38054	10.6122	1.15911	0.802019	1.14172	-0.730454	-0.335543	0.0182242	-1.2231	-2.86732	-0.0413136	PF00264,PF12143,PF12142	PTHR11474,PTHR11474:SF5				GO:0016491,GO:0008152,GO:0004097,GO:0055114
Glyma.08G000800.1	531.33	658.499	521.931	371.627	391.343	308.858	118.046	145.838	132.543	539.808	531.772	309.605	232.62	43.9501	16.9382	20.9259	94.3632	106.783	325.991	413.731	400.941	292.716	277.002	167.008	91.6459	169.196	114.707	330.256	404.134	465.237	8.88433	61.4573	10.6122	11.5911	101.856	21.6927	-0.585608	-0.540872	-0.0780545	-0.203319	-1.85823	-0.716569	PF01061,PF00005	PTHR19241,PTHR19241:SF101	KOG0061			GO:0005524,GO:0016887,GO:0016020	AT2G13610.1
Glyma.08G138200.1	7175.29	8061.16	11252.3	85064.1	82112.7	88580.4	890.915	1904.47	2258.58	9.21436	6.359	12.1414	116.99	24.7219	7.97089	4.35955	9.85884	3.65069	23363.2	18000	21027.7	56037.1	44632.9	42896.7	1459	5748.98	2027.72	11.2587	17.9615	14.2906	6.34595	13.0364	6.19044	1.15911	17.6444	4.56688	1.23596	-0.833054	0.869806	0.650721	-2.54923	0.387217	PF01658,PF07994	PTHR11510	KOG0693			GO:0004512,GO:0006021,GO:0008654	AT5G10170.1
Glyma.07G258700.1	925.167	1124.03	1418.65	199.644	193.062	228.411	8.90915	31.4552	40.1645	119.787	100.154	87.0132	127.193	43.0344	6.97453	5.23146	5.63362	10.0394	890.987	963.918	836.446	141.832	156.695	134.72	21.995	62.5289	29.6018	103.58	93.0734	90.5069	6.98054	33.5222	4.42174	10.432	25.6646	7.99204	-0.365707	-0.519677	0.503046	-0.0961654	-1.97982	1.07659	PF00232	PTHR10353	KOG0626			GO:0004553,GO:0005975	AT1G61820.1
Glyma.06G170300.1	3585.31	3765.66	2851.13	2472.7	3007	2610.21	665.959	5141.5	3889.26	56.8219	64.3849	175.038	1214.11	387.31	32.8799	12.2067	73.2371	31.0309	2129.91	2392.87	2598.22	2068.63	1632.31	1605.51	958.616	3214.72	1256.84	100.578	65.3147	99.24	45.6908	91.2548	35.3739	18.5458	54.5373	22.8344	-0.518713	-0.608379	-0.836496	-0.160076	-3.24552	-0.280152	PF00149	PTHR22953	KOG1378			GO:0016787	AT5G50400.1
Glyma.08G181000.1	3387.23	4072.01	3398.21	782.943	459.921	491.299	8.90915	61.4807	74.9737	1134.9	1324.26	948.039	3067.59	1358.79	187.316	17.4382	233.795	211.74	3263.16	3266.19	3738.83	420.214	348.294	378.552	5.49876	230.499	45.6361	1343.54	1285.88	1483.04	59.0173	439.513	146.802	32.4551	474.795	65.0781	-0.0805063	-0.596297	0.954154	0.271416	-2.83781	0.305913	PF00201	PTHR11926,PTHR11926:SF15	KOG1192			GO:0016758,GO:0008152	AT2G22590.1
Glyma.14G095400.1	1813.05	1385.68	1252.63	1024.68	1540.03	613.406	556.822	245.923	291.862	327.878	302.847	213.486	136.715	94.3095	23.9127	18.3101	26.7597	50.197	1056.01	794.714	1139.62	1282.52	1411	1323.82	273.105	359.235	262.716	193.65	205.741	246.115	17.7687	27.004	14.1496	11.5911	56.1413	35.3933	-0.573934	0.33807	-0.290363	-0.387172	-2.11326	0.114359	PF00173,PF00487	PTHR19353	KOG4232			GO:0020037,GO:0006629	AT2G46210.1
Glyma.15G008800.1	1414.55	1020.46	865.273	354.79	288.476	320.35	171.501	107.234	119.155	505.254	577.079	655.634	827.093	462.391	153.44	48.827	154.925	131.425	728.398	945.36	922.362	253.486	238.385	331.79	91.6459	270.959	107.307	489.38	426.995	436.656	93.92	203.927	108.775	62.592	202.109	62.7946	-0.346231	-0.226406	0.24002	-0.361207	-1.82724	-0.0334465	PF06232						AT5G62200.1
Glyma.05G098600.1	2590.23	2642.72	1873.92	1243.57	1009.29	866.238	576.867	945.087	634.599	171.234	271.052	167.956	1283.49	1195.81	294.923	261.573	566.179	394.275	2009.6	1698.59	2487.61	760.459	515.387	760.445	251.11	491.649	260.249	164.377	168.185	181.808	189.744	281.214	221.087	105.479	349.68	154.132	-0.197924	-0.615185	-1.10439	-0.246573	-2.00315	-1.00407	PF00305	PTHR11771,PTHR11771:SF2				GO:0016702,GO:0046872,GO:0055114	AT1G55020.1
Glyma.02G130000.1	475.401	505.867	403.71	162.361	135.666	43.0964	11.1364	10.0085	21.4211	121.322	78.6927	71.8365	104.747	32.0469	11.9563	0.87191	2.81681	2.73802	71.5391	242.344	78.0156	9.05308	11.1395	41.1954	9.16459	22.069	23.4348	90.0699	115.117	142.112	4.44216	8.38054	7.07479	1.15911	8.02019	1.14172	-1.82131	-2.47427	0.361006	0.353358	-2.90223	0.683427
Glyma.08G350800.1	6733.68	7016.72	5449.46	2014.48	1634.7	1455.22	289.547	431.795	603.806	1373.71	1780.52	1069.45	3000.93	1725.04	137.498	134.274	568.996	930.013	5875.15	5013.9	6475.3	1028.28	821.351	1214.71	109.975	518.622	178.844	1375.07	1409.16	1629.92	156.11	377.124	119.387	127.502	1073.9	223.777	-0.144968	-0.736166	-0.714724	0.0636342	-2.89767	-0.196628	PF00067	PTHR24298:SF44,PTHR24298	KOG0156			GO:0005506,GO:0009055,GO:0016705,GO:0020037,GO:0055114	AT5G06900.1
Glyma.19G180700.1	724.753	612.709	716.869	371.627	332.455	176.695	20.0456	41.4637	37.4869	820.846	481.694	450.243	521.694	167.56	45.8326	17.4382	166.192	60.2364	528.414	370.066	461.181	160.692	203.481	204.864	32.9925	67.4332	32.0686	652.256	729.891	707.383	37.4411	105.222	27.4148	2.31822	44.111	10.2755	-0.595422	-0.630255	0.420486	0.253531	-2.11172	-2.10455	PF02469	PTHR10900:SF23,PTHR10900					AT5G03170.1
Glyma.11G149100.1	74.5726	75.2259	94.3248	199.644	154.301	104.868	2.22729	1.42978	4.01645	65.2684	69.1542	43.5066	149.639	162.066	23.9127	4.35955	28.1681	25.5548	204.862	163.746	188.62	39.23	40.8448	84.6176	1.83292	47.8162	8.63386	41.282	64.4982	81.7738	5.71135	9.31172	19.4557	2.31822	64.1615	6.85032	1.19066	-1.47813	2.92512	0.0760034	-3.28304	0.336301	PF01565,PF09265	PTHR13878,PTHR13878:SF18	KOG1231	1.5.99.12	K00279	GO:0008762,GO:0016491,GO:0050660,GO:0055114,GO:0019139,GO:0009690	AT3G63440.1
Glyma.19G053800.1	17.478	14.173	11.319	7.21606	3.72707	11.4924	4.45457	5.71913	2.67763	593.559	585.028	364.241	167.323	40.2876	2.98909	9.59101	33.8017	19.1661	13.82	20.7412	20.7383	3.77212	2.97053	3.34017	3.66584	3.67817	1.23341	354.275	426.995	640.694	2.53838	5.58703	3.53739	9.27288	11.2283	1.14172	0.36394	-1.15389	-0.583303	-0.117693	-4.17452	-1.53132	PF00544			4.2.2.2	K01728		AT3G27400.1
Glyma.15G267000.1	1986.66	2564.22	2227.32	233.319	188.59	265.761	35.6366	34.3148	49.5362	1048.9	976.107	603.022	474.082	137.344	43.8399	33.1326	45.069	63.8871	1876.27	2855.73	1887.19	156.166	248.039	231.585	54.9876	53.9465	34.5354	836.899	789.491	864.579	31.0951	82.8743	25.6461	20.864	82.6079	15.9841	-0.0342485	-0.113168	0.263883	-0.0772747	-2.23062	-0.250312	PF08442	PTHR23118	KOG1254	2.3.3.8	K01648		AT1G10670.1
Glyma.16G131800.1	555.799	584.363	440.183	111.849	112.558	99.1217	77.955	64.3402	83.0066	723.328	660.541	510.95	312.881	85.1532	38.8581	35.7483	71.8287	83.9659	410.537	581.844	365.39	150.885	117.336	102.432	71.4838	60.0768	57.9702	505.142	459.652	670.863	19.6724	37.2469	36.2583	19.7049	63.3595	20.551	-0.219	0.196175	-0.249427	-0.21219	-2.22922	-0.88643	PF01301,PF02140	PTHR23421,PTHR23421:SF2	KOG0496			GO:0004553,GO:0005975,GO:0030246,GO:0004565,GO:0009341	AT4G36360.1
[truncated: 3 more columns]

## Sheet: C (3)
	Normalization																																				Log2FoldChange						Annotation
Gene id	Kwangan_Leaf_1_0h	Kwangan_Leaf_2_0h	Kwangan_Leaf_3_0h	Kwangan_Leaf_1_24h	Kwangan_Leaf_2_24h	Kwangan_Leaf_3_24h	Kwangan_Leaf_1_72h	Kwangan_Leaf_2_72h	Kwangan_Leaf_3_72h	Kwangan_Root1_0h	Kwangan_Root2_0h	Kwangan_Root3_0h	Kwangan_Root1_24h	Kwangan_Root2_24h	Kwangan_Root3_24h	Kwangan_Root1_72h	Kwangan_Root2_72h	Kwangan_Root3_72h	KA_1285_Leaf_1_0h	KA_1285_Leaf_2_0h	KA_1285_Leaf_3_0h	KA_1285_Leaf_1_24h	KA_1285_Leaf_2_24h	KA_1285_Leaf_3_24h	KA_1285_Leaf_1_72h	KA_1285_Leaf_2_72h	KA_1285_Leaf_3_72h	KA_1285_Root1_0h	KA_1285_Root2_0h	KA_1285_Root3_0h	KA_1285_Root1_24h	KA_1285_Root2_24h	KA_1285_Root3_24h	KA_1285_Root1_72h	KA_1285_Root2_72h	KA_1285_Root3_72h	KA_1285_Leaf_0h_vs_Kwangan_Leaf_0h	KA_1285_Leaf_24h_vs_Kwangan_Leaf_24h	KA_1285_Leaf_72h_vs_Kwangan_Leaf_72h	KA_1285_Root_0h_vs_Kwangan_Root_0h	KA_1285_Root_24h_vs_Kwangan_Root_24h	KA_1285_Root_72h_vs_Kwangan_Root_72h	Pfam	Panther	KOG	ec	KO	GO	Best-hit-arabi-name
Glyma.03G048600.1	44.2775	41.4288	38.9876	149.132	117.03	155.147	22.2729	57.1913	101.75	39.9289	95.385	82.9661	93.8642	72.3345	34.8727	153.456	88.7296	110.433	289.408	274.002	249.848	279.137	345.324	446.469	43.99	251.342	83.8718	36.0279	25.3094	38.9021	62.1903	73.5626	40.68	17.3867	10.4262	18.2675	2.70532	1.34591	1.06528	-1.12273	-0.188588	-2.93588	PF07725	PTHR11017,PTHR11017:SF20	KOG0617				AT5G51630.1
Glyma.04G161600.1	2791.81	2590.39	2465.02	1472.08	1204.59	1302.95	307.366	679.147	708.234	6.91077	17.4873	1.01178	10.2026	6.40938	1.99272	27.9011	138.024	14.6028	3202.19	2874.29	3836.59	909.835	1165.19	1609.96	183.292	1184.37	337.954	0.750582	0.816433	2.38176	3.80757	4.65586	0.884349	10.432	2.40606	13.7006	0.337149	-0.11097	0.00922441	-2.68591	-0.992975	-2.76605	PF06549						AT5G08050.1
Glyma.08G164400.1	76.903	52.3311	30.1839	15.6348	7.45415	15.802	4.45457	4.28935	1.33882	690.309	713.798	624.269	259.827	159.319	178.349	135.146	170.417	229.993	104.87	72.0482	104.679	9.05308	5.19843	11.1339	10.9975	9.80846	7.40045	583.953	460.468	501.758	166.898	116.396	132.652	8.11377	56.9433	29.6847	0.820818	-0.615436	1.48414	-0.391618	-0.522525	-2.49897	PF02535	PTHR11040:SF1,PTHR11040	KOG1558			GO:0046873,GO:0030001,GO:0055085,GO:0016020	AT3G12750.1
[truncated: 2 more columns]

## Sheet: AB (5)
	Normalization																																				Log2FoldChange						Annotation
Gene id	Kwangan_Leaf_1_0h	Kwangan_Leaf_2_0h	Kwangan_Leaf_3_0h	Kwangan_Leaf_1_24h	Kwangan_Leaf_2_24h	Kwangan_Leaf_3_24h	Kwangan_Leaf_1_72h	Kwangan_Leaf_2_72h	Kwangan_Leaf_3_72h	Kwangan_Root1_0h	Kwangan_Root2_0h	Kwangan_Root3_0h	Kwangan_Root1_24h	Kwangan_Root2_24h	Kwangan_Root3_24h	Kwangan_Root1_72h	Kwangan_Root2_72h	Kwangan_Root3_72h	KA_1285_Leaf_1_0h	KA_1285_Leaf_2_0h	KA_1285_Leaf_3_0h	KA_1285_Leaf_1_24h	KA_1285_Leaf_2_24h	KA_1285_Leaf_3_24h	KA_1285_Leaf_1_72h	KA_1285_Leaf_2_72h	KA_1285_Leaf_3_72h	KA_1285_Root1_0h	KA_1285_Root2_0h	KA_1285_Root3_0h	KA_1285_Root1_24h	KA_1285_Root2_24h	KA_1285_Root3_24h	KA_1285_Root1_72h	KA_1285_Root2_72h	KA_1285_Root3_72h	KA_1285_Leaf_0h_vs_Kwangan_Leaf_0h	KA_1285_Leaf_24h_vs_Kwangan_Leaf_24h	KA_1285_Leaf_72h_vs_Kwangan_Leaf_72h	KA_1285_Root_0h_vs_Kwangan_Root_0h	KA_1285_Root_24h_vs_Kwangan_Root_24h	KA_1285_Root_72h_vs_Kwangan_Root_72h	Pfam	Panther	KOG	ec	KO	GO	Best-hit-arabi-name
Glyma.01G168400.1	403.158	520.04	540.796	180.402	256.423	179.568	178.183	293.106	232.954	60.6612	124.795	175.038	74.1391	105.297	7.97089	16.5663	73.2371	17.3408	384.523	377.707	442.418	161.447	198.283	142.514	247.444	156.935	191.178	36.7785	10.6136	11.9088	12.0573	8.38054	8.84349	11.5911	4.81211	5.7086	-0.281298	-0.295463	-0.241831	-2.60385	-2.67812	-2.27666	PF00903	PTHR10374,PTHR10374:SF0	KOG2944				AT1G80160.1
Glyma.02G226500.1	392.672	487.333	432.637	153.943	159.519	159.457	24.5002	64.3402	65.602	37.6253	77.8978	122.426	59.8554	128.188	10.96	8.7191	5.63362	6.38871	365.825	287.101	356.502	160.692	178.232	120.246	29.3267	90.7283	45.6361	15.0116	14.6958	5.55744	10.7881	4.65586	7.07479	2.31822	3.20808	6.85032	-0.378935	-0.0425622	0.101427	-2.75435	-3.14359	-0.744898	PF01699		KOG1397			GO:0055085,GO:0016021	AT2G38170.3
Glyma.03G053500.1	501.035	577.822	597.391	363.208	243.005	275.817	71.2732	100.085	100.411	72.9471	87.4363	78.9189	157.12	65.0095	4.98181	36.6202	12.6757	32.8562	8.12944	8.73312	11.8505	6.78981	2.97053	2.22678	1.83292	1.22606	1.23341	7.50582	8.16433	4.76352	12.0573	4.65586	16.8026	3.47733	2.40606	11.4172	-5.86739	-6.20127	-5.98446	-3.54981	-2.76049	-2.24748	PF01582,PF00931	PTHR11017,PTHR11017:SF20				GO:0043531,GO:0005515,GO:0007165	AT1G27180.1
Glyma.19G244600.1	9858.74	12332.7	10243.7	8244.35	9877.49	9558.78	9915.88	6140.92	6134.46	430.004	778.978	1027.97	244.863	471.547	88.6762	21.7978	218.303	18.2535	9673.22	11105.2	10786.9	8406.54	10182.2	6355.23	8902.48	3895.18	6450.72	210.914	101.238	92.8887	63.4595	49.3521	44.2174	35.9324	13.6343	10.2755	-0.0392133	-0.150184	-0.205253	-2.4654	-2.35811	-2.11011	PF01370	PTHR10366:SF35,PTHR10366	KOG1429	5.1.3.-,5.1.3.18	K10046	GO:0003854,GO:0016616,GO:0006694,GO:0055114,GO:0003824,GO:0050662,GO:0044237	AT5G28840.1
Glyma.01G175200.1	807.482	885.267	747.053	192.428	141.629	208.299	17.8183	25.7361	20.0823	39.161	104.129	167.956	87.7426	87.9001	4.98181	3.48764	1.40841	7.30138	600.766	704.107	568.823	205.958	243.583	162.555	16.4963	47.8162	22.2013	26.2704	7.3479	13.4966	6.34595	12.1052	8.84349	3.47733	1.60404	1.14172	-0.380877	0.174516	0.443074	-2.7238	-2.7263	-0.970874	PF01925	PTHR14255				GO:0016021	AT2G25737.1
[truncated: 3 more columns]

## Sheet: AC (2)
	Normalization																																				Log2FoldChange						Annotation
Gene id	Kwangan_Leaf_1_0h	Kwangan_Leaf_2_0h	Kwangan_Leaf_3_0h	Kwangan_Leaf_1_24h	Kwangan_Leaf_2_24h	Kwangan_Leaf_3_24h	Kwangan_Leaf_1_72h	Kwangan_Leaf_2_72h	Kwangan_Leaf_3_72h	Kwangan_Root1_0h	Kwangan_Root2_0h	Kwangan_Root3_0h	Kwangan_Root1_24h	Kwangan_Root2_24h	Kwangan_Root3_24h	Kwangan_Root1_72h	Kwangan_Root2_72h	Kwangan_Root3_72h	KA_1285_Leaf_1_0h	KA_1285_Leaf_2_0h	KA_1285_Leaf_3_0h	KA_1285_Leaf_1_24h	KA_1285_Leaf_2_24h	KA_1285_Leaf_3_24h	KA_1285_Leaf_1_72h	KA_1285_Leaf_2_72h	KA_1285_Leaf_3_72h	KA_1285_Root1_0h	KA_1285_Root2_0h	KA_1285_Root3_0h	KA_1285_Root1_24h	KA_1285_Root2_24h	KA_1285_Root3_24h	KA_1285_Root1_72h	KA_1285_Root2_72h	KA_1285_Root3_72h	KA_1285_Leaf_0h_vs_Kwangan_Leaf_0h	KA_1285_Leaf_24h_vs_Kwangan_Leaf_24h	KA_1285_Leaf_72h_vs_Kwangan_Leaf_72h	KA_1285_Root_0h_vs_Kwangan_Root_0h	KA_1285_Root_24h_vs_Kwangan_Root_24h	KA_1285_Root_72h_vs_Kwangan_Root_72h	Pfam	Panther	KOG	ec	KO	GO	Best-hit-arabi-name
Glyma.17G210100.1	115.355	94.85	84.2635	99.8222	64.1057	89.0659	95.7733	341.718	461.892	73.7149	100.154	59.6951	111.549	92.4782	0.996362	134.274	187.318	132.338	0.812944	1.09164	0.98754	36.9667	5.94106	1.11339	1.83292	1.22606	1.23341	0.750582	0.816433	0.79392	44.4216	1.86234	0.884349	1.15911	0.802019	1.14172	-6.66984	-2.52283	-7.71101	-6.62832	-2.1199	-7.19273							AT4G17310.1
Glyma.04G179500.1	1379.59	1202.52	1877.69	247.751	304.129	146.528	365.275	165.855	176.724	57.5898	77.1029	50.5891	16.3242	4.57813	0.996362	11.3348	87.3212	51.1097	111.373	165.929	97.7664	33.9491	48.2711	33.4017	23.8279	22.069	16.0343	4.50349	3.26573	5.55744	0.634595	0.931172	0.884349	1.15911	1.60404	1.14172	-3.57175	-2.59466	-3.51471	-3.79733	-3.15992	-5.26129	PF02704						AT5G14920.1
[truncated: 3 more columns]

## Sheet: BC (1)
	Normalization																																				Log2FoldChange						Annotation
Gene id	Kwangan_Leaf_1_0h	Kwangan_Leaf_2_0h	Kwangan_Leaf_3_0h	Kwangan_Leaf_1_24h	Kwangan_Leaf_2_24h	Kwangan_Leaf_3_24h	Kwangan_Leaf_1_72h	Kwangan_Leaf_2_72h	Kwangan_Leaf_3_72h	Kwangan_Root1_0h	Kwangan_Root2_0h	Kwangan_Root3_0h	Kwangan_Root1_24h	Kwangan_Root2_24h	Kwangan_Root3_24h	Kwangan_Root1_72h	Kwangan_Root2_72h	Kwangan_Root3_72h	KA_1285_Leaf_1_0h	KA_1285_Leaf_2_0h	KA_1285_Leaf_3_0h	KA_1285_Leaf_1_24h	KA_1285_Leaf_2_24h	KA_1285_Leaf_3_24h	KA_1285_Leaf_1_72h	KA_1285_Leaf_2_72h	KA_1285_Leaf_3_72h	KA_1285_Root1_0h	KA_1285_Root2_0h	KA_1285_Root3_0h	KA_1285_Root1_24h	KA_1285_Root2_24h	KA_1285_Root3_24h	KA_1285_Root1_72h	KA_1285_Root2_72h	KA_1285_Root3_72h	KA_1285_Leaf_0h_vs_Kwangan_Leaf_0h	KA_1285_Leaf_24h_vs_Kwangan_Leaf_24h	KA_1285_Leaf_72h_vs_Kwangan_Leaf_72h	KA_1285_Root_0h_vs_Kwangan_Root_0h	KA_1285_Root_24h_vs_Kwangan_Root_24h	KA_1285_Root_72h_vs_Kwangan_Root_72h	Pfam	Panther	KOG	ec	KO	GO	Best-hit-arabi-name
Glyma.17G209900.1	492.879	919.064	231.41	268.197	311.583	272.944	628.095	822.125	740.366	27.6431	45.3079	30.3534	112.909	121.778	0.996362	645.214	199.994	379.672	0.812944	2.18328	0.98754	0.754423	0.742632	1.11339	5.49876	2.45212	2.46682	1.50116	0.816433	0.79392	0.634595	0.931172	0.884349	1.15911	1.60404	1.14172	-8.68829	-8.35164	-7.71614	-5.05314	-6.58786	-8.29315	PF00724	PTHR22893:SF13,PTHR22893	KOG0134			GO:0010181,GO:0016491,GO:0055114	AT1G76680.1
[truncated: 3 more columns]

## Sheet: ABC (6)
	Normalization																																				Log2FoldChange						Annotation
Gene id	Kwangan_Leaf_1_0h	Kwangan_Leaf_2_0h	Kwangan_Leaf_3_0h	Kwangan_Leaf_1_24h	Kwangan_Leaf_2_24h	Kwangan_Leaf_3_24h	Kwangan_Leaf_1_72h	Kwangan_Leaf_2_72h	Kwangan_Leaf_3_72h	Kwangan_Root1_0h	Kwangan_Root2_0h	Kwangan_Root3_0h	Kwangan_Root1_24h	Kwangan_Root2_24h	Kwangan_Root3_24h	Kwangan_Root1_72h	Kwangan_Root2_72h	Kwangan_Root3_72h	KA_1285_Leaf_1_0h	KA_1285_Leaf_2_0h	KA_1285_Leaf_3_0h	KA_1285_Leaf_1_24h	KA_1285_Leaf_2_24h	KA_1285_Leaf_3_24h	KA_1285_Leaf_1_72h	KA_1285_Leaf_2_72h	KA_1285_Leaf_3_72h	KA_1285_Root1_0h	KA_1285_Root2_0h	KA_1285_Root3_0h	KA_1285_Root1_24h	KA_1285_Root2_24h	KA_1285_Root3_24h	KA_1285_Root1_72h	KA_1285_Root2_72h	KA_1285_Root3_72h	KA_1285_Leaf_0h_vs_Kwangan_Leaf_0h	KA_1285_Leaf_24h_vs_Kwangan_Leaf_24h	KA_1285_Leaf_72h_vs_Kwangan_Leaf_72h	KA_1285_Root_0h_vs_Kwangan_Root_0h	KA_1285_Root_24h_vs_Kwangan_Root_24h	KA_1285_Root_72h_vs_Kwangan_Root_72h	Pfam	Panther	KOG	ec	KO	GO	Best-hit-arabi-name
Glyma.04G195400.1	157.302	178.798	191.165	283.832	258.659	356.264	380.866	626.245	741.704	220.377	232.104	219.557	390.421	305.819	39.8545	476.935	554.912	466.376	39.0213	48.0321	22.7134	38.4756	40.8448	38.9686	18.3292	39.2338	30.8352	41.282	40.0052	42.0778	55.2097	49.3521	36.2583	27.8186	32.0808	39.9602	-2.26408	-2.92561	-4.30622	-2.44561	-2.38604	-3.90721	PF07258						AT2G27110.1
Glyma.03G054300.1	59.4251	92.6696	75.4599	135.902	122.248	100.558	354.139	101.515	97.7336	459.95	333.053	370.312	327.844	338.782	0.996362	276.396	263.372	250.072	1.62589	1.09164	0.98754	0.754423	0.742632	1.11339	1.83292	1.22606	1.23341	0.750582	0.816433	0.79392	0.634595	0.931172	0.884349	1.15911	0.802019	1.14172	-5.94057	-7.10237	-7.01037	-8.94467	-8.09004	-7.99182
Glyma.03G054100.1	270.326	522.22	437.667	595.325	626.894	693.852	1300.74	692.015	605.145	698.756	654.977	850.908	1055.63	662.913	0.996362	396.719	308.441	453.598	3.25178	5.4582	0.98754	1.50885	1.48526	1.11339	1.83292	1.22606	1.23341	3.75291	2.4493	3.17568	2.53838	3.72469	2.65305	5.79555	2.40606	4.56688	-6.98708	-8.86567	-9.24135	-7.87706	-7.59139	-6.50385	PF00931,PF01582	PTHR11017:SF130,PTHR11017	KOG4658			GO:0043531,GO:0005515,GO:0007165	AT5G36930.2
Glyma.04G149400.1	151.476	114.474	91.8095	63.7419	38.0162	66.0812	2.22729	12.868	6.69408	141.287	129.565	130.52	90.4633	117.2	0.996362	105.501	87.3212	107.695	1.62589	1.09164	0.98754	0.754423	0.742632	1.11339	1.83292	1.22606	2.46682	0.750582	0.816433	0.79392	0.634595	0.931172	0.884349	1.15911	0.802019	1.14172	-6.59335	-6.00664	-1.97937	-7.40944	-6.41216	-6.59771	PF04832	PTHR11220,PTHR11220:SF1					AT5G20140.2
Glyma.04G124800.1	186.432	251.843	337.054	264.589	195.299	330.406	89.0915	102.944	167.352	144.358	162.949	46.5419	159.161	98.8876	6.97453	160.432	173.234	168.844	22.7624	32.7492	20.7383	9.8075	13.3674	7.79373	3.66584	6.13029	4.93363	2.25175	4.08217	4.76352	5.71135	4.65586	4.42174	11.5911	7.21817	10.2755	-3.346	-4.67351	-4.60874	-4.99484	-4.16353	-4.11082	PF07690	PTHR24003:SF14,PTHR24003	KOG2615			GO:0022857,GO:0055085,GO:0016021	AT5G13750.1
Glyma.13G098600.1	1247.93	1186.17	1048.89	1111.27	781.94	867.674	213.82	783.521	661.375	2072.46	1733.62	1552.07	1848.72	1757.09	10.96	2359.39	928.14	2623.93	140.639	137.547	132.33	73.9335	93.5717	77.9373	18.3292	31.8775	12.3341	2.25175	2.4493	0.79392	22.2108	10.2429	15.0339	1.15911	0.802019	1.14172	-3.08481	-3.49168	-4.72913	-9.92941	-6.251	-10.8957	PF00626,PF02209	PTHR11977:SF9,PTHR11977	KOG0443			GO:0003779,GO:0007010	AT4G30160.1
[truncated: 3 more columns]
