# Supplementary material for: Transcriptome Profiling of a Soybean Mutant with Salt Tolerance Induced by Gamma-ray Irradiation
Source: Plants (Basel). 2024 Jan 16;13(2):254. doi: 10.3390/plants13020254 (PMC10818854; doi:10.3390/plants13020254)
Supplement: Supplementary file 1 [file plants-13-00254-s001.zip › Table S7.xlsx]

## Sheet: Sheet1
	ROS DB						Normalization																																				Log2FoldChange						Annoatation
Gene id	Category	E-value	Identity	ID	Symbol	Description	Kwangan_Leaf_1_0h	Kwangan_Leaf_2_0h	Kwangan_Leaf_3_0h	Kwangan_Leaf_1_24h	Kwangan_Leaf_2_24h	Kwangan_Leaf_3_24h	Kwangan_Leaf_1_72h	Kwangan_Leaf_2_72h	Kwangan_Leaf_3_72h	Kwangan_Root1_0h	Kwangan_Root2_0h	Kwangan_Root3_0h	Kwangan_Root1_24h	Kwangan_Root2_24h	Kwangan_Root3_24h	Kwangan_Root1_72h	Kwangan_Root2_72h	Kwangan_Root3_72h	KA_1285_Leaf_1_0h	KA_1285_Leaf_2_0h	KA_1285_Leaf_3_0h	KA_1285_Leaf_1_24h	KA_1285_Leaf_2_24h	KA_1285_Leaf_3_24h	KA_1285_Leaf_1_72h	KA_1285_Leaf_2_72h	KA_1285_Leaf_3_72h	KA_1285_Root1_0h	KA_1285_Root2_0h	KA_1285_Root3_0h	KA_1285_Root1_24h	KA_1285_Root2_24h	KA_1285_Root3_24h	KA_1285_Root1_72h	KA_1285_Root2_72h	KA_1285_Root3_72h	KA_1285_Leaf_0h_vs_Kwangan_Leaf_0h	KA_1285_Leaf_24h_vs_Kwangan_Leaf_24h	KA_1285_Leaf_72h_vs_Kwangan_Leaf_72h	KA_1285_Root_0h_vs_Kwangan_Root_0h	KA_1285_Root_24h_vs_Kwangan_Root_24h	KA_1285_Root_72h_vs_Kwangan_Root_72h	Pfam
Glyma.10G021100.1	ROS breakdown	1e-48	60.78	AT3G62930		Thioredoxin superfamily protein	76.903	97.0305	116.963	21.6482	11.9266	14.3655	4.45457	1.42978	2.67763	0.767864	0.794875	1.01178	0.680175	0.915626	0.996362	0.87191	1.40841	0.912673	155.272	125.539	139.243	17.3517	29.7053	18.9276	1.83292	4.90423	1.23341	0.750582	0.816433	0.79392	0.634595	0.931172	0.884349	1.15911	0.802019	1.14172	0.53007	0.460892	-0.103266	-0.124945	-0.0813071	-0.0413136	PF00462
Glyma.10G115500.1	ROS production	2e-138	43.28	AT3G26310	CYP71B35	cytochrome P450%2C family 71%2C subfamily B%2C polypeptide 35	3.49559	3.27069	1.25766	2.40535	0.745415	1.43655	2.22729	2.85957	1.33882	272.592	558.797	622.245	61.8959	72.3345	70.7417	182.229	114.081	216.303	2.43883	1.09164	0.98754	0.754423	0.742632	1.11339	1.83292	1.22606	1.23341	354.275	586.199	446.183	83.7665	68.9067	66.3262	219.072	229.377	129.014	-0.828624	-0.813354	-0.582068	-0.0680534	0.0954991	0.171859	PF00067
Glyma.10G202400.1	ROS production	0	71	AT5G04660	CYP77A4	cytochrome P450%2C family 77%2C subfamily A%2C polypeptide 4	1762.94	1801.06	1414.87	595.325	659.692	382.121	89.0915	193.021	168.691	5.37505	6.359	8.09425	8.84228	8.24064	11.9563	1.74382	1.40841	2.73802	1064.96	970.468	1047.78	273.101	254.723	188.163	51.3217	279.541	131.975	6.75524	6.53147	4.76352	8.24973	12.1052	18.5713	2.31822	4.81211	4.56688	-0.69139	-1.19317	0.0380084	-0.135544	0.42274	0.989766	PF00067
Glyma.10G282300.1	ROS production	1e-103	43.17	AT4G38540		FAD/NAD(P)-binding oxidoreductase family protein	4.66079	3.27069	5.03066	4.81071	39.507	25.8578	82.4096	61.4807	85.6843	233.431	213.821	200.333	103.387	62.2626	85.6871	119.452	254.921	177.971	5.69061	1.09164	2.96262	15.8429	20.0511	20.041	34.8255	31.8775	56.7368	211.664	217.171	149.257	55.8443	41.9027	69.8635	70.7057	113.085	84.4873	-0.411589	-0.327218	-0.895156	-0.163769	-0.584506	-1.04184
Glyma.10G174100.1	ROS induced genes	1e-83	52.12	AT1G65690		Late embryogenesis abundant (LEA) hydroxyproline-rich glycoprotein family	20.9736	14.173	7.54599	24.0535	39.507	24.4213	86.8642	51.4722	76.3126	12.2858	15.1026	7.08247	29.9277	47.6126	53.8035	33.1326	63.3783	22.8168	8.12944	5.4582	12.838	17.3517	9.65422	16.7008	91.6459	30.6514	86.3386	9.75757	14.6958	16.6723	40.6141	30.7287	38.027	37.0915	16.8424	26.2596	-0.692045	-1.00935	-0.0409913	0.25466	-0.264135	-0.573371	PF03168
Glyma.10G230600.1	ROS induced genes	1e-16	46.15	AT5G52750		Heavy metal transport/detoxification superfamily protein	38.4515	43.6092	99.3555	122.673	102.867	147.964	86.8642	45.7531	70.9573	239.573	414.925	1325.43	1048.83	1394.5	1318.19	367.946	281.681	229.993	55.2802	106.981	77.0281	500.937	384.683	110.226	163.13	60.0768	144.309	583.202	565.788	265.169	1666.45	1563.44	1283.19	542.464	342.462	430.429	0.39945	1.4148	0.852247	-0.485505	0.262796	0.580498	PF00403
Glyma.10G092500.1	ROS production	2e-132	42.34	AT3G20100	CYP705A19	cytochrome P450%2C family 705%2C subfamily A%2C polypeptide 19	537.156	427.37	574.753	683.12	749.142	670.867	1447.74	589.071	380.224	291.788	302.847	303.534	774.039	1032.83	1103.97	1654.01	1477.42	1326.11	851.965	745.59	935.2	665.401	565.143	866.217	894.464	717.244	826.383	273.212	306.162	271.521	1380.24	914.41	1303.53	1625.07	917.51	1568.72	0.718453	-0.00437519	0.0125162	-0.0780073	0.305836	-0.116652	PF00067
Glyma.10G114700.1	ROS production	3e-85	41.67	AT3G26310	CYP71B35	cytochrome P450%2C family 71%2C subfamily B%2C polypeptide 35	1.1652	1.09023	1.25766	1.20268	0.745415	1.43655	2.22729	1.42978	1.33882	27.6431	62.0003	67.7893	12.2432	4.57813	8.96726	20.0539	5.63362	17.3408	0.812944	1.09164	0.98754	0.754423	0.742632	1.11339	1.83292	1.22606	1.23341	42.7832	53.0682	47.6352	13.9611	10.2429	5.30609	32.4551	20.0505	19.4093	-0.280612	-0.374706	-0.218962	-0.13382	0.194477	0.741002	PF00067
Glyma.10G291100.1	ROS breakdown	1e-112	72.3	AT1G19570	DHAR1	dehydroascorbate reductase	1154.71	1479.44	1422.42	655.459	538.19	670.867	360.82	265.94	421.727	775.542	767.85	766.93	375.457	211.51	155.432	202.283	308.441	342.252	825.138	1318.7	815.708	281.4	373.544	272.78	262.107	158.161	203.512	487.878	374.743	472.383	109.785	148.056	92.8566	75.3422	202.109	76.4953	-0.454885	-1.00703	-0.749198	-0.79125	-1.08197	-1.26898	PF02798
Glyma.10G152200.1	ROS transport to apoplast	0	65.69	AT5G47910	RBOHD	respiratory burst oxidase homologue D	8.15638	10.9023	13.8343	24.0535	29.8166	15.802	345.229	293.106	132.543	2432.59	3128.63	3494.69	3545.07	4156.94	4680.91	5578.48	1866.14	5277.99	4.87766	14.1913	10.8629	22.6327	32.6758	14.4741	766.16	63.755	415.659	2031.83	2677.9	1980.04	5296.33	4085.98	5908.33	4799.88	4767.2	4956.21	-0.136096	0.00228483	0.692236	-0.436905	0.304297	0.190974	PF08414,PF08030,PF01794,PF08022
Glyma.10G063800.1	ROS induced genes	5e-16	41.05	AT5G48570	ROF2	FKBP-type peptidyl-prolyl cis-trans isomerase family protein	1035.86	922.335	894.199	823.834	633.603	909.334	149.228	381.752	337.382	19.9645	37.3591	28.3299	38.0898	28.3844	20.9236	61.0337	26.7597	27.3802	1186.9	1132.03	1301.58	605.802	623.068	910.753	179.626	420.538	199.812	16.5128	22.8601	12.7027	20.9416	21.4169	24.7618	49.8417	21.6545	49.094	0.344018	-0.145563	-0.11834	-0.717902	-0.380847	0.0663029	PF00254
Glyma.10G200800.1	ROS production	6e-132	42.61	AT2G45570	CYP76C2	cytochrome P450%2C family 76%2C subfamily C%2C polypeptide 2	6201.18	7195.52	8930.67	1757.11	1294.04	880.603	6.68186	10.0085	57.5691	188.127	267.873	100.166	131.274	236.232	156.429	54.9304	7.04203	52.0223	6592.98	7730.99	7750.21	973.961	1047.85	794.96	7.33167	107.893	24.6682	78.0605	66.1311	138.142	184.667	122.915	155.645	19.7049	47.3191	17.1258	-0.0164539	-0.481129	0.913676	-0.978114	-0.177666	-0.437935	PF00067
Glyma.10G009600.1	ROS transport to apoplast, ROS induced genes	3e-90	45.65	AT5G64120		Peroxidase superfamily protein	1.1652	1.09023	1.25766	1.20268	0.745415	1.43655	62.364	25.7361	36.1481	84.465	139.898	388.524	78.2201	158.403	310.865	53.1865	26.7597	57.4984	0.812944	1.09164	0.98754	1.50885	1.48526	1.11339	91.6459	20.843	62.9038	201.156	207.374	64.3075	350.931	158.299	336.053	135.616	65.7655	37.6768	-0.280612	0.279259	0.497364	-0.374276	0.626605	0.798512	PF00141
Glyma.10G079400.1	ROS induced genes	1e-63	48.32	AT5G06320	NHL3	NDR1/HIN1-like 3	90.8854	70.865	60.3679	51.7151	26.8349	33.0406	15.591	12.868	20.0823	82.9293	63.59	38.4477	15.644	17.3969	8.96726	19.182	33.8017	32.8562	51.2155	54.582	56.2898	37.7212	10.3969	53.4427	7.33167	18.3909	4.93363	58.5454	48.986	78.5981	5.71135	5.58703	2.65305	19.7049	28.0707	11.4172	-0.454558	-0.135873	-0.663035	0.00903902	-1.59026	-0.536229	PF03168
Glyma.10G009300.1	ROS induced genes	4e-45	55.26	AT4G04620	ATG8B	Ubiquitin-like superfamily protein	201.579	168.986	196.196	322.317	316.801	406.543	732.777	527.59	532.849	474.54	410.951	504.879	629.162	612.554	843.918	974.796	1294.33	773.034	214.617	224.878	203.433	319.121	349.037	488.778	736.833	381.304	650.006	428.582	488.227	430.305	872.568	732.832	879.043	980.607	680.914	861.999	0.181918	0.145893	-0.0203144	-0.0455957	0.252436	-0.269656	PF02991
Glyma.10G284100.1	ROS production	2e-114	45.73	AT4G38540		FAD/NAD(P)-binding oxidoreductase family protein	2011.13	1349.71	1780.85	423.342	178.9	449.639	22.2729	90.0763	89.7007	132.84	108.103	116.355	43.5312	43.0344	35.869	25.2854	59.1531	28.2928	1776.28	1416.95	1888.18	153.148	156.695	458.716	5.49876	223.142	55.5034	96.8251	85.7255	106.385	37.4411	36.3157	25.6461	40.5689	38.4969	49.094	-0.0170143	-0.452742	0.491913	-0.30638	-0.300652	0.185055
Glyma.10G060300.1	ROS induced genes	2e-83	53.41	AT1G75040	PR5	pathogenesis-related protein 5	180.606	110.113	111.932	188.82	108.085	116.36	28.9547	48.6126	33.4704	2.30359	0.794875	2.02356	0.680175	1.83125	0.996362	0.87191	1.40841	0.912673	82.9203	146.28	90.8537	155.411	114.365	124.7	12.8304	35.5557	57.9702	1.50116	0.816433	1.58784	0.634595	1.86234	0.884349	1.15911	0.802019	1.14172	-0.331216	-0.0671315	-0.0621453	-0.391231	-0.0529898	-0.0413136	PF00314
Glyma.10G192900.1	ROS breakdown	4e-57	45.75	AT3G09270	GSTU8	glutathione S-transferase TAU 8	1.1652	2.18046	5.03066	16.8375	12.6721	17.2386	1354.19	507.573	297.217	373.182	719.362	1489.34	17517.2	20944.9	27969.9	21153.4	22572.5	18494.4	1.62589	1.09164	1.97508	73.9335	52.7269	24.4946	1777.93	212.108	1205.04	848.908	1169.13	767.721	46052.5	29926	30805.4	22831	14389	24150.8	-0.835926	1.69305	0.565501	0.109647	0.684743	-0.019833	PF02798,PF00043
Glyma.10G153900.1	ROS induced genes	0	43.63	AT1G72520	LOX4	PLAT/LH2 domain-containing lipoxygenase family protein	184.101	201.693	199.969	1054.75	1193.41	994.09	1051.28	1119.52	1166.11	274.127	349.745	370.312	947.484	1253.49	1492.55	413.286	809.833	520.223	561.744	471.588	461.181	1109.76	955.768	819.455	2617.41	582.377	1481.32	778.354	681.722	493.818	1667.72	1591.37	1443.26	266.595	866.982	559.443	1.35129	-0.168433	0.488338	0.974767	0.348381	-0.0422561	PF00305,PF01477
Glyma.10G115700.1	ROS production	4e-138	42.86	AT3G26310	CYP71B35	cytochrome P450%2C family 71%2C subfamily B%2C polypeptide 35	1.1652	3.27069	1.25766	1.20268	0.745415	1.43655	2.22729	1.42978	1.33882	192.734	342.591	407.748	36.0493	51.2751	34.8727	122.939	39.4354	98.5686	2.43883	2.18328	0.98754	0.754423	0.742632	1.11339	1.83292	1.22606	1.23341	197.403	312.694	269.139	32.9989	54.9391	42.4487	184.299	138.749	121.022	-0.0214182	-0.374706	-0.218962	-0.275309	0.0935887	0.767051	PF00067
Glyma.10G024600.1	ROS breakdown	2e-71	53.12	AT1G63460	GPX8	glutathione peroxidase 8	1.1652	1.09023	1.25766	2.40535	2.98166	1.43655	13.3637	4.28935	4.01645	99.8223	96.9748	105.225	7.48193	1.83125	1.99272	3.48764	8.45044	3.65069	4.87766	1.09164	0.98754	2.26327	3.71316	1.11339	7.33167	2.45212	14.8009	125.347	106.953	125.439	1.90378	11.1741	3.53739	2.31822	1.60404	1.14172	0.985691	0.0552244	0.182093	0.244254	0.555431	-1.62216	PF00255
Glyma.10G115200.1	ROS production	4e-138	42.65	AT3G26310	CYP71B35	cytochrome P450%2C family 71%2C subfamily B%2C polypeptide 35	1.1652	2.18046	1.25766	1.20268	0.745415	1.43655	2.22729	2.85957	1.33882	228.056	395.053	428.995	35.3691	45.7813	41.8472	138.634	81.6876	132.338	3.25178	1.09164	0.98754	0.754423	0.742632	1.11339	1.83292	1.22606	1.23341	220.671	320.042	265.963	41.8833	54.9391	40.68	214.435	138.749	99.3297	0.211719	-0.374706	-0.582068	-0.383215	0.160827	0.359691	PF00067
Glyma.10G063000.1	ROS production	6e-101	42.38	AT3G60290		2-oxoglutarate (2OG) and Fe(II)-dependent oxygenase superfamily protein	5.82599	3.27069	7.54599	6.01338	0.745415	2.87309	2.22729	1.42978	1.33882	103.662	89.026	154.803	61.8959	65.9251	105.614	864.063	630.966	603.277	8.94238	8.73312	16.7882	2.26327	2.97053	1.11339	1.83292	1.22606	1.23341	165.879	88.9912	97.6522	156.745	79.1496	103.469	806.741	267.874	511.491	1.05019	-0.601702	-0.218962	0.0207415	0.539807	-0.403736	PF03171
Glyma.10G116000.1	ROS production	6e-120	41.59	AT3G26310	CYP71B35	cytochrome P450%2C family 71%2C subfamily B%2C polypeptide 35	1.1652	1.09023	1.25766	3.60803	0.745415	1.43655	2.22729	2.85957	1.33882	62.9648	89.8209	101.178	16.3242	17.3969	8.96726	40.1079	21.1261	64.7997	1.62589	4.36656	0.98754	0.754423	0.742632	1.11339	1.83292	1.22606	2.46682	73.5571	114.301	80.9799	38.7103	23.2793	8.84349	63.7511	79.3999	55.9443	0.990483	-1.14927	-0.217665	0.0821116	0.73058	0.659649	PF00067
Glyma.10G222400.1	ROS production	2e-80	41.9	AT5G05340		Peroxidase superfamily protein	131.667	151.542	149.662	193.631	236.297	221.228	289.547	451.811	337.382	105.965	104.924	96.1192	397.902	1280.05	2452.05	1942.62	1074.61	1748.68	134.949	127.722	136.28	218.028	115.851	347.377	164.963	376.4	310.819	291.226	576.402	250.879	953.796	551.254	1384.01	2940.66	1046.63	2340.53	-0.117727	0.0651954	-0.340116	1.86523	-0.515542	0.408958	PF00141
Glyma.10G017600.1	ROS induced genes	1e-21	46	AT4G02380	LEA5	senescence-associated gene 21	1859.66	1932.98	2071.37	3088.47	2766.98	3114.43	9459.29	7177.51	7115.81	7988.09	8308.04	3966.18	5161.85	6192.38	9792.24	11156.1	24326	14621	3460.7	3518.35	3658.83	2142.56	2381.62	2744.5	11444.7	4030.05	5986.96	5203.04	3945.01	4050.58	5555.88	4775.98	7959.14	6759.93	14369.8	9090.38	0.859254	-0.303395	-0.146318	-0.618411	-0.209284	-0.729392	PF03242
Glyma.10G040000.1	ROS induced genes	0	68.47	AT5G44000		Glutathione S-transferase family protein	258.674	237.67	173.558	408.91	447.994	307.421	1178.23	726.33	736.349	58.3576	54.0515	59.6951	53.0537	86.9845	88.6762	106.373	157.741	71.1885	215.43	179.029	228.122	391.546	311.906	515.499	1160.24	691.496	791.848	42.0326	56.3339	77.0103	64.0941	55.8703	46.8705	96.2062	53.7353	108.463	-0.105689	0.0661451	0.00145685	0.0271749	-0.455126	-0.375832	PF00043
Glyma.10G115300.1	ROS production	2e-138	43.28	AT3G26310	CYP71B35	cytochrome P450%2C family 71%2C subfamily B%2C polypeptide 35	1.1652	2.18046	1.25766	2.40535	0.745415	1.43655	2.22729	2.85957	1.33882	334.021	616.823	661.705	70.058	65.9251	64.7635	219.721	98.5884	223.605	3.25178	2.18328	0.98754	0.754423	0.742632	1.11339	1.83292	1.22606	1.23341	356.527	550.276	446.977	96.4584	91.2548	65.4418	312.96	244.616	176.967	0.480481	-0.813354	-0.582068	-0.25235	0.334645	0.43878	PF00067
Glyma.10G244100.1	ROS production	6e-111	71.43	AT2G26400	ARD3	acireductone dioxygenase 3	1179.18	1219.97	1396.01	2902.06	3062.16	3410.36	5864.45	4369.42	3720.57	1787.59	1741.57	2256.27	3047.18	3396.97	3693.51	4682.16	5330.82	3901.68	1625.89	1849.24	1713.38	2868.32	3246.79	2990.56	6219.09	3123.99	4794.26	1846.43	1655.73	1618.8	3692.07	2904.32	3562.16	3973.43	3648.38	4040.55	0.451161	-0.0419899	0.0187875	-0.176009	0.00296864	-0.254744	PF03079
Glyma.10G115900.1	ROS production	2e-138	43.28	AT3G26310	CYP71B35	cytochrome P450%2C family 71%2C subfamily B%2C polypeptide 35	1.1652	2.18046	1.25766	2.40535	0.745415	1.43655	2.22729	2.85957	1.33882	307.913	554.028	587.845	57.1347	58.6001	61.7744	188.333	98.5884	199.875	3.25178	2.18328	0.98754	0.754423	0.742632	1.11339	1.83292	1.22606	1.23341	315.245	502.106	404.899	87.5741	70.769	55.714	286.3	221.357	157.557	0.480481	-0.813354	-0.582068	-0.246301	0.270102	0.450502	PF00067
Glyma.10G061700.1	ROS induced genes	2e-83	53.41	AT1G75040	PR5	pathogenesis-related protein 5	181.771	111.203	113.19	188.82	108.831	116.36	28.9547	48.6126	33.4704	2.30359	0.794875	2.02356	0.680175	1.83125	11.9563	0.87191	1.40841	0.912673	84.5462	146.28	90.8537	153.902	115.108	124.7	14.6633	36.7817	57.9702	1.50116	0.816433	1.58784	512.118	129.433	0.884349	1.15911	0.802019	1.14172	-0.336439	-0.0725363	-0.0212366	-0.391231	5.47264	-0.0413136	PF00314
Glyma.10G021300.1	ROS breakdown	2e-40	49.5	AT3G62950		Thioredoxin superfamily protein	549.973	795.868	763.402	164.767	60.3786	109.178	2.22729	8.5787	5.35527	59.1255	60.4105	22.2592	4.08105	0.915626	0.996362	0.87191	1.40841	0.912673	732.463	431.198	467.106	47.5287	115.851	46.7624	3.66584	8.5824	1.23341	29.2727	9.7972	13.4966	0.634595	8.38054	0.884349	1.15911	1.60404	1.14172	-0.371176	-0.66988	-0.261542	-1.43159	0.724066	0.290367	PF00462
Glyma.10G230500.1	ROS induced genes	4e-17	47.69	AT5G52750		Heavy metal transport/detoxification superfamily protein	1.1652	1.09023	1.25766	1.20268	0.745415	2.87309	2.22729	1.42978	4.01645	74.4828	116.847	65.7658	54.414	28.3844	22.9163	11.3348	11.2672	20.9915	5.69061	4.36656	0.98754	1.50885	2.2279	3.34017	5.49876	1.22606	2.46682	51.7902	44.0874	62.7197	29.826	48.4209	28.2992	8.11377	21.6545	5.7086	1.65254	0.553732	0.260432	-0.696935	0.0113002	-0.297235	PF00403
Glyma.10G021200.1	ROS breakdown	3e-57	74.76	AT3G62950		Thioredoxin superfamily protein	47.7731	58.8724	105.644	25.2562	15.6537	25.8578	13.3637	28.5957	24.0987	29.1788	21.4616	29.3417	157.12	131.85	172.371	60.1618	38.027	84.8785	73.9779	55.6736	44.4393	18.8606	23.7642	5.56695	21.995	3.67817	12.3341	39.7809	47.3531	37.3143	164.995	194.615	180.407	40.5689	39.2989	39.9602	-0.286192	-0.470365	-0.79746	0.637797	0.22717	-0.611409	PF00462
Glyma.10G115400.1	ROS production	3e-139	43.49	AT3G26310	CYP71B35	cytochrome P450%2C family 71%2C subfamily B%2C polypeptide 35	2.33039	2.18046	1.25766	1.20268	0.745415	1.43655	2.22729	1.42978	1.33882	254.931	521.438	577.727	68.6977	67.7563	35.869	177.87	63.3783	193.487	1.62589	1.09164	0.98754	0.754423	0.742632	1.11339	1.83292	1.22606	1.23341	289.725	467	388.227	83.1319	77.2872	53.9453	217.913	215.743	152.991	-0.638701	-0.374706	-0.218962	-0.242043	0.31495	0.432356	PF00067
Glyma.10G009400.1	ROS transport to apoplast, ROS induced genes	3e-90	45.65	AT5G64120		Peroxidase superfamily protein	1.1652	1.09023	1.25766	1.20268	0.745415	1.43655	55.6822	28.5957	37.4869	86.7686	141.488	393.583	79.5805	165.728	315.847	54.0584	26.7597	56.5857	0.812944	1.09164	0.98754	1.50885	1.48526	1.11339	86.1472	22.069	59.2036	202.657	209.823	68.2771	356.642	159.23	343.127	136.775	66.5676	38.8185	-0.280612	0.279259	0.459374	-0.371232	0.614257	0.817545	PF00141
Glyma.10G142700.1	ROS induced genes	7e-18	55.56	AT2G24040		Low temperature and salt responsive protein family	34.9559	64.3236	96.8402	1212.3	2435.27	2001.11	6076.04	3977.66	4408.72	83.6971	58.0259	70.8247	1814.03	1545.58	2236.83	2012.37	2160.49	1640.99	104.057	102.614	96.7789	2993.55	3502.25	1546.5	8224.3	1584.07	5592.27	81.8135	85.7255	87.3312	2246.47	1661.21	2345.29	1458.16	1070.7	1384.91	0.629724	0.509695	0.0906819	0.261976	0.160033	-0.570937	PF01679
Glyma.10G020900.1	ROS breakdown	7e-45	58.82	AT3G62930		Thioredoxin superfamily protein	43.1123	90.4891	74.2022	52.9178	63.3603	86.1928	4.45457	41.4637	9.37172	6.14291	3.97438	4.04712	9.52245	10.9875	3.98545	10.4629	38.027	12.7774	117.877	103.706	190.595	59.5994	69.8074	51.2159	16.4963	7.35635	12.3341	5.25408	9.7972	11.9088	7.61514	3.72469	1.7687	3.47733	15.2384	1.14172	0.988046	-0.164734	-0.611559	0.928554	-0.902007	-1.62544	PF00462
Glyma.10G019900.1	ROS breakdown	4e-63	43.96	AT1G02930	GSTF3	glutathione S-transferase 6	71.077	43.6092	28.9263	1.20268	2.23624	1.43655	2.22729	1.42978	1.33882	62.197	69.1542	29.3417	2.04053	1.83125	0.996362	0.87191	1.40841	14.6028	4.06472	32.7492	14.8131	0.754423	0.742632	5.56695	1.83292	14.7127	1.23341	51.0396	57.9668	54.7805	1.26919	1.86234	0.884349	1.15911	8.02019	4.56688	-1.47598	0.534945	1.83136	0.0275145	-0.277654	-0.296547	PF02798,PF00043
Glyma.17G140700.1	ROS induced genes	4e-64	74.36	AT4G04620	ATG8B	Ubiquitin-like superfamily protein	117.685	129.737	167.269	318.709	268.349	380.685	449.912	327.42	245.003	762.489	778.978	734.553	2032.36	1432.04	2135.2	1558.1	1740.79	1142.67	183.725	221.603	167.882	270.838	328.986	303.955	520.549	219.464	519.265	820.386	723.36	708.971	2792.85	2649.18	2683.11	1451.21	966.433	1379.2	0.467024	-0.0986543	0.300728	-0.0148469	0.537069	-0.226268	PF02991
Glyma.17G023900.1	ROS breakdown	2e-59	75.49	AT4G15690		Thioredoxin superfamily protein	326.255	352.144	806.163	532.786	827.411	596.167	3452.29	3527.28	4577.41	0.767864	0.794875	1.01178	33.3286	93.3939	75.7235	297.321	366.186	267.413	691.002	468.313	568.823	419.459	753.029	604.57	5454.77	2099.01	4056.68	2.25175	0.816433	0.79392	69.8054	45.6274	73.4009	316.437	323.214	422.437	0.219181	-0.138683	0.00665963	0.585082	-0.10042	0.190173	PF00462
Glyma.17G227700.1	ROS breakdown	4e-63	64.1	AT4G33040		Thioredoxin superfamily protein	158.467	197.332	150.92	128.686	66.3419	79.0101	84.6369	62.9105	72.2961	81.3936	81.0773	72.8482	34.6889	32.0469	25.9054	22.6697	64.7867	39.2449	210.553	157.196	227.134	65.6348	31.9332	86.8444	53.1546	56.3986	49.3363	44.2843	44.9038	57.1623	10.1535	9.31172	17.687	20.864	27.2686	29.6847	0.231421	-0.571443	-0.468452	-0.685191	-1.31821	-0.703267	PF00462
Glyma.17G066000.1	ROS induced genes	8e-46	45.34	AT2G14610	PR1	pathogenesis-related protein 1	2.33039	1.09023	2.51533	1.20268	3.72707	1.43655	2.22729	1.42978	1.33882	90.6079	94.5902	118.378	30.6079	9.15626	3.98545	13.9506	12.6757	36.5069	1.62589	1.09164	1.97508	1.50885	1.48526	1.11339	1.83292	1.22606	1.23341	85.5664	79.194	116.706	4.44216	13.0364	4.42174	10.432	5.61413	6.85032	-0.33909	-0.632194	-0.218962	-0.109096	-0.998318	-1.46327	PF00188
Glyma.17G202600.1	ROS induced genes	2e-11	50	AT4G17670		senescence-associated family protein (DUF581)	51.2687	39.2483	11.319	131.092	149.083	142.218	866.415	616.237	646.648	31.4824	27.8206	24.2827	60.5356	40.2876	26.9018	26.1573	21.1261	27.3802	32.5178	37.1157	22.7134	79.9689	79.4616	62.3498	742.332	218.238	629.038	16.5128	19.5944	30.169	26.653	29.7975	30.0679	23.1822	49.7252	14.8424	-0.141111	-0.929454	-0.421708	-0.334767	-0.561962	0.23299	PF04570
Glyma.17G053000.1	ROS production	3e-105	49.54	AT5G19880		Peroxidase superfamily protein	1.1652	1.09023	1.25766	1.20268	0.745415	1.43655	2.22729	1.42978	1.33882	356.289	521.438	705.212	140.116	35.7094	32.8799	3.48764	116.898	61.1491	0.812944	1.09164	0.98754	0.754423	0.742632	1.11339	1.83292	1.22606	1.23341	451.85	670.292	419.984	22.8454	80.0808	34.4896	3.47733	60.1514	10.2755	-0.280612	-0.374706	-0.218962	-0.0376845	-0.602921	-1.29651	PF00141
Glyma.17G233800.1	ROS induced genes	3e-177	49.12	AT5G48570	ROF2	FKBP-type peptidyl-prolyl cis-trans isomerase family protein	342.568	308.535	269.14	457.017	541.171	425.218	1240.6	1115.23	1294.64	443.057	452.284	448.219	561.145	550.291	649.628	755.946	798.566	700.933	296.725	294.743	334.776	549.22	487.909	482.098	1349.03	994.333	1196.41	442.093	467	537.484	689.17	514.938	614.622	763.854	833.298	775.228	0.00937554	0.0939901	-0.0444261	0.106582	0.0464843	0.0729228	PF00254
Glyma.17G046600.1	ROS production	0	66.34	AT1G19250	FMO1	flavin-dependent monooxygenase 1	6.99118	1.09023	3.77299	1.20268	1.49083	4.30964	4.45457	1.42978	1.33882	31.4824	68.3593	7.08247	399.263	577.76	1240.47	194.436	22.5345	67.5378	1.62589	1.09164	1.97508	4.52654	1.48526	4.45356	3.66584	1.22606	3.70022	67.5524	195.128	32.5507	2558.05	1312.95	1530.81	243.413	106.669	174.683	-1.33696	0.579547	0.250381	1.46525	1.28451	0.883201	PF00743
Glyma.17G158100.1	ROS induced genes	4e-178	54.42	AT4G11280	ACS6	1-aminocyclopropane-1-carboxylic acid (acc) synthase 6	1.1652	1.09023	1.25766	10.8241	22.3624	8.61928	53.4549	8.5787	2.67763	92.1436	151.821	64.754	18.3647	18.3125	5.97817	6.97528	1.40841	5.47604	4.87766	2.18328	4.9377	15.8429	21.5363	6.68034	86.1472	19.6169	28.3684	77.31	102.871	100.828	5.71135	8.38054	8.84349	3.47733	11.2283	3.42516	1.77206	0.0757512	1.05157	-0.13568	-0.895154	0.387541	PF00155
Glyma.17G080600.1	ROS induced genes	2e-79	56.25	AT5G60950	COBL5	COBRA-like protein 5 precursor	81.5638	69.7747	36.4723	24.0535	17.89	17.2386	15.591	15.7276	14.727	56.0541	35.7694	31.3652	38.0898	14.65	9.96362	5.23146	16.9009	17.3408	29.266	45.8489	37.5265	14.334	23.7642	8.90712	16.4963	17.1648	24.6682	29.2727	38.3724	45.2535	4.44216	8.38054	8.84349	2.31822	14.4363	4.56688	-0.737544	-0.332334	0.341156	-0.125843	-1.5331	-0.888565	PF04833
Glyma.17G047500.1	ROS induced genes	8e-13	52.83	AT4G17670		senescence-associated family protein (DUF581)	1899.27	2140.12	2395.85	2953.77	2664.11	3023.93	367.502	1302.53	1848.91	1595.62	1590.55	1060.35	2956.72	1736.94	1489.56	520.531	935.182	719.186	2578.66	2407.07	2443.17	1662.75	1787.52	2284.68	291.434	1262.84	562.434	1944.01	1921.07	1947.49	2136.68	3046.79	1711.21	329.187	1148.49	680.466	0.207153	-0.591557	-0.733319	0.452895	0.157126	-0.0111567	PF04570
Glyma.17G134200.1	ROS production	0	57.17	AT4G22690	CYP706A1	cytochrome P450%2C family 706%2C subfamily A%2C polypeptide 1	1038.19	1036.81	880.365	1006.64	752.124	659.375	169.274	263.08	340.059	34.5539	51.6669	67.7893	36.0493	24.7219	41.8472	75.8562	126.757	89.4419	1441.35	1411.49	1804.23	402.108	461.175	617.931	170.461	366.591	213.38	50.289	47.3531	50.017	29.1914	44.6962	51.2922	96.2062	85.816	97.0463	0.656088	-0.707118	-0.0416512	-0.0607546	0.286713	-0.0656194	PF00067
Glyma.17G255900.1	ROS production	9e-143	41.17	AT3G26310	CYP71B35	cytochrome P450%2C family 71%2C subfamily B%2C polypeptide 35	539.486	486.243	632.605	2519.61	2878.79	2574.29	5764.22	4758.32	4005.74	768.632	962.594	879.238	2435.03	2547.27	2855.57	4558.35	7301.18	3356.81	635.722	708.474	696.215	2552.97	2367.51	2397.13	7098.89	2495.03	5906.79	644	723.36	621.64	3315.76	2643.6	3265.02	4511.26	2365.96	3924.09	0.299125	-0.123695	0.093471	-0.392263	0.234988	-0.494415	PF00067
Glyma.17G125400.1	ROS production	2e-135	43.98	AT3G26170	CYP71B19	cytochrome P450%2C family 71%2C subfamily B%2C polypeptide 19	1.1652	1.09023	1.25766	2.40535	0.745415	1.43655	6.68186	5.71913	2.67763	209.627	222.565	178.073	730.508	828.642	2284.66	7315.33	4520.98	4379	0.812944	1.09164	0.98754	0.754423	0.742632	1.11339	1.83292	4.90423	8.63386	168.13	137.161	159.578	1536.99	1118.34	3008.55	8724.62	2171.87	6278.32	-0.280612	-0.813354	0.0277066	-0.392612	0.559255	0.0829374	PF00067
Glyma.17G042100.1	ROS induced genes	4e-164	99.56	AT4G05050	UBQ11	ubiquitin 11	2908.33	3543.25	3453.55	19882.7	24469.7	20341.5	154371	89404.3	75412.9	3063.01	3422.73	6500.69	12126.8	16124.2	19300.5	34158.8	29744.1	26659.2	5712.56	6034.58	6290.63	18264.6	13310.9	15718.8	215078	29316.3	115929	3793.44	4783.48	4631.73	14853.3	10598.6	18444	16605.4	13282.2	15414.4	0.864773	-0.451961	0.174887	0.0244781	-0.115406	-0.999332	PF00240
Glyma.17G223900.1	ROS breakdown	2e-81	68.55	AT2G43350	GPX3	glutathione peroxidase 3	4610.69	3302.31	3310.17	5010.35	4921.23	4917.3	9281.1	10348.8	9972.85	524.451	525.413	896.438	729.148	809.414	945.547	2138.8	3374.54	1484.92	4392.34	3745.42	4575.27	4337.93	4336.23	6665.86	6871.61	8707.46	6070.83	606.47	502.923	543.042	991.237	776.597	868.43	1630.87	1156.51	1438.57	0.179827	0.0469467	-0.451369	-0.236142	0.0857668	-0.72772	PF00255
Glyma.17G198700.1	ROS production	2e-90	44.66	AT3G28200		Peroxidase superfamily protein	8.15638	15.2632	3.77299	4.81071	2.98166	4.30964	4.45457	10.0085	20.0823	385.468	303.642	214.498	39.4502	43.9501	34.8727	13.9506	42.2522	53.8477	2.43883	17.4662	7.90032	6.03539	5.19843	4.45356	1.83292	6.13029	6.16704	332.508	245.746	286.605	13.9611	39.1092	25.6461	8.11377	75.3898	18.2675	0.03215	0.374357	-1.2897	-0.0632305	-0.587383	-0.112837	PF00141
Glyma.17G118100.1	ROS production	2e-145	42.06	AT3G14620	CYP72A8	cytochrome P450%2C family 72%2C subfamily A%2C polypeptide 8	45.4427	56.692	64.1409	36.0803	58.8878	34.4771	11.1364	20.017	22.7599	57.5898	90.6158	46.5419	5.4414	15.5656	9.96362	10.4629	16.9009	43.8083	113.812	76.4148	139.243	118.444	135.159	91.2979	20.1621	31.8775	14.8009	103.58	84.9091	95.2704	8.24973	7.44937	16.8026	9.27288	46.5171	23.9761	0.986571	1.41384	0.310082	0.543066	0.0696142	0.164465	PF00067
Glyma.17G015400.1	ROS production	4e-146	44.49	AT5G04660	CYP77A4	cytochrome P450%2C family 77%2C subfamily A%2C polypeptide 4	928.662	807.861	616.256	169.577	150.574	169.513	37.8639	104.374	330.688	320.199	447.515	410.783	160.521	165.728	274.996	149.097	118.306	117.735	465.004	820.913	550.06	158.429	240.613	113.566	161.297	155.709	226.947	406.065	373.11	209.595	303.336	237.449	290.066	187.776	133.937	180.392	-0.357818	0.066063	0.201869	-0.253242	0.466636	0.382615	PF00067
Glyma.17G134100.1	ROS production	0	54.96	AT4G22690	CYP706A1	cytochrome P450%2C family 706%2C subfamily A%2C polypeptide 1	1353.96	1227.6	1144.47	1978.4	1496.05	1456.66	797.369	723.47	863.537	402.361	542.9	667.776	193.85	116.285	115.578	412.414	385.903	386.973	1445.41	1206.26	1638.33	1228.96	1159.25	1358.34	526.048	1092.42	511.864	523.156	420.463	441.42	116.765	118.259	128.231	338.46	491.638	432.712	0.203339	-0.396354	-0.162535	-0.219852	-0.228897	0.0913974	PF00067
Glyma.17G080500.1	ROS production	2e-170	47.66	AT1G01190	CYP78A8	cytochrome P450%2C family 78%2C subfamily A%2C polypeptide 8	3.49559	1.09023	1.25766	1.20268	0.745415	1.43655	2.22729	1.42978	1.33882	173.537	89.8209	146.708	4.08105	1.83125	6.97453	0.87191	1.40841	0.912673	0.812944	1.09164	0.98754	0.754423	0.742632	1.11339	1.83292	1.22606	1.23341	117.841	84.0926	65.8954	1.26919	4.65586	2.65305	1.15911	6.41615	1.14172	-1.0147	-0.374706	-0.218962	-0.614543	-0.587169	1.44892	PF00067
Glyma.17G163200.1	ROS production	5e-89	43.89	AT3G28200		Peroxidase superfamily protein	116.52	62.1431	79.2329	375.235	506.137	218.355	202.683	75.7785	66.9408	2415.7	2405.29	2167.24	994.416	1591.36	2539.73	1109.07	2370.35	1198.34	231.689	165.929	224.172	383.247	320.074	352.944	153.965	53.9465	183.778	2504.69	2641.98	2276.17	2119.55	1678.9	1885.43	1903.26	1005.73	1609.83	1.26964	-0.0581723	0.181432	0.0870448	0.149183	-0.0498716	PF00141
Glyma.09G022300.1	ROS production	2e-127	56.53	AT3G49120	PRXCB	peroxidase CB	10.4868	28.346	12.5766	13.2294	24.5987	11.4924	17.8183	12.868	4.01645	559.773	524.618	734.553	1101.88	1171.09	1141.83	1231.14	1218.27	819.58	56.0931	123.355	73.0779	33.9491	37.1316	40.082	10.9975	12.2606	22.2013	719.808	688.253	570.035	1558.56	1445.18	1436.18	1329.5	563.819	928.219	2.29633	1.17241	0.389528	0.121012	0.378734	-0.212363	PF00141
Glyma.09G094000.1	ROS production	2e-140	41.47	AT1G19250	FMO1	flavin-dependent monooxygenase 1	33.7907	30.5264	41.5029	86.5927	187.845	90.5025	6791	2263.35	1511.52	396.218	549.259	161.885	1752.13	1817.52	2162.11	1488.35	1221.09	1337.98	22.7624	50.2154	21.7259	298.752	181.945	86.8444	6483.03	1065.44	4680.78	229.678	219.621	357.264	2290.25	1887.48	2589.37	1831.39	1669	1670.34	-0.160121	0.637066	0.210926	-0.457267	0.239563	0.353367	PF00743
Glyma.09G131100.1	ROS induced genes	1e-14	44.62	AT5G52750		Heavy metal transport/detoxification superfamily protein	139.824	136.279	218.834	140.713	120.757	281.563	89.0915	81.4976	68.2797	316.36	348.95	740.624	418.308	417.526	637.672	203.155	287.315	166.106	228.437	314.392	245.897	274.61	245.811	214.884	106.309	72.3374	87.572	403.063	401.685	276.284	832.588	886.475	695.098	470.599	244.616	240.903	0.672284	0.437302	0.156393	-0.37912	0.712271	0.542225	PF00403
Glyma.09G277800.1	ROS production	2e-147	66.67	AT5G05340		Peroxidase superfamily protein	2.33039	1.09023	2.51533	1.20268	0.745415	1.43655	3040.25	1392.61	1986.8	380.86	878.337	1103.85	570.667	497.185	319.832	4.35955	32.3933	60.2364	3.25178	4.36656	17.7757	9.8075	6.68369	4.45356	1790.76	876.631	1952.49	885.687	872.767	767.721	361.719	805.463	386.46	19.7049	108.273	26.2596	2.09694	2.62952	-0.474642	0.0963039	0.162976	0.669252	PF00141
Glyma.09G240900.1	ROS induced genes	4e-60	61.54	AT5G39950	TRX2	thioredoxin 2	205.075	237.67	309.385	519.556	295.93	429.528	131.41	200.17	143.253	83.6971	62.7951	118.378	155.76	146.5	160.414	160.432	269.006	108.608	507.277	485.78	458.218	328.929	504.247	351.831	109.975	186.361	123.341	129.1	110.218	116.706	193.551	189.028	200.747	153.003	95.4402	123.306	0.948266	-0.0712661	-0.178142	0.42669	0.334306	-0.5334	PF00085
Glyma.09G023000.1	ROS production	2e-116	53.01	AT3G49120	PRXCB	peroxidase CB	1.1652	3.27069	5.03066	2.40535	0.745415	1.43655	2.22729	1.42978	1.33882	6668.13	6530.7	9355.94	4830.6	4063.55	5062.51	1506.66	945.04	965.608	0.812944	3.27492	0.98754	1.50885	1.48526	1.11339	1.83292	1.22606	1.23341	11639.3	10704.3	5156.51	5436.57	7213.79	5414.87	1720.12	895.053	1517.35	-0.899316	-0.159389	-0.218962	0.286002	0.372261	0.274161	PF00141
Glyma.09G022800.1	ROS production	2e-116	51.38	AT3G49120	PRXCB	peroxidase CB	10.4868	1.09023	1.25766	1.20268	0.745415	1.43655	2.22729	1.42978	1.33882	5550.12	4356.71	3675.8	3874.96	2439.23	4528.46	1476.14	871.803	1078.78	0.812944	4.36656	0.98754	0.754423	0.742632	1.11339	1.83292	1.22606	4.93363	8842.61	8222.3	5649.54	4284.15	4986.42	5127.45	1086.09	4823.34	2064.23	-1.0574	-0.374706	0.677926	0.741847	0.409154	1.21841	PF00141
Glyma.09G003900.1	ROS induced genes	5e-73	82.2	AT4G04620	ATG8B	Ubiquitin-like superfamily protein	39.6167	46.8799	50.3066	108.241	157.283	136.472	897.597	343.148	328.01	133.608	105.718	186.168	257.786	371.744	590.843	466.472	602.798	337.689	41.4601	39.299	76.0406	206.712	154.467	181.482	777.157	236.629	525.432	134.354	149.407	150.051	402.333	296.113	431.562	519.281	303.163	460.113	0.196821	0.432875	-0.0274217	0.0279311	-0.11099	-0.133556	PF02991
Glyma.09G048700.1	ROS production	0	50.2	AT4G37370	CYP81D8	cytochrome P450%2C family 81%2C subfamily D%2C polypeptide 8	1.1652	1.09023	1.25766	2.40535	1.49083	1.43655	11.1364	2.85957	1.33882	113.644	217.796	91.0603	1152.22	2821.96	5980.16	13738.7	7147.66	6770.2	2.43883	1.09164	0.98754	3.77212	0.742632	1.11339	7.33167	2.45212	13.5675	222.172	305.346	200.068	7823.28	4871.89	6981.93	20292.5	5258.84	13816	0.362946	0.0777834	0.606691	0.784167	0.983121	0.509378	PF00067
Glyma.09G022500.1	ROS production	2e-126	56	AT3G49120	PRXCB	peroxidase CB	27.9647	35.9776	28.9263	6.01338	11.9266	11.4924	26.7274	54.3318	26.7763	5874.93	6850.24	4462.97	1901.09	1882.53	1299.26	521.402	419.705	897.157	10.5683	20.7412	11.8505	7.54423	6.68369	7.79373	5.49876	18.3909	35.7688	5745.71	5646.45	5007.26	1262.84	1888.42	1167.34	499.577	773.948	427.004	-1.1055	-0.418483	-0.854034	-0.0677681	-0.235081	-0.112361	PF00141
Glyma.09G284700.1	ROS transport to apoplast, ROS induced genes	7e-87	43.2	AT5G64120		Peroxidase superfamily protein	1.1652	1.09023	1.25766	1.20268	0.745415	1.43655	2.22729	1.42978	2.67763	489.897	635.105	867.097	4.08105	20.1438	27.8981	7.84719	1.40841	7.30138	0.812944	1.09164	0.98754	0.754423	0.742632	1.11339	1.83292	2.45212	2.46682	1243.71	969.106	268.345	15.8649	16.7611	45.9861	24.3413	10.4262	4.56688	-0.280612	-0.374706	0.0920058	0.316729	0.592832	1.24835	PF00141
Glyma.09G048800.1	ROS production	0	51.12	AT4G37370	CYP81D8	cytochrome P450%2C family 81%2C subfamily D%2C polypeptide 8	1.1652	1.09023	1.25766	1.20268	0.745415	1.43655	2.22729	1.42978	1.33882	67.572	32.5899	41.483	108.828	174.885	224.181	208.387	197.177	334.038	0.812944	1.09164	0.98754	0.754423	0.742632	1.11339	1.83292	1.22606	1.23341	69.0536	48.1696	49.2231	302.067	177.854	201.632	228.345	244.616	192.951	-0.280612	-0.374706	-0.218962	0.232777	0.424297	-0.151418	PF00067
Glyma.09G048900.1	ROS production	2e-176	48.3	AT4G37370	CYP81D8	cytochrome P450%2C family 81%2C subfamily D%2C polypeptide 8	1.1652	1.09023	1.25766	1.20268	0.745415	1.43655	11.1364	8.5787	2.67763	131.305	199.514	119.39	1499.79	4295.2	3470.33	2513.72	638.008	1326.11	0.812944	1.09164	0.98754	0.754423	0.742632	1.11339	16.4963	3.67817	3.70022	411.319	903.792	252.467	7311.8	3343.84	3591.34	3849.41	1225.48	2294.86	-0.280612	-0.374706	0.0924476	1.79987	0.620744	0.718813	PF00067
Glyma.09G086800.1	ROS production	0	75.7	AT1G72280	AERO1	endoplasmic reticulum oxidoreductins 1	291.299	248.573	222.607	246.549	379.416	244.213	697.141	644.832	595.773	309.449	363.258	270.146	323.763	390.057	399.541	394.975	880.254	385.148	195.92	169.204	198.495	420.968	453.748	503.252	995.275	508.814	693.175	233.431	266.157	227.061	534.963	447.894	466.936	355.847	637.605	466.964	-0.435976	0.663161	0.181328	-0.375773	0.380925	-0.185132	PF04137
Glyma.09G043400.1	ROS induced genes	6e-11	42.11	AT4G02380	LEA5	senescence-associated gene 21	43.1123	20.7144	32.6993	4.81071	5.2179	2.87309	13.3637	5.71913	6.69408	1896.62	1564.31	1912.27	236.021	325.047	262.043	1333.15	1307	1266.79	17.8848	20.7412	18.7633	6.78981	3.71316	11.1339	10.9975	4.90423	6.16704	1849.43	1639.4	1992.74	140.245	305.424	183.06	953.948	627.179	1019.56	-0.750138	0.74593	-0.224074	0.0288071	-0.388647	-0.587149	PF03242
Glyma.09G186200.1	ROS production	2e-132	41.6	AT3G26310	CYP71B35	cytochrome P450%2C family 71%2C subfamily B%2C polypeptide 35	5534.69	5708.45	5162.71	5200.37	5360.28	5325.28	4862.17	5124.34	6048.77	1144.88	1902.93	1503.51	5620.97	5895.72	5791.85	11292.1	5350.53	6715.44	6089.76	5421.08	6201.75	4816.24	3972.34	2707.76	6149.44	2967.06	5056.97	1349.55	2026.39	1543.38	7318.78	6339.42	7245.47	7164.46	4630.05	6819.5	0.110566	-0.466575	-0.178056	0.112171	0.272272	-0.327533	PF00067
Glyma.09G022400.1	ROS production	1e-128	54.87	AT3G49120	PRXCB	peroxidase CB	1470.48	1270.12	1599.75	531.583	320.528	432.401	149.228	115.812	96.3948	5496.37	7302.52	5283.52	11602.4	13970.6	6112.68	3355.98	2867.51	2834.76	876.354	1559.95	1189.99	608.82	435.925	535.54	192.456	52.7205	187.478	6301.89	8776.66	4738.12	6164.45	9933.74	5812.82	1298.2	1990.61	1220.5	-0.259315	0.298964	0.259479	0.132127	-0.532177	-1.00633	PF00141
Glyma.09G049100.1	ROS production	4e-178	49.69	AT4G37370	CYP81D8	cytochrome P450%2C family 81%2C subfamily D%2C polypeptide 8	48.9383	21.8046	28.9263	13.2294	5.96332	8.61928	8.90915	5.71913	2.67763	7650.99	8496.42	10692.5	22025.4	31046.1	27818.4	45190.2	17583.9	33087.1	37.3954	41.4823	30.6137	12.8252	10.3969	8.90712	1.83292	3.67817	1.23341	8841.11	11615.4	8331.4	41783	29431.5	30934.5	48741.8	27089.8	42496	0.135599	0.208174	-1.35948	0.101082	0.336643	0.303765	PF00067
Glyma.09G130400.1	ROS induced genes	7e-14	43.24	AT5G52750		Heavy metal transport/detoxification superfamily protein	74.5726	99.211	163.496	406.505	549.371	528.649	525.64	300.254	270.441	463.79	575.49	1740.26	2494.88	2967.54	3678.57	877.142	1812.62	559.468	259.329	395.173	241.947	1062.98	1368.67	572.282	837.644	279.541	902.855	1159.65	1173.21	607.349	6961.5	6019.09	3676.24	1618.12	1186.99	1784.51	1.41028	1.01685	0.881695	0.0810729	0.865691	0.498276	PF00403
Glyma.09G117400.1	ROS production	1e-125	40.82	AT3G14620	CYP72A8	cytochrome P450%2C family 72%2C subfamily A%2C polypeptide 8	64.0859	79.5868	50.3066	55.3231	61.124	73.2639	20.0456	42.8935	36.1481	460.718	408.566	575.704	889.669	566.773	596.821	531.865	347.876	512.922	99.1792	80.7813	87.891	63.3716	62.3811	54.5561	14.6633	35.5557	32.0686	470.615	536.397	373.143	596.519	772.872	688.023	389.461	439.506	486.373	0.465531	-0.0733343	-0.268022	-0.0662277	0.0029146	-0.0824106	PF00067
Glyma.09G046400.1	ROS breakdown	3e-97	42.2	AT1G17020	SRG1	senescence-related gene 1	100.207	151.542	189.907	66.1472	23.8533	50.2791	8.90915	21.4467	42.8421	175.073	149.437	129.508	79.5805	132.766	184.327	54.0584	59.1531	67.5378	154.459	227.061	152.081	68.6525	93.5717	91.2979	14.6633	56.3986	51.8031	231.93	249.012	182.602	289.375	245.829	168.026	62.592	82.6079	51.3774	0.272839	0.853806	0.747199	0.547444	0.826047	0.121107	PF03171
Glyma.09G186300.1	ROS production	1e-133	40.88	AT3G26310	CYP71B35	cytochrome P450%2C family 71%2C subfamily B%2C polypeptide 35	3162.35	3460.39	3196.98	3312.17	3371.51	3235.1	2944.47	3151.24	3593.38	671.113	1167.67	862.038	3515.15	3581.01	3488.26	6847.11	2928.08	4090.6	3788.32	3244.35	3671.67	2869.83	2510.84	1511.98	3775.81	1828.05	3268.53	814.382	1279.35	913.008	4564.64	3955.62	4487.19	4330.44	2860	4079.37	0.124443	-0.525105	-0.127039	0.154802	0.297395	-0.299067	PF00067
Glyma.09G093800.1	ROS production	6e-143	41.94	AT1G19250	FMO1	flavin-dependent monooxygenase 1	1.1652	2.18046	1.25766	1.20268	5.2179	2.87309	13.3637	8.5787	8.0329	92.9115	170.103	173.015	606.716	559.448	520.101	555.407	546.462	329.475	1.62589	1.09164	0.98754	4.52654	1.48526	2.22678	18.3292	7.35635	25.9016	96.8251	133.079	69.865	1020.43	730.97	736.662	459.008	267.874	411.019	-0.313176	-0.173853	0.783235	-0.540576	0.561191	-0.330994	PF00743
Glyma.09G022900.1	ROS production	1e-124	56	AT3G49120	PRXCB	peroxidase CB	129.337	76.3161	59.1102	42.0937	31.3074	38.7868	8.90915	8.5787	13.3882	202.716	175.667	123.437	185.688	377.238	137.498	75.8562	36.6186	39.2449	79.6685	128.813	65.1776	27.9137	27.4774	25.608	14.6633	6.13029	22.2013	237.184	200.026	202.45	163.091	201.133	130.884	18.5458	58.5474	39.9602	0.0476795	-0.469941	0.477682	0.350133	-0.500486	-0.374242	PF00141
Glyma.09G109800.1	ROS production	2e-126	55.05	AT5G19880		Peroxidase superfamily protein	23.3039	26.1655	27.6686	40.891	38.7616	21.5482	15.591	28.5957	20.0823	162.019	283.77	340.97	88.4228	99.8033	101.629	39.236	43.6606	52.935	28.453	34.9325	37.5265	48.2831	41.5874	12.2473	43.99	17.1648	17.2677	202.657	186.147	201.656	78.0552	121.983	84.8975	44.0462	75.3898	66.2198	0.387583	0.0130135	0.287148	-0.414085	-0.0246926	0.450811	PF00141
Glyma.09G205400.1	ROS induced genes	8e-80	42.21	AT2G23810	TET8	tetraspanin8	45.4427	28.346	13.8343	6.01338	9.69039	8.61928	4.45457	1.42978	5.35527	379.325	475.335	179.085	72.7787	25.6375	18.9309	12.2067	105.63	94.0053	16.2589	32.7492	8.88786	2.26327	8.91159	4.45356	1.83292	3.67817	9.86727	223.673	245.746	371.555	6.34595	14.8987	15.0339	15.0684	75.3898	14.8424	-0.597848	-0.638153	0.452308	-0.297747	-1.69359	-1.00848	PF00335
Glyma.09G279100.1	ROS production	5e-137	42.31	AT3G26310	CYP71B35	cytochrome P450%2C family 71%2C subfamily B%2C polypeptide 35	1.1652	8.72184	2.51533	2.40535	3.72707	1.43655	2.22729	1.42978	1.33882	267.217	263.899	113.319	569.307	441.332	442.385	747.227	1506.99	747.479	3.25178	3.27492	4.9377	0.754423	1.48526	1.11339	1.83292	1.22606	2.46682	193.65	198.393	270.727	670.767	564.29	673.874	577.237	494.044	578.852	-0.113456	-1.17461	0.145441	0.0404749	0.393707	-0.863198	PF00067
Glyma.U040600.1	ROS breakdown	0	68.16	AT4G39830		Cupredoxin superfamily protein	8.15638	8.72184	5.03066	7.21606	20.1262	15.802	26.7274	17.1574	29.454	1586.41	2608.78	5266.32	2641.12	4219.21	5467.04	4093.62	2157.68	2826.55	8.94238	12.008	3.95016	29.4225	9.65422	6.68034	69.6509	12.2606	74.0045	1905.73	2084.35	1067.82	6606.77	4264.77	5071.74	4648.03	4244.28	3843.03	0.184663	0.0848252	1.08812	-0.90353	0.371083	0.488417	PF00394,PF07731,PF07732
Glyma.04G239800.1	ROS breakdown	1e-125	77.57	AT1G21350		Thioredoxin superfamily protein	760.874	854.741	1072.79	635.013	537.444	767.116	153.683	263.08	255.714	32.2503	31.0001	53.6244	36.0493	22.8907	16.9382	12.2067	1.40841	10.9521	937.325	900.603	988.527	370.422	587.422	509.932	152.132	327.357	150.476	37.5291	39.1888	46.0474	24.7492	21.4169	21.2244	12.7502	8.82221	6.85032	0.0722444	-0.402107	-0.0942121	0.0709385	-0.171138	0.210311	PF00578
Glyma.04G104800.1	ROS induced genes	2e-17	61.7	AT4G17670		senescence-associated family protein (DUF581)	50.1035	40.3385	67.9139	54.1205	25.3441	60.335	13.3637	25.7361	18.7434	267.217	213.821	246.875	106.788	71.4188	57.789	38.3641	76.0539	63.8871	127.632	143.005	151.094	33.1946	28.22	48.9891	5.49876	44.1381	11.1007	343.767	305.346	272.315	48.2292	85.6678	62.7888	40.5689	70.5777	60.5112	1.41315	-0.34057	0.0704389	0.340105	-0.262866	-0.0548129	PF04570
Glyma.04G123800.1	ROS induced genes	0	80.13	AT3G22370	AOX1A	alternative oxidase 1A	58.2599	62.1431	51.5642	1054.75	1138.99	1048.68	10731.1	3814.66	2766	52.9826	97.7697	60.7069	207.453	264.616	216.211	427.236	232.387	161.543	73.165	155.013	97.7664	801.198	1022.6	776.032	7454.48	3153.42	4636.38	109.585	93.0734	34.1386	139.611	165.749	197.21	249.209	148.373	149.565	0.922491	-0.318652	-0.183481	0.163272	-0.453673	-0.585744	PF01786
Glyma.04G231500.1	ROS induced genes	1e-51	98.7	AT4G05050	UBQ11	ubiquitin 11	2182.41	1682.23	1661.37	731.227	650.002	764.243	853.051	440.373	475.28	1517.3	1581.8	1313.29	914.836	953.167	779.155	598.131	1378.83	551.254	1333.23	1911.46	1475.38	739.335	856.255	872.897	987.943	348.2	637.672	1564.96	1301.39	1481.46	961.411	1168.62	771.152	667.648	602.316	622.238	-0.22743	0.202332	0.158294	-0.021271	0.132198	-0.418053	PF00240,PF01020
Glyma.04G023700.1	ROS induced genes	5e-84	56.9	AT1G75040	PR5	pathogenesis-related protein 5	2023.95	1371.51	1533.09	797.375	567.261	543.015	46.773	58.6211	40.1645	688.006	577.079	667.776	142.837	97.972	77.7162	81.0877	83.096	126.861	1795.79	1166.96	1992.86	457.181	357.206	908.526	25.6609	434.024	78.9381	625.986	571.503	666.893	95.1892	87.5301	55.714	53.3191	156.394	75.3536	0.00789955	-0.146947	1.88768	-0.0520405	-0.417821	-0.0299451	PF00314
Glyma.04G220600.1	ROS production	0	80.13	AT5G05340		Peroxidase superfamily protein	3.49559	3.27069	6.28832	33.6749	10.4358	30.1675	31.182	41.4637	8.0329	379.325	525.413	330.852	1286.89	2323.86	1106.96	371.434	436.606	616.054	11.3812	90.6061	77.0281	104.865	69.8074	37.8552	3.66584	11.0345	9.86727	460.107	533.131	758.988	1144.17	1729.19	932.104	308.323	421.862	366.492	3.77745	1.51664	-1.71543	0.503989	-0.310014	-0.376905	PF00141
Glyma.04G107500.1	ROS breakdown	1e-95	59.81	AT3G09270	GSTU8	glutathione S-transferase TAU 8	78.0682	109.023	169.785	105.836	73.0507	127.853	37.8639	25.7361	25.4375	281.806	434.797	1102.84	847.498	899.145	769.191	381.025	436.606	279.278	155.272	183.395	117.517	181.816	187.143	52.3293	67.818	46.5902	78.9381	509.645	558.44	349.325	1742.6	1515.02	932.988	452.053	316.797	424.72	0.354196	0.457798	1.1187	-0.36024	0.73612	0.121841	PF02798,PF00043
Glyma.04G165000.1	ROS production	6e-141	49.89	AT1G12200	FMO	Flavin-binding monooxygenase family protein	143.319	262.746	251.533	120.268	120.012	99.1217	46.773	65.77	85.6843	280.27	240.052	204.38	242.142	107.128	56.7926	18.3101	63.3783	48.3716	357.695	198.678	244.91	72.4246	84.6601	40.082	60.4863	26.9733	64.1372	210.914	240.031	235	38.0757	70.769	49.5235	9.27288	35.2888	12.5589	0.285108	-0.783576	-0.386916	-0.079295	-1.35842	-1.18709	PF00743
Glyma.04G105500.1	ROS induced genes	9e-69	40.39	AT1G72520	LOX4	PLAT/LH2 domain-containing lipoxygenase family protein	508.026	498.235	367.238	228.509	156.537	172.386	126.955	188.731	125.849	28.411	45.3079	36.4241	255.746	236.232	64.7635	61.9056	92.9548	71.1885	325.178	367.883	443.405	166.728	112.137	154.761	47.6559	90.7283	60.437	32.275	33.4738	33.3447	36.8065	65.182	46.8705	25.5004	65.7655	23.9761	-0.273302	-0.362342	-1.15106	-0.152516	-1.90306	-0.971967	PF00305
Glyma.04G227900.1	ROS production	0	70.29	AT5G24530	DMR6	2-oxoglutarate (2OG) and Fe(II)-dependent oxygenase superfamily protein	257.509	286.731	681.654	92.6061	35.7799	56.0253	8.90915	8.5787	6.69408	142.055	112.077	87.0132	142.837	23.8063	14.9454	2.61573	11.2672	12.7774	291.847	854.754	457.231	73.1791	63.1237	31.1749	12.8304	11.0345	14.8009	509.645	566.605	304.865	12.0573	67.9755	14.1496	2.31822	21.6545	14.8424	0.387689	-0.138958	0.67713	2.01738	-0.947143	0.54192	PF03171
Glyma.04G160100.1	ROS induced genes	4e-80	57.21	AT5G60950	COBL5	COBRA-like protein 5 precursor	807.482	951.771	885.396	143.119	115.539	107.741	6.68186	8.5787	5.35527	701.06	798.055	369.3	80.9408	32.9625	10.96	6.10337	28.1681	69.3631	725.959	532.72	792.994	125.234	129.218	103.545	5.49876	51.4944	13.5675	541.92	547.827	561.302	6.98054	46.5586	18.5713	12.7502	93.0342	14.8424	-0.366275	-0.0334656	1.77511	-0.178432	-0.79207	0.219044	PF04833
Glyma.04G107600.1	ROS breakdown	3e-83	52.29	AT3G09270	GSTU8	glutathione S-transferase TAU 8	1426.2	1491.44	1790.91	461.828	276.549	636.39	31.182	187.302	163.336	0.767864	0.794875	1.01178	0.680175	0.915626	0.996362	0.87191	1.40841	0.912673	1129.99	1543.58	1062.59	230.854	359.434	444.242	10.9975	387.434	83.8718	0.750582	0.816433	0.79392	0.634595	0.931172	0.884349	1.15911	0.802019	1.14172	-0.333726	-0.410212	0.337051	-0.124945	-0.0813071	-0.0413136	PF02798,PF00043
Glyma.04G147100.1	ROS induced genes	9e-125	62.45	AT2G23810	TET8	tetraspanin8	569.782	380.49	384.845	530.38	808.775	577.492	149.228	131.54	199.484	19.9645	27.8206	23.271	19.7251	9.15626	5.97817	5.23146	7.04203	6.38871	477.198	475.955	586.599	549.22	493.108	821.681	219.95	225.595	151.709	11.2587	15.5122	21.4358	9.51892	13.9676	15.9183	4.63644	7.21817	3.42516	0.205731	-0.040176	0.314553	-0.559721	0.176818	-0.288496	PF00335
Glyma.04G110400.1	ROS production	1e-131	42.54	AT1G13080	CYP71B2	cytochrome P450%2C family 71%2C subfamily B%2C polypeptide 2	18.6432	33.7971	44.0183	52.9178	59.6332	41.6599	6.68186	20.017	10.7105	2.30359	3.97438	4.04712	32.6484	23.8063	9.96362	1.74382	1.40841	1.82535	81.2944	48.0321	100.729	86.0043	86.1453	46.7624	10.9975	25.7472	16.0343	15.7622	31.8409	19.0541	11.4227	12.1052	7.07479	1.15911	2.40606	2.28344	1.254	0.505447	0.496566	2.69061	-1.11792	0.232651	PF00067
Glyma.04G189700.1	ROS production	4e-87	51.93	AT2G45570	CYP76C2	cytochrome P450%2C family 76%2C subfamily C%2C polypeptide 2	41.9471	33.7971	40.2453	33.6749	21.617	51.7157	2.22729	58.6211	44.181	6.91077	9.5385	6.07069	1.36035	8.24064	37.8617	20.9259	18.3093	13.6901	100.805	82.9646	59.2524	66.3893	103.969	168.122	9.16459	117.702	32.0686	9.00699	9.7972	7.14528	28.5568	10.2429	37.1426	98.5244	64.1615	97.0463	1.06709	1.66135	0.597642	0.2045	0.678108	2.295	PF00067
Glyma.04G051900.1	ROS breakdown	7e-60	65.03	AT4G33040		Thioredoxin superfamily protein	80.3986	70.865	121.993	306.683	296.675	252.832	552.367	396.05	471.263	148.966	155.796	145.696	284.993	452.319	481.243	440.315	678.852	400.663	252.013	230.336	245.897	282.154	169.32	293.935	502.22	342.07	511.864	150.116	176.35	163.548	270.337	205.789	350.202	508.849	332.036	511.491	1.41417	-0.199898	-0.0660452	0.12143	-0.560385	-0.168413	PF00462
Glyma.04G105900.1	ROS induced genes	6e-66	44.98	AT1G72520	LOX4	PLAT/LH2 domain-containing lipoxygenase family protein	3455.98	3541.07	2681.34	1574.3	1392.44	1258.42	828.551	1173.85	909.057	256.466	346.566	236.757	1797.7	1607.84	424.45	408.054	904.197	590.499	2791.65	2415.8	3391.21	1100.7	676.538	957.515	445.399	665.749	382.357	228.177	217.988	258.818	283.029	410.647	326.325	158.798	464.369	248.895	-0.170654	-0.627592	-0.96304	-0.252439	-1.90877	-1.12558	PF00305
Glyma.07G083000.1	ROS production	1e-169	47.9	AT2G45570	CYP76C2	cytochrome P450%2C family 76%2C subfamily C%2C polypeptide 2	83.8942	92.6696	45.2759	34.8776	40.9978	30.1675	703.823	314.552	113.799	579.737	769.439	398.642	4453.11	5495.59	6745.37	8762.7	5526.59	6434.34	46.3378	72.0482	60.2399	39.9844	19.3084	46.7624	808.317	128.736	731.411	539.669	831.945	669.275	8017.47	5089.78	7699.14	9031.79	5067.16	8012.6	-0.312576	0.000167264	0.559425	0.223643	0.317692	0.093523	PF00067
Glyma.07G006900.1	ROS induced genes	0	45.22	AT1G72520	LOX4	PLAT/LH2 domain-containing lipoxygenase family protein	13508.1	20021	17030	13489.2	11624	13354.1	1452.19	3297.08	3269.39	277.967	352.925	443.16	2600.31	861.604	479.25	113.348	180.276	156.067	18771.7	20220.4	20535.9	8706.05	7779.07	5342.04	1779.76	1847.67	1308.65	331.007	778.061	266.757	455.004	601.537	544.759	106.638	226.169	115.314	0.235596	-0.817511	-0.699996	0.357234	-1.29938	-0.00504587	PF00305,PF01477
Glyma.07G194300.1	ROS production	6e-147	46.91	AT1G11610	CYP71A18	cytochrome P450%2C family 71%2C subfamily A%2C polypeptide 18	31.4603	27.2558	21.3803	275.413	202.753	261.452	153.683	124.391	155.303	2.30359	5.56413	1.01178	0.680175	4.57813	0.996362	2.61573	1.40841	2.73802	177.222	200.862	221.209	150.13	139.615	208.204	69.6509	89.5022	97.4392	1.50116	1.63287	3.9696	0.634595	0.931172	0.884349	5.79555	0.802019	1.14172	2.90345	-0.570781	-0.756143	-0.321921	-1.35208	0.194718	PF00067
Glyma.07G135100.1	ROS induced genes	6e-72	47.33	AT1G75040	PR5	pathogenesis-related protein 5	64.0859	65.4138	62.8832	14.4321	20.1262	17.2386	26.7274	40.0339	52.2139	160.484	168.514	137.602	97.9452	64.0938	40.8508	24.4135	57.7446	67.5378	39.0213	40.3907	27.6511	4.52654	17.0805	7.79373	42.1571	8.5824	49.3363	160.625	117.566	130.997	67.267	106.154	84.0131	35.9324	48.1211	33.1099	-0.845519	-0.81701	-0.249567	-0.189421	0.343504	-0.353512	PF00314
Glyma.07G039800.1	ROS production	6e-118	40.95	AT2G45570	CYP76C2	cytochrome P450%2C family 76%2C subfamily C%2C polypeptide 2	1240.94	1081.51	1110.52	572.474	421.905	406.543	162.592	301.684	179.401	1231.65	1319.49	1610.76	2694.17	4932.48	5788.86	2444.84	3273.14	2092.76	898.303	846.021	960.876	464.725	378.742	280.574	153.965	332.262	294.785	2065.6	1870.45	1515.59	6293.91	4945.45	4653.44	2828.23	2022.69	2994.73	-0.343718	-0.317681	0.279005	0.389448	0.244472	0.00643628	PF00067
Glyma.07G128000.1	ROS induced genes	0	55.53	AT4G11280	ACS6	1-aminocyclopropane-1-carboxylic acid (acc) synthase 6	1.1652	1.09023	2.51533	1.20268	1.49083	1.43655	2.22729	1.42978	1.33882	85.2329	144.667	165.932	38.77	36.625	41.8472	14.8225	47.8858	18.2535	0.812944	3.27492	0.98754	0.754423	0.742632	1.11339	1.83292	1.22606	1.23341	181.641	299.631	227.061	43.1524	63.3197	51.2922	26.6595	31.2787	15.9841	0.0893041	-0.661865	-0.218962	0.839539	0.428279	-0.131229	PF00155
Glyma.07G103800.1	ROS induced genes	2e-40	40.44	AT5G06320	NHL3	NDR1/HIN1-like 3	1.1652	1.09023	1.25766	1.20268	0.745415	2.87309	2.22729	1.42978	1.33882	94.4472	105.718	237.769	865.183	1226.02	2388.28	760.306	433.789	505.621	0.812944	2.18328	0.98754	3.01769	0.742632	1.11339	25.6609	2.45212	6.16704	201.156	253.094	124.645	3230.72	1758.05	2247.13	1026.97	380.157	714.717	0.18139	0.015634	2.77856	0.402589	0.69184	0.320027	PF03168
Glyma.07G034800.1	ROS induced genes	0	44.87	AT1G72520	LOX4	PLAT/LH2 domain-containing lipoxygenase family protein	5422.83	5841.45	4028.3	5843.81	6579.03	4816.74	830.778	1016.58	1269.2	1687.76	1871.93	3459.28	8417.85	5889.31	1808.4	292.09	419.705	649.823	2909.53	4847.97	3566.01	4900.73	3381.2	2836.92	621.359	519.848	691.942	815.883	849.907	1644.21	1460.2	2551.41	2072.03	46.3644	453.141	113.03	-0.433512	-0.632716	-0.765626	-1.08443	-1.40545	-1.15246	PF00305,PF01477
Glyma.07G140700.1	ROS breakdown	4e-82	53.67	AT3G09270	GSTU8	glutathione S-transferase TAU 8	287.804	391.393	450.244	606.149	841.574	655.065	2594.79	1405.48	1436.55	1418.24	1340.95	2891.67	2096.3	1666.44	1517.46	3519.03	2885.82	4372.61	498.335	537.087	511.546	740.089	926.062	394.14	2580.75	684.14	1695.94	2140.66	2084.35	2011	2186.81	1861.41	1844.75	1903.26	2953.84	2296	0.453834	-0.0294549	-0.132182	0.142151	0.158404	-0.591379	PF02798,PF00043
Glyma.07G265700.1	ROS induced genes	3e-13	41.03	AT4G05050	UBQ11	ubiquitin 11	99.0418	189.7	178.588	430.558	400.288	300.238	797.369	546.177	504.734	363.967	365.643	433.042	530.537	515.498	571.912	655.677	142.249	588.674	221.121	189.945	274.536	595.24	375.772	296.162	716.671	514.944	674.674	380.545	367.395	375.524	670.132	502.833	665.915	680.398	631.991	714.717	0.552929	0.163907	0.0445842	-0.0494654	0.184663	0.54787	PF00240,PF00632
Glyma.07G140300.1	ROS breakdown	1e-43	62.89	AT2G29420	GSTU7	glutathione S-transferase tau 7	90.8854	170.076	74.2022	90.2008	74.5415	64.6446	42.3184	28.5957	29.454	71.4113	40.5386	98.1428	91.1435	48.5282	20.9236	58.418	98.5884	102.219	152.021	140.821	172.819	79.2145	141.843	24.4946	12.8304	55.1726	27.135	111.837	106.136	119.882	52.6714	91.2548	59.2514	33.6142	48.9232	68.5032	0.474416	0.0982444	-0.0772069	0.685378	0.339312	-0.779273	PF02798
Glyma.07G261000.1	ROS induced genes	4e-71	81.36	AT4G04620	ATG8B	Ubiquitin-like superfamily protein	320.429	307.445	359.692	422.14	368.235	502.791	955.506	521.871	448.504	359.36	333.848	392.571	850.219	799.342	1167.74	1300.89	1308.41	882.554	320.3	343.866	343.664	399.09	453.748	420.861	989.776	361.687	811.583	382.046	351.883	350.119	1547.78	1148.13	1410.54	1367.75	742.669	1164.56	0.0293032	-0.0218826	0.167546	-0.0023019	0.543579	-0.0925094	PF02991
Glyma.07G189900.1	ROS breakdown	0	69.82	AT4G05020	NDB2	NAD(P)H dehydrogenase B2	377.524	441.543	445.213	514.746	485.265	400.797	1679.37	817.836	535.527	449.2	503.951	779.072	1288.25	1595.94	1576.24	806.517	378.861	492.843	517.845	384.257	463.156	604.293	629.009	414.181	1462.67	522.301	1168.04	679.277	733.973	598.616	2441.29	1493.6	1766.93	959.743	464.369	799.204	0.110858	0.234005	0.056108	0.21591	0.354237	0.40578	PF00070,PF07992
Glyma.07G065800.1	ROS induced genes	4e-18	48.05	AT5G52760		Copper transport protein family	278.482	431.731	493.004	703.566	510.609	831.761	492.23	468.969	512.767	335.556	310.796	270.146	539.379	457.813	430.428	856.216	1133.77	723.749	607.269	581.844	478.957	486.603	663.171	630.178	727.669	263.602	741.278	362.531	386.173	436.656	703.131	541.011	543.874	645.625	497.252	734.126	0.471282	-0.200923	0.233193	0.371122	0.324747	-0.531848
Glyma.07G139800.1	ROS breakdown	3e-86	54.5	AT3G09270	GSTU8	glutathione S-transferase TAU 8	46.6079	52.3311	36.4723	8524.57	21194.4	9107.71	805153	341188	393872	115.947	176.462	382.453	2499.64	3833.73	3827.03	3628.89	1754.87	2455.09	9.75533	29.4743	26.6636	25700.9	30733.1	6300.67	1.38747e+06	130391	661905	379.795	487.411	274.696	8051.1	3047.72	4397.87	941.198	1048.24	1065.23	-1.03915	0.692216	0.501042	0.758772	0.609004	-1.35963	PF02798,PF00043
Glyma.07G140100.1	ROS breakdown	1e-79	51.12	AT3G09270	GSTU8	glutathione S-transferase TAU 8	15.1476	20.7144	21.3803	151.537	354.818	199.68	10091.8	5619.05	6722.2	59.8934	94.5902	178.073	466.6	683.057	643.65	490.014	564.771	328.562	30.0789	30.5659	35.5514	662.384	1050.08	217.111	18802.1	398.469	11506.5	130.601	191.862	115.118	910.643	686.273	638.5	471.758	365.721	438.421	0.748901	1.45047	0.45294	0.39595	0.317921	-0.116648	PF02798,PF00043
Glyma.07G139700.1	ROS breakdown	4e-89	55.41	AT3G09270	GSTU8	glutathione S-transferase TAU 8	58.2599	68.6845	46.5336	13124.8	32280.9	13242.1	1.3237e+06	505787	569436	178.912	228.129	619.21	3615.13	6177.73	6240.21	5726.71	4436.48	4023.06	20.3236	41.4823	60.2399	38237.2	44589.1	12306.3	2.02228e+06	212166	929097	523.156	732.341	389.021	11656.9	4259.18	6400.92	1455.84	1620.08	1751.4	-0.50733	0.697862	0.399157	0.68028	0.47709	-1.5552	PF02798,PF00043
Glyma.07G140400.1	ROS breakdown	5e-81	52.49	AT3G09270	GSTU8	glutathione S-transferase TAU 8	2696.27	2901.1	3103.92	3135.38	3847.83	3095.76	11526.2	6648.49	7143.93	10183.4	9277.78	20368.2	14088.5	11985.5	11886.6	24854.7	41563.5	29232.9	3253.4	3677.73	3426.76	3312.67	4368.16	2059.77	10786.7	3554.34	7955.48	15450	14751.3	15209.1	13737.7	12624.8	11767.1	14344	20574.2	17882.8	0.251431	-0.0492646	-0.183379	0.189191	0.00641101	-0.857217	PF02798,PF00043
Glyma.07G218200.1	ROS production	1e-135	41.06	AT4G22690	CYP706A1	cytochrome P450%2C family 706%2C subfamily A%2C polypeptide 1	576.773	607.258	612.483	285.034	317.547	271.507	13.3637	105.804	186.096	137.448	155.001	90.0485	57.1347	37.5407	31.8836	50.5708	71.8287	52.935	518.658	518.529	499.695	222.555	323.045	227.131	31.1596	164.292	72.7711	75.8088	88.9912	104.797	24.7492	49.3521	26.5305	37.0915	44.9131	43.3854	-0.225193	-0.177813	-0.186624	-0.504641	-0.330724	-0.483688	PF00067
Glyma.07G117300.1	ROS induced genes	1e-33	54.13	AT4G17670		senescence-associated family protein (DUF581)	1119.75	1045.53	1148.25	1007.84	1324.6	1154.98	253.911	366.024	251.698	1271.58	1154.16	1243.48	1524.27	1414.64	1223.53	617.313	2114.02	891.681	1192.59	1001.03	1036.92	1396.44	1705.08	1837.09	163.13	662.071	262.716	1600.24	1334.87	1424.29	1102.29	1323.19	1018.77	732.558	1358.62	1041.25	-0.0365955	0.501942	0.319776	0.248657	-0.27324	-0.209908	PF04570
Glyma.07G250500.1	ROS breakdown	7e-60	75.49	AT4G15690		Thioredoxin superfamily protein	87.3898	78.4966	179.846	132.294	288.476	195.37	2138.2	1398.33	2107.3	2.30359	7.94875	8.09425	75.4994	126.356	90.6689	394.104	156.333	303.92	198.358	125.539	162.944	248.96	247.297	232.698	3040.81	695.175	2079.53	21.0163	10.6136	26.9933	71.7092	68.9067	79.5914	278.186	450.735	442.988	0.493795	0.24257	0.0432342	1.67596	-0.409697	0.45595	PF00462
Glyma.07G048600.1	ROS production	3e-142	55.18	AT5G24530	DMR6	2-oxoglutarate (2OG) and Fe(II)-dependent oxygenase superfamily protein	71.077	56.692	79.2329	20.4455	3.72707	20.1117	169.274	80.0679	21.4211	1.53573	2.38463	2.02356	63.9365	114.453	115.578	49.6989	9.85884	28.2928	74.7909	237.977	98.754	5.28096	3.71316	1.11339	280.437	47.8162	219.547	12.7599	16.3287	5.55744	194.186	79.1496	127.346	117.07	31.2787	70.7867	0.991327	-2.13137	1.01662	2.5432	0.446799	1.3187	PF03171
Glyma.07G162900.1	ROS production	2e-93	40.97	AT4G15440	CYP74B2	hydroperoxide lyase 1	127.007	145.001	85.5212	179.199	248.969	94.8121	89.0915	145.838	108.444	4708.54	4730.3	7468.97	4317.07	3906.98	3291.98	2403.86	2361.9	2301.76	82.1074	111.347	120.48	182.57	92.0864	94.6381	84.3142	89.5022	86.3386	5300.61	5306.82	4933.42	1742.6	2461.09	2829.03	1629.71	1625.69	2434.15	-0.187594	-0.501981	-0.400407	-0.121625	-0.71149	-0.312888	PF00067
Glyma.07G258800.1	ROS production	7e-150	45.87	AT5G04660	CYP77A4	cytochrome P450%2C family 77%2C subfamily A%2C polypeptide 4	304.117	189.7	243.987	101.025	84.2319	124.98	22.2729	38.6041	96.3948	19.1966	26.2309	9.10603	2.04053	1.83125	2.98909	3.48764	1.40841	11.8647	141.452	337.317	203.433	83.741	102.483	59.0096	3.66584	76.0156	40.7025	14.2611	15.5122	11.1149	1.26919	2.79351	0.884349	2.31822	8.02019	1.14172	-0.113038	-0.339209	-0.385618	-0.415459	-0.471821	-0.545951	PF00067
Glyma.07G265600.1	ROS induced genes	3e-13	41.03	AT4G05050	UBQ11	ubiquitin 11	189.927	257.294	250.275	686.728	671.619	478.37	1467.78	905.053	819.356	679.559	678.029	870.132	960.407	1031	1244.46	1384.59	643.642	1310.6	350.379	232.519	372.302	900.781	637.921	685.848	1169.4	898.7	1181.61	717.557	722.543	717.704	1212.08	944.208	1244.28	1404.84	1267.99	1497.94	0.453617	0.276384	0.025763	-0.046004	0.071625	0.32097	PF00240,PF00632
Glyma.07G176600.1	ROS breakdown	7e-115	48.06	AT1G17020	SRG1	senescence-related gene 1	19.8084	38.1581	35.2146	34.8776	42.4887	44.533	20.0456	62.9105	49.5362	105.965	99.3594	82.9661	29.9277	41.2032	66.7562	20.9259	18.3093	40.1576	43.899	38.2074	29.6262	32.4402	27.4774	36.7419	38.4913	17.1648	64.1372	124.597	93.8898	96.8583	28.5568	59.595	53.0609	19.7049	66.5676	35.3933	0.261942	-0.334706	-0.145361	0.129406	0.0343817	0.615845	PF03171
Glyma.07G052300.1	ROS production	0	61.02	AT1G01190	CYP78A8	cytochrome P450%2C family 78%2C subfamily A%2C polypeptide 8	618.72	489.513	433.894	221.293	136.411	113.487	82.4096	245.923	255.714	671.881	457.848	895.426	77.54	24.7219	47.8254	38.3641	118.306	82.1405	503.212	312.209	779.169	64.126	49.7564	150.308	65.9851	640.002	176.377	534.415	557.624	650.221	23.48	40.0404	40.68	18.5458	90.6281	63.9364	0.0482636	-0.834736	0.595292	-0.217073	-0.52644	-0.464176	PF00067
Glyma.07G250600.1	ROS breakdown	1e-46	64.71	AT4G15700		Thioredoxin superfamily protein	30.2951	33.7971	84.2635	32.4723	55.1607	30.1675	75.7277	77.2083	52.2139	3.07145	2.38463	6.07069	25.1665	21.0594	18.9309	44.4674	115.489	40.1576	113.812	97.1559	60.2399	49.7919	74.2632	24.4946	109.975	19.6169	118.407	6.00466	5.71503	6.35136	16.4995	29.7975	20.34	30.1369	44.111	45.6688	0.870339	0.334601	0.273657	0.648692	0.0324081	-0.738791	PF00462
Glyma.07G039900.1	ROS induced genes	0	71.72	AT1G72520	LOX4	PLAT/LH2 domain-containing lipoxygenase family protein	350.724	530.942	539.538	1232.74	1824.78	876.294	2928.88	2270.5	1843.55	2060.95	2711.32	5230.91	1404.56	1867.88	1680.86	2090.84	815.467	1819.87	594.262	371.157	615.237	1738.95	1474.12	796.073	4435.66	901.152	2789.97	1903.48	2201.92	1772.82	2636.74	1451.7	2188.76	2009.9	1846.25	1815.34	0.15341	0.0273659	0.206509	-0.767006	0.341731	0.263052	PF00305,PF01477
Glyma.07G267100.1	ROS production	2e-147	44.62	AT3G26310	CYP71B35	cytochrome P450%2C family 71%2C subfamily B%2C polypeptide 35	1.1652	1.09023	1.25766	2.40535	1.49083	1.43655	13.3637	1.42978	8.0329	152.805	116.052	187.18	55.0942	77.8282	47.8254	29.645	47.8858	40.1576	0.812944	1.09164	0.98754	3.77212	1.48526	3.34017	7.33167	1.22606	3.70022	155.371	127.364	99.24	43.1524	51.2144	41.5644	45.2053	35.2888	31.9682	-0.280612	0.689051	-0.896985	-0.255673	-0.411101	-0.0655299	PF00067
Glyma.07G089800.1	ROS production	9e-113	40.13	AT3G26210	CYP71B23	cytochrome P450%2C family 71%2C subfamily B%2C polypeptide 23	125.841	134.098	135.828	230.914	210.952	245.65	472.185	393.19	220.905	327.878	418.899	358.171	1776.62	2593.05	3572.95	2208.55	1143.63	1678.4	233.315	291.468	207.383	321.384	222.047	218.224	648.853	229.273	611.77	439.091	514.353	334.24	5162.43	3821.53	4292.63	3099.46	1411.55	3394.34	0.887518	0.147746	0.455816	0.220801	0.741196	0.652105	PF00067
Glyma.07G139900.1	ROS breakdown	1e-84	52.68	AT3G09270	GSTU8	glutathione S-transferase TAU 8	27.9647	27.2558	13.8343	3359.08	8397.1	3778.12	363242	150472	159171	72.9471	98.5645	261.04	1020.94	1834	1765.55	1673.2	1281.65	1051.4	17.8848	41.4823	26.6636	9904.82	12050.7	3160.91	596049	63823.7	257949	237.935	287.384	155.608	3442.04	1327.85	1706.79	412.643	477.201	517.199	0.317109	0.693175	0.447855	0.65463	0.487208	-1.50958	PF02798,PF00043
Glyma.15G200600.1	ROS production	1e-139	41.47	AT1G19250	FMO1	flavin-dependent monooxygenase 1	8.15638	6.54138	1.25766	1.20268	1.49083	1.43655	2.22729	1.42978	1.33882	729.471	686.772	574.692	759.756	360.757	245.105	367.074	488.717	298.444	1.62589	5.4582	2.96262	0.754423	0.742632	1.11339	1.83292	1.22606	1.23341	682.279	854.806	816.944	213.858	311.011	253.808	345.415	267.072	294.564	-0.667325	-0.661865	-0.218962	0.241686	-0.810455	-0.347681	PF00743
Glyma.15G078600.1	Redox signaling	6e-45	60.19	AT1G28480	GRX480	Thioredoxin superfamily protein	33.7907	20.7144	20.1226	156.348	609.004	257.142	367.502	400.339	402.984	218.073	330.668	767.942	572.708	696.792	733.322	353.996	474.633	379.672	48.7766	31.6575	59.2524	316.858	348.294	149.194	590.2	128.736	435.393	247.692	275.138	245.321	458.177	541.011	546.527	391.779	324.818	389.327	0.90441	-0.328378	-0.0204717	-0.777446	-0.373759	-0.127727	PF00462
Glyma.15G251700.1	ROS breakdown	1e-86	53.02	AT1G78320	GSTU23	glutathione S-transferase TAU 23	26.7995	14.173	15.092	12.0268	36.5253	28.7309	3229.57	1269.65	1459.31	70.6435	83.4619	66.7776	40.8105	29.3	15.9418	27.0292	29.5765	23.7295	13.82	10.9164	27.6511	54.3185	75.7485	142.514	3324.91	1369.51	2794.9	40.5314	48.1696	64.3075	15.2303	15.8299	22.9931	24.3413	40.903	22.8344	-0.0978636	1.81846	0.329881	-0.52967	-0.670833	0.13276	PF02798,PF00043
Glyma.15G252000.1	ROS breakdown	3e-80	61.96	AT1G17180	GSTU25	glutathione S-transferase TAU 25	6.99118	2.18046	6.28832	12.0268	19.3808	22.9847	2668.29	671.998	471.263	6.91077	12.718	61.7187	56.4545	80.5751	90.6689	438.571	761.948	417.091	2.43883	2.18328	1.97508	9.8075	15.5953	11.1339	1827.42	548.048	1193.94	4.50349	4.08217	11.1149	64.0941	40.9715	80.4757	238.777	263.062	247.753	-1.22861	-0.574057	-0.094694	-2.04586	-0.295384	-1.10969	PF02798,PF00043
Glyma.15G251900.1	ROS breakdown	1e-94	57.75	AT1G17180	GSTU25	glutathione S-transferase TAU 25	1101.11	1303.92	1808.52	2528.03	2626.1	3111.56	2006.79	2108.93	2379.08	131.305	131.949	182.121	633.243	593.326	788.122	991.362	1468.97	838.746	2050.24	1883.08	1721.28	2762.7	3539.39	2656.55	2742.05	1759.39	2720.9	153.869	182.065	161.166	974.738	817.569	900.267	1292.41	700.965	1180.54	0.42439	0.116144	0.153182	0.158516	0.418427	-0.0557998	PF02798,PF00043
Glyma.15G251500.1	ROS breakdown	8e-112	65.3	AT1G17180	GSTU25	glutathione S-transferase TAU 25	1878.3	2280.76	3272.44	4969.46	6438.15	6455.84	14673.4	8598.72	8285.94	544.415	1097.72	2631.64	3045.82	2990.44	5093.4	5188.74	3806.92	4243.93	4805.31	5162.36	4138.78	7872.41	9879.98	4771.99	26815.6	3846.14	16024.4	654.508	621.306	534.308	6210.14	4956.63	6419.49	6609.25	4199.37	6798.95	0.92463	0.334476	0.564989	-1.23943	0.660039	0.411337	PF02798,PF00043
Glyma.15G252200.1	ROS breakdown	2e-105	60.19	AT1G17180	GSTU25	glutathione S-transferase TAU 25	88.555	156.993	199.969	346.371	483.029	429.528	844.142	616.237	724.3	238.806	310.001	365.253	1748.05	1321.25	1103.97	970.436	1646.43	1346.19	194.294	192.129	142.206	314.595	271.803	120.246	1114.41	224.369	1111.3	354.275	510.271	468.413	2213.47	1812.99	1604.21	636.352	1459.67	1067.51	0.246773	-0.83314	0.16541	0.544271	0.432128	-0.325075	PF00043,PF02798
Glyma.15G077700.1	ROS induced genes	2e-12	41.54	AT4G36040		Chaperone DnaJ-domain superfamily protein	3.49559	2.18046	2.51533	536.394	956.367	747.004	25885.5	14209.2	16122	2.30359	3.1795	8.09425	59.8554	59.5157	73.7308	1271.25	2819.63	1367.18	0.812944	1.09164	2.96262	371.176	454.491	240.492	28280.1	4025.15	16304.4	5.25408	3.26573	3.9696	31.7297	26.0728	92.8566	363.961	1578.37	740.977	-0.751014	-1.07092	-0.209757	-0.120496	-0.358074	-1.02437	PF00226,PF01556
Glyma.15G129800.1	ROS induced genes	5e-51	97.44	AT4G05050	UBQ11	ubiquitin 11	2994.56	2337.45	2151.86	814.212	889.28	808.776	1182.69	923.64	917.089	1579.5	1656.52	1144.32	590.392	700.454	610.77	564.126	1359.11	776.684	1923.43	1999.88	2256.53	986.786	981.76	1065.51	1369.19	955.099	1013.86	1670.05	1482.64	1660.88	548.29	636.921	435.1	725.603	786.781	739.835	-0.276217	0.272259	0.142868	0.136064	-0.230955	-0.261571	PF00240,PF01599
Glyma.15G251800.1	ROS breakdown	6e-95	58.45	AT1G17170	GSTU24	glutathione S-transferase TAU 24	2.33039	2.18046	2.51533	6.01338	23.8533	22.9847	1173.78	321.701	461.892	61.4291	84.2568	33.3888	21.0854	15.5656	6.97453	20.9259	23.9429	34.6816	2.43883	5.4582	1.97508	51.3008	140.357	38.9686	599.364	399.695	450.194	20.2657	18.778	40.4899	14.5957	21.4169	6.19044	5.79555	35.2888	9.13377	0.490617	2.12555	-0.433609	-1.17092	-0.0478274	-0.663659	PF02798,PF00043
Glyma.15G203500.1	ROS production	3e-163	45.42	AT4G31970	CYP82C2	cytochrome P450%2C family 82%2C subfamily C%2C polypeptide 2	3.49559	4.36092	3.77299	21.6482	27.5804	22.9847	1429.92	531.879	171.369	62.9648	103.334	25.2945	343.488	1965.85	838.937	1715.92	278.864	817.755	4.06472	4.36656	1.97508	122.971	77.2337	22.2678	1583.64	186.361	857.219	117.091	162.47	60.3379	2743.35	840.848	871.968	1751.42	815.653	1228.49	-0.160325	1.62329	0.300541	0.82706	0.501243	0.43244	PF00067
Glyma.15G240600.1	ROS breakdown	2e-156	60	AT1G17020	SRG1	senescence-related gene 1	473.07	426.28	518.158	810.604	562.788	884.913	35.6366	164.425	218.227	2.30359	1.58975	1.01178	0.680175	0.915626	0.996362	0.87191	1.40841	1.82535	954.396	1042.52	1009.27	565.818	746.345	934.134	42.1571	511.266	176.377	0.750582	1.63287	2.38176	1.26919	0.931172	0.884349	1.15911	1.60404	1.14172	1.08457	-0.00769213	0.803003	-0.0417496	0.250978	-0.0723406	PF03171
Glyma.15G149600.1	ROS induced genes	3e-13	40.59	AT4G02380	LEA5	senescence-associated gene 21	462.583	354.325	325.735	42.0937	29.8166	37.3502	13.3637	11.4383	9.37172	350.146	477.72	218.545	99.3056	111.706	114.582	33.1326	36.6186	80.3152	257.703	376.616	378.228	32.4402	42.33	72.3703	32.9925	39.2338	22.2013	343.016	341.269	364.409	81.8627	130.364	98.1627	62.592	85.816	58.2278	-0.174387	0.429423	1.46632	0.00314544	-0.0689927	0.461489	PF03242
Glyma.15G100700.1	ROS induced genes	9e-70	67.44	AT4G21840	MSRB8	methionine sulfoxide reductase B8	466.079	578.912	699.261	1949.54	1333.55	2051.39	964.415	899.334	1150.04	297.163	266.283	404.712	572.027	679.395	853.882	679.218	1722.48	533.913	838.145	785.98	934.213	1008.66	1451.85	1958.45	1020.94	832.493	933.69	380.545	340.453	303.278	1111.18	813.844	764.077	589.987	506.074	564.01	0.552598	-0.271639	-0.112806	0.0812878	0.353093	-0.822416	PF01641
Glyma.15G243300.1	ROS production	0	52.92	AT3G14690	CYP72A15	cytochrome P450%2C family 72%2C subfamily A%2C polypeptide 15	1587	1968.96	2427.29	1295.28	793.122	1218.19	102.455	783.521	670.747	632.72	561.977	532.197	712.143	194.113	159.418	137.762	92.9548	167.019	1957.57	1815.4	1581.05	827.602	874.821	503.252	128.304	684.14	444.027	801.622	695.601	669.275	114.862	227.206	152.992	200.526	214.139	167.833	-0.160307	-0.584127	-0.309135	0.327186	-1.10609	0.550443	PF00067
Glyma.15G129100.1	ROS production	5e-91	52.5	AT3G49120	PRXCB	peroxidase CB	244.691	268.197	295.551	58.9312	28.3258	34.4771	13.3637	32.885	42.8421	5919.46	5292.28	6423.8	8275.69	7275.57	7933.03	6063.27	1606.99	3469.07	228.437	252.169	190.595	40.7389	63.8664	73.4837	29.3267	84.598	56.7368	11923	12529	5769.42	10435.3	10154.4	8992.94	6230.22	2546.41	5116.05	-0.268394	0.548865	0.937788	0.777085	0.333055	0.318663	PF00141,PF00400
Glyma.15G244200.1	ROS production	0	57.58	AT3G14690	CYP72A15	cytochrome P450%2C family 72%2C subfamily A%2C polypeptide 15	206.24	171.166	242.729	1156.98	918.351	900.715	677.095	749.206	1048.29	6.91077	11.9231	15.1767	14.2837	10.9875	12.9527	54.9304	19.7177	31.9435	452.81	328.583	335.763	744.616	696.589	1179.08	516.883	693.949	529.132	7.50582	8.16433	6.35136	21.5762	21.4169	21.2244	46.3644	24.8626	46.8105	0.849177	-0.183671	-0.508135	-0.627072	0.748492	0.147152	PF00067
Glyma.15G026500.1	ROS induced genes	0	45.87	AT1G72520	LOX4	PLAT/LH2 domain-containing lipoxygenase family protein	23143.2	35887.1	25531.8	17317.3	15277.3	13474.8	5078.21	10982.2	9219.09	1836.73	2956.14	1710.92	21255.5	13900.1	3525.13	2956.65	4464.65	4543.28	29473.3	26033.4	32549.3	12743.7	7731.54	6990.97	3960.94	4643.08	4114.65	1595.74	1720.22	1767.27	3392.54	5073.02	3958.34	1104.63	3738.21	1751.4	0.0584102	-0.746151	-0.991019	-0.355536	-1.6385	-0.859491	PF01477,PF00305
Glyma.15G062400.1	ROS induced genes	2e-63	56.1	AT2G14610	PR1	pathogenesis-related protein 1	1.1652	1.09023	3.77299	70.9579	35.7799	60.335	498.912	293.106	85.6843	215.002	438.771	145.696	2368.37	4471.92	6716.47	6268.16	3140.75	3815.88	14.633	32.7492	13.8256	241.415	241.355	42.3088	857.806	164.292	1429.52	463.109	1320.99	498.582	12519.9	8957.87	8918.66	15344.3	5176.23	8598.3	3.34386	1.65206	1.48193	1.51361	1.16489	1.13871	PF00188
Glyma.15G128800.1	ROS production	5e-128	59.16	AT3G49110	PRXCA	peroxidase CA	10.4868	19.6241	5.03066	7.21606	2.23624	1.43655	37.8639	24.3063	29.454	682.631	1031.75	422.925	210.174	214.257	104.618	66.2652	126.757	83.9659	4.06472	12.008	8.88786	8.29866	6.68369	2.22678	34.8255	13.4866	29.6018	600.466	716.828	596.234	103.439	150.85	96.394	48.6826	73.7857	35.3933	-0.493526	0.660322	-0.233848	-0.159557	-0.593234	-0.81116	PF00141
Glyma.15G243400.1	ROS production	4e-113	60.08	AT3G14690	CYP72A15	cytochrome P450%2C family 72%2C subfamily A%2C polypeptide 15	2823.27	3037.38	3584.34	1988.02	1209.81	1824.41	144.774	1119.52	1025.53	355.521	295.694	271.157	395.182	90.647	86.6835	106.373	57.7446	92.1799	3030.66	2579.54	2598.22	1198.78	1246.88	1330.5	175.96	1116.94	629.038	443.594	373.11	350.913	57.1135	107.085	80.4757	124.025	114.689	90.1959	-0.202447	-0.411414	-0.252678	0.340146	-1.22645	0.35987	PF00067
Glyma.15G129200.1	ROS production	2e-111	50.91	AT3G49110	PRXCA	peroxidase CA	568.616	538.574	353.404	416.126	299.657	320.35	242.774	526.16	677.441	303.306	259.129	326.805	2341.16	4102.01	2958.2	2037.65	1570.37	2018.83	514.594	455.214	507.595	287.435	318.589	281.688	786.322	464.676	807.882	625.235	911.139	461.268	4491.66	4465.9	2783.05	2555.84	1243.13	1984.31	0.016508	-0.223045	0.509418	1.16765	0.320564	0.0395577	PF00141
Glyma.15G026400.1	ROS induced genes	0	44.33	AT1G72520	LOX4	PLAT/LH2 domain-containing lipoxygenase family protein	9618.7	12338.1	8494.27	7839.05	7096.35	6067.97	2904.38	3880.43	3075.26	563.612	925.235	645.516	22583.9	20476.1	8273.79	5458.16	5687.14	5756.23	8379.83	9503.81	10010.7	5570.66	2841.31	3093	3337.74	1465.14	3087.22	400.811	476.797	759.782	7594.83	9435.56	7715.06	2645.09	5440.09	4421.88	-0.126523	-0.868364	-0.321554	-0.382408	-1.05275	-0.43441	PF00305,PF01477
Glyma.15G074300.1	ROS induced genes	5e-148	55.58	AT1G72520	LOX4	PLAT/LH2 domain-containing lipoxygenase family protein	4.66079	4.36092	5.03066	28.8642	11.1812	27.2944	33.4093	15.7276	5.35527	144.358	182.026	139.626	34.0088	32.9625	19.9272	47.9551	45.069	81.2279	13.82	6.54984	3.95016	8.29866	4.45579	20.041	20.1621	9.80846	4.93363	116.34	102.054	145.287	12.0573	37.2469	22.1087	15.0684	66.5676	70.7867	0.791333	-1.03796	-0.642649	-0.357686	-0.283148	-0.193097	PF00305
Glyma.15G052700.1	ROS transport to apoplast, ROS induced genes	4e-146	60.73	AT5G64120		Peroxidase superfamily protein	23.3039	29.4362	37.7299	45.7017	81.2502	47.406	28.9547	12.868	16.0658	962.901	2294.8	2421.19	4263.34	3697.3	3723.4	147.353	504.209	245.509	37.3954	66.59	57.2773	103.356	158.923	87.9578	69.6509	4.90423	30.8352	1375.82	1303.84	803.447	2849.33	6222.09	3953.04	168.071	305.569	288.855	0.8339	1.00628	0.864392	-0.705236	0.156684	-0.234493	PF00141
Glyma.15G050800.1	ROS transport to apoplast, ROS induced genes	3e-99	48.03	AT5G64120		Peroxidase superfamily protein	1.1652	1.09023	1.25766	1.20268	0.745415	2.87309	24.5002	22.8765	9.37172	36.0896	62.0003	22.2592	51.6933	60.4313	72.7344	485.654	540.828	352.292	0.812944	1.09164	1.97508	0.754423	1.48526	1.11339	16.4963	2.45212	19.7345	24.7692	22.8601	32.5507	60.2865	64.2508	87.5505	353.529	183.662	223.777	0.14319	-0.523902	-0.552883	-0.585909	0.198236	-0.857477	PF00141
Glyma.15G108200.1	ROS induced genes	5e-73	82.2	AT4G04620	ATG8B	Ubiquitin-like superfamily protein	94.381	103.572	104.386	398.086	568.006	505.664	1743.97	873.598	809.984	400.057	375.976	580.762	862.462	1324.91	1935.93	1409.01	1559.11	1076.04	121.942	155.013	147.143	711.421	574.797	581.189	1600.14	678.01	1293.85	497.636	467.816	465.237	1420.86	1036.39	1493.66	1310.95	863.774	1362.07	0.48823	0.343498	0.0595527	0.0765074	-0.0616135	-0.193393	PF02991
Glyma.15G062500.1	ROS induced genes	2e-60	53.99	AT2G14610	PR1	pathogenesis-related protein 1	83.8942	89.3989	103.128	109.444	52.179	48.8426	603.595	468.969	109.783	115.947	280.591	83.9778	1247.44	2502.41	6011.05	6363.2	3222.43	2489.77	156.898	182.304	124.43	212.747	176.746	70.1435	1266.55	153.257	1895.75	281.468	403.318	228.649	11048.3	6765.89	7747.78	15848.5	3399.76	7095.79	0.74611	1.12691	1.4876	0.926717	1.38891	1.12541	PF00188
Glyma.15G056800.1	ROS induced genes	1e-15	45.71	AT5G48570	ROF2	FKBP-type peptidyl-prolyl cis-trans isomerase family protein	1794.4	1956.96	2163.18	4617.08	4239.18	5634.14	3136.02	3445.78	4112.84	1184.05	1364.8	1186.82	1954.14	1668.27	1747.62	3420.5	8311	3508.31	2021.79	2266.24	2142.96	2939.99	4190.67	3938.06	2859.35	3750.51	3433.81	1080.09	1107.9	1082.91	1519.22	1734.77	1735.09	2741.3	2970.68	3169.42	0.120774	-0.388608	-0.0906015	-0.19168	-0.106156	-0.778989	PF00254
Glyma.15G201100.1	ROS production	7e-140	41.28	AT1G19250	FMO1	flavin-dependent monooxygenase 1	1895.78	2051.81	2449.93	1761.92	1663.77	2177.81	539.003	543.318	514.106	16.1251	13.5129	4.04712	5.4414	1.83125	2.98909	0.87191	1.40841	7.30138	2749.38	2558.8	2924.1	1550.34	1133.26	1534.25	483.89	870.501	562.434	11.2587	6.53147	7.14528	2.53838	2.79351	1.7687	2.31822	4.81211	5.7086	0.36378	-0.409819	0.263873	-0.433912	-0.531264	0.422173	PF00743
Glyma.15G245100.1	ROS production	0	53.39	AT3G14690	CYP72A15	cytochrome P450%2C family 72%2C subfamily A%2C polypeptide 15	1.1652	15.2632	13.8343	84.1874	82.7411	94.8121	49.0003	27.1659	18.7434	1.53573	2.38463	2.02356	2.04053	0.915626	4.98181	0.87191	1.40841	0.912673	78.0426	50.2154	66.1652	96.5662	105.454	79.0506	29.3267	13.4866	40.7025	0.750582	0.816433	2.38176	0.634595	0.931172	0.884349	1.15911	0.802019	1.14172	2.68359	0.102795	-0.184505	-0.590008	-1.69592	-0.0413136	PF00067
Glyma.15G096600.1	ROS breakdown	4e-59	73.53	AT4G15680		Thioredoxin superfamily protein	107.198	105.752	230.153	169.577	137.156	238.467	294.002	328.85	212.872	3.07145	2.38463	5.05891	52.3735	82.4064	74.7271	120.324	83.096	114.084	402.407	392.99	427.605	131.27	196.798	174.802	397.743	137.318	244.215	15.0116	12.2465	4.76352	65.3633	65.182	65.4418	96.2062	102.658	99.3297	1.46471	-0.116603	-0.100891	1.6066	-0.0962398	-0.0905206	PF00462
Glyma.15G050300.1	ROS production	4e-132	40.32	AT5G25140	CYP71B13	cytochrome P450%2C family 71%2C subfamily B%2C polypeptide 13	90.8854	162.444	171.042	1607.98	1334.29	1232.56	726.095	873.598	1000.1	15.3573	11.1283	10.1178	40.1303	62.2626	73.7308	163.919	25.3513	61.1491	296.725	331.858	316.013	1217.64	1007.75	843.949	707.507	604.446	749.912	7.50582	8.98077	10.321	65.9979	38.178	72.5166	137.934	44.9131	107.322	1.15437	-0.443788	-0.334445	-0.449336	0.00465169	0.212546	PF00067
Glyma.15G129000.1	ROS production	9e-124	55.83	AT3G49110	PRXCA	peroxidase CA	15.1476	10.9023	10.0613	19.2428	7.45415	15.802	4.45457	7.14892	5.35527	62.197	55.6413	55.648	86.3822	59.5157	43.8399	4.35955	53.5194	10.9521	21.9495	25.1077	22.7134	12.8252	13.3674	12.2473	14.6633	15.9387	22.2013	98.3263	93.8898	112.737	47.5946	81.0119	54.8296	4.63644	52.9332	6.85032	0.950174	-0.144826	1.6386	0.813765	-0.0487297	-0.0955506	PF00141
Glyma.U000100.1	ROS production	1e-149	45.55	AT2G45570	CYP76C2	cytochrome P450%2C family 76%2C subfamily C%2C polypeptide 2	2.33039	1.09023	2.51533	2.40535	8.19956	1.43655	11.1364	40.0339	12.0494	68.3399	98.5645	50.5891	10.8828	29.3	24.909	5.23146	1.40841	24.6422	0.812944	2.18328	0.98754	5.28096	5.94106	2.22678	38.4913	6.13029	60.437	62.2983	102.871	58.7501	41.8833	27.004	26.5305	5.79555	8.02019	4.56688	-0.575348	0.159466	0.732748	0.0420049	0.551779	-0.766991	PF00067
Glyma.13G293700.1	Redox signaling	1e-46	56.82	AT1G28480	GRX480	Thioredoxin superfamily protein	71.077	111.203	64.1409	44.499	84.9773	31.604	258.365	140.119	125.849	277.199	270.258	382.453	314.921	437.669	449.359	456.009	530.969	277.452	68.2873	46.9405	61.2275	68.6525	89.1159	26.7213	467.394	147.127	334.254	331.007	320.042	248.497	726.611	384.574	398.841	290.937	232.585	302.556	-0.481825	0.19576	0.855583	-0.0478942	0.329197	-0.614138	PF00462
Glyma.13G262000.1	ROS production	0	55.71	AT3G14690	CYP72A15	cytochrome P450%2C family 72%2C subfamily A%2C polypeptide 15	583.764	441.543	538.28	2514.8	3603.34	2594.4	9385.79	6178.09	6082.24	299.467	320.335	378.406	1069.92	1266.31	1762.56	2790.99	1640.79	2194.98	639.787	730.307	623.138	3307.39	3200	2193.38	8517.57	3824.07	7976.45	274.713	368.211	324.713	2133.51	1496.39	2098.56	2937.19	1678.63	2556.31	0.350249	-0.00194956	-0.0913435	-0.0448729	0.482949	0.114098	PF00067
Glyma.13G113100.1	ROS production	0	66.73	AT1G19250	FMO1	flavin-dependent monooxygenase 1	1.1652	1.09023	1.25766	2.40535	0.745415	1.43655	2.22729	2.85957	1.33882	83.6971	101.744	69.8129	909.394	1333.15	2604.49	231.056	115.489	135.988	0.812944	6.54984	3.95016	0.754423	2.2279	1.11339	1.83292	1.22606	1.23341	121.594	198.393	62.7197	2198.87	2073.72	3023.59	103.161	218.951	173.542	1.68716	-0.163537	-0.582068	0.584307	0.590038	0.0387021	PF00743
Glyma.13G068500.1	ROS production	3e-177	48.28	AT4G31970	CYP82C2	cytochrome P450%2C family 82%2C subfamily C%2C polypeptide 2	17.478	16.3535	12.5766	9.62141	12.6721	7.18273	4.45457	11.4383	8.0329	0.767864	2.38463	3.03534	7.48193	7.32501	12.9527	1.74382	14.0841	5.47604	69.1002	134.272	114.555	43.7566	57.9253	45.649	34.8255	46.5902	50.5697	24.0186	28.5752	35.7264	10.1535	24.2105	8.84349	24.3413	29.6747	26.2596	2.77625	2.32144	2.46374	3.83524	0.638292	1.91384	PF00067
Glyma.13G047300.1	ROS induced genes	3e-88	63.96	AT3G25780	AOC3	allene oxide cyclase 3	330.916	460.077	371.011	604.946	1019.73	310.294	44.5457	55.7615	60.2468	635.791	868.004	1652.24	182.287	311.313	155.432	303.425	246.471	339.514	241.444	198.678	291.324	503.955	495.336	296.162	84.3142	52.7205	50.5697	755.836	696.418	710.559	65.9979	97.773	76.9383	124.025	255.844	139.29	-0.66779	-0.578854	0.224635	-0.545204	-1.431	-0.776673	PF06351
Glyma.13G076900.1	ROS breakdown	0	48.45	AT4G39830		Cupredoxin superfamily protein	552.304	657.409	877.85	224.901	446.504	139.345	20.0456	57.1913	65.602	1060.42	1197.88	1700.8	561.145	880.832	535.046	197.924	139.432	250.985	776.362	544.728	733.742	252.732	279.23	132.493	14.6633	132.414	34.5354	1784.88	2077.01	1401.27	603.5	838.054	463.399	221.39	280.707	175.825	-0.022799	-0.287084	0.346478	0.410756	-0.0535746	0.204466	PF00394,PF07731,PF07732
Glyma.13G091000.1	ROS induced genes	1e-137	66.3	AT2G23810	TET8	tetraspanin8	965.949	881.996	1124.35	1506.95	1518.41	1351.79	16375	6092.31	4296.26	1318.42	1512.65	2352.39	4455.15	6094.41	7639.11	7346.72	4456.2	5020.61	1160.07	1086.18	1015.19	1464.34	1484.52	1339.41	15255.4	3056.56	9861.1	1709.08	1769.21	1393.33	8800.56	6330.1	7818.53	7134.32	3676.45	5834.19	0.133932	-0.0295994	0.0740441	-0.0895151	0.335404	-0.0153936	PF00335
Glyma.13G094200.1	ROS induced genes	1e-46	44.64	AT2G14610	PR1	pathogenesis-related protein 1	64.0859	44.6994	55.3372	28.8642	12.6721	11.4924	2.22729	4.28935	4.01645	516.772	515.874	541.303	156.44	87.9001	49.8181	78.4719	76.0539	94.9179	69.1002	43.6656	79.0032	6.03539	9.65422	15.5875	1.83292	1.22606	2.46682	502.89	509.454	704.207	65.3633	45.6274	23.8774	74.1831	70.5777	57.086	0.224596	-0.761668	-0.930675	0.125124	-1.12504	-0.305454	PF00188
Glyma.13G263800.1	ROS breakdown	8e-164	61.71	AT1G17020	SRG1	senescence-related gene 1	37.2863	59.9627	75.4599	36.0803	58.8878	81.8832	57.9095	105.804	103.089	219.609	317.155	159.861	1332.46	984.298	599.81	359.227	218.303	359.593	112.186	121.172	142.206	51.3008	54.9548	36.7419	163.13	41.686	115.94	304.736	498.024	456.504	689.17	1120.2	681.833	179.662	381.761	224.919	1.12072	-0.306547	0.265705	0.854126	-0.227431	-0.253081	PF03171
Glyma.13G070900.1	ROS production	0	62.28	AT1G73680	ALPHA DOX2	alpha dioxygenase	566.286	657.409	486.716	150.335	82.7411	133.599	40.0912	32.885	61.5856	48.3754	36.5643	24.2827	216.296	284.76	201.265	173.51	42.2522	116.822	702.384	805.63	643.876	101.093	154.467	172.575	84.3142	46.5902	50.5697	14.2611	35.9231	20.6419	212.589	84.7366	210.475	142.571	44.111	79.9204	0.331261	0.223568	0.431496	-0.624917	-0.467867	-0.319033	PF03098
Glyma.13G069400.1	ROS production	1e-156	67.11	AT3G28200		Peroxidase superfamily protein	692.127	549.476	500.55	390.87	554.589	238.467	231.638	328.85	460.553	465.325	573.105	348.053	93.8642	87.9001	39.8545	70.6247	190.135	244.596	435.738	290.376	465.131	384.001	498.306	408.614	208.953	359.235	177.611	277.715	257.993	291.369	17.1341	38.178	18.5713	59.1146	206.119	83.3456	-0.548401	0.124823	-0.453183	-0.745337	-1.58476	-0.535813	PF00141
Glyma.13G030300.1	ROS induced genes	0	48.17	AT1G72520	LOX4	PLAT/LH2 domain-containing lipoxygenase family protein	15.1476	11.9925	11.319	82.9847	102.122	73.2639	1532.37	647.692	532.849	56.8219	111.283	40.4712	463.199	783.776	797.089	360.971	87.3212	190.749	6.50355	14.1913	12.838	116.181	80.2043	32.2883	1805.42	196.169	1365.38	53.2913	93.8898	57.1623	1778.13	838.054	1119.59	302.528	89.0241	196.376	-0.197748	-0.17615	0.31161	-0.0295753	0.869966	-0.120269	PF00305,PF01477
Glyma.13G174100.1	Redox signaling	5e-41	59.62	AT1G28480	GRX480	Thioredoxin superfamily protein	1.1652	3.27069	2.51533	1.20268	0.745415	1.43655	8.90915	1.42978	1.33882	9.21436	10.3334	6.07069	69.3779	79.6595	94.6544	33.1326	64.7867	45.6336	0.812944	1.09164	0.98754	1.50885	0.742632	1.11339	1.83292	1.22606	3.70022	14.2611	16.3287	14.2906	91.3816	130.364	82.2444	35.9324	23.2585	38.8185	-1.26514	-0.00845176	-0.788837	0.8089	0.318967	-0.550589	PF00462
Glyma.13G112200.1	ROS induced genes	2e-12	54	AT4G17670		senescence-associated family protein (DUF581)	1501.94	1723.65	2348.06	2683.17	1566.12	2590.09	220.501	987.98	1352.2	2297.45	2079.39	1497.44	3963.38	2491.42	2604.49	2403.86	3553.41	2515.33	3637.92	4058.72	3352.7	1084.86	1481.55	1627.78	196.122	1137.78	650.006	2164.68	2150.49	1947.49	3242.14	5061.85	3560.39	1586.82	2664.31	2419.31	0.987265	-0.705475	-0.368184	0.0923618	0.389167	-0.345022	PF04570
Glyma.13G129000.1	ROS breakdown	7e-56	42.13	AT2G29420	GSTU7	glutathione S-transferase tau 7	3.49559	7.63161	7.54599	6.01338	7.45415	7.18273	4.45457	7.14892	1.33882	181.984	248.796	223.604	624.401	813.076	892.74	554.535	808.425	374.196	2.43883	4.36656	5.92524	10.5619	6.68369	5.56695	12.8304	1.22606	6.16704	227.426	321.675	224.679	1299.02	995.422	934.757	685.034	419.456	653.064	-0.552665	0.143668	0.64394	0.241788	0.47071	0.0168421	PF02798,PF00043
Glyma.13G285300.1	ROS production	7e-155	46.34	AT4G31970	CYP82C2	cytochrome P450%2C family 82%2C subfamily C%2C polypeptide 2	2.33039	2.18046	12.5766	90.2008	246.732	28.7309	2732.88	1176.71	507.412	314.824	328.283	593.916	3888.56	9679.08	6934.68	3461.48	1154.89	1821.69	6.50355	10.9164	17.7757	343.263	274.031	106.885	5068.02	496.553	4091.21	1371.31	2477.06	676.42	11618.8	9096.62	7047.37	7178.37	2411.67	5509.94	1.04246	0.985828	1.12833	1.87098	0.437365	1.22985	PF00067
Glyma.13G200800.1	ROS induced genes	2e-11	44.62	AT4G36040		Chaperone DnaJ-domain superfamily protein	1025.37	1186.17	1266.47	1003.03	712.617	1249.8	1487.83	1176.71	883.619	233.431	244.027	204.38	416.267	373.575	436.406	789.951	490.125	502.883	1184.46	1159.32	1092.22	645.032	926.062	1062.17	1365.52	760.156	1427.05	162.126	171.451	173.869	430.255	426.477	522.65	588.828	376.949	495.507	-0.0175332	-0.171394	0.00185905	-0.426175	0.16977	-0.287037	PF00226
Glyma.13G087300.1	ROS induced genes	2e-19	55.93	AT4G17670		senescence-associated family protein (DUF581)	399.663	369.588	381.072	176.793	273.567	196.807	28.9547	158.706	127.188	284.11	171.693	269.134	69.3779	52.1907	52.8072	24.4135	128.165	55.673	291.847	303.476	355.514	136.551	198.283	247.172	23.8279	365.365	40.7025	353.524	335.554	337.416	31.0951	47.4898	23.8774	33.6142	93.0342	51.3774	-0.274769	-0.153106	0.44933	0.501799	-0.767106	-0.22624	PF04570
Glyma.13G216300.1	ROS breakdown	8e-59	73.53	AT4G15680		Thioredoxin superfamily protein	165.458	212.595	280.459	168.375	101.376	127.853	40.0912	58.6211	72.2961	1.53573	3.1795	4.04712	1.36035	8.24064	0.996362	6.97528	22.5345	7.30138	510.529	395.173	538.209	138.059	178.232	83.5042	45.823	52.7205	32.0686	7.50582	4.08217	4.76352	7.61514	2.79351	8.84349	4.63644	8.82221	4.56688	1.1327	0.00793014	-0.388779	0.900034	0.861315	-1.0301	PF00462
Glyma.13G263900.1	ROS breakdown	2e-73	45.56	AT1G17020	SRG1	senescence-related gene 1	1.1652	1.09023	1.25766	1.20268	0.745415	1.43655	2.22729	1.42978	1.33882	11.518	6.359	15.1767	24.4863	77.8282	57.789	142.121	214.078	146.94	1.62589	1.09164	0.98754	1.50885	0.742632	1.11339	7.33167	1.22606	1.23341	12.0093	11.4301	9.52704	50.7676	29.7975	53.9453	96.2062	63.3595	123.306	0.0767583	-0.00845176	0.970736	-0.00381335	-0.251288	-0.830811
Glyma.13G065000.1	ROS induced genes	7e-164	74.3	AT3G01290	HIR2	SPFH/Band 7/PHB domain-containing membrane-associated protein family	1736.14	1924.26	2822.2	2736.09	3012.22	2628.88	16604.4	8615.87	6277.71	4397.56	4142.1	4930.41	4544.93	4831.76	5997.1	3118.82	2616.82	2954.32	3150.16	3019.47	2889.54	3754.77	4345.14	2785.7	16765.7	3995.72	11792.6	4453.2	3908.27	3532.95	7868.98	6224.88	6369.96	3328.97	2491.07	3816.77	0.482807	0.377883	0.0475761	-0.179472	0.412603	0.149205	PF01145
Glyma.13G347800.1	ROS induced genes	0	44.06	AT1G72520	LOX4	PLAT/LH2 domain-containing lipoxygenase family protein	7978.11	10430.2	6910.87	9137.94	7750.83	7534.69	1196.05	2547.87	2230.47	1220.9	1833.78	2043.8	12660.8	5911.28	2515.81	1930.41	623.924	1934.87	7640.05	7394.77	9347.06	6932.4	3323.28	3921.36	997.108	1796.17	1596.03	1571.72	2386.43	1725.98	3898.95	5235.98	3954.81	938.879	1231.1	1062.94	-0.054423	-0.784711	-0.444798	0.156874	-0.687978	-0.47362	PF00305,PF01477
Glyma.13G200400.1	ROS production	5e-160	54.61	AT1G12200	FMO	Flavin-binding monooxygenase family protein	44.2775	21.8046	28.9263	40.891	55.9061	38.7868	550.14	155.846	84.3455	104.429	121.616	79.9307	718.265	736.163	810.042	583.308	250.696	358.68	26.8272	50.2154	35.5514	61.8627	65.3516	37.8552	428.903	102.989	362.622	120.844	172.267	118.294	1689.29	1068.05	1064.76	585.351	323.214	591.411	0.245003	0.283888	0.178645	0.427141	0.755192	0.330726	PF00743
Glyma.13G262100.1	ROS production	0	52.51	AT3G14690	CYP72A15	cytochrome P450%2C family 72%2C subfamily A%2C polypeptide 15	101.372	100.301	88.0365	227.306	284.749	169.513	797.369	447.522	400.306	47.6075	35.7694	37.4359	136.035	151.078	132.516	199.667	239.429	166.106	143.891	180.121	104.679	256.504	274.031	273.894	559.04	354.331	543.933	33.7762	35.1066	47.6352	177.052	134.089	157.414	239.936	129.927	189.526	0.565329	0.23911	-0.174959	-0.0522204	0.159101	-0.113568	PF00067
Glyma.13G234500.1	Redox signaling	2e-45	61.9	AT1G28480	GRX480	Thioredoxin superfamily protein	8.15638	15.2632	11.319	152.74	871.39	222.665	302.911	215.897	202.161	183.519	290.924	805.378	1080.12	1533.67	2675.23	1599.08	2132.33	1362.62	8.94238	20.7412	11.8505	281.4	421.815	170.349	425.237	118.928	336.72	347.52	458.019	288.193	1727.37	1274.77	1798.77	1681.87	921.52	1781.08	0.257754	-0.513239	0.289015	-0.226684	-0.139695	-0.216404	PF00462
Glyma.13G307000.1	ROS transport to apoplast, ROS induced genes	3e-93	44.24	AT5G64120		Peroxidase superfamily protein	707.275	777.334	682.912	116.66	71.5598	56.0253	8.90915	24.3063	26.7763	12844.1	10611.6	11579.8	2321.44	1023.67	383.599	371.434	704.203	1066	248.761	317.667	289.349	28.6681	70.5501	24.4946	14.6633	18.3909	12.3341	13485.7	13298.1	11835.8	399.16	1755.26	383.807	208.64	1392.3	328.816	-1.34074	-0.981334	-0.402445	0.140514	-0.554855	-0.150293	PF00141
Glyma.13G261700.1	ROS production	0	52.83	AT3G14690	CYP72A15	cytochrome P450%2C family 72%2C subfamily A%2C polypeptide 15	2000.64	2203.36	2281.4	2833.51	2462.11	3033.99	2142.65	1795.81	1693.6	1600.23	1711.37	4901.07	2366.33	1339.56	1345.09	1034.96	487.308	777.597	2446.96	2660.33	2447.12	3366.99	3941.15	2357.05	2245.33	1837.86	2592.62	2268.26	1481.83	1997.5	1361.84	1514.08	1607.75	955.107	1094.76	824.322	0.220123	0.21455	0.24528	-0.514893	-0.171883	0.321605	PF00067
Glyma.13G347700.1	ROS induced genes	0	46.03	AT1G72520	LOX4	PLAT/LH2 domain-containing lipoxygenase family protein	13183	18978.7	14851.8	16093	15466.6	14387	4866.62	8016.79	8059.68	21547.8	23415.4	27685.4	106308	70017.9	30951	24288.8	16088.2	24452.3	19835.8	17902.9	22324.3	15604.5	10255.8	8143.33	5209.15	3983.46	3800.13	27119.3	32636.1	27476	33951.5	46754.1	32670.5	12357.3	16824	14467.9	0.353402	-0.434273	-0.688768	0.263912	-0.870443	-0.570695	PF00305,PF01477
Glyma.13G347500.1	ROS induced genes	0	46.16	AT1G72520	LOX4	PLAT/LH2 domain-containing lipoxygenase family protein	1.1652	4.36092	1.25766	2.40535	22.3624	5.74619	358.593	344.578	488.668	1.53573	1.58975	1.01178	0.680175	3.6625	3.98545	2.61573	2.81681	1.82535	0.812944	3.27492	3.95016	6.03539	7.42632	4.45356	280.437	107.893	218.313	1.50116	1.63287	1.58784	1.90378	3.72469	2.65305	1.15911	0.802019	3.42516	0.24475	-0.768281	-0.97427	0.190683	-0.00809709	-0.430258	PF01477,PF00305
Glyma.13G346700.1	ROS induced genes	2e-86	47.83	AT2G43570	CHI	chitinase	8.15638	7.63161	15.092	78.174	80.5048	60.335	594.686	690.585	183.418	213.466	374.386	296.452	1169.22	3098.48	3750.31	1271.25	521.11	715.535	21.1365	40.3907	37.5265	241.415	179.717	57.8962	1924.56	177.778	1846.41	438.34	582.933	228.649	7069.39	3506.79	3804.47	1568.28	773.146	1552.74	1.68154	1.12909	1.42687	0.499224	0.842813	0.634839	PF00182,PF00187
Glyma.13G117900.1	ROS induced genes	2e-166	100	AT4G05050	UBQ11	ubiquitin 11	1525.24	1974.41	2012.26	7305.06	8566.31	6220.25	41873	21654.1	15642.7	2606.9	3279.66	6065.63	10700.5	13678.5	13784.7	13942.7	7871.58	8382.9	2811.16	2574.09	2952.74	7665.7	6578.24	5192.85	46515.8	12073	28740.9	3401.64	4470.79	3731.43	15460.6	10116.2	14397.2	12116.2	6300.66	10361.1	0.597146	-0.18471	0.141522	-0.0426701	0.0668629	-0.0694505	PF00240
Glyma.13G306900.1	ROS transport to apoplast, ROS induced genes	3e-95	44.24	AT5G64120		Peroxidase superfamily protein	96.7114	115.564	120.736	13.2294	24.5987	4.30964	2.22729	5.71913	5.35527	12759.6	11253.8	11469.6	1823.55	586.916	273.999	275.524	187.318	773.946	81.2944	48.0321	31.6013	5.28096	17.0805	4.45356	5.49876	2.45212	6.16704	14788.7	16403	12512.2	252.569	1470.32	294.488	126.343	1223.88	283.147	-1.04916	-0.652071	0.0859175	0.300633	-0.412154	0.401254	PF00141
Glyma.13G106400.1	ROS production	3e-106	49.54	AT5G19880		Peroxidase superfamily protein	1.1652	1.09023	1.25766	1.20268	1.49083	1.43655	2.22729	1.42978	1.33882	318.663	245.616	546.362	61.8959	30.2157	53.8035	27.9011	71.8287	63.8871	0.812944	1.09164	0.98754	0.754423	0.742632	1.11339	1.83292	1.22606	1.23341	500.638	551.909	382.67	50.133	66.1132	37.1426	6.95466	60.9534	15.9841	-0.280612	-0.661865	-0.218962	0.369875	0.0720637	-0.963714	PF00141
Glyma.13G222100.1	ROS breakdown	9e-116	46.51	AT1G17020	SRG1	senescence-related gene 1	130.502	146.091	134.57	120.268	363.763	109.178	44.5457	95.7955	123.171	3.07145	0.794875	11.1296	136.715	242.641	146.465	42.7236	16.9009	10.0394	96.7403	84.0562	126.405	497.165	343.096	118.019	54.9876	122.606	81.4049	9.75757	5.71503	1.58784	163.725	135.02	114.081	26.6595	9.62423	18.2675	-0.420525	0.69191	-0.0249282	0.186085	-0.349038	-0.352797	PF03171
Glyma.13G042200.1	ROS production	6e-21	40.59	AT3G60290		2-oxoglutarate (2OG) and Fe(II)-dependent oxygenase superfamily protein	1.1652	3.27069	1.25766	1.20268	0.745415	1.43655	2.22729	4.28935	1.33882	0.767864	0.794875	1.01178	0.680175	0.915626	586.857	1.74382	1.40841	2.73802	552.802	770.697	566.848	1021.49	1099.1	1016.52	267.606	311.419	353.988	132.102	146.958	135.76	778.648	685.342	970.131	861.219	514.094	948.77	8.37511	9.85622	6.89206	7.33204	2.0484	8.62412
Glyma.13G117700.1	ROS induced genes	4e-165	99.56	AT4G05050	UBQ11	ubiquitin 11	849.429	1251.58	1314.26	4750.57	6613.32	4660.16	37685.7	17098.8	11695.9	2753.56	3578.53	8246.02	16111.3	19802.2	22632.4	14989	6287.12	9553.86	2220.15	2066.47	2078.77	7225.11	6344.31	4743.04	45472.9	8324.93	28581.8	3747.66	4912.48	3901.32	25499.9	16080.4	25018.2	13518.7	6769.84	10550.6	0.898249	0.192586	0.309358	-0.214799	0.185922	0.000430178	PF00240
Glyma.13G148400.1	ROS induced genes	4e-17	41.05	AT5G48570	ROF2	FKBP-type peptidyl-prolyl cis-trans isomerase family protein	556.964	411.017	443.956	490.692	284.003	534.395	31.182	203.029	186.096	152.037	149.437	124.449	194.53	148.331	196.283	300.809	253.513	184.36	601.579	494.513	549.072	322.139	349.78	730.383	45.823	420.538	101.139	98.3263	142.876	111.149	164.995	212.307	195.441	217.913	142.759	224.919	0.220555	0.0992321	0.433178	-0.273578	0.0872146	-0.33506	PF00254
Glyma.02G063700.1	ROS induced genes	1e-78	40.53	AT2G23810	TET8	tetraspanin8	57.0947	50.1506	61.6256	111.849	117.03	109.178	196.001	162.995	170.03	69.1077	82.667	28.3299	81.621	52.1907	54.7999	23.5416	118.306	35.5942	102.431	61.1318	84.9284	86.0043	140.357	125.813	135.636	127.51	151.709	29.2727	50.6189	54.7805	36.1719	74.4937	43.3331	28.9778	50.5272	31.9682	0.557275	0.0590264	-0.350732	-0.419385	-0.2925	-0.670651	PF00335
Glyma.02G017100.1	ROS induced genes	2e-23	47.47	AT4G02380	LEA5	senescence-associated gene 21	265.665	368.498	402.453	929.669	913.133	784.355	3153.84	1941.65	1736.45	9327.24	9748.35	7174.54	3350.54	2222.22	2907.38	2292.25	7801.16	3504.66	606.456	760.873	634	691.806	1140.68	570.055	4349.52	1294.72	2263.3	8372.74	6954.38	7097.65	2410.83	2657.56	2749.44	1154.47	3799.97	1600.69	0.949078	-0.128939	0.210935	-0.227231	-0.117322	-1.05271	PF03242
Glyma.02G024700.1	ROS breakdown	6e-32	40	AT1G69920	GSTU12	glutathione S-transferase TAU 12	2.33039	4.36092	7.54599	13.2294	8.19956	4.30964	4.45457	1.42978	1.33882	4.60718	16.6924	9.10603	53.7338	69.5876	40.8508	69.7528	25.3513	55.673	6.50355	10.9164	6.91278	2.26327	3.71316	1.11339	1.83292	4.90423	1.23341	3.75291	16.3287	17.4662	95.1892	74.4937	75.1696	69.5466	59.3494	57.086	0.773222	-1.86012	0.142048	0.304392	0.576703	0.302745	PF02798
Glyma.02G187200.1	ROS breakdown	1e-73	47.6	AT2G29420	GSTU7	glutathione S-transferase tau 7	151.476	170.076	274.171	251.359	149.083	196.807	291.775	170.144	108.444	219.609	291.719	730.506	2028.96	2782.59	4151.84	2750.88	1280.24	1468.49	308.919	282.735	290.337	166.728	210.908	162.555	331.758	89.5022	252.849	479.622	671.108	336.622	8625.41	4699.62	5182.28	3910.84	1271.2	2354.23	0.566122	-0.144867	0.241102	0.260274	1.04598	0.454521	PF02798,PF00043
Glyma.02G119600.1	ROS production	6e-162	46.5	AT1G01190	CYP78A8	cytochrome P450%2C family 78%2C subfamily A%2C polypeptide 8	11.652	45.7897	16.3496	31.2696	37.2707	10.0558	2.22729	41.4637	40.1645	72.1792	35.7694	255.981	1.36035	3.6625	4.98181	3.48764	1.40841	7.30138	240.631	194.312	281.449	46.7742	69.8074	50.1025	16.4963	123.832	27.135	317.496	226.968	272.315	2.53838	3.72469	3.53739	20.864	8.82221	20.551	3.27923	1.08459	0.997866	1.16629	-0.0297513	2.04218	PF00067
Glyma.02G298800.1	ROS production	1e-131	40.24	AT5G25130	CYP71B12	cytochrome P450%2C family 71%2C subfamily B%2C polypeptide 12	1.1652	1.09023	1.25766	1.20268	1.49083	2.87309	42.3184	27.1659	21.4211	259.538	226.539	284.311	496.528	582.338	684.501	1074.19	1153.48	714.623	0.812944	1.09164	0.98754	0.754423	0.742632	2.22678	23.8279	3.67817	11.1007	307.739	342.902	225.473	719.63	558.703	831.288	991.039	472.389	900.818	-0.280612	-0.580008	-1.23551	0.185534	0.258651	-0.315564	PF00067
Glyma.02G151700.1	ROS transport to apoplast, ROS induced genes	4e-90	46.15	AT5G64120		Peroxidase superfamily protein	1.1652	1.09023	1.25766	1.20268	0.745415	1.43655	2.22729	1.42978	1.33882	152.037	159.77	104.213	43.5312	8.24064	2.98909	27.9011	12.6757	44.721	0.812944	1.09164	0.98754	0.754423	0.742632	1.11339	1.83292	1.22606	1.23341	141.86	119.199	192.129	22.2108	57.7326	6.19044	22.0231	40.903	13.7006	-0.280612	-0.374706	-0.218962	0.123455	0.653434	-0.15466	PF00141
Glyma.02G052700.1	ROS production	3e-108	50.63	AT3G49110	PRXCA	peroxidase CA	41.9471	18.5339	42.7606	14.4321	9.69039	10.0558	8.90915	1.42978	6.69408	1611.75	1416.47	1212.11	4633.35	7193.16	7740.73	3351.62	3899.88	3010.91	16.2589	33.8408	20.7383	15.8429	11.1395	13.3607	5.49876	1.22606	8.63386	1417.1	1576.53	1405.24	6561.08	5847.76	5580.24	3674.38	2889.67	3630.67	-0.543428	0.239238	-0.14928	0.0529575	-0.12132	-0.00954613	PF00141
Glyma.02G153100.1	ROS breakdown	7e-57	74.76	AT3G62950		Thioredoxin superfamily protein	29.1299	30.5264	57.8526	51.7151	34.2891	47.406	13.3637	58.6211	30.7928	12.2858	5.56413	46.5419	127.873	163.897	181.338	111.605	95.7716	116.822	62.5967	29.4743	35.5514	24.1415	26.7348	12.2473	43.99	11.0345	24.6682	40.5314	22.0437	29.3751	216.397	307.287	219.318	66.0693	33.6848	84.4873	0.119111	-1.07962	-0.367006	0.513974	0.651197	-0.815279	PF00462
Glyma.02G239100.1	ROS induced genes	1e-100	57.03	AT1G65690		Late embryogenesis abundant (LEA) hydroxyproline-rich glycoprotein family	4.66079	4.36092	8.80365	12.0268	8.94498	5.74619	182.638	155.846	60.2468	84.465	126.385	155.814	522.375	867.098	916.653	444.674	123.94	295.706	7.3165	12.008	10.8629	20.3694	20.0511	2.22678	417.905	44.1381	260.249	159.123	255.544	112.737	2330.87	1046.64	1200.95	570.282	311.985	508.066	0.760018	0.674645	0.857169	0.524447	0.989388	0.685793	PF03168
Glyma.02G008900.1	ROS transport to apoplast, ROS induced genes	6e-88	46.31	AT5G64120		Peroxidase superfamily protein	1.1652	1.09023	1.25766	1.20268	2.23624	1.43655	98.0006	41.4637	28.1152	16.893	21.4616	57.6715	29.2475	62.2626	71.738	6.10337	5.63362	13.6901	0.812944	1.09164	0.98754	1.50885	0.742632	1.11339	51.3217	18.3909	44.4027	88.5687	112.668	34.1386	70.44	40.9715	60.1357	25.5004	31.2787	14.8424	-0.280612	-0.534991	-0.554354	1.29346	0.0715395	1.49403	PF00141
Glyma.02G146100.1	ROS induced genes	1e-10	47.73	AT4G17670		senescence-associated family protein (DUF581)	81.5638	86.1282	81.7482	101.025	89.4498	87.6294	46.773	38.6041	49.5362	198.109	198.719	200.333	339.407	501.763	750.26	503.092	453.507	450.86	86.985	67.6816	68.1402	90.5308	60.1532	85.731	23.8279	51.4944	50.5697	192.149	164.92	158.784	511.483	429.27	634.078	492.622	457.953	655.348	-0.1629	-0.234303	-0.0998458	-0.211159	-0.0151271	0.190309	PF04570
Glyma.02G042500.1	ROS induced genes	2e-105	56.79	AT4G01700		Chitinase family protein	8.15638	3.27069	8.80365	32.4723	26.8349	17.2386	2735.11	2036.01	566.319	93.6794	204.283	135.579	2484	7466.02	10039.3	7399.9	7370.19	10812.4	4.06472	10.9164	3.95016	67.1437	35.6463	26.7213	4772.92	415.634	6560.5	774.601	714.379	476.352	13010.5	9421.59	9806.54	19222.7	6610.24	18227.6	-0.0957764	0.758684	1.13832	2.18053	0.689557	0.784327	PF00182,PF00187
Glyma.02G171600.1	ROS production	3e-129	53.99	AT5G19880		Peroxidase superfamily protein	1.1652	1.09023	1.25766	1.20268	0.745415	1.43655	2.22729	1.42978	1.33882	1438.21	1835.37	819.543	54.414	15.5656	14.9454	5.23146	5.63362	26.4675	0.812944	1.09164	0.98754	1.50885	0.742632	1.11339	1.83292	1.22606	1.23341	938.978	815.617	902.687	17.1341	35.3845	14.1496	4.63644	21.6545	2.28344	-0.280612	-0.00845176	-0.218962	-0.623249	-0.349193	-0.385713	PF00141
Glyma.02G234200.1	ROS production	8e-136	61.67	AT5G05340		Peroxidase superfamily protein	125.841	177.708	308.128	745.66	541.171	303.111	953.279	481.837	365.497	23.0359	30.2053	42.4948	494.487	420.272	648.632	304.297	197.177	245.509	1309.65	1152.77	1018.15	481.322	570.342	467.624	879.801	138.545	802.949	63.0489	88.1748	69.0711	918.893	556.841	746.39	381.347	130.729	210.077	2.50849	-0.0655798	0.0164761	1.2023	0.50726	-0.0487699	PF00141
Glyma.02G023400.1	ROS induced genes	8e-42	41.73	AT5G39950	TRX2	thioredoxin 2	276.152	297.633	269.14	242.941	184.118	191.061	15.591	14.2978	21.4211	89.0722	80.2824	29.3417	6.80175	10.0719	4.98181	7.84719	19.7177	10.0394	511.342	490.146	579.686	244.433	290.369	236.039	21.995	68.6592	19.7345	36.7785	52.2517	51.6048	4.44216	6.5182	5.30609	5.79555	25.6646	4.56688	0.90752	0.318549	1.10528	-0.498608	-0.426093	-0.0618167	PF00085
Glyma.02G021400.1	ROS induced genes	7e-167	76.24	AT3G01290	HIR2	SPFH/Band 7/PHB domain-containing membrane-associated protein family	51.2687	38.1581	47.7912	97.4168	84.2319	60.335	140.319	62.9105	93.7172	105.197	161.36	379.418	541.419	871.676	1245.45	269.42	160.558	220.867	65.8485	64.4067	47.4019	151.639	136.644	107.999	276.771	116.475	180.078	192.9	155.122	141.318	2125.26	1181.66	1156.73	409.166	224.565	275.155	0.372626	0.711618	0.949146	-0.400642	0.747583	0.481784	PF01145
Glyma.02G036000.1	ROS induced genes	8e-51	97.44	AT4G05050	UBQ11	ubiquitin 11	6160.4	4488.48	4323.85	1813.64	1911.24	1364.72	2258.47	1243.91	1421.82	4736.95	4778	4435.65	1855.52	2646.16	2111.29	1729	3759.04	1964.98	3953.35	4214.82	4561.45	1835.51	1768.21	2314.74	2133.52	2123.53	1534.36	4900.55	4220.14	4624.59	1569.35	1735.7	1315.91	2158.26	1885.55	2130.45	-0.234148	0.217669	0.234024	-0.0213904	-0.517103	-0.271558	PF00240,PF01599
Glyma.02G268400.1	ROS production	1e-47	42.7	AT5G24530	DMR6	2-oxoglutarate (2OG) and Fe(II)-dependent oxygenase superfamily protein	4.66079	5.45115	2.51533	1.20268	11.9266	11.4924	129.183	60.0509	16.0658	43.7682	47.6925	106.237	289.755	546.629	648.632	484.782	143.657	216.303	3.25178	10.9164	6.91278	9.05308	14.11	3.34017	141.135	22.069	88.8054	151.618	346.168	57.9562	1292.67	749.593	845.437	515.804	157.998	299.131	0.739397	0.10624	0.295747	1.49112	0.959443	0.203827	PF03171
Glyma.02G008800.1	ROS induced genes	1e-45	56.14	AT4G04620	ATG8B	Ubiquitin-like superfamily protein	234.205	231.129	294.293	505.124	521.79	676.614	1679.37	1186.72	1087.12	667.274	647.823	701.164	1410	1494.3	1913.01	1921.69	3954.8	1749.59	337.372	404.998	330.826	464.725	602.275	713.683	1556.15	673.106	1270.41	667.268	713.563	643.869	1898.71	1712.42	1818.22	1820.96	1369.05	1883.84	0.49855	0.0639041	-0.17581	0.00602523	0.17255	-0.587863	PF02991
Glyma.02G233800.1	ROS production	1e-143	64.78	AT5G05340		Peroxidase superfamily protein	1.1652	1.09023	1.25766	1.20268	0.745415	1.43655	28.9547	58.6211	6.69408	19.9645	59.6156	29.3417	280.912	792.017	371.643	639.11	512.66	998.464	0.812944	1.09164	0.98754	2.26327	0.742632	1.11339	78.8155	4.90423	122.107	41.282	34.2902	48.4291	600.327	494.452	309.522	703.58	328.026	637.08	-0.280612	0.283394	1.12656	0.187064	-0.0407901	-0.365781	PF00141
Glyma.02G047400.1	ROS induced genes	4e-83	53.81	AT1G75040	PR5	pathogenesis-related protein 5	12.8172	14.173	8.80365	67.3499	137.156	66.0812	40.0912	85.787	112.461	89.8401	95.385	335.911	119.031	262.785	362.676	156.944	136.615	138.726	17.0718	24.0161	19.7508	41.4933	34.9037	70.1435	80.6484	58.8508	114.707	238.685	206.558	169.899	244.954	189.959	252.924	137.934	101.054	123.306	0.765279	-0.884795	0.0929853	0.239258	-0.114189	-0.254822	PF00314
Glyma.02G301700.1	ROS induced genes	3e-102	54.8	AT4G37000		accelerated cell death 2 (ACD2)	374.028	333.61	250.275	924.858	1165.83	810.212	2073.6	1358.29	1413.79	120.555	147.847	175.038	276.151	408.369	453.345	571.101	898.563	413.441	409.724	473.772	523.396	1017.72	760.455	1310.46	1706.45	1604.91	1467.76	140.359	137.161	145.287	290.01	275.627	323.672	475.235	404.218	476.098	0.554543	0.0904674	-0.019959	-0.068738	-0.355574	-0.474235	PF06405
Glyma.02G135100.1	ROS production	6e-106	48.84	AT5G05340		Peroxidase superfamily protein	1.1652	1.09023	1.25766	1.20268	0.745415	1.43655	6.68186	1.42978	1.33882	1614.82	1418.85	2163.19	459.118	348.854	634.682	1012.29	822.509	1268.61	0.812944	1.09164	1.97508	0.754423	0.742632	1.11339	1.83292	3.67817	1.23341	2190.2	2590.54	2326.98	379.488	568.946	473.127	1732.87	1173.35	2103.05	0.14319	-0.374706	-0.486673	0.451748	-0.0212506	0.690746	PF00141
Glyma.02G127300.1	ROS production	7e-96	44.87	AT5G05340		Peroxidase superfamily protein	5.82599	3.27069	2.51533	48.1071	86.4681	56.0253	387.548	440.373	538.204	47.6075	38.9489	53.6244	104.067	137.344	339.759	398.463	340.834	276.54	7.3165	5.4582	8.88786	81.4777	75.0059	152.534	535.212	861.918	648.773	163.627	289.834	256.436	304.605	363.157	295.372	615.488	439.506	432.712	0.899586	0.697138	0.582648	2.34032	0.728777	0.55042	PF00141
Glyma.02G024800.1	ROS breakdown	1e-66	46.64	AT1G27130	GSTU13	glutathione S-transferase tau 13	6.99118	3.27069	2.51533	3.60803	1.49083	1.43655	2.22729	1.42978	1.33882	68.3399	140.693	112.308	363.894	466.969	497.185	511.811	895.746	574.984	2.43883	5.4582	1.97508	3.01769	2.2279	1.11339	1.83292	2.45212	1.23341	98.3263	115.934	134.173	657.44	494.452	481.086	632.874	597.504	529.758	-0.372142	-0.0394819	0.14352	0.116776	0.298198	-0.171663	PF02798,PF00043
Glyma.02G153200.1	ROS breakdown	9e-49	61.76	AT3G62930		Thioredoxin superfamily protein	61.7555	83.9477	108.159	28.8642	37.2707	24.4213	13.3637	10.0085	5.35527	2.30359	0.794875	1.01178	0.680175	0.915626	0.996362	0.87191	1.40841	0.912673	157.711	109.164	161.957	79.9689	113.623	34.5151	27.4938	14.7127	11.1007	0.750582	0.816433	0.79392	0.634595	0.931172	0.884349	1.15911	0.802019	1.14172	0.756365	1.33282	0.891898	-0.799867	-0.0813071	-0.0413136	PF00462
Glyma.02G153000.1	ROS breakdown	1e-42	52.48	AT3G62950		Thioredoxin superfamily protein	164.293	212.595	116.963	21.6482	10.4358	21.5482	2.22729	4.28935	1.33882	17.6609	17.4873	12.1414	0.680175	0.915626	0.996362	0.87191	1.40841	0.912673	179.661	81.873	86.9035	12.8252	18.5658	10.0205	1.83292	6.13029	2.46682	5.25408	0.816433	0.79392	0.634595	0.931172	0.884349	1.15911	0.802019	1.14172	-0.503176	-0.373068	0.408976	-2.78431	-0.0813071	-0.0413136	PF00462
Glyma.02G124700.1	ROS breakdown	8e-143	53.58	AT1G17020	SRG1	senescence-related gene 1	1.1652	2.18046	6.28832	20.4455	22.3624	17.2386	220.501	200.17	294.54	77.5542	89.8209	81.9543	339.407	552.123	1594.18	560.638	449.282	369.632	10.5683	37.1157	25.676	92.7941	65.3516	42.3088	245.611	83.3719	214.613	142.611	151.857	150.845	1597.28	1108.09	1581.22	1239.09	540.561	1178.26	2.92879	1.73912	-0.395833	0.836764	0.786171	1.10038	PF03171
Glyma.02G135200.1	ROS production	5e-107	48.84	AT5G05340		Peroxidase superfamily protein	5.82599	1.09023	3.77299	1.20268	0.745415	1.43655	2.22729	1.42978	1.33882	2979.31	2544.4	3039.39	157.12	62.2626	56.7926	73.2405	30.9849	121.385	0.812944	1.09164	0.98754	0.754423	0.742632	1.11339	1.83292	2.45212	1.23341	3271.04	2812.61	3269.36	73.613	138.745	67.2105	82.2968	208.525	99.3297	-1.88595	-0.374706	0.14352	0.127298	0.0176133	0.790198	PF00141
Glyma.02G249500.1	ROS induced genes	2e-70	48.31	AT1G75040	PR5	pathogenesis-related protein 5	69.9118	78.4966	86.7788	36.0803	20.8716	28.7309	8.90915	17.1574	12.0494	99.8223	139.103	61.7187	60.5356	32.9625	16.9382	6.10337	47.8858	20.9915	75.6038	99.3392	44.4393	9.8075	14.8526	10.0205	14.6633	9.80846	14.8009	45.0349	48.986	71.4528	21.5762	26.0728	33.6053	10.432	12.8323	6.85032	-0.100363	-1.30488	0.0431343	-0.861454	-0.442699	-1.31605	PF00314
Glyma.02G227700.1	ROS breakdown	0	70.98	AT1G07180	NDA1	alternative NAD(P)H dehydrogenase 1	64.0859	68.6845	35.2146	95.0115	151.319	54.5888	187.092	72.9189	50.875	46.0718	50.0771	134.567	322.403	527.401	526.079	270.292	97.18	93.0926	26.8272	38.2074	31.6013	137.305	95.0569	69.0301	210.786	56.3986	202.279	150.116	181.248	92.8887	654.267	325.91	475.78	399.893	83.41	182.675	-0.797702	0.00226413	0.594626	0.878809	0.0816101	0.532071	PF07992,PF00070
Glyma.02G024600.1	ROS breakdown	2e-69	47.75	AT1G27130	GSTU13	glutathione S-transferase tau 13	5.82599	6.54138	6.28832	7.21606	2.98166	1.43655	2.22729	1.42978	1.33882	169.698	304.437	265.087	791.044	968.733	1050.17	1077.68	1692.9	1053.22	1.62589	10.9164	12.838	4.52654	1.48526	2.22678	1.83292	3.67817	2.46682	222.172	270.239	272.315	1531.91	1028.94	1130.2	1250.68	999.316	1099.48	0.444093	-0.497912	0.67527	0.0489364	0.393493	-0.191077	PF02798,PF00043
Glyma.19G205400.1	ROS production	5e-25	45.98	AT5G05340		Peroxidase superfamily protein	1.1652	1.09023	1.25766	1.20268	0.745415	1.43655	6.68186	1.42978	2.67763	33.0181	34.1796	18.2121	27.207	30.2157	32.8799	26.1573	8.45044	41.9829	0.812944	1.09164	0.98754	0.754423	0.742632	1.11339	1.83292	1.22606	2.46682	27.7715	13.8794	22.2298	107.247	74.4937	83.1288	15.0684	35.2888	17.1258	-0.280612	-0.374706	-0.965345	-0.419023	1.55244	-0.182643	PF00141
Glyma.19G233900.1	ROS transport to apoplast	0	62.73	AT5G47910	RBOHD	respiratory burst oxidase homologue D	6.99118	5.45115	6.28832	14.4321	46.9611	10.0558	4581.53	1282.52	737.688	639.63	1233.65	3065.7	870.624	1517.19	1693.82	712.351	236.612	465.463	4.87766	7.64148	5.92524	96.5662	53.4695	34.5151	6873.44	673.106	3438.74	1345.79	1495.71	924.123	2973.08	1868.86	2229.44	993.358	690.538	787.787	-0.0222204	1.36903	0.734657	-0.391323	0.792846	0.805277	PF08030,PF01794,PF08022,PF08414
Glyma.19G126300.1	ROS induced genes	6e-38	58.82	AT5G48570	ROF2	FKBP-type peptidyl-prolyl cis-trans isomerase family protein	78.0682	86.1282	89.2942	88.9981	56.6515	110.614	4.45457	30.0254	46.8586	1.53573	0.794875	1.01178	0.680175	0.915626	0.996362	0.87191	1.40841	0.912673	91.8627	79.6897	85.916	37.7212	34.1611	27.8347	1.83292	50.2684	8.63386	0.750582	0.816433	0.79392	0.634595	0.931172	0.884349	1.15911	0.802019	1.14172	0.0224627	-1.36172	-0.421409	-0.501519	-0.0813071	-0.0413136	PF00254
Glyma.19G009100.1	ROS induced genes	0	83.62	AT5G14780	FDH	formate dehydrogenase	294.795	339.062	306.87	469.044	604.532	419.472	6191.86	2470.67	1621.31	936.794	866.414	1484.28	3337.62	4669.69	6781.24	4847.82	8091.29	3916.28	371.515	418.098	393.041	565.063	406.962	449.809	4862.73	895.022	4138.08	1249.72	1211.59	918.566	5426.42	4066.43	6034.8	5468.68	2603.35	4314.56	0.330181	-0.0705058	-0.0554836	0.0399817	0.070358	-0.44443	PF02826,PF00389
Glyma.19G018300.1	ROS production	2e-62	45.69	AT1G33730	CYP76C5	cytochrome P450%2C family 76%2C subfamily C%2C polypeptide 5	41.9471	13.0828	36.4723	14.4321	11.1812	7.18273	167.047	90.0763	24.0987	19.9645	11.1283	9.10603	127.193	250.882	225.178	353.124	485.9	233.644	13.82	31.6575	31.6013	9.05308	7.42632	11.1339	84.3142	29.4254	113.474	30.7739	24.493	38.9021	228.454	138.745	198.094	484.508	121.105	371.059	-0.24747	-0.24816	-0.307661	1.2281	-0.0937628	-0.135257	PF00067
Glyma.19G015300.1	ROS production	2e-172	48.79	AT4G31970	CYP82C2	cytochrome P450%2C family 82%2C subfamily C%2C polypeptide 2	18.6432	26.1655	49.0489	88.9981	255.677	109.178	138.092	201.599	234.293	31.4824	69.949	26.3063	48.2924	63.1782	35.869	50.5708	22.5345	68.4504	84.5462	54.582	54.3147	239.907	369.831	63.4632	100.811	93.1804	103.606	18.7646	34.2902	37.3143	50.7676	58.6638	47.7548	69.5466	62.5575	116.456	1.04336	0.568812	-0.94765	-0.499285	0.0933288	0.812222	PF00067
Glyma.19G091800.1	ROS production	8e-97	42.9	AT2G34060		Peroxidase superfamily protein	43.1123	78.4966	133.312	442.585	440.54	330.406	412.048	353.156	380.224	602.005	682.798	869.12	850.899	801.173	772.18	940.791	1292.92	885.292	499.961	408.273	401.929	433.793	523.556	488.778	328.092	302.836	309.585	1061.32	1231.18	749.461	893.509	903.236	836.594	973.653	612.742	988.73	2.36162	0.252983	-0.284366	0.498037	0.119354	-0.276441	PF00141
Glyma.19G020000.1	ROS induced genes	1e-163	75.09	AT3G01290	HIR2	SPFH/Band 7/PHB domain-containing membrane-associated protein family	1204.81	1493.62	2193.37	2357.25	2241.46	2460.8	5231.9	3207	2865.07	2629.17	2642.17	2281.57	5746.12	5946.08	6861.94	4075.31	3967.48	3903.5	3216.01	3678.83	3661.8	2285.15	2735.86	1992.97	5271.47	2442.31	3904.97	2230.73	2217.43	2018.15	7354.32	6855.29	7357.78	3519.06	3314.74	4233.5	1.10971	-0.00933714	0.0396256	-0.224088	0.21711	-0.110259	PF01145
Glyma.19G198700.1	ROS induced genes	3e-57	40.5	AT5G06320	NHL3	NDR1/HIN1-like 3	1.1652	1.09023	5.03066	4.81071	17.89	8.61928	102.455	42.8935	25.4375	5.37505	14.3078	21.2474	115.63	269.194	223.185	58.418	12.6757	15.5154	0.812944	1.09164	2.96262	19.615	11.1395	10.0205	186.958	36.7817	81.4049	6.00466	13.0629	3.17568	417.563	214.169	191.904	51.0009	41.705	50.2357	-0.582051	0.380603	0.8373	-0.879797	0.437915	0.722835	PF03168
Glyma.19G011800.1	ROS production	0	62.44	AT1G73680	ALPHA DOX2	alpha dioxygenase	363.542	324.889	269.14	497.908	275.058	235.594	28.9547	101.515	83.0066	1.53573	5.56413	1.01178	3.40088	0.915626	2.98909	0.87191	1.40841	1.82535	256.077	176.846	173.807	141.832	183.43	57.8962	91.6459	53.9465	74.0045	5.25408	9.7972	1.58784	36.8065	6.5182	8.84349	3.47733	0.802019	2.28344	-0.658324	-1.39629	0.0407843	1.03651	2.8361	0.676695	PF03098
Glyma.19G211600.1	ROS induced genes	5e-20	49	AT4G02380	LEA5	senescence-associated gene 21	19.8084	27.2558	26.411	606.149	1803.16	425.218	5084.9	1811.54	1590.51	237.27	170.898	330.852	1560.32	2907.11	4296.31	5521.81	4513.94	3660.73	42.2731	51.3071	59.2524	1977.34	1681.32	738.177	5892.83	1147.59	4367.5	326.503	303.713	273.903	3595.61	2359.59	3397.67	5357.41	1963.34	3961.77	1.05662	0.63336	0.426719	0.290898	0.0938613	-0.279716	PF03242
Glyma.19G195500.1	ROS induced genes	1e-51	98.7	AT4G05050	UBQ11	ubiquitin 11	6747.66	5249.46	5631.82	2200.9	1911.24	2222.34	828.551	671.998	726.977	2540.09	2626.27	2369.59	1828.99	1568.47	1188.66	766.409	1736.56	926.363	4470.38	5201.66	4405.41	1944.9	2732.89	2575.27	1284.88	1088.74	1055.8	2631.54	2464.81	2643.75	1329.48	1794.37	1158.5	974.812	1101.17	939.636	-0.324559	0.195363	0.622519	0.0385637	-0.0988741	-0.185475	PF00240,PF01020
Glyma.19G009000.1	ROS induced genes	0	76.82	AT5G14780	FDH	formate dehydrogenase	55.9295	54.5115	57.8526	75.7686	85.7227	77.5735	325.184	198.74	149.947	288.717	333.848	414.83	5456.37	5070.74	5873.55	1321.82	2567.52	1399.13	58.532	53.4903	66.1652	64.8804	43.8153	63.4632	287.768	95.6325	302.185	629.738	1141.37	700.238	3296.72	5203.39	5698.74	920.334	1994.62	1020.7	0.0824159	-0.473661	0.0248641	1.25233	-0.207979	-0.426247	PF02826,PF00389
Glyma.19G207300.1	ROS breakdown	1e-41	55.45	AT3G62950		Thioredoxin superfamily protein	491.713	443.724	456.532	339.155	459.176	599.04	369.73	1243.91	1136.66	294.86	259.924	288.358	765.877	620.795	638.668	1518.87	2016.84	1488.57	422.731	327.492	356.502	315.349	348.294	192.616	942.12	631.42	815.283	304.736	338.003	341.386	600.327	925.585	725.166	733.717	826.881	945.345	-0.330831	-0.706594	-0.203287	0.223067	0.152452	-1.00356	PF00462
Glyma.19G015200.1	ROS production	2e-172	49.19	AT4G31970	CYP82C2	cytochrome P450%2C family 82%2C subfamily C%2C polypeptide 2	10.4868	10.9023	23.8956	40.891	136.411	47.406	98.0006	115.812	129.865	17.6609	41.3335	18.2121	31.9682	35.7094	21.92	32.2607	12.6757	43.8083	40.6472	29.4743	25.676	125.989	199.025	42.3088	58.6534	55.1726	55.5034	15.0116	18.778	25.4055	32.3643	37.2469	30.0679	46.3644	32.8828	74.2118	1.08096	0.708997	-1.02123	-0.383245	0.15383	0.790122	PF00067
Glyma.19G146800.1	ROS production	1e-119	40.89	AT1G50560	CYP705A25	cytochrome P450%2C family 705%2C subfamily A%2C polypeptide 25	4.66079	2.18046	2.51533	1.20268	4.47249	1.43655	24.5002	7.14892	2.67763	41.4646	86.6414	60.7069	259.827	521.907	426.443	701.888	354.918	533.001	4.06472	6.54984	0.98754	5.28096	3.71316	1.11339	29.3267	6.13029	50.5697	95.3239	106.953	88.1252	701.227	312.874	392.651	533.191	396.999	480.664	0.310333	0.507159	1.32545	0.621093	0.219536	-0.172282	PF00067
Glyma.19G144600.1	ROS production	1e-126	40	AT1G50520	CYP705A27	cytochrome P450%2C family 705%2C subfamily A%2C polypeptide 27	2.33039	2.18046	1.25766	3.60803	0.745415	1.43655	2.22729	1.42978	1.33882	360.128	312.386	281.275	238.061	146.5	82.698	78.4719	180.276	99.4813	4.87766	2.18328	0.98754	0.754423	2.2279	1.11339	1.83292	1.22606	1.23341	402.312	467	366.791	74.2476	98.7042	72.5166	51.0009	119.501	99.3297	0.480516	-0.499448	-0.218962	0.374057	-0.928687	-0.408825	PF00067
Glyma.19G207700.1	ROS breakdown	2e-45	58.82	AT3G62930		Thioredoxin superfamily protein	2.33039	2.18046	1.25766	2.40535	0.745415	1.43655	2.22729	1.42978	2.67763	1.53573	0.794875	3.03534	10.2026	40.2876	27.8981	96.7821	60.5615	111.346	1.62589	5.4582	1.97508	1.50885	0.742632	3.34017	5.49876	1.22606	4.93363	3.00233	5.71503	4.76352	22.2108	16.7611	20.34	51.0009	34.4868	62.7946	0.651177	0.285623	0.880026	1.32901	-0.402316	-0.857594	PF00462
Glyma.19G258700.1	ROS production	0	61.96	AT1G01190	CYP78A8	cytochrome P450%2C family 78%2C subfamily A%2C polypeptide 8	142.154	134.098	162.239	110.646	57.397	54.5888	8.90915	22.8765	37.4869	812.4	753.542	955.121	110.869	69.5876	81.7017	31.3888	99.9968	82.1405	430.047	310.026	425.63	50.5464	48.2711	76.8239	12.8304	111.571	34.5354	499.888	442.507	430.305	19.6724	45.6274	46.8705	13.9093	198.099	71.9284	1.41058	-0.342029	1.1981	-0.877017	-1.22474	0.411155	PF00067
Glyma.19G013400.1	ROS production	7e-158	67.33	AT3G28200		Peroxidase superfamily protein	193.423	170.076	163.496	211.671	166.228	77.5735	220.501	135.829	153.964	156.644	140.693	83.9778	55.7744	61.347	46.829	50.5708	102.814	95.8306	151.208	106.981	183.682	155.411	143.328	227.131	230.948	242.759	175.144	128.35	106.953	148.463	16.4995	24.2105	22.9931	66.0693	91.4302	84.4873	-0.254165	0.207345	0.346557	0.00924152	-1.36383	-0.042463	PF00141
Glyma.19G011700.1	ROS production	0	62.6	AT1G73680	ALPHA DOX2	alpha dioxygenase	16.3128	21.8046	16.3496	12.0268	10.4358	14.3655	683.777	173.004	123.171	3437.73	3405.25	3268.05	3913.05	5870.08	4228.56	2028.94	295.765	1537.85	11.3812	14.1913	12.838	20.3694	31.1906	7.79373	465.561	45.3641	736.345	5218.05	7489.96	3037.54	8196.43	6540.55	5172.56	3009.05	1633.71	2241.2	-0.50388	0.688533	0.347991	0.639014	0.506829	0.833684	PF03098
Glyma.19G263300.1	ROS induced genes	0	67.77	AT1G72520	LOX4	PLAT/LH2 domain-containing lipoxygenase family protein	343.733	224.587	137.085	117.862	60.3786	56.0253	26.7274	11.4383	9.37172	286.413	424.463	525.114	392.461	651.01	629.701	426.364	291.54	350.466	244.696	187.762	182.695	101.847	83.9174	247.172	14.6633	38.0078	19.7345	410.568	503.739	325.507	1276.8	674.168	722.513	617.806	446.725	508.066	-0.197509	0.886008	0.607039	0.00445669	0.676136	0.557736	PF00305,PF01477
Glyma.19G033600.1	ROS induced genes	1e-75	55.29	AT5G60950	COBL5	COBRA-like protein 5 precursor	61.7555	79.5868	88.0365	84.1874	129.702	64.6446	100.228	167.285	170.03	314.056	207.462	174.026	352.331	192.282	58.7853	34.8764	111.264	64.7997	88.6109	45.8489	69.1278	67.1437	98.0274	70.1435	247.444	100.537	212.146	208.662	262.891	258.024	85.0357	119.19	57.4827	16.2275	69.7756	28.543	-0.172083	-0.243263	0.356331	0.0689171	-1.20515	-0.880905	PF04833
Glyma.19G207400.1	ROS breakdown	8e-59	74.76	AT3G62950		Thioredoxin superfamily protein	16.3128	5.45115	18.865	9.62141	14.1629	17.2386	20.0456	22.8765	8.0329	14.5894	11.9231	46.5419	90.4633	92.4782	62.7708	133.402	163.375	160.63	8.12944	6.54984	11.8505	15.0885	5.19843	3.34017	7.33167	2.45212	4.93363	32.275	29.3916	27.7872	74.2476	87.5301	63.6731	33.6142	25.6646	61.6529	-0.614894	-0.795988	-1.7917	0.292171	-0.124158	-1.91929	PF00462
Glyma.19G100000.1	ROS induced genes	3e-109	57.92	AT5G13200		GRAM domain family protein	30.2951	39.2483	33.9569	149.132	409.978	159.457	4897.8	1496.98	1091.14	323.271	519.054	1045.17	845.458	1542.83	1867.18	1655.76	1590.09	1228.46	36.5825	49.1238	54.3147	423.986	421.815	211.544	4923.22	995.559	2745.57	456.354	500.474	377.112	1802.88	1192.83	1679.38	1878.92	1388.29	1636.09	0.436007	0.557252	0.210911	-0.500779	0.135677	0.132089	PF02893
Glyma.19G162100.1	ROS production	3e-158	47.8	AT5G63450	CYP94B1	cytochrome P450%2C family 94%2C subfamily B%2C polypeptide 1	9.32158	4.36092	2.51533	4.81071	11.1812	2.87309	158.137	70.0594	38.8257	73.7149	110.488	277.228	244.863	500.848	435.41	178.742	116.898	84.8785	3.25178	6.54984	4.9377	14.334	6.68369	3.34017	274.938	36.7817	109.773	138.858	160.021	65.8954	788.801	340.809	414.76	231.822	168.424	158.699	-0.136131	0.368676	0.658547	-0.339111	0.386862	0.554743	PF00067
Glyma.19G014800.1	ROS production	2e-170	48.99	AT4G31970	CYP82C2	cytochrome P450%2C family 82%2C subfamily C%2C polypeptide 2	392.672	344.513	364.723	963.344	2812.45	1225.37	1458.87	2093.2	2787.42	363.967	604.105	299.487	621.68	808.498	572.908	721.942	621.107	1003.03	619.463	565.469	605.362	2927.16	4251.57	1442.95	1226.22	1054.41	1380.18	235.683	347.801	475.558	610.48	744.937	569.521	730.24	914.302	1043.53	0.700194	0.785704	-0.792202	-0.259295	-0.0574125	0.196323	PF00067
Glyma.19G044900.1	ROS induced genes	1e-88	54.1	AT3G25780	AOC3	allene oxide cyclase 3	393.837	460.077	330.766	619.379	1545.25	374.939	40.0912	74.3487	89.7007	818.543	919.671	1724.08	332.606	659.251	366.661	154.328	152.108	310.309	373.954	334.042	347.614	815.532	950.569	625.725	45.823	116.475	59.2036	1245.22	1197.71	1257.57	212.589	366.882	225.509	120.547	342.462	138.148	-0.16642	-0.0864677	0.117757	0.0959916	-0.755009	-0.0369297	PF06351
Glyma.19G003600.1	ROS production	8e-145	42.15	AT4G39510	CYP96A12	cytochrome P450%2C family 96%2C subfamily A%2C polypeptide 12	2.33039	1.09023	2.51533	1.20268	2.23624	1.43655	57.9095	17.1574	8.0329	16.893	21.4616	23.271	531.897	881.748	1337.12	833.546	433.789	450.86	0.812944	2.18328	0.98754	2.26327	5.94106	1.11339	53.1546	6.13029	37.0022	33.7762	31.0245	30.9629	1111.81	520.525	1533.46	634.033	220.555	395.035	-0.575348	0.934436	0.212499	0.635947	0.202736	-0.4594	PF00067
Glyma.19G190800.1	ROS breakdown	1e-60	53.37	AT1G65970	TPX2	thioredoxin-dependent peroxidase 2	8029.38	6410.55	5679.61	4596.63	4684.93	3008.13	5822.13	2066.04	2045.71	1387.53	1465.75	1551.06	645.486	972.395	792.108	362.715	709.837	647.997	6393.81	4560.87	7511.23	3410.75	2802.69	4842.13	3405.56	3148.52	2163.4	1322.53	1088.31	1142.45	404.237	527.043	405.916	390.62	666.478	600.545	-0.123734	-0.152675	-0.188446	-0.309774	-0.849816	-0.0537356	PF08534
Glyma.19G015000.1	ROS production	0	47.57	AT4G31970	CYP82C2	cytochrome P450%2C family 82%2C subfamily C%2C polypeptide 2	1.1652	1.09023	1.25766	1.20268	5.2179	2.87309	82.4096	97.2253	69.6185	0.767864	2.38463	1.01178	0.680175	1.83125	0.996362	0.87191	8.45044	2.73802	1.62589	1.09164	1.97508	6.78981	7.42632	4.45356	124.638	18.3909	96.2058	0.750582	0.816433	0.79392	0.634595	0.931172	2.65305	3.47733	2.40606	4.56688	0.417648	1.00638	-0.0591834	-0.818705	0.266275	-0.206733	PF00067
Glyma.03G237300.1	ROS induced genes	0	44.05	AT1G72520	LOX4	PLAT/LH2 domain-containing lipoxygenase family protein	96.7114	85.038	81.7482	90.2008	87.2136	70.3908	213.82	191.591	151.286	2.30359	1.58975	2.02356	31.2881	40.2876	16.9382	98.5259	109.856	106.783	43.899	72.0482	43.4517	64.8804	47.5285	46.7624	392.245	84.598	219.547	3.75291	1.63287	3.17568	26.0184	4.65586	17.687	27.8186	83.41	36.5351	-0.725148	-0.638626	0.323002	0.533014	-0.872051	-1.09281	PF00305,PF01477
Glyma.03G210500.1	ROS breakdown	7e-44	59.8	AT3G62930		Thioredoxin superfamily protein	8.15638	18.5339	20.1226	25.2562	36.5253	28.7309	20.0456	40.0339	22.7599	19.9645	22.2565	28.3299	154.4	393.719	390.574	324.351	104.222	320.348	39.8343	38.2074	65.1776	44.511	20.7937	38.9686	43.99	28.1993	66.604	57.0442	48.1696	44.4595	303.971	252.347	241.427	443.939	188.474	476.098	1.61325	0.204181	0.74455	1.08508	-0.234724	0.565738	PF00462
Glyma.03G105400.1	ROS induced genes	2e-32	52.29	AT4G17670		senescence-associated family protein (DUF581)	1471.64	1452.19	1856.31	1577.91	1873.97	1534.23	227.183	267.369	250.359	1410.57	1166.08	1276.87	1808.59	1821.18	2191	1215.44	5061.81	1307.86	1942.94	1392.93	1729.18	1523.94	1624.88	1909.46	122.806	789.581	272.583	1521.43	1213.22	1402.86	1624.56	1659.35	1563.53	1454.68	1798.13	1935.22	0.0835226	0.0207293	0.66971	0.102587	-0.263986	-0.547985	PF04570
Glyma.03G160300.1	ROS production	8e-154	46.3	AT5G63450	CYP94B1	cytochrome P450%2C family 94%2C subfamily B%2C polypeptide 1	1.1652	1.09023	1.25766	1.20268	0.745415	1.43655	207.138	100.085	33.4704	54.5183	56.4361	90.0485	46.9321	86.9845	78.7126	107.245	33.8017	119.56	0.812944	1.09164	0.98754	0.754423	0.742632	1.11339	236.446	58.8508	152.943	72.0559	36.7395	40.4899	87.5741	39.1092	83.1288	57.9555	96.2423	70.7867	-0.280612	-0.374706	0.395799	-0.429145	-0.0192418	-0.212049	PF00067
Glyma.03G193500.1	ROS production	0	59.11	AT2G27690	CYP94C1	cytochrome P450%2C family 94%2C subfamily C%2C polypeptide 1	52.4339	41.4288	66.6562	37.283	76.7777	45.9695	15.591	85.787	64.2632	33.0181	29.4104	37.4359	68.0175	99.8033	77.7162	190.948	233.795	222.692	30.0789	45.8489	28.6387	33.9491	36.389	26.7213	36.6584	44.1381	43.1693	24.7692	47.3531	31.7568	62.8249	39.1092	41.5644	110.115	133.135	127.873	-0.618323	-0.721405	-0.41812	0.0568633	-0.774905	-0.802839	PF00067
Glyma.03G143700.1	ROS production	3e-120	40.04	AT1G50560	CYP705A25	cytochrome P450%2C family 705%2C subfamily A%2C polypeptide 25	1.1652	1.09023	1.25766	14.4321	30.562	8.61928	420.957	121.532	62.9244	418.486	701.875	1170.63	3170.3	7882.63	6517.2	4167.73	2595.69	2441.4	3.25178	1.09164	1.97508	40.7389	29.7053	41.1954	1162.07	116.475	1044.7	1161.15	2038.63	652.603	13480.1	7035	6438.06	6542.02	2913.73	5360.38	0.84684	1.05818	1.94015	0.749781	0.617328	0.686707	PF00067
Glyma.03G030600.1	ROS production	7e-150	44.85	AT3G26310	CYP71B35	cytochrome P450%2C family 71%2C subfamily B%2C polypeptide 35	270.326	247.482	300.582	1162.99	1028.67	1021.38	387.548	1285.38	1014.82	6.91077	2.38463	7.08247	59.8554	25.6375	18.9309	16.5663	25.3513	35.5942	610.521	589.485	741.642	1354.19	986.216	1634.46	901.796	1246.9	910.255	18.014	16.3287	21.4358	79.3243	40.9715	27.4148	129.82	137.145	85.6291	1.24642	0.306963	0.186641	1.76796	0.500323	2.18552	PF00067
Glyma.03G135100.1	ROS induced genes	6e-16	87.88	AT4G26970	ACO2	aconitase 2	159.632	85.038	67.9139	277.818	122.248	156.584	77.955	122.961	147.27	0.767864	0.794875	1.01178	0.680175	0.915626	1.99272	0.87191	1.40841	0.912673	0.812944	1.09164	0.98754	0.754423	0.742632	1.11339	1.83292	1.22606	1.23341	0.750582	0.816433	0.79392	0.634595	0.931172	0.884349	1.15911	0.802019	1.14172	-6.75597	-7.73633	-6.34194	-0.124945	-0.550541	-0.0413136	PF00330
Glyma.03G201500.1	ROS induced genes	3e-60	41.32	AT5G06320	NHL3	NDR1/HIN1-like 3	1.1652	1.09023	1.25766	6.01338	7.45415	1.43655	294.002	175.863	104.428	301.003	488.053	1416.49	803.287	1372.52	2456.03	1250.32	312.666	624.268	1.62589	1.09164	0.98754	9.05308	0.742632	1.11339	844.975	106.667	345.354	503.641	521.701	223.092	2328.96	1285.95	2143.66	1390.93	879.815	774.087	0.0767583	-0.450175	1.17532	-0.82102	0.314125	0.477243	PF03168
Glyma.03G226800.1	ROS production	0	54.19	AT3G14690	CYP72A15	cytochrome P450%2C family 72%2C subfamily A%2C polypeptide 15	2.33039	5.45115	5.03066	1813.64	1587.73	1223.94	23370.9	9652.47	10636.9	15.3573	32.5899	75.8836	926.399	1383.51	2550.69	6731.15	6551.9	4588.92	12.1942	31.6575	22.7134	1963.76	1527.59	1299.33	16232.3	6086.15	16839.7	49.5384	35.1066	23.0237	2718.6	1775.74	3082.84	5781.64	3449.48	5448.29	2.37725	0.050682	-0.157007	-0.20177	0.640529	-0.283904	PF00067
Glyma.03G201000.1	ROS induced genes	3e-72	48.26	AT5G06320	NHL3	NDR1/HIN1-like 3	29.1299	37.0678	27.6686	69.7553	118.521	44.533	951.051	431.795	307.928	1263.14	1834.57	4776.62	1905.17	2925.43	3951.57	2918.28	1704.17	2002.4	31.7048	31.6575	39.5016	81.4777	80.9469	34.5151	1565.31	248.89	810.349	1351.8	1604.29	904.275	3701.59	2321.41	3431.27	2611.48	2070.01	2214.94	0.132057	-0.241394	0.634387	-1.02842	0.10639	0.0579588	PF03168
Glyma.03G030900.1	ROS production	5e-152	45.58	AT3G26310	CYP71B35	cytochrome P450%2C family 71%2C subfamily B%2C polypeptide 35	132.833	91.5793	225.122	414.923	282.512	416.599	209.365	321.701	295.878	3.07145	6.359	2.02356	14.9639	4.57813	21.92	25.2854	9.85884	29.2055	178.848	232.519	205.408	336.473	234.672	537.767	285.935	380.078	284.917	12.0093	25.3094	29.3751	52.0368	12.1052	38.9113	146.048	162.81	188.384	0.456315	-0.00664927	0.201549	2.5417	1.31353	2.94994	PF00067
Glyma.03G031000.1	ROS production	1e-155	45.42	AT3G26310	CYP71B35	cytochrome P450%2C family 71%2C subfamily B%2C polypeptide 35	425.297	401.205	376.042	819.023	1128.56	900.715	8345.64	4919.88	3298.84	850.025	982.466	613.139	1593.65	1379.85	2349.42	2922.64	3644.95	2439.57	108.122	184.487	122.455	256.504	199.025	171.462	4160.72	1200.31	3451.08	1329.28	1472.03	1384.6	2571.38	2279.51	2839.64	3696.4	3066.12	3825.91	-1.53468	-2.18358	-0.910524	0.775334	0.530865	0.233342	PF00067
Glyma.03G122100.1	ROS induced genes	0	55.3	AT5G48570	ROF2	FKBP-type peptidyl-prolyl cis-trans isomerase family protein	1429.7	953.952	933.187	562.853	389.107	666.558	57.9095	84.3572	125.849	3.83932	4.76925	6.07069	8.1621	4.57813	3.98545	3.48764	1.40841	1.82535	1221.04	994.484	1247.26	267.82	352.75	603.457	150.299	149.579	111.007	5.25408	4.08217	3.9696	3.17297	2.79351	5.30609	1.15911	7.21817	2.28344	0.0621266	-0.403036	0.615881	-0.141719	-0.569247	0.665473	PF00254,PF00515
Glyma.03G008100.1	ROS production	3e-121	41.87	AT3G56630	CYP94D2	cytochrome P450%2C family 94%2C subfamily D%2C polypeptide 2	276.152	300.904	191.165	48.1071	73.0507	40.2233	69.0459	87.2168	153.964	11.518	15.1026	24.2827	34.6889	51.2751	46.829	88.9349	81.6876	44.721	191.855	322.034	219.234	83.741	73.5206	56.7829	45.823	90.7283	101.139	16.5128	40.8217	39.696	38.0757	35.3845	44.2174	51.0009	52.1312	41.1019	-0.0674664	0.407439	-0.384237	0.930678	-0.174339	-0.578227	PF00067
Glyma.03G021200.1	ROS production	8e-172	49.89	AT2G45570	CYP76C2	cytochrome P450%2C family 76%2C subfamily C%2C polypeptide 2	6.99118	5.45115	8.80365	54.1205	64.8511	34.4771	572.413	311.693	124.51	1448.19	1604.85	1022.91	3263.48	3114.96	2285.65	6353.61	8091.29	4506.78	39.0213	29.4743	26.6636	143.34	94.3143	90.1845	205.287	95.6325	260.249	1062.07	1395.28	1178.97	2375.29	2280.44	2700.8	3939.82	3090.18	3727.72	2.16315	1.09523	-0.84587	-0.164655	-0.236024	-0.816954	PF00067
Glyma.03G086100.1	ROS induced genes	8e-29	57.47	AT5G48570	ROF2	FKBP-type peptidyl-prolyl cis-trans isomerase family protein	2548.29	2175.01	2488.92	1058.36	931.023	1114.76	432.094	506.143	771.158	1142.58	1011.08	871.144	776.08	522.823	482.239	414.157	1652.06	390.624	1806.36	2216.03	1924.71	842.691	1212.72	1340.52	548.043	601.994	551.333	1113.86	976.454	1052.74	628.249	953.52	459.861	373.234	550.185	332.241	-0.278255	0.129613	-0.00678884	0.0553255	0.196919	-0.96836	PF00254
Glyma.03G007700.1	ROS transport to apoplast, ROS induced genes	7e-82	43.09	AT5G64120		Peroxidase superfamily protein	1.1652	1.09023	1.25766	1.20268	2.23624	1.43655	2.22729	2.85957	1.33882	452.272	609.669	203.368	48.2924	30.2157	7.97089	21.7978	211.261	223.605	0.812944	1.09164	0.98754	0.754423	0.742632	1.11339	1.83292	1.22606	1.23341	228.928	253.094	296.926	5.71135	27.9351	7.07479	6.95466	194.891	38.8185	-0.280612	-0.901245	-0.582068	-0.699891	-1.08657	-0.924112	PF00141
Glyma.03G086200.1	ROS induced genes	0	76.92	AT5G48570	ROF2	FKBP-type peptidyl-prolyl cis-trans isomerase family protein	1303.86	1322.45	919.353	5016.36	5784.42	5260.63	44006.7	31003.4	36132	1028.94	977.697	930.839	1030.47	835.051	870.82	8567.39	22082.4	9252.67	822.699	1073.08	979.639	3741.94	5697.47	3183.18	44954.2	11445.2	31516	970.503	911.139	1128.95	878.914	710.484	866.662	2734.34	8846.27	5031.56	-0.30228	-0.347591	-0.338217	0.0354741	-0.1559	-1.26424	PF00515,PF00254
Glyma.03G030400.1	ROS production	5e-153	45.55	AT3G26310	CYP71B35	cytochrome P450%2C family 71%2C subfamily B%2C polypeptide 35	102.537	123.196	167.269	2583.35	2459.12	1590.26	3588.16	2008.85	2634.79	10.7501	15.8975	175.038	14.9639	45.7813	180.341	62.7776	28.1681	16.4281	964.152	1046.88	992.477	6273.78	6058.39	3228.83	8317.78	3594.8	8150.36	36.0279	12.2465	9.52704	148.495	130.364	173.332	348.892	62.5575	294.564	2.93404	1.23026	1.28525	-1.80293	0.907382	2.71705	PF00067
Glyma.03G201100.1	ROS induced genes	8e-61	41.84	AT5G06320	NHL3	NDR1/HIN1-like 3	4.66079	7.63161	12.5766	30.0669	55.9061	18.6751	1906.56	547.607	342.737	145.126	209.052	446.196	867.904	1773.57	2581.57	813.492	335.201	429.869	16.2589	7.64148	14.8131	44.511	51.2416	18.9276	2593.58	505.136	1329.61	276.965	346.984	107.179	3537.23	1509.43	2012.78	796.309	583.068	646.214	0.638484	0.13207	0.662933	-0.13055	0.434662	0.359732	PF03168
Glyma.03G031200.1	ROS production	3e-77	54.19	AT3G26310	CYP71B35	cytochrome P450%2C family 71%2C subfamily B%2C polypeptide 35	99.0418	119.925	142.116	204.455	276.549	244.213	982.233	604.798	464.569	303.306	326.694	297.464	435.992	357.094	439.396	1092.5	1388.69	835.095	51.2155	78.598	65.1776	111.655	152.982	111.339	603.03	167.97	398.391	235.683	251.461	250.879	383.93	356.639	481.97	689.671	566.225	778.654	-0.888923	-0.947773	-0.810993	-0.329625	-0.0116867	-0.70486	PF00067
Glyma.03G030800.1	ROS production	2e-153	46.26	AT3G26310	CYP71B35	cytochrome P450%2C family 71%2C subfamily B%2C polypeptide 35	212.066	201.693	230.153	420.937	515.827	420.908	483.321	1148.12	1188.87	9.21436	3.97438	15.1767	76.8598	26.5532	25.9054	47.0832	92.9548	62.9744	634.909	603.677	735.717	1572.97	1054.54	1414	1634.96	1634.33	1412.25	13.5105	26.1259	30.169	106.612	52.1456	40.68	163.435	149.176	124.448	1.61641	1.57376	0.731135	1.2992	0.62501	1.10626	PF00067
Glyma.03G030300.1	ROS production	3e-146	45.59	AT3G26310	CYP71B35	cytochrome P450%2C family 71%2C subfamily B%2C polypeptide 35	99.0418	76.3161	57.8526	168.375	131.938	160.893	26.7274	64.3402	92.3784	0.767864	0.794875	1.01178	0.680175	0.915626	0.996362	0.87191	1.40841	0.912673	23.5754	53.4903	43.4517	6.78981	6.68369	20.041	1.83292	8.5824	7.40045	1.50116	0.816433	1.58784	0.634595	1.86234	0.884349	1.15911	0.802019	2.28344	-0.95239	-3.78255	-3.36413	0.601181	0.383416	0.410711	PF00067
Glyma.03G038300.1	ROS production	1e-128	58.72	AT5G05340		Peroxidase superfamily protein	1.1652	1.09023	1.25766	1.20268	0.745415	1.43655	4.45457	1.42978	1.33882	33.786	44.513	193.25	635.284	728.838	678.522	381.897	54.9278	239.12	0.812944	3.27492	0.98754	0.754423	0.742632	1.11339	1.83292	1.22606	1.23341	91.571	219.621	59.544	630.787	377.124	467.82	183.139	52.9332	132.44	0.530781	-0.374706	-0.750854	0.449177	-0.469007	-0.875193	PF00141
Glyma.03G029900.1	ROS production	2e-156	45.98	AT3G26310	CYP71B35	cytochrome P450%2C family 71%2C subfamily B%2C polypeptide 35	4727.21	4873.33	6392.71	7645.42	7474.28	8057.59	12573	13297	8875.02	1064.26	1133.49	632.363	5152.33	5665.89	7142.92	10611.2	13134.8	8464.13	7245.77	6458.14	6285.69	10669.1	9242.06	6440.96	22746.5	5333.35	23915.8	776.102	1018.91	1151.18	7492.03	5096.3	9110.56	10221	6460.26	8970.5	0.321787	0.185205	0.581584	0.0579925	0.272742	-0.328452	PF00067
Glyma.03G197600.1	ROS induced genes	1e-51	98.7	AT4G05050	UBQ11	ubiquitin 11	7079.74	5941.76	6097.16	1903.84	1801.67	1949.39	683.777	720.611	867.553	3989.05	3932.25	3478.5	2042.57	1900.84	1555.32	1095.99	2553.44	1551.54	4754.1	5961.44	5129.28	1804.58	2357.86	2723.35	771.659	1233.41	815.283	3924.04	3585.77	4165.7	1476.07	2086.76	1367.2	1207.79	1631.31	1310.7	-0.270969	0.28412	0.311952	0.0344776	-0.157502	-0.325742	PF00240,PF01020
Glyma.03G129200.1	ROS production	1e-11	51.92	AT3G56630	CYP94D2	cytochrome P450%2C family 94%2C subfamily D%2C polypeptide 2	570.947	316.167	221.349	135.902	113.303	136.472	202.683	91.5061	80.329	61.4291	58.0259	36.4241	69.3779	145.585	163.403	190.948	223.937	188.923	409.724	337.317	396.991	104.865	98.7701	205.977	247.444	120.154	220.78	45.7855	48.1696	75.4224	125.65	85.6678	145.918	297.891	113.085	203.226	0.0455667	0.0868629	0.651707	0.119815	-0.0829078	0.0246237	PF00067
Glyma.03G160200.1	ROS production	2e-158	47.82	AT5G63450	CYP94B1	cytochrome P450%2C family 94%2C subfamily B%2C polypeptide 1	2.33039	2.18046	1.25766	4.81071	3.72707	1.43655	10871.4	4443.77	1456.63	433.843	722.542	1930.48	2722.06	3642.36	3644.69	3317.62	1299.96	4161.79	0.812944	1.09164	2.96262	6.03539	3.71316	2.22678	13662.6	3040.62	7759.37	760.34	629.47	478.734	4053.79	2413.6	3744.33	2354.15	3205.67	3156.86	-0.245108	0.263773	0.54454	-0.724227	0.0289117	-0.0103377	PF00067
Glyma.03G122300.1	ROS production	0	58.95	AT3G56630	CYP94D2	cytochrome P450%2C family 94%2C subfamily D%2C polypeptide 2	2217.37	1501.25	1676.47	3884.65	3181.43	2931.99	3294.16	2622.22	1997.51	922.972	959.414	993.569	1615.42	2277.16	2221.89	3594.01	6116.71	2671.39	2044.55	1490.09	2203.2	2098.05	1624.88	3715.38	2413.95	3600.93	2258.37	617.729	601.711	535.102	1585.22	1436.8	2041.96	3680.18	1634.51	3382.92	0.088863	-0.426674	0.0640673	-0.712946	-0.271956	-0.509567	PF00067
Glyma.03G215000.1	ROS induced genes	4e-21	51	AT4G02380	LEA5	senescence-associated gene 21	3.49559	1.09023	1.25766	4.81071	4.47249	5.74619	66.8186	32.885	25.4375	11.518	8.74363	16.1885	67.3373	136.428	272.007	121.196	46.4774	56.5857	0.812944	3.27492	3.95016	8.29866	12.6247	3.34017	183.292	30.6514	67.8374	78.0605	75.1119	19.0541	373.142	148.987	189.251	190.094	60.1514	138.148	0.460011	0.691006	1.17102	2.24031	0.580348	0.792356	PF03242
Glyma.03G145600.1	ROS production	2e-129	55.94	AT5G19880		Peroxidase superfamily protein	2.33039	2.18046	3.77299	202.05	49.9428	73.2639	26.7274	57.1913	21.4211	254.163	174.078	173.015	389.74	281.097	176.356	67.1371	166.192	97.656	93.4886	63.3151	89.8661	58.845	81.6895	61.2364	27.4938	9.80846	46.8695	209.412	199.21	276.284	155.476	253.279	152.108	38.2506	175.642	41.1019	4.89614	-0.688859	-0.323643	0.187929	-0.595045	-0.376298	PF00141
Glyma.03G208200.1	ROS transport to apoplast, ROS induced genes	6e-94	47.83	AT5G64120		Peroxidase superfamily protein	3.49559	1.09023	1.25766	1.20268	0.745415	1.43655	15.591	4.28935	1.33882	3146.71	2454.57	2202.65	325.804	166.644	158.422	271.164	1001.38	680.854	0.812944	2.18328	0.98754	0.754423	0.742632	1.11339	14.6633	2.45212	8.63386	2564.74	1819.83	1942.72	457.543	530.768	290.066	161.116	731.441	258.029	-0.552698	-0.374706	0.279166	-0.302612	0.973873	-0.763614	PF00141
Glyma.20G169200.1	ROS production	4e-79	40.95	AT5G05340		Peroxidase superfamily protein	258.674	192.971	204.999	307.885	315.311	237.03	1180.46	530.45	736.349	624.273	453.079	526.126	2630.24	6713.37	11491	881.501	423.93	735.614	231.689	327.492	254.785	453.408	223.532	345.151	3715.33	604.446	2505.05	2156.42	5217.01	1506.86	10934.1	6691.4	7203.9	3776.38	1859.08	2913.67	0.309858	0.248737	1.47962	2.4694	0.253063	2.06647	PF00141
Glyma.20G011000.1	ROS breakdown	3e-76	50.45	AT1G17020	SRG1	senescence-related gene 1	6.99118	10.9023	13.8343	16.8375	38.7616	34.4771	158.137	101.515	120.494	70.6435	62.0003	55.648	141.476	130.019	187.316	105.501	101.405	98.5686	12.1942	13.0997	10.8629	16.5973	28.9627	16.7008	252.943	25.7472	129.508	45.7855	50.6189	54.7805	186.571	148.987	201.632	75.3422	153.988	141.573	0.188519	-0.532821	0.102717	-0.316656	0.227531	0.279988	PF03171
Glyma.20G091300.1	ROS induced genes	3e-18	57.41	AT2G24040		Low temperature and salt responsive protein family	43.1123	32.7069	60.3679	888.778	1363.36	979.725	6149.54	2862.43	2231.81	267.217	228.129	232.71	2302.39	1719.55	2069.44	1945.23	915.464	1125.33	50.4025	37.1157	64.1901	1652.94	2109.08	853.97	7458.15	1150.04	4746.15	192.9	206.558	276.284	2420.34	1533.64	2019.85	1326.02	636.001	1052.67	0.15571	0.514271	0.248183	-0.107577	-0.028112	-0.40294	PF01679
Glyma.20G241800.1	ROS production	8e-122	56.77	AT5G05340		Peroxidase superfamily protein	4.66079	4.36092	3.77299	8.41874	20.8716	8.61928	4.45457	1.42978	2.67763	1370.64	1593.72	1447.86	182.287	251.797	346.734	115.092	166.192	360.506	5.69061	7.64148	7.90032	21.1239	16.3379	11.1339	9.16459	2.45212	3.70022	1354.05	1197.71	1363.96	225.281	315.667	259.114	246.891	476.399	208.935	0.730721	0.358263	0.839109	-0.17223	0.0351262	0.538577	PF00141
Glyma.20G051900.1	ROS breakdown	0	49.04	AT4G39830		Cupredoxin superfamily protein	1073.15	1042.26	1096.68	511.138	416.687	336.152	6.68186	60.0509	56.2303	1320.73	1329.83	1540.94	734.589	575.013	272.007	122.939	114.081	225.43	857.656	663.717	883.848	300.26	205.709	291.708	5.49876	125.058	29.6018	1291.75	1229.55	1308.38	227.82	478.622	221.087	74.1831	273.488	92.4794	-0.417343	-0.664092	0.381275	-0.130241	-0.769929	-0.0713004	PF00394,PF07731,PF07732
Glyma.20G102300.1	ROS induced genes	1e-44	42.18	AT5G13200		GRAM domain family protein	18.6432	6.54138	15.092	66.1472	85.7227	97.6852	169.274	171.574	184.757	79.09	103.334	307.581	255.066	249.966	435.41	230.184	133.799	92.1799	20.3236	18.5579	12.838	58.0906	109.167	66.8034	296.933	42.912	217.08	120.093	135.528	107.179	682.189	445.1	548.296	304.846	91.4302	179.25	0.360769	-0.0924747	0.0835046	-0.433622	0.833255	0.335333	PF02893
Glyma.20G007200.1	ROS production	3e-73	47.41	AT1G33730	CYP76C5	cytochrome P450%2C family 76%2C subfamily C%2C polypeptide 5	71.077	54.5115	81.7482	128.686	68.5782	145.091	6.68186	28.5957	28.1152	8.4465	10.3334	10.1178	9.52245	3.6625	2.98909	5.23146	16.9009	2.73802	160.15	165.929	162.944	64.126	78.719	164.782	5.49876	82.1459	17.2677	3.75291	4.8986	5.55744	2.53838	1.86234	2.65305	13.9093	8.02019	9.13377	1.23793	-0.154316	0.726796	-1.02415	-1.19721	0.320783	PF00067
Glyma.20G236200.1	ROS transport to apoplast	0	63.23	AT5G47910	RBOHD	respiratory burst oxidase homologue D	4.66079	4.36092	3.77299	7.21606	8.19956	8.61928	60.1367	50.0424	21.4211	1921.19	2529.29	1397.27	1962.99	2073.89	2789.81	1775.21	1225.31	2457.83	1.62589	2.18328	6.91278	8.29866	8.91159	1.11339	82.4813	6.13029	83.8718	946.484	1321.81	1054.33	3169.8	3114.77	3701.88	2133.92	3403.77	2952.49	-0.25498	-0.391426	0.390295	-0.815564	0.548786	0.63733	PF08022,PF08030,PF01794,PF08414
Glyma.20G007000.1	ROS production	5e-137	42.08	AT3G26310	CYP71B35	cytochrome P450%2C family 71%2C subfamily B%2C polypeptide 35	177.11	128.647	154.693	131.092	87.2136	150.837	11.1364	20.017	34.8092	117.483	178.052	152.779	131.274	92.4782	78.7126	92.4225	266.189	107.695	426.796	419.19	498.708	111.655	124.02	182.596	9.16459	182.683	50.5697	95.3239	84.9091	107.179	58.3827	86.599	76.9383	127.502	114.689	147.282	1.54616	0.180256	1.87777	-0.641389	-0.446727	-0.259756	PF00067
Glyma.20G188000.1	ROS production	0	71.89	AT5G04660	CYP77A4	cytochrome P450%2C family 77%2C subfamily A%2C polypeptide 4	1656.91	1895.91	1153.28	663.878	872.136	522.903	271.729	540.458	560.964	5.37505	4.76925	7.08247	12.9233	24.7219	30.8872	13.9506	23.9429	20.0788	822.699	887.503	818.67	588.45	409.19	331.79	203.454	555.404	419.359	3.00233	7.3479	4.76352	26.0184	25.1416	31.8366	34.7733	12.0303	13.7006	-0.896037	-0.631077	-0.220885	-0.18879	0.276264	0.0616735	PF00067
Glyma.20G002700.1	ROS production	5e-131	43.65	AT3G56630	CYP94D2	cytochrome P450%2C family 94%2C subfamily D%2C polypeptide 2	168.954	231.129	150.92	44.499	39.507	20.1117	11.1364	4.28935	12.0494	0.767864	0.794875	1.01178	0.680175	1.83125	0.996362	0.87191	1.40841	1.82535	14.633	75.3231	19.7508	1.50885	2.97053	8.90712	1.83292	2.45212	6.16704	1.50116	0.816433	0.79392	0.634595	2.79351	0.884349	1.15911	0.802019	1.14172	-2.3284	-2.95937	-1.39434	0.273315	0.297948	-0.404021	PF00067
Glyma.20G150200.1	ROS production	2e-108	74.86	AT2G26400	ARD3	acireductone dioxygenase 3	1095.29	1547.04	1998.43	4790.26	4880.98	5056.64	18183.6	12020.2	10904.7	1853.62	1711.37	3973.26	3166.22	3019.74	3129.57	5432	8902.53	5624.8	2436.39	2437.63	2378	4538.61	6176.47	3420.33	17399.9	6664.85	14400	1978.53	1778.19	1863.33	3554.37	3164.12	3379.1	4861.31	4986.95	5095.5	0.644025	-0.0592359	-0.0958956	-0.423646	0.116301	-0.41752	PF03079
Glyma.20G102000.1	ROS induced genes	6e-38	40.14	AT5G13200		GRAM domain family protein	22.1388	37.0678	37.7299	79.3767	152.81	170.949	37.8639	290.246	262.408	84.465	90.6158	165.932	82.9814	86.9845	109.6	80.2158	42.2522	49.2843	39.0213	50.2154	36.539	130.515	173.776	77.9373	175.96	138.545	201.046	127.599	100.421	96.8583	144.053	127.571	145.918	48.6826	43.309	33.1099	0.375741	-0.0768309	-0.195868	-0.0699259	0.578731	-0.457229	PF02893
Glyma.20G240300.1	ROS breakdown	7e-115	73.24	AT1G19570	DHAR1	dehydroascorbate reductase	4530.29	6192.51	5973.91	2437.83	1935.84	2476.61	1360.87	1193.87	1421.82	1644	1550.8	2602.3	1437.21	777.367	671.548	911.146	1683.05	815.017	3841.97	5829.35	4154.58	1456.79	1552.1	1224.73	1283.04	847.206	1184.07	1905.73	1664.71	1694.23	555.905	715.14	541.221	642.147	883.825	557.16	-0.272189	-0.69427	-0.262809	-0.13899	-0.671339	-0.710683	PF02798
Glyma.20G162900.1	ROS induced genes	3e-17	49.23	AT5G52750		Heavy metal transport/detoxification superfamily protein	17.478	11.9925	20.1226	7.21606	2.98166	17.2386	2.22729	1.42978	4.01645	255.699	240.847	169.979	85.0219	36.625	40.8508	79.3438	184.501	152.416	11.3812	22.9244	20.7383	2.26327	5.94106	3.34017	1.83292	1.22606	1.23341	224.424	221.253	229.443	36.1719	79.1496	51.2922	44.0462	174.84	60.5112	0.150445	-1.24888	-0.838109	0.0184858	0.0360871	-0.57517	PF00403
Glyma.20G018800.1	ROS production	3e-118	40.13	AT5G04660	CYP77A4	cytochrome P450%2C family 77%2C subfamily A%2C polypeptide 4	170.119	245.302	231.41	443.788	298.166	222.665	142.546	157.276	160.658	129.001	158.975	173.015	153.039	123.61	81.7017	72.3686	232.387	88.5292	475.572	395.173	474.019	452.654	352.75	473.19	62.3192	243.985	82.6383	138.107	175.533	206.419	78.0552	103.36	84.0131	76.5013	173.236	146.14	1.05589	0.406529	-0.243581	0.173939	-0.43305	0.00948006	PF00067
Glyma.20G055800.1	ROS induced genes	9e-15	40.23	AT5G48570	ROF2	FKBP-type peptidyl-prolyl cis-trans isomerase family protein	467.244	384.851	308.128	141.916	103.613	112.051	77.955	91.5061	107.105	254.931	224.155	256.992	115.63	94.3095	75.7235	39.236	25.3513	71.1885	295.912	339.5	315.025	101.847	129.961	195.957	65.9851	228.047	99.9061	242.438	246.563	246.909	67.9016	102.429	65.4418	74.1831	74.5878	51.3774	-0.28774	0.258553	0.510342	-0.000329151	-0.276919	0.559843	PF00254
Glyma.20G101100.1	ROS breakdown	7e-62	47.42	AT3G09270	GSTU8	glutathione S-transferase TAU 8	10.4868	15.2632	18.865	206.86	190.826	198.243	298.456	240.204	235.632	431.539	441.156	336.923	1059.71	1065.79	1371.99	1313.1	1047.85	967.433	59.3449	89.5144	90.8537	385.51	345.324	171.462	412.407	93.1804	324.386	283.72	382.907	342.18	2296.6	1385.58	1459.18	1101.15	764.324	868.849	2.42571	0.598458	0.100188	-0.261902	0.555828	-0.283635	PF02798,PF00043
Glyma.20G054000.1	ROS induced genes	0	46.67	AT1G72520	LOX4	PLAT/LH2 domain-containing lipoxygenase family protein	1924.91	2018.02	1857.57	1007.84	1537.05	1004.15	1935.51	932.219	1151.38	44.5361	125.59	94.0957	218.336	311.313	275.992	350.508	330.975	213.565	1740.51	1164.78	2232.83	1683.87	1094.64	779.373	1711.95	626.515	1196.41	78.8111	71.8461	90.5069	291.279	223.481	300.679	236.459	92.2322	175.825	-0.174935	0.00359319	-0.185221	-0.131735	0.0174387	-0.827067	PF01477,PF00305
Glyma.20G144600.1	ROS induced genes	0	42.35	AT1G72520	LOX4	PLAT/LH2 domain-containing lipoxygenase family protein	144.484	159.174	124.509	330.736	345.127	182.441	33.4093	41.4637	34.8092	3175.12	3274.89	2158.13	3053.31	1935.63	1411.84	1009.67	866.17	1045.92	204.049	139.73	373.29	310.068	199.768	191.503	42.1571	44.1381	37.0022	2518.95	2828.12	2812.07	892.24	1641.66	1514.89	660.693	1200.62	1131.45	0.743938	-0.291378	0.168813	-0.0772823	-0.66076	0.0346368	PF00305,PF01477
Glyma.20G214200.1	ROS production	5e-83	44.44	AT5G05340		Peroxidase superfamily protein	60.5903	69.7747	89.2942	177.996	240.769	145.091	109.137	198.74	263.747	2159.23	2518.96	3909.52	1425.65	905.554	793.104	668.755	1426.72	903.546	95.1145	82.9646	84.9284	274.61	478.255	164.782	335.424	144.675	267.65	2820.69	2613.4	2638.99	845.915	932.103	914.417	246.891	947.184	331.099	0.259837	0.702611	0.387487	-0.0891549	-0.214624	-0.975516	PF00141
Glyma.05G023800.1	ROS production	1e-131	47.95	AT1G12200	FMO	Flavin-binding monooxygenase family protein	661.832	687.935	779.752	351.182	234.806	323.223	40.0912	114.383	85.6843	1087.3	1277.36	783.119	2658.12	1438.45	811.039	655.677	1259.12	625.181	501.586	691.008	484.882	178.044	265.12	160.328	34.8255	142.223	77.7047	912.708	1085.04	1375.07	778.648	1620.24	867.546	259.641	643.219	300.273	-0.344236	-0.59128	0.0851139	0.0996204	-0.587305	-1.07802	PF00743
Glyma.05G021900.1	ROS production	4e-93	41.22	AT1G33730	CYP76C5	cytochrome P450%2C family 76%2C subfamily C%2C polypeptide 5	83.8942	76.3161	80.4905	28.8642	12.6721	18.6751	17.8183	8.5787	16.0658	1.53573	6.359	8.09425	4.76123	5.49376	4.98181	1.74382	1.40841	8.21405	65.8485	60.0402	71.1029	30.1769	25.9921	16.7008	7.33167	9.80846	14.8009	3.00233	8.16433	5.55744	10.7881	6.5182	8.84349	12.7502	12.8323	3.42516	-0.289108	0.275286	-0.410788	0.064851	0.779241	1.35167	PF00067
Glyma.05G058300.1	ROS induced genes	2e-64	75.21	AT4G04620	ATG8B	Ubiquitin-like superfamily protein	69.9118	99.211	111.932	378.843	339.164	565.999	623.64	403.199	358.803	713.345	792.491	836.743	1633.1	1167.42	1702.78	1229.39	1383.05	954.655	145.517	186.67	131.343	292.716	464.145	315.089	551.708	329.809	492.13	761.841	665.393	751.843	2192.52	2030.89	1972.1	1077.97	700.965	991.014	0.721811	-0.260414	-0.0125424	-0.104381	0.460238	-0.364893	PF02991
Glyma.05G029800.1	ROS induced genes	1e-172	78.8	AT3G01290	HIR2	SPFH/Band 7/PHB domain-containing membrane-associated protein family	626.876	793.688	847.666	1159.38	796.103	1133.44	267.274	350.297	356.125	1693.14	1745.55	1587.48	1220.23	647.348	813.031	716.71	587.305	689.98	1665.72	1711.69	1589.94	628.435	732.235	613.478	614.028	343.296	497.063	2086.62	2075.37	1903.82	1010.27	1289.67	1162.03	514.645	727.431	611.962	1.13091	-0.645872	0.578867	0.271241	0.369035	-0.104991	PF01145
Glyma.05G204600.1	ROS induced genes	5e-60	46.15	AT1G75040	PR5	pathogenesis-related protein 5	3010.87	2145.57	2260.02	1005.44	1402.87	1170.79	694.913	607.658	333.365	140.519	357.694	136.59	459.118	764.548	1759.57	204.899	404.213	196.225	2300.63	2957.25	3393.19	2388.5	1556.56	1010.96	769.826	552.952	860.919	1265.48	794.39	567.653	2887.41	2247.85	1589.17	410.325	1263.18	729.56	0.222147	0.469587	0.416656	2.04932	1.17253	1.57721	PF00314
Glyma.05G019200.1	ROS production	9e-169	47.78	AT1G01190	CYP78A8	cytochrome P450%2C family 78%2C subfamily A%2C polypeptide 8	8.15638	3.27069	3.77299	20.4455	21.617	14.3655	15.591	24.3063	10.7105	152.805	77.8978	368.288	45.5717	54.0219	39.8545	20.9259	18.3093	7.30138	21.9495	10.9164	20.7383	37.7212	24.5069	45.649	20.1621	36.7817	16.0343	239.436	210.64	168.311	17.1341	37.2469	26.5305	11.5911	16.8424	9.13377	1.81827	0.934904	0.528103	0.0459747	-0.785314	-0.308887	PF00067
Glyma.05G204800.1	ROS induced genes	5e-59	46.15	AT1G75040	PR5	pathogenesis-related protein 5	41.9471	7.63161	18.865	6.01338	46.2157	2.87309	311.82	363.165	66.9408	596.63	1754.29	229.674	368.655	976.058	1547.35	442.059	1050.67	1085.17	3.25178	19.6495	2.96262	43.7566	5.94106	10.0205	797.32	49.0423	779.514	446.596	490.676	739.14	2245.83	1643.52	1229.24	1212.43	749.086	1166.84	-1.40398	0.116059	1.13187	-0.622326	0.823649	0.279209	PF00314
Glyma.05G208900.1	ROS production	4e-126	41.94	AT3G56630	CYP94D2	cytochrome P450%2C family 94%2C subfamily D%2C polypeptide 2	1216.47	1179.63	1251.38	976.574	778.959	567.436	100.228	175.863	242.326	23.8038	63.59	13.1532	3.40088	2.74688	2.98909	2.61573	5.63362	5.47604	1082.03	812.18	1055.68	430.776	314.876	346.264	25.6609	175.326	114.707	5.25408	5.71503	15.8784	6.34595	2.79351	3.53739	4.63644	2.40606	3.42516	-0.306236	-1.08911	-0.715586	-1.90501	0.47243	-0.390908	PF00067
Glyma.05G161500.1	ROS breakdown	2e-68	43.32	AT2G29420	GSTU7	glutathione S-transferase tau 7	68.7466	40.3385	96.8402	33.6749	201.262	139.345	20.0456	11.4383	58.9079	59.1255	65.1798	70.8247	44.2114	24.7219	36.8654	6.97528	11.2672	17.3408	53.6543	48.0321	65.1776	134.287	163.379	84.6176	100.811	11.0345	145.542	85.5664	98.7884	72.2467	25.3838	59.595	44.2174	4.63644	31.2787	28.543	-0.303448	0.0305191	1.50968	0.395094	0.288242	0.857163	PF02798,PF00043
Glyma.05G161300.1	ROS breakdown	1e-74	46.23	AT2G29420	GSTU7	glutathione S-transferase tau 7	1.1652	1.09023	1.25766	1.20268	0.745415	1.43655	4.45457	1.42978	1.33882	23.0359	34.1796	57.6715	238.741	347.022	639.664	510.94	650.684	306.658	0.812944	1.09164	0.98754	0.754423	0.742632	1.11339	1.83292	1.22606	1.23341	57.7948	72.6626	46.8413	899.221	547.529	618.16	672.284	248.626	448.696	-0.280612	-0.374706	-0.750854	0.625965	0.752793	-0.100367	PF02798,PF00043
Glyma.05G198700.1	ROS transport to apoplast	0	63.6	AT5G51060	RBOHC	NADPH/respiratory burst oxidase protein D	662.997	784.966	1058.95	941.696	1176.26	811.649	697.141	697.734	536.865	1235.49	1379.9	1068.44	3432.16	3543.47	3411.54	6183.59	3756.22	5819.2	938.95	705.199	839.409	1110.51	1095.38	633.519	720.337	470.806	891.754	1123.62	1308.74	1270.27	4067.12	3723.76	4281.13	5589.23	3685.28	5182.27	-0.0135054	-0.0451162	0.10869	0.00734362	0.216861	-0.124431	PF08414,PF01794,PF08022,PF08030
Glyma.05G240100.1	ROS breakdown	1e-94	70.59	AT2G43350	GPX3	glutathione peroxidase 3	453.262	402.295	397.422	1344.59	1209.06	1506.94	1755.1	1379.74	1187.53	919.901	911.722	882.273	2054.81	2020.79	2498.88	3049.94	4095.64	2462.39	560.118	525.079	514.508	1569.95	1973.17	2002.99	2034.54	881.535	1748.97	1080.84	1011.56	939.208	3149.49	2599.83	2831.68	3605.99	2206.35	3151.15	0.352444	0.449787	0.110068	0.159717	0.384272	-0.100171	PF00255
Glyma.05G177100.1	ROS induced genes	3e-13	45.33	AT4G36040		Chaperone DnaJ-domain superfamily protein	1868.98	1870.84	1607.3	1761.92	1451.32	1531.36	915.415	857.87	961.27	327.878	286.95	319.723	274.111	262.785	297.912	356.611	267.597	314.872	2130.73	1968.23	2252.58	1409.26	1286.24	1997.42	590.2	1081.38	635.205	309.99	316.776	273.903	277.953	284.007	240.543	358.165	308.777	341.374	0.248346	-0.0158009	-0.245421	-0.0532758	-0.0569373	0.102628	PF00684,PF00226,PF01556
Glyma.05G098600.1	ROS induced genes	1e-66	41.04	AT1G72520	LOX4	PLAT/LH2 domain-containing lipoxygenase family protein	2590.23	2642.72	1873.92	1243.57	1009.29	866.238	576.867	945.087	634.599	171.234	271.052	167.956	1283.49	1195.81	294.923	261.573	566.179	394.275	2009.6	1698.59	2487.61	760.459	515.387	760.445	251.11	491.649	260.249	164.377	168.185	181.808	189.744	281.214	221.087	105.479	349.68	154.132	-0.197924	-0.615185	-1.10439	-0.246573	-2.00315	-1.00407	PF00305
Glyma.05G149900.1	ROS induced genes	0	74.11	AT5G48570	ROF2	FKBP-type peptidyl-prolyl cis-trans isomerase family protein	165.458	173.347	116.963	4933.38	5864.93	3789.61	239362	196838	253131	227.288	230.514	285.322	448.235	449.572	612.763	20190.8	19967	23152.7	159.337	150.646	143.193	3185.93	3612.91	2933.78	266882	70565.7	163186	225.175	223.703	301.69	465.158	283.076	526.187	7434.53	18973.4	12344.3	-0.0082247	-0.583874	-0.461442	0.0143784	-0.245251	-0.708167	PF00515,PF00254
Glyma.05G042600.1	ROS production	8e-137	42.57	AT3G26310	CYP71B35	cytochrome P450%2C family 71%2C subfamily B%2C polypeptide 35	114.189	81.7673	119.478	175.591	154.301	235.594	51.2276	295.965	187.434	9.21436	10.3334	13.1532	8.1621	11.9031	16.9382	79.3438	77.4623	43.8083	209.74	211.778	224.172	190.115	164.864	256.08	12.8304	177.778	53.0366	3.00233	5.71503	1.58784	10.7881	13.0364	15.9183	66.0693	45.7151	62.7946	1.0335	0.111821	-1.13375	-1.66596	0.103036	-0.200546	PF00067
Glyma.05G161600.1	ROS breakdown	1e-76	47.25	AT2G29420	GSTU7	glutathione S-transferase tau 7	122.346	113.384	164.754	4445.09	7701.63	5588.17	3744.07	2084.62	2379.08	73.7149	81.0773	134.567	1635.82	1692.08	1890.1	1273.86	1378.83	992.075	110.56	148.463	111.592	6239.08	8786.08	4969.06	6666.32	1788.82	5588.57	131.352	166.552	80.186	2638.01	1636.07	1972.98	1132.45	903.073	1141.72	-0.111821	0.172993	0.774862	0.385869	0.259682	-0.19805	PF02798,PF00043
Glyma.05G003000.1	ROS production	9e-146	42.63	AT4G39510	CYP96A12	cytochrome P450%2C family 96%2C subfamily A%2C polypeptide 12	67.5815	55.6017	74.2022	14.4321	5.96332	5.74619	2.22729	2.85957	17.4046	0.767864	0.794875	1.01178	0.680175	0.915626	0.996362	0.87191	1.40841	0.912673	47.9637	109.164	46.4144	8.29866	14.11	6.68034	5.49876	7.35635	7.40045	0.750582	0.816433	0.79392	0.634595	0.931172	0.884349	1.15911	0.802019	1.14172	0.0443114	0.154125	-0.151061	-0.124945	-0.0813071	-0.0413136	PF00067
Glyma.05G147100.1	ROS production	1e-160	48.12	AT1G01190	CYP78A8	cytochrome P450%2C family 78%2C subfamily A%2C polypeptide 8	1.1652	9.81207	3.77299	9.62141	13.4175	11.4924	35.6366	32.885	28.1152	1814.46	1455.42	2765.2	502.649	337.866	512.13	305.169	219.711	326.737	26.8272	19.6495	32.5888	10.5619	11.1395	17.8142	40.3242	14.7127	22.2013	1751.11	1545.51	1556.88	350.931	530.768	507.616	330.346	364.919	521.766	2.42231	0.194521	-0.323257	-0.314348	0.0385898	0.51509	PF00067
Glyma.05G023700.1	ROS production	1e-137	49.09	AT1G12200	FMO	Flavin-binding monooxygenase family protein	377.524	322.708	332.023	49.3097	43.9795	41.6599	6.68186	10.0085	21.4211	969.044	899.799	1085.64	835.255	253.628	64.7635	27.0292	59.1531	90.3546	225.186	392.99	235.034	29.4225	46.7858	55.6695	5.49876	52.7205	16.0343	1045.56	1202.61	1077.35	64.0941	256.072	57.4827	16.2275	109.075	42.2437	-0.274827	-0.0332134	0.962237	0.170672	-1.61108	-0.0754141	PF00743
Glyma.05G137500.1	ROS breakdown	6e-144	55.27	AT1G17020	SRG1	senescence-related gene 1	82.729	118.835	138.343	149.132	138.647	182.441	17.8183	14.2978	28.1152	227.288	170.103	247.886	83.6615	28.3844	55.7963	59.2899	130.982	104.045	209.74	243.436	229.109	118.444	197.54	149.194	20.1621	51.4944	9.86727	227.426	204.925	181.014	29.1914	67.9755	59.2514	38.2506	64.9635	50.2357	1.00523	-0.0155522	0.436708	-0.0731736	-0.101697	-0.9396	PF03171
Glyma.05G211700.1	ROS induced genes	0	66.6	AT4G11280	ACS6	1-aminocyclopropane-1-carboxylic acid (acc) synthase 6	16.3128	25.0753	13.8343	44.499	122.993	53.1522	3271.88	1521.29	1048.29	278.735	344.976	754.789	308.119	307.65	282.967	473.447	142.249	248.247	8.94238	10.9164	12.838	61.1083	63.8664	16.7008	4855.4	555.404	2320.04	294.228	340.453	233.413	405.506	295.181	293.604	498.417	354.492	238.62	-0.756104	-0.639135	0.404296	-0.667176	0.14577	0.337343	PF00155
Glyma.05G245800.1	ROS induced genes	8e-87	56.02	AT1G75040	PR5	pathogenesis-related protein 5	341.403	250.753	166.012	76.9713	60.3786	50.2791	55.6822	30.0254	32.1316	201.948	192.36	136.59	53.7338	134.597	129.527	51.4427	128.165	152.416	159.337	203.045	219.234	61.8627	52.7269	55.6695	95.3118	63.755	80.1715	223.673	205.741	256.436	64.0941	105.222	76.9383	121.707	170.028	162.124	-0.38245	-0.140152	1.02163	0.369459	-0.36823	0.450957	PF00314
Glyma.05G103600.1	ROS production	1e-88	43.56	AT3G28200		Peroxidase superfamily protein	671.154	792.597	1053.92	1765.53	1696.56	744.131	175.956	75.7785	69.6185	21374.3	19345.7	13806.8	8557.28	8446.65	7709.85	2477.1	7458.92	5996.26	1962.45	1331.8	1966.19	1311.19	1092.41	1304.89	97.1447	125.058	122.107	16577.4	17082.2	14937.6	4049.35	7469.86	5625.34	1805.89	7362.53	3771.1	1.06309	-0.181693	0.0995506	-0.166089	-0.527566	-0.300167	PF00141
Glyma.05G152800.1	ROS induced genes	4e-15	40	AT4G36040		Chaperone DnaJ-domain superfamily protein	201.579	178.798	254.048	659.067	491.974	785.791	741.686	671.998	820.695	155.108	131.949	249.91	289.755	237.147	330.792	554.535	760.539	303.92	359.321	422.464	390.078	434.548	535.438	552.241	778.99	679.236	673.441	222.923	220.437	206.419	343.316	359.432	368.773	584.192	203.713	489.798	0.885283	-0.347515	-0.0678919	0.275114	0.321126	-0.341546	PF00226
Glyma.05G161400.1	ROS breakdown	8e-67	45.58	AT2G29420	GSTU7	glutathione S-transferase tau 7	1.1652	1.09023	1.25766	3.60803	0.745415	1.43655	84.6369	60.0509	34.8092	29.9467	43.7181	60.7069	394.502	389.141	609.773	973.924	918.281	559.468	0.812944	2.18328	0.98754	0.754423	132.189	1.11339	172.294	19.6169	83.8718	74.3076	92.257	58.7501	962.046	674.168	716.322	1083.77	498.856	812.905	0.18139	4.53313	0.619574	0.745712	0.755591	-0.0334222	PF02798,PF00043
Glyma.05G212500.1	ROS transport to apoplast	0	78.77	AT1G64060	RBOHF	respiratory burst oxidase protein F	61.7555	85.038	66.6562	144.321	111.067	86.1928	153.683	237.344	224.921	524.451	426.053	697.117	493.807	466.054	501.17	326.095	252.105	269.238	127.632	89.5144	114.555	141.077	100.998	80.164	386.746	192.491	358.922	641.748	618.856	610.525	568.597	558.703	614.622	296.732	361.711	283.147	0.635989	-0.0840952	0.607023	0.183524	0.253693	0.151991	PF08414,PF08030,PF08022,PF01794
Glyma.11G203000.1	ROS induced genes	2e-88	53.97	AT1G65690		Late embryogenesis abundant (LEA) hydroxyproline-rich glycoprotein family	48.9383	65.4138	47.7912	32.4723	26.0895	28.7309	11.1364	14.2978	21.4211	198.877	293.309	562.55	596.514	698.623	715.388	224.953	123.94	147.853	50.4025	51.3071	46.4144	33.9491	30.4479	10.0205	7.33167	6.13029	13.5675	468.363	546.194	221.504	1196.85	1124.86	952.444	195.89	172.434	184.959	-0.130465	-0.23022	-0.793681	0.228868	0.703546	0.155509	PF03168
Glyma.11G161600.1	ROS production	9e-152	67.79	AT5G05340		Peroxidase superfamily protein	1129.08	920.154	735.734	471.449	468.866	323.223	193.774	151.557	218.227	12.2858	25.436	30.3534	53.7338	50.3594	31.8836	5.23146	9.85884	20.0788	166.654	478.138	217.259	149.376	178.232	219.338	108.142	90.7283	279.984	29.2727	31.0245	26.1994	42.5178	49.3521	38.9113	4.63644	31.2787	4.56688	-1.69181	-1.208	-0.234978	0.345512	-0.056205	0.202974	PF00141
Glyma.11G198500.1	ROS breakdown	6e-97	58.8	AT1G17180	GSTU25	glutathione S-transferase TAU 25	1.1652	2.18046	2.51533	271.805	834.119	257.142	63664.8	17653.5	26405.5	35.3217	58.0259	49.5773	3985.83	4682.51	5155.18	4541.78	4501.27	2876.74	1.62589	2.18328	0.98754	1510.36	3361.15	532.2	53876.8	9119.42	33246.5	50.289	63.6818	47.6352	9436.42	4854.2	5871.19	3077.44	1111.6	2273.17	-0.289099	1.98709	-0.162587	0.177224	0.544501	-0.883261	PF02798,PF00043
Glyma.11G105800.1	ROS induced genes	1e-32	53.47	AT4G36040		Chaperone DnaJ-domain superfamily protein	1.1652	7.63161	5.03066	62.5392	259.404	126.416	467.73	183.012	178.063	97.5187	87.4363	348.053	522.375	1020.92	2026.6	795.182	832.368	589.586	30.8919	28.3826	42.4642	411.161	323.788	190.39	478.392	63.755	352.755	87.8181	112.668	42.8717	951.258	853.884	1416.73	602.737	262.26	855.149	2.87926	1.04532	0.110696	-1.13108	-0.147985	-0.366166	PF00226
Glyma.11G024000.1	ROS breakdown	2e-98	75.45	AT1G63460	GPX8	glutathione peroxidase 8	114.189	159.174	211.288	585.704	427.123	673.74	1447.74	853.581	740.366	279.502	219.386	314.664	549.582	433.091	692.471	527.506	766.173	371.458	288.595	317.667	281.449	393.055	499.791	641.312	1732.11	724.6	1478.86	298.732	311.061	321.538	706.304	699.31	751.696	595.783	393.791	559.443	0.873145	-0.136642	0.371701	0.195059	0.364948	-0.104287	PF00255
Glyma.11G192700.1	ROS breakdown	1e-97	78.02	AT2G28190	CSD2	copper/zinc superoxide dismutase 2	6709.21	4705.43	7327.15	1411.94	1564.63	1188.02	1797.42	2230.46	5615	741.756	689.952	761.871	631.883	545.713	521.097	1442.14	2444.99	1272.27	4947.58	3465.96	3750.68	2284.39	1032.26	2167.77	1790.76	1786.37	1908.08	680.027	669.475	796.302	271.607	333.359	334.284	893.674	1130.04	1237.63	-0.623617	0.397164	-0.813917	-0.0317681	-0.854845	-0.661736	PF00080
Glyma.11G080300.1	ROS transport to apoplast, ROS induced genes	8e-86	42.12	AT5G64120		Peroxidase superfamily protein	46.6079	43.6092	88.0365	33.6749	20.1262	27.2944	2.22729	5.71913	12.0494	549.79	523.028	447.207	465.24	154.741	42.8436	19.182	114.081	52.935	152.021	84.0562	115.542	10.5619	33.4184	30.0615	3.66584	4.90423	11.1007	559.184	524.15	699.444	45.6908	98.7042	42.4487	6.95466	47.3191	11.4172	0.980081	-0.131281	-0.0236435	0.230031	-1.82679	-1.50307	PF00141
Glyma.11G100100.1	ROS production	2e-122	42.01	AT3G56630	CYP94D2	cytochrome P450%2C family 94%2C subfamily D%2C polypeptide 2	1.1652	1.09023	1.25766	4.81071	0.745415	8.61928	24.5002	11.4383	5.35527	55.2862	81.8722	86.0014	235.341	297.579	402.53	1160.51	795.749	659.862	1.62589	1.09164	4.9377	6.03539	2.97053	1.11339	3.66584	9.80846	8.63386	141.109	264.524	202.45	415.66	351.983	347.549	872.81	451.537	541.176	1.1237	-0.48628	-0.901343	1.44619	0.25356	-0.487852	PF00067
Glyma.11G025600.1	ROS induced genes	1e-58	42.15	AT1G75040	PR5	pathogenesis-related protein 5	1.1652	1.09023	1.25766	4.81071	2.23624	1.43655	2799.7	1110.94	297.217	989.008	1157.34	2023.56	5579.48	10711.9	11761.1	15035.2	12777.1	9668.85	0.812944	3.27492	0.98754	17.3517	13.3674	2.22678	3524.7	403.373	2428.58	2058.1	2791.39	1304.41	12769.3	7364.64	9901.17	14973.4	6020.76	12880.9	0.530781	1.95737	0.595182	0.561483	0.098524	-0.145942	PF00314
Glyma.11G093100.1	ROS production	5e-166	46.81	AT4G37370	CYP81D8	cytochrome P450%2C family 81%2C subfamily D%2C polypeptide 8	2.33039	1.09023	1.25766	9.62141	5.2179	12.9289	71.2732	22.8765	8.0329	10.7501	41.3335	43.5066	70.058	157.488	609.773	2682	2347.81	1820.78	1.62589	6.54984	8.88786	6.78981	5.19843	11.1339	56.8205	26.9733	43.1693	33.7762	6.53147	15.8784	664.421	500.97	1041.76	5786.28	1453.26	5881	1.86687	-0.264161	0.313259	-0.76665	1.39834	0.937527	PF00067
Glyma.11G062600.1	ROS production	6e-137	42.48	AT3G26310	CYP71B35	cytochrome P450%2C family 71%2C subfamily B%2C polypeptide 35	1.1652	1.09023	2.51533	19.2428	17.1445	10.0558	69.0459	27.1659	9.37172	264.913	468.976	667.776	6132.46	13787.5	9219.34	4758.02	2505.55	2687.82	2.43883	5.4582	3.95016	21.1239	17.0805	7.79373	100.811	7.35635	130.741	1191.92	2033.74	505.727	24791.7	13484.3	12679.8	7858.77	2841.55	5981.47	1.31225	-0.0138925	1.17807	1.41257	0.80628	0.745305	PF00067
Glyma.11G073000.1	Redox signaling	3e-55	61.16	AT1G45145	TRX5	thioredoxin H-type 5	76.903	68.6845	57.8526	122.673	81.2502	81.8832	53.4549	80.0679	37.4869	306.378	284.565	594.927	500.609	590.579	606.784	1651.4	2270.35	1747.77	147.956	211.778	184.67	66.3893	80.9469	87.9578	82.4813	56.3986	77.7047	499.137	484.961	471.589	375.68	367.813	461.63	1695.78	1468.5	1661.2	1.42007	-0.280574	0.340854	0.295754	-0.494633	-0.232554	PF00085
Glyma.11G197500.1	ROS induced genes	2e-75	62.77	AT1G72520	LOX4	PLAT/LH2 domain-containing lipoxygenase family protein	92.0506	81.7673	62.8832	73.3633	64.1057	51.7157	11.1364	32.885	32.1316	131.305	127.18	82.9661	258.467	196.86	232.152	410.67	436.606	347.728	78.0426	81.873	107.642	54.3185	55.6974	124.7	1.83292	44.1381	13.5675	102.079	93.8898	100.034	168.802	138.745	240.543	332.665	233.387	368.776	0.176782	0.311118	-0.355079	-0.206066	-0.326903	-0.354243	PF00305
Glyma.11G049600.1	ROS production	2e-93	41.89	AT2G34060		Peroxidase superfamily protein	600.077	499.325	485.458	184.01	166.973	150.837	28.9547	38.6041	77.6514	1756.87	1804.37	1069.45	453.677	304.904	120.56	48.827	326.75	254.636	346.314	407.182	456.243	153.148	170.063	121.359	47.6559	139.771	90.0388	1052.32	1161.78	1383.01	64.0941	119.19	89.3192	27.8186	366.523	63.9364	-0.38966	-0.174759	0.934164	-0.36439	-1.68929	-0.459617	PF00141
Glyma.11G077800.1	ROS induced genes	6e-84	55.56	AT1G75040	PR5	pathogenesis-related protein 5	265.665	285.64	274.171	555.637	645.529	475.497	322.957	966.533	1164.77	284.11	277.411	278.24	203.372	354.347	282.967	480.423	547.87	397.925	415.414	261.993	393.041	687.28	470.829	1039.91	399.576	1102.23	520.498	266.457	224.519	285.017	121.842	118.259	170.679	420.757	469.983	436.137	0.374917	0.390608	-0.279291	-0.113935	-1.0332	-0.104159	PF00314
Glyma.11G031800.1	ROS induced genes	5e-61	79.05	AT4G04620	ATG8B	Ubiquitin-like superfamily protein	231.874	252.933	249.018	934.48	1208.32	1539.98	2654.93	1545.6	1239.74	909.918	818.722	835.731	2741.11	2603.13	3705.47	3366.45	4474.51	2778.18	419.479	459.58	384.153	1220.66	1477.1	1389.51	2773.21	1011.5	2361.98	783.608	806.636	728.025	3861.51	3426.71	4100.72	3215.37	2356.33	3122.61	0.783589	0.150341	0.17613	-0.145557	0.331692	-0.288522	PF02991
Glyma.11G062500.1	ROS production	9e-139	41.3	AT3G26310	CYP71B35	cytochrome P450%2C family 71%2C subfamily B%2C polypeptide 35	1.1652	1.09023	1.25766	1.20268	2.98166	1.43655	4.45457	1.42978	1.33882	122.09	139.898	197.297	1656.23	4386.77	1966.82	829.187	653.5	459.987	0.812944	1.09164	0.98754	4.52654	2.97053	1.11339	1.83292	1.22606	1.23341	710.801	1371.61	306.453	5668.2	4165.13	2833.45	1277.34	537.353	1029.83	-0.280612	0.615293	-0.750854	2.37886	0.66121	0.550143	PF00067
Glyma.11G060200.1	ROS production	0	51.2	AT4G31970	CYP82C2	cytochrome P450%2C family 82%2C subfamily C%2C polypeptide 2	301.786	457.897	435.152	202.05	102.867	183.878	40.0912	81.4976	145.931	39.9289	46.1028	33.3888	74.8193	138.26	36.8654	9.59101	2.81681	13.6901	1057.64	921.344	964.826	116.936	112.88	189.276	53.1546	115.249	55.5034	70.5547	62.8654	56.3683	46.96	18.6234	40.68	4.63644	19.2485	6.85032	1.30087	-0.221963	-0.256743	0.668342	-1.23396	0.235958	PF00067
Glyma.11G185700.1	ROS production	0	60.67	AT2G27690	CYP94C1	cytochrome P450%2C family 94%2C subfamily C%2C polypeptide 1	1.1652	4.36092	1.25766	38.4857	1690.6	57.4619	429.866	227.336	100.411	260.306	472.951	1083.62	723.706	1250.75	1492.55	754.203	2550.62	1169.13	0.812944	8.73312	3.95016	64.8804	155.21	33.4017	500.387	226.821	373.723	438.34	533.947	335.828	912.547	825.018	1240.74	844.991	923.926	1022.98	0.992393	-2.81716	0.53919	-0.473969	-0.219196	-0.680305	PF00067
Glyma.11G140800.1	ROS induced genes	6e-52	41.25	AT1G75040	PR5	pathogenesis-related protein 5	34.9559	20.7144	7.54599	10.8241	12.6721	11.4924	17.8183	18.5872	9.37172	598.166	695.516	290.381	569.987	1806.53	2211.92	1628.73	3402.71	1865.5	5.69061	13.0997	11.8505	9.8075	6.68369	16.7008	36.6584	14.7127	24.6682	368.536	346.984	369.173	814.82	722.589	1221.29	2041.19	1990.61	2732.14	-1.04484	-0.0760446	0.732115	-0.546343	-0.734018	-0.0280922	PF00314
Glyma.11G014400.1	ROS induced genes	5e-18	50.56	AT5G48570	ROF2	FKBP-type peptidyl-prolyl cis-trans isomerase family protein	984.592	967.034	701.777	355.992	363.017	288.746	334.093	305.974	358.803	705.667	654.977	524.103	206.773	230.738	156.429	207.515	149.291	234.557	686.125	737.948	742.63	450.391	456.719	459.83	342.756	484.293	294.785	604.219	582.117	608.143	147.226	202.064	144.149	275.868	268.676	255.745	-0.292342	0.439804	0.16749	-0.070806	-0.267445	0.43648	PF00254
Glyma.11G051800.1	ROS production	0	54.45	AT4G37370	CYP81D8	cytochrome P450%2C family 81%2C subfamily D%2C polypeptide 8	1.1652	3.27069	5.03066	430.558	566.515	216.919	20660.3	8677.35	6750.31	34.5539	108.103	80.9425	1131.13	3027.06	2980.12	2721.23	2425.28	1404.6	0.812944	7.64148	14.8131	712.176	496.078	168.122	32591.1	4430.97	18158.2	138.107	165.736	89.713	7013.54	2565.38	3358.76	2318.22	1123.63	2377.06	1.29741	0.181115	0.612636	0.815653	0.857924	-0.17099	PF00067
Glyma.11G130200.1	ROS induced genes	0	50.53	AT1G72520	LOX4	PLAT/LH2 domain-containing lipoxygenase family protein	3637.75	3816.9	3774.25	5213.6	4919.74	3954.81	338.548	1105.22	1994.84	10.7501	11.1283	59.6951	7.48193	4.57813	0.996362	2.61573	1.40841	0.912673	5141.06	4549.95	5411.72	4282.86	3015.09	4103.95	295.1	1852.57	587.102	12.7599	7.3479	11.1149	1.90378	1.86234	0.884349	1.15911	2.40606	1.14172	0.427593	-0.305208	-0.330402	-1.38551	-1.48931	-0.0688056	PF00305,PF01477
Glyma.11G161800.1	ROS production	1e-125	58.94	AT5G05340		Peroxidase superfamily protein	1.1652	3.27069	1.25766	2.40535	1.49083	2.87309	4.45457	1.42978	2.67763	56.0541	55.6413	55.648	7.48193	4.57813	1.99272	7.84719	16.9009	26.4675	0.812944	1.09164	3.95016	2.26327	2.97053	3.34017	1.83292	1.22606	1.23341	36.7785	31.8409	61.1319	5.07676	16.7611	4.42174	5.79555	9.62423	10.2755	0.0402765	0.340961	-0.996167	-0.367062	0.901989	-0.99508	PF00141
Glyma.11G028200.1	ROS induced genes	4e-122	41.52	AT4G11280	ACS6	1-aminocyclopropane-1-carboxylic acid (acc) synthase 6	534.826	508.047	487.974	1374.66	782.686	1244.05	202.683	666.279	384.24	18.4287	36.5643	116.355	70.058	69.5876	89.6726	68.8809	21.1261	30.1182	882.044	748.865	981.614	967.171	851.799	1121.18	285.935	1165.98	418.125	42.0326	22.8601	28.5811	147.226	123.846	173.332	79.9786	39.2989	84.4873	0.771114	-0.210235	0.577451	-0.874293	0.954521	0.762366	PF00155
Glyma.11G060100.1	ROS production	0	49.81	AT4G31970	CYP82C2	cytochrome P450%2C family 82%2C subfamily C%2C polypeptide 2	247.022	263.836	272.913	613.365	495.701	603.35	98.0006	148.697	216.888	0.767864	2.38463	1.01178	6.12158	9.15626	5.97817	3.48764	1.40841	6.38871	531.665	573.111	534.259	282.154	337.155	472.077	60.4863	261.15	113.474	6.75524	4.08217	9.52704	8.88433	8.38054	18.5713	1.15911	4.01009	4.56688	1.06434	-0.649871	-0.0914576	2.28992	0.753547	-0.212961	PF00067
Glyma.11G108300.1	ROS production	5e-144	47.13	AT2G45570	CYP76C2	cytochrome P450%2C family 76%2C subfamily C%2C polypeptide 2	32.6255	20.7144	16.3496	171.983	108.831	81.8832	191.547	81.4976	52.2139	3.83932	5.56413	5.05891	1.36035	1.83125	4.98181	0.87191	5.63362	2.73802	238.193	156.104	177.757	186.343	183.43	340.697	311.596	156.935	208.446	15.0116	15.5122	15.0845	3.80757	5.58703	3.53739	5.79555	4.01009	2.28344	3.03714	0.970011	1.05752	1.657	0.661934	0.387186	PF00067
Glyma.11G077700.1	ROS induced genes	2e-86	58.74	AT1G75040	PR5	pathogenesis-related protein 5	280.813	232.219	198.711	477.463	1223.97	343.335	3585.93	1760.06	2400.5	541.344	534.951	416.854	333.966	345.191	153.44	79.3438	95.7716	133.25	323.552	185.579	285.399	1099.95	1297.38	880.691	5348.46	1835.41	2915.78	526.158	399.236	555.744	184.032	198.34	156.53	85.7742	112.283	70.7867	0.158745	0.680886	0.382689	-0.0116518	-0.627596	-0.197875	PF00314
Glyma.11G037100.1	ROS production	8e-154	65.1	AT2G29720	CTF2B	FAD/NAD(P)-binding oxidoreductase family protein	3687.85	2577.3	3355.45	1181.03	726.78	1177.97	73.5005	393.19	338.721	28.411	44.513	27.3181	41.4907	15.5656	14.9454	33.1326	1.40841	10.9521	3541.18	2773.86	3370.47	623.154	697.332	1104.48	80.6484	566.439	223.247	21.7669	18.778	20.6419	28.5568	31.6598	13.2652	31.296	8.82221	44.5271	0.00970119	-0.347668	0.111843	-0.712196	0.0293554	0.895783	PF01494
Glyma.11G124500.1	ROS induced genes	2e-73	53.88	AT2G43570	CHI	chitinase	99.0418	112.294	105.644	165.969	151.319	163.766	1694.97	1189.58	564.981	193.502	414.925	264.075	1081.48	2020.79	3041.89	1062.86	512.66	830.532	91.8627	114.622	85.916	221.046	219.076	94.6381	3136.12	321.227	1943.85	307.739	422.912	266.757	5623.14	2578.41	3723.99	1822.12	554.997	1382.62	-0.116442	0.152691	0.646883	0.193027	0.956769	0.643967	PF00182
Glyma.11G212000.1	ROS production	0	59.15	AT2G27690	CYP94C1	cytochrome P450%2C family 94%2C subfamily C%2C polypeptide 1	23.3039	20.7144	22.638	45.7017	45.4703	35.9137	24.5002	70.0594	42.8421	13.0537	16.6924	19.2238	36.7295	49.4438	16.9382	99.3978	78.8707	97.656	34.1437	28.3826	38.514	36.9667	23.0216	24.4946	18.3292	29.4254	45.6361	21.7669	19.5944	22.2298	26.653	27.9351	16.8026	144.889	41.705	108.463	0.600118	-0.58907	-0.557049	0.376928	-0.530395	0.0967214	PF00067
Glyma.11G238700.1	ROS induced genes	1e-16	56.86	AT4G17670		senescence-associated family protein (DUF581)	879.724	905.981	941.991	1013.86	642.548	1114.76	95.7733	248.782	336.043	834.668	664.516	570.645	617.599	520.991	333.781	108.117	128.165	146.028	1009.68	1151.68	1135.67	457.181	478.255	835.042	78.8155	557.856	241.748	766.344	686.62	753.43	243.05	177.854	290.066	76.5013	247.824	121.022	0.273483	-0.646354	0.368106	0.0921802	-1.05028	0.220191	PF04570
Glyma.11G175900.1	ROS production	3e-120	42.24	AT3G56630	CYP94D2	cytochrome P450%2C family 94%2C subfamily D%2C polypeptide 2	3.49559	2.18046	3.77299	8.41874	6.70873	1.43655	1044.6	556.186	1843.55	72.1792	116.847	161.885	342.808	536.557	627.708	1998.42	1536.57	1071.48	5.69061	1.09164	9.8754	6.03539	7.42632	3.34017	932.955	754.025	402.091	312.242	493.942	387.433	425.178	593.156	565.099	1314.43	728.233	938.494	0.817944	0.0205696	-0.721363	1.76616	0.0713069	-0.627788	PF00067
Glyma.11G077400.1	ROS induced genes	4e-46	63.21	AT4G36040		Chaperone DnaJ-domain superfamily protein	87.3898	99.211	84.2635	451.004	1041.34	586.111	11454.9	3111.21	4985.75	188.894	218.591	519.044	725.067	1745.18	1947.89	1491.84	2321.05	1354.41	329.242	439.931	469.081	1575.99	1308.52	1134.54	17482.4	2183.61	7956.72	190.648	278.404	165.135	1265.38	960.038	1361.01	1950.78	773.948	2213.8	2.19267	0.951341	0.498546	-0.546928	-0.300889	-0.0653291	PF00226
Glyma.14G053700.1	ROS production	2e-130	58.92	AT5G05340		Peroxidase superfamily protein	1028.87	792.597	1019.97	238.13	156.537	224.101	15.591	61.4807	41.5033	222.68	314.771	223.604	46.2519	17.3969	1.99272	1.74382	11.2672	2.73802	523.536	943.177	697.203	130.515	193.827	217.111	9.16459	106.667	41.9359	130.601	167.369	217.534	2.53838	8.38054	1.7687	1.15911	2.40606	3.42516	-0.392974	-0.192563	0.412	-0.562016	-2.37119	-1.17184	PF00141
Glyma.14G012500.1	ROS induced genes	3e-105	54.61	AT4G37000		accelerated cell death 2 (ACD2)	36.1211	21.8046	69.1715	211.671	220.643	122.106	628.095	200.17	194.128	62.197	79.4875	75.8836	160.521	201.438	323.818	223.209	305.624	177.058	63.4096	45.8489	66.1652	226.327	162.636	218.224	592.033	235.403	400.858	87.0675	64.4982	77.0103	207.512	139.676	207.822	281.664	184.464	191.809	0.46491	0.131162	0.264705	0.0712072	-0.305225	-0.101497	PF06405
Glyma.14G192500.1	ROS production	3e-120	42.65	AT3G56630	CYP94D2	cytochrome P450%2C family 94%2C subfamily D%2C polypeptide 2	1.1652	1.09023	3.77299	3.60803	5.96332	2.87309	6.68186	5.71913	6.69408	155.876	197.129	239.792	420.348	575.929	691.475	1958.31	988.701	1226.63	0.812944	1.09164	2.96262	4.52654	1.48526	3.34017	29.3267	2.45212	7.40045	412.07	675.19	599.41	451.831	617.367	550.949	1563.64	978.463	1026.41	-0.308687	-0.412159	1.03689	1.50857	-0.058978	-0.225986	PF00067
Glyma.14G015100.1	ROS production	4e-117	41.93	AT2G30750	CYP71A12	cytochrome P450 family 71 polypeptide	6.99118	4.36092	2.51533	2.40535	5.2179	11.4924	35.6366	5.71913	9.37172	13.0537	30.2053	9.10603	77.54	161.15	147.462	107.245	104.222	105.87	6.50355	3.27492	7.90032	3.77212	5.19843	11.1339	29.3267	6.13029	17.2677	21.7669	22.0437	20.6419	272.876	152.712	163.605	159.957	132.333	223.777	0.350318	0.0727609	0.0557126	0.299634	0.609571	0.701544	PF00067
Glyma.14G173500.1	ROS induced genes	1e-67	45.06	AT1G72520	LOX4	PLAT/LH2 domain-containing lipoxygenase family protein	122.346	110.113	111.932	61.3365	58.8878	48.8426	22.2729	42.8935	25.4375	11.518	14.3078	13.1532	72.7787	68.672	11.9563	12.2067	35.2102	19.1661	87.798	88.4228	129.368	47.5287	24.5069	35.6285	14.6633	23.2951	11.1007	8.2564	9.7972	10.321	12.0573	15.8299	22.1087	3.47733	16.0404	5.7086	-0.172458	-0.651058	-0.885052	-0.458094	-1.61748	-1.40022	PF00305
Glyma.14G070500.1	Redox signaling	5e-50	52.54	AT1G45145	TRX5	thioredoxin H-type 5	1028.87	1071.7	1696.59	1626.02	1068.18	1949.39	559.049	554.756	717.606	845.418	1173.24	1247.53	877.426	614.385	709.41	565.87	2023.88	676.29	1895.79	2078.48	1627.47	1029.03	1608.54	1623.32	417.905	516.17	548.867	851.911	801.737	770.897	887.798	1118.34	856.934	475.235	699.36	514.916	0.560954	-0.124084	-0.304493	-0.42989	0.379259	-0.950936	PF00085
Glyma.14G201800.1	ROS production	3e-135	62	AT5G05340		Peroxidase superfamily protein	61.7555	59.9627	76.7175	252.562	178.154	150.837	120.273	142.978	148.609	292.556	273.437	197.297	519.654	693.129	897.722	513.555	401.396	596.888	346.314	276.185	299.225	168.236	118.079	187.049	175.96	99.3107	129.508	339.263	345.351	257.23	936.662	721.658	808.295	740.672	546.175	535.467	2.21566	-0.296961	-0.0250223	0.303257	0.224944	0.269467	PF00141
Glyma.14G201700.1	ROS production	7e-121	57.57	AT5G05340		Peroxidase superfamily protein	17.478	9.81207	16.3496	6.01338	2.23624	4.30964	2.22729	1.42978	1.33882	5797.37	5732.64	3342.93	1743.29	1319.42	779.155	305.169	1033.77	1030.41	2.43883	10.9164	9.8754	0.754423	2.97053	1.11339	3.66584	3.67817	3.70022	5003.38	5705.24	4878.64	698.689	1244.05	807.41	270.073	1471.7	453.263	-0.909612	-1.37617	1.14448	0.0676775	-0.482298	-0.110241	PF00141
Glyma.14G170100.1	ROS induced genes	9e-16	42.86	AT4G17670		senescence-associated family protein (DUF581)	233.039	165.715	216.318	107.038	95.4131	76.137	20.0456	50.0424	40.1645	110.572	78.6927	84.9896	44.2114	27.4688	28.8945	16.5663	112.672	29.2055	196.732	153.921	187.633	58.0906	55.6974	132.493	12.8304	134.866	23.4348	126.848	114.301	127.027	17.1341	28.8663	12.3809	27.8186	34.4868	37.6768	-0.192384	-0.177827	0.634294	0.424881	-0.78469	-0.664232	PF04570
Glyma.14G077400.1	ROS induced genes	5e-103	60.25	AT1G75040	PR5	pathogenesis-related protein 5	100.207	74.1357	72.9445	25.2562	30.562	11.4924	13.3637	8.5787	1.33882	0.767864	0.794875	2.02356	0.680175	0.915626	0.996362	0.87191	1.40841	0.912673	4.87766	28.3826	2.96262	1.50885	0.742632	16.7008	14.6633	4.90423	7.40045	0.750582	0.816433	0.79392	0.634595	0.931172	0.884349	1.15911	0.802019	1.14172	-2.77121	-1.82846	0.212082	-0.603138	-0.0813071	-0.0413136	PF00314
Glyma.14G031000.1	ROS breakdown	2e-102	61.68	AT2G30860	GSTF9	glutathione S-transferase PHI 9	680.475	924.515	939.475	3761.97	4450.13	3496.56	27442.4	9505.2	6980.59	2705.95	2552.34	4736.15	6654.15	8559.27	13622.3	10184.8	16302.3	7501.26	1139.75	1204.08	1177.15	7302.82	5606.13	4977.96	22156.3	5350.52	18444.4	3118.67	2595.44	2460.36	13428	9470.01	12579.9	9879.1	4652.51	7664.37	0.468611	0.611329	0.0649561	-0.290001	0.299065	-0.614742	PF02798,PF00043
Glyma.14G053600.1	ROS production	3e-167	73.56	AT5G05340		Peroxidase superfamily protein	5.82599	4.36092	6.28832	1.20268	2.23624	1.43655	2.22729	1.42978	1.33882	373.95	406.976	246.875	104.067	112.622	184.327	40.1079	140.841	83.0532	5.69061	5.4582	4.9377	1.50885	2.2279	1.11339	1.83292	1.22606	1.23341	189.147	182.881	338.21	71.0746	88.4613	129.999	37.0915	105.064	29.6847	-0.0344478	-0.00751667	-0.218962	-0.533186	-0.46992	-0.619475	PF00141
Glyma.14G022500.1	ROS induced genes	4e-118	52.74	AT5G55050		GDSL-like Lipase/Acylhydrolase superfamily protein	89.7202	99.211	65.3985	251.359	318.292	228.411	345.229	383.182	283.829	296.395	299.668	392.571	457.078	621.71	579.883	1220.67	597.164	861.563	148.769	88.4228	115.542	230.854	208.68	195.957	91.6459	279.541	143.075	241.687	209.007	216.74	498.157	379.918	526.187	654.897	481.211	519.483	0.471879	-0.328633	-0.976975	-0.566811	-0.240215	-0.694564	PF00657
Glyma.14G208000.1	ROS induced genes	4e-99	56.15	AT1G65690		Late embryogenesis abundant (LEA) hydroxyproline-rich glycoprotein family	5.82599	7.63161	6.28832	6.01338	2.98166	4.30964	33.4093	24.3063	17.4046	24.5716	41.3335	52.6126	256.426	463.307	457.33	162.175	59.1531	123.211	8.94238	14.1913	7.90032	8.29866	8.16895	1.11339	73.3167	4.90423	35.7688	62.2983	96.3391	29.3751	786.898	497.246	530.609	175.026	185.266	130.156	0.652296	0.402083	0.601631	0.665725	0.624581	0.509433	PF03168
Glyma.U021000.1	ROS induced genes	5e-90	47.23	AT2G23810	TET8	tetraspanin8	1860.82	1555.76	1774.56	3080.06	2634.3	2434.95	2895.47	2310.53	2349.62	816.239	833.029	698.129	1877.28	1694.82	1806.4	2540.75	4830.83	2554.57	2578.66	1990.06	2594.27	2496.39	2537.57	3130.85	2798.87	2018.09	2107.89	692.787	752.751	886.809	1521.76	1466.6	1690.87	1815.17	2165.45	2209.23	0.464508	0.00274377	-0.125768	-0.00927922	-0.200936	-0.68133	PF00335
Glyma.U013700.1	ROS production	2e-73	52.4	AT3G26310	CYP71B35	cytochrome P450%2C family 71%2C subfamily B%2C polypeptide 35	58.2599	53.4213	57.8526	135.902	108.085	87.6294	505.594	260.221	161.997	218.841	214.616	214.498	448.916	718.767	840.929	991.362	2608.37	1196.51	100.805	76.4148	113.567	138.059	89.1159	222.678	383.08	209.656	309.585	174.135	204.925	202.45	480.388	343.602	573.058	848.469	1154.91	1108.61	0.77839	0.439936	-0.0401905	-0.156091	-0.523816	-0.624069	PF00067
Glyma.08G015600.1	ROS production	2e-74	45.36	AT3G56630	CYP94D2	cytochrome P450%2C family 94%2C subfamily D%2C polypeptide 2	1898.11	1563.39	1565.79	1239.96	1063.71	695.289	565.731	527.59	657.359	2.30359	5.56413	5.05891	0.680175	0.915626	1.99272	0.87191	1.40841	1.82535	1375.5	1056.71	1327.25	572.607	437.41	457.603	115.474	334.714	371.256	3.00233	1.63287	3.9696	1.26919	0.931172	3.53739	1.15911	0.802019	1.14172	-0.419255	-1.03098	-1.09168	-0.587133	0.677096	-0.404021	PF00067
Glyma.08G149800.1	ROS breakdown	7e-105	43.49	AT1G17020	SRG1	senescence-related gene 1	115.355	153.722	168.527	193.631	251.205	301.675	458.821	343.148	200.823	529.826	526.207	590.88	1180.78	903.723	804.064	535.353	238.021	423.48	174.783	179.029	195.533	388.528	432.212	123.586	797.32	208.43	601.903	418.825	502.923	489.055	1849.21	1520.6	1494.55	698.944	521.312	597.12	0.328086	0.339122	0.680934	-0.223249	0.751894	0.60261	PF03171
Glyma.08G174900.1	ROS breakdown	5e-99	60.65	AT1G17180	GSTU25	glutathione S-transferase TAU 25	1.1652	1.09023	1.25766	1.20268	3.72707	2.87309	71.2732	21.4467	26.7763	30.7145	52.4618	84.9896	357.092	656.504	643.65	236.288	290.132	212.653	0.812944	2.18328	1.97508	2.26327	1.48526	1.11339	91.6459	17.1648	54.27	156.872	271.872	69.0711	1523.03	748.662	780.88	199.367	138.749	214.643	0.500882	-0.682473	0.448621	1.56572	0.881237	-0.419062	PF00043,PF02798
Glyma.08G352000.1	ROS production	5e-22	46.24	AT5G24530	DMR6	2-oxoglutarate (2OG) and Fe(II)-dependent oxygenase superfamily protein	3.49559	2.18046	3.77299	1.20268	5.2179	2.87309	40.0912	22.8765	12.0494	6.91077	11.1283	10.1178	61.2158	78.7439	35.869	27.9011	1.40841	19.1661	1.62589	1.09164	1.97508	2.26327	2.2279	3.34017	60.4863	7.35635	40.7025	12.0093	22.8601	12.7027	53.9406	80.0808	53.0609	27.8186	8.82221	18.2675	-1.00978	-0.246991	0.533005	0.756632	0.0895024	0.179766	PF03171
Glyma.08G238100.1	ROS production	0	53.65	AT3G14690	CYP72A15	cytochrome P450%2C family 72%2C subfamily A%2C polypeptide 15	6335.18	6339.69	5778.97	2561.7	1548.23	2085.87	44.5457	111.523	174.046	1941.93	1819.47	1663.37	4263.34	1741.52	265.032	65.3933	299.99	450.86	5680.04	5861.01	5995.35	1250.83	1116.92	1293.76	21.995	570.117	107.307	1959.77	1730.84	2255.53	142.149	650.889	271.495	114.752	919.114	174.683	-0.0735676	-0.75885	1.08319	0.132392	-2.55822	0.566203	PF00067
Glyma.08G072300.1	ROS induced genes	5e-155	74.81	AT3G22370	AOX1A	alternative oxidase 1A	1447.18	1395.49	1320.55	1107.67	1325.35	1215.32	1365.33	1306.82	1569.09	31.4824	48.4874	50.5891	84.3417	116.285	117.571	122.067	102.814	74.8391	1268.19	1137.49	1365.77	1170.87	1262.47	1159.04	1508.49	1242	1248.21	36.7785	33.4738	29.3751	199.897	127.571	120.271	234.14	57.7454	175.825	-0.14258	-0.0222977	-0.0849567	-0.390087	0.492739	0.642	PF01786
Glyma.08G189400.1	ROS induced genes	0	44.41	AT1G72520	LOX4	PLAT/LH2 domain-containing lipoxygenase family protein	5.82599	4.36092	3.77299	2.40535	3.72707	2.87309	8.90915	10.0085	1.33882	6.91077	7.94875	1.01178	46.2519	31.1313	27.8981	8.7191	1.40841	13.6901	4.06472	3.27492	6.91278	4.52654	1.48526	2.22678	5.49876	1.22606	2.46682	3.00233	5.71503	11.1149	126.919	90.3236	91.9723	9.27288	20.8525	22.8344	0.0299178	-0.128414	-1.13999	0.321427	1.55436	1.15287	PF00305,PF01477
Glyma.08G180300.1	ROS induced genes	2e-13	42.17	AT4G36040		Chaperone DnaJ-domain superfamily protein	3.49559	1.09023	2.51533	7.21606	1.49083	5.74619	1300.74	351.727	182.079	33.786	30.2053	32.377	115.63	215.172	286.952	85.4472	209.853	136.901	0.812944	1.09164	1.97508	8.29866	5.19843	5.56695	971.447	266.054	640.139	20.2657	32.6573	16.6723	223.377	175.991	242.312	100.843	165.216	149.565	-0.872122	0.399476	0.0335013	-0.469567	0.054822	-0.0564224	PF00226
Glyma.08G236000.1	ROS induced genes	1e-31	42.62	AT4G21840	MSRB8	methionine sulfoxide reductase B8	1185.01	1564.48	2198.4	4678.41	4356.95	5035.1	5610.54	6731.42	6953.81	155.876	201.103	317.699	395.182	392.804	495.192	1004.44	1101.37	657.124	2969.68	3195.23	2892.5	3044.85	3966.4	3528.33	5275.14	5473.12	4904.03	169.632	175.533	150.845	546.386	473.035	544.759	1010.74	683.32	916.802	0.872288	-0.416852	-0.301911	-0.443833	0.285686	-0.081675	PF01641
Glyma.08G249800.1	ROS induced genes	5e-71	52.86	AT5G60950	COBL5	COBRA-like protein 5 precursor	167.788	208.234	196.196	280.224	182.627	120.67	22.2729	51.4722	57.5691	604.309	374.386	294.428	786.963	451.404	105.614	28.773	97.18	49.2843	245.509	218.328	142.206	88.2675	111.395	66.8034	25.6609	39.2338	46.8695	424.83	499.657	604.967	172.61	247.692	109.659	16.2275	91.4302	18.2675	0.0828544	-1.13083	-0.232564	0.264644	-1.34256	-0.476743	PF04833
Glyma.08G140500.1	ROS production	1e-118	40	AT3G26210	CYP71B23	cytochrome P450%2C family 71%2C subfamily B%2C polypeptide 23	363.542	339.062	368.496	547.218	351.09	436.71	1191.6	609.088	488.668	99.8223	106.513	203.368	260.507	412.947	490.21	310.4	343.651	243.684	560.118	689.916	713.004	396.072	342.353	600.117	1378.35	506.362	1113.77	116.34	105.32	89.713	515.291	388.299	513.807	372.074	195.693	308.265	0.873997	0.00380317	0.389293	-0.395936	0.284568	-0.0353063	PF00067
Glyma.08G109700.1	ROS induced genes	3e-15	40	AT4G36040		Chaperone DnaJ-domain superfamily protein	140.989	131.918	164.754	604.946	648.511	729.766	703.823	952.236	903.701	154.341	169.308	196.286	356.412	330.541	470.283	769.025	1581.64	717.361	225.998	316.575	273.548	610.328	655.744	856.196	568.205	830.041	646.306	219.921	192.678	191.335	370.603	382.712	486.392	651.42	448.329	732.985	0.898972	0.0977606	-0.324224	0.21606	0.0993161	-0.743314	PF00226
Glyma.08G189800.1	ROS induced genes	0	44.46	AT1G72520	LOX4	PLAT/LH2 domain-containing lipoxygenase family protein	140.989	95.9403	99.3555	54.1205	40.2524	27.2944	2.22729	12.868	16.0658	9.98223	13.5129	8.09425	26.5268	13.7344	2.98909	2.61573	1.40841	3.65069	60.9708	84.0562	108.629	20.3694	28.22	24.4946	5.49876	3.67817	9.86727	11.2587	7.3479	9.52704	22.2108	7.44937	11.4965	2.31822	3.20808	3.42516	-0.406807	-0.735313	-0.710397	-0.167141	-0.0715824	0.221988	PF00305,PF01477
Glyma.08G179600.1	ROS transport to apoplast, ROS induced genes	5e-136	62.16	AT5G64120		Peroxidase superfamily protein	104.868	76.3161	139.601	935.683	977.239	732.639	378.639	453.241	378.885	0.767864	14.3078	2.02356	7.48193	21.0594	13.9491	15.6944	1.40841	82.1405	339.811	341.683	385.14	1033.56	1059.74	663.58	540.711	248.89	688.242	3.75291	13.0629	15.0845	125.015	7.44937	18.5713	231.822	113.887	171.258	1.73339	0.0594611	0.287573	0.899644	1.82968	2.38103	PF00141
Glyma.08G179700.1	ROS transport to apoplast, ROS induced genes	6e-144	59.82	AT5G64120		Peroxidase superfamily protein	1.1652	1.09023	3.77299	12.0268	11.1812	2.87309	33.4093	8.5787	8.0329	1763.02	3204.94	2108.55	1932.38	1768.99	1584.22	55.8023	347.876	319.435	1.62589	10.9164	16.7882	31.6858	64.609	14.4741	40.3242	3.67817	35.7688	1830.67	1796.97	1610.07	748.187	2503.92	1740.4	54.4782	516.5	272.871	2.28255	2.08648	0.673337	-0.434101	-0.0822984	0.222763	PF00141
Glyma.08G029100.1	ROS induced genes	2e-77	42.59	AT2G23810	TET8	tetraspanin8	397.332	375.039	392.391	389.667	393.579	294.492	153.683	205.889	190.112	1225.51	1205.03	684.976	638.004	767.295	482.239	330.454	591.531	523.874	421.918	308.934	383.165	304.033	245.811	434.222	137.469	317.549	161.576	760.34	896.444	1086.88	293.183	382.712	340.474	315.278	822.069	382.476	-0.0642645	-0.131181	0.16572	-0.18337	-0.893082	0.0719776	PF00335
Glyma.08G180100.1	ROS induced genes	8e-14	42.17	AT4G36040		Chaperone DnaJ-domain superfamily protein	2.33039	1.09023	3.77299	9.62141	4.47249	4.30964	1267.33	285.957	148.609	33.786	29.4104	26.3063	153.039	293.916	414.487	102.885	236.612	148.766	0.812944	1.09164	0.98754	3.01769	4.45579	5.56695	707.507	197.395	548.867	10.5082	25.3094	15.8784	293.817	229.999	347.549	125.184	149.978	147.282	-1.31459	-0.496992	-0.227342	-0.791879	0.0165249	-0.208901	PF00226
Glyma.08G140600.1	ROS production	1e-116	40.68	AT2G30750	CYP71A12	cytochrome P450 family 71 polypeptide	3.49559	1.09023	1.25766	51.7151	65.5965	34.4771	9363.51	3146.95	1905.14	7.67864	18.2821	7.08247	701.261	1775.4	1559.31	1189.29	625.332	581.372	7.3165	4.36656	5.92524	228.59	191.599	82.3908	11296.3	1606.14	7321.51	55.5431	65.3147	23.0237	3078.42	1023.36	1744.82	1621.6	420.258	1073.22	1.59135	1.72729	0.488432	2.12245	0.534683	0.378643	PF00067
Glyma.08G327200.1	ROS production	6e-139	45.57	AT3G26210	CYP71B23	cytochrome P450%2C family 71%2C subfamily B%2C polypeptide 23	1.1652	1.09023	1.25766	1.20268	11.9266	4.30964	122.501	72.9189	56.2303	16.1251	39.7438	8.09425	5.4414	1.83125	3.98545	3.48764	7.04203	1.82535	0.812944	1.09164	0.98754	43.0021	5.94106	7.79373	98.9776	19.6169	74.0045	3.00233	2.4493	13.4966	1.26919	0.931172	4.42174	1.15911	3.20808	1.14172	-0.280612	1.70197	-0.385818	-1.75517	-0.765602	-1.16526	PF00067
Glyma.08G249700.1	ROS induced genes	6e-78	56.31	AT5G60950	COBL5	COBRA-like protein 5 precursor	531.33	463.348	569.722	817.82	1534.06	896.405	708.277	852.151	1028.21	1146.42	1071.49	1053.26	829.814	847.87	661.584	491.757	947.857	738.352	495.083	335.133	449.331	1525.44	2092.74	1367.24	993.442	761.382	884.354	1220.45	1295.68	1259.16	848.453	974.937	786.186	500.736	923.124	600.545	-0.289976	0.618036	0.0278943	0.206775	0.157758	-0.105484	PF04833
Glyma.08G189300.1	ROS induced genes	0	42.76	AT1G72520	LOX4	PLAT/LH2 domain-containing lipoxygenase family protein	461.418	661.77	457.79	355.992	299.657	120.67	51.2276	68.6296	37.4869	0.767864	0.794875	1.01178	0.680175	0.915626	0.996362	0.87191	1.40841	0.912673	72.352	237.977	69.1278	18.8606	12.6247	46.7624	3.66584	15.9387	49.3363	0.750582	0.816433	0.79392	0.634595	0.931172	0.884349	2.31822	0.802019	1.14172	-2.05881	-3.31053	-1.19049	-0.124945	-0.0813071	0.41661	PF01477,PF00305
Glyma.08G118700.1	ROS breakdown	5e-64	42.79	AT2G29420	GSTU7	glutathione S-transferase tau 7	9.32158	5.45115	5.03066	20.4455	17.1445	11.4924	33.4093	18.5872	6.69408	27.6431	47.6925	47.5537	305.399	391.888	335.774	157.816	140.841	157.892	11.3812	8.73312	14.8131	26.4048	44.5579	11.1339	71.4838	6.13029	78.9381	71.3053	86.5419	55.5744	765.956	825.018	444.827	217.913	188.474	278.58	0.818613	0.742117	1.41544	0.796347	0.978672	0.585266	PF02798,PF00043
Glyma.08G017800.1	ROS breakdown, ROS induced genes	1e-116	45.26	AT5G03630	MDAR2	Pyridine nucleotide-disulfide oxidoreductase family protein	1063.83	1187.26	886.653	737.241	708.89	716.837	683.777	852.151	824.711	8468.77	7456.73	7018.73	3869.52	2965.71	2804.76	5288.14	7905.38	6311.13	2008.78	1960.58	1946.44	786.109	713.67	704.775	861.472	1009.05	942.324	8463.56	7890.01	7748.66	2529.49	2738.58	2677.81	5123.27	6692.05	6128.76	0.91485	0.027475	0.252851	0.0710363	-0.278825	-0.120311	PF00070,PF07992
Glyma.08G181500.1	ROS transport to apoplast, ROS induced genes	4e-98	48.5	AT5G64120		Peroxidase superfamily protein	10.4868	2.18046	3.77299	6.01338	6.70873	4.30964	26.7274	8.5787	6.69408	12.2858	11.1283	12.1414	14.2837	10.0719	19.9272	118.58	114.081	83.0532	4.06472	2.18328	1.97508	3.77212	4.45579	3.34017	9.16459	2.45212	11.1007	11.2587	8.98077	7.14528	10.1535	19.5546	11.4965	70.7057	36.8929	44.5271	-0.99948	-0.558078	-0.8866	-0.376696	-0.103939	-1.05335	PF00141
Glyma.08G018900.1	ROS transport to apoplast	0	78.66	AT1G64060	RBOHF	respiratory burst oxidase protein F	38.4515	61.0529	42.7606	165.969	137.902	104.868	503.367	497.565	452.52	625.041	600.926	839.778	683.576	699.538	781.148	633.007	861.945	677.203	72.352	61.1318	50.3645	129.006	110.652	111.339	449.065	259.924	362.622	710.801	711.113	604.173	794.513	810.119	1032.03	572.601	619.961	568.577	0.369935	-0.219719	-0.439701	-0.0279655	0.28484	-0.302619	PF08022,PF08414,PF01794,PF08030
Glyma.08G295600.1	ROS induced genes	1e-45	49.55	AT5G39950	TRX2	thioredoxin 2	167.788	197.332	129.539	455.814	319.783	448.203	37.8639	35.7446	40.1645	132.84	114.462	125.461	142.837	72.3345	73.7308	74.9843	97.18	67.5378	283.717	267.452	333.788	430.776	832.491	264.987	34.8255	187.587	50.5697	100.578	110.218	111.943	52.6714	78.2184	101.7	83.4559	145.967	55.9443	0.839172	0.320516	1.26265	-0.207891	-0.312792	0.25158	PF00085
Glyma.08G189200.1	ROS induced genes	0	46.16	AT1G72520	LOX4	PLAT/LH2 domain-containing lipoxygenase family protein	167.788	106.843	74.2022	36.0803	46.2157	68.9542	89.0915	68.6296	34.8092	382.396	508.72	139.626	1875.92	1940.21	2198.97	663.524	621.107	728.313	7.3165	60.0402	48.3894	30.9314	15.5953	18.9276	42.1571	14.7127	93.739	217.669	342.086	368.379	4463.1	2996.51	2966.99	533.191	832.496	959.045	-1.59157	-1.20838	-0.354279	-0.151279	0.793608	0.207758	PF01477,PF00305
Glyma.08G318400.1	ROS induced genes	2e-122	52.96	AT5G55050		GDSL-like Lipase/Acylhydrolase superfamily protein	244.691	292.182	332.023	1196.66	1220.24	846.126	369.73	1475.54	1341.49	9.21436	2.38463	2.02356	82.3012	95.2251	99.6362	165.663	138.024	118.647	304.854	242.344	362.427	1406.25	1331.54	1088.89	1294.04	1121.84	1324.68	3.00233	1.63287	11.9088	161.187	114.534	112.312	133.298	96.2423	130.156	0.0660875	0.229879	0.231165	0.280311	0.485449	-0.231606	PF00657
Glyma.08G118900.1	ROS breakdown	1e-72	46.15	AT2G29420	GSTU7	glutathione S-transferase tau 7	15.1476	9.81207	23.8956	341.56	693.236	405.106	984.461	353.156	389.596	36.0896	52.4618	72.8482	983.533	803.92	744.282	284.243	321.117	362.331	25.2013	36.0241	22.7134	977.733	1366.44	378.552	1240.89	226.821	1091.57	75.8088	99.6049	57.1623	1246.98	1078.3	940.947	355.847	422.664	420.153	0.780824	0.919082	0.567288	0.527065	0.367496	0.30881	PF02798,PF00043
Glyma.08G092800.1	ROS breakdown	2e-140	55.07	AT1G17020	SRG1	senescence-related gene 1	6.99118	7.63161	7.54599	6.01338	2.98166	2.87309	3383.25	2186.14	424.405	1273.89	1350.49	1627.96	3348.5	4736.53	7026.34	6614.31	6767.39	3804.93	17.0718	17.4662	7.90032	12.0708	8.16895	1.11339	5190.82	438.929	4646.25	1896.72	1967.6	1373.48	7802.34	5260.19	7561.18	7881.95	3390.13	6116.2	0.93684	0.847353	0.777738	0.300708	0.448669	0.0168283	PF03171
Glyma.08G118800.1	ROS breakdown	3e-71	44.44	AT2G29420	GSTU7	glutathione S-transferase tau 7	78.0682	106.843	172.3	45.7017	20.8716	34.4771	31.182	14.2978	20.0823	165.091	127.975	153.791	97.9452	37.5407	59.7817	19.182	74.6455	46.5463	130.884	97.1559	93.8163	46.7742	91.3438	51.2159	18.3292	26.9733	46.8695	213.916	213.906	219.122	65.3633	81.0119	39.7957	19.7049	57.7454	12.5589	-0.15036	0.905857	0.491466	0.533828	-0.0688252	-0.64113	PF00043,PF02798
Glyma.08G102900.1	ROS induced genes	0	55.36	AT1G72520	LOX4	PLAT/LH2 domain-containing lipoxygenase family protein	158.467	156.993	166.012	187.618	166.228	103.431	37.8639	57.1913	62.9244	1455.1	1485.62	1123.08	766.557	893.651	1059.13	571.101	326.75	667.164	157.711	167.021	170.844	194.641	159.666	93.5247	45.823	56.3986	83.8718	1440.37	1367.53	1459.23	859.876	789.634	955.981	702.421	838.11	726.134	0.0416563	-0.0301096	0.236288	0.0704325	-0.0617023	0.534395	PF00305,PF01477
Glyma.08G047200.1	ROS breakdown	2e-93	75.15	AT2G43350	GPX3	glutathione peroxidase 3	695.623	904.891	1218.68	1535.82	1042.84	1698	329.638	601.939	568.997	891.49	869.594	1134.21	1623.58	1251.66	1564.29	1922.56	2395.7	1588.96	1688.48	1616.72	1412.18	877.394	1337.48	1213.59	331.758	561.534	466.228	1050.06	921.753	901.893	2007.22	2114.69	1906.66	1782.71	1409.15	1757.11	0.742706	-0.318917	-0.142416	-0.0107929	0.44141	-0.255353	PF00255
Glyma.08G106700.1	ROS induced genes	0	74.29	AT5G48570	ROF2	FKBP-type peptidyl-prolyl cis-trans isomerase family protein	9.32158	27.2558	18.865	149.132	163.246	116.36	14009.6	15278.7	14405.7	11.518	10.3334	9.10603	10.2026	6.40938	6.97453	386.256	1121.09	610.578	26.0142	15.283	15.8006	65.6348	142.585	44.5356	15347	3453.8	9644.02	12.0093	9.7972	9.52704	17.7687	6.5182	15.0339	117.07	418.654	196.376	0.0424479	-0.762352	-0.619267	0.0174259	0.737328	-1.53254	PF00254,PF00515
Glyma.08G005900.1	ROS transport to apoplast	0	64.46	AT5G51060	RBOHC	NADPH/respiratory burst oxidase protein D	683.971	815.492	858.985	388.465	428.614	337.589	149.228	134.4	100.411	3393.96	3828.91	2561.83	2294.91	1774.48	1297.26	883.245	1404.18	1668.37	846.275	685.55	782.131	559.782	559.202	296.162	130.137	251.342	183.778	2874.73	3115.51	3308.27	1201.92	1771.09	1292.03	839.196	1946.5	957.904	-0.0274765	0.293474	0.557653	-0.0735291	-0.331463	-0.0795403	PF08022,PF08414,PF08030,PF01794
Glyma.08G189500.1	ROS induced genes	0	46.84	AT1G72520	LOX4	PLAT/LH2 domain-containing lipoxygenase family protein	2.33039	3.27069	1.25766	1.20268	2.23624	1.43655	6.68186	5.71913	1.33882	762.489	971.338	741.636	5347.54	7292.05	5095.39	1848.45	1168.98	1229.37	3.25178	2.18328	3.95016	1.50885	1.48526	1.11339	3.66584	1.22606	2.46682	926.218	1646.75	787.569	6305.33	6251.89	6044.52	2413.27	1118.82	1896.4	0.452444	-0.24728	-0.900837	0.440992	0.0688402	0.354174	PF00305,PF01477
Glyma.08G175100.1	ROS breakdown	6e-79	49.32	AT1G17180	GSTU25	glutathione S-transferase TAU 25	8.15638	3.27069	3.77299	2.40535	0.745415	4.30964	53.4549	18.5872	21.4211	59.8934	85.8465	46.5419	41.4907	17.3969	17.9345	15.6944	52.111	29.2055	0.812944	2.18328	2.96262	4.52654	2.2279	1.11339	71.4838	18.3909	76.4713	54.7925	66.1311	56.3683	15.2303	24.2105	14.1496	3.47733	39.2989	21.6927	-1.35097	0.0767103	0.831718	-0.117096	-0.519549	-0.589543	PF02798,PF00043
Glyma.08G104100.1	ROS production	4e-166	48.91	AT1G01190	CYP78A8	cytochrome P450%2C family 78%2C subfamily A%2C polypeptide 8	48.9383	45.7897	60.3679	102.228	80.5048	74.7004	129.183	341.718	325.332	1842.11	1584.19	2461.66	200.652	119.031	176.356	218.85	230.979	249.16	123.567	79.6897	117.517	39.23	22.279	79.0506	106.309	150.805	104.84	1260.23	951.145	1362.37	38.7103	46.5586	141.496	129.82	336.046	213.502	1.0484	-0.873013	-1.13738	-0.720332	-1.12926	-0.0410737	PF00067
Glyma.08G346700.1	ROS induced genes	0	75.09	AT5G48570	ROF2	FKBP-type peptidyl-prolyl cis-trans isomerase family protein	1049.84	899.44	889.169	1848.51	1993.24	1901.99	3528.02	3045.44	3111.41	1641.69	1599.29	1899.11	2303.75	1965.85	2296.61	2776.16	2944.98	2513.5	945.454	1077.45	947.051	2110.88	2113.53	1682.33	3442.22	1723.84	2987.31	1962.02	2026.39	1864.12	3322.1	2595.18	2561.96	2226.65	2075.62	2129.31	0.0653358	0.040371	-0.248336	0.187266	0.368872	-0.356531	PF00254,PF00515
Glyma.08G174700.1	ROS breakdown	9e-109	63.89	AT1G17180	GSTU25	glutathione S-transferase TAU 25	1627.78	1868.65	1983.34	5551.56	9760.46	7760.23	17361.7	12961	18013.8	115.18	238.463	183.132	383.619	383.647	624.719	6423.36	15964.3	6072.92	2572.16	2628.67	2165.67	7976.52	12086.3	7763.66	14549.7	9781.49	13730.3	48.0373	36.7395	66.6893	567.962	315.667	724.282	4911.15	4289.2	5646.95	0.426863	0.270302	-0.34478	-1.82532	0.208044	-0.938764	PF02798,PF00043
Glyma.08G053600.1	ROS induced genes	6e-87	55.88	AT1G75040	PR5	pathogenesis-related protein 5	475.401	305.264	277.944	159.956	124.484	104.868	62.364	40.0339	30.7928	254.931	306.822	165.932	40.1303	20.1438	13.9491	24.4135	22.5345	113.171	215.43	213.961	307.125	159.183	150.012	143.627	58.6534	77.2416	66.604	256.699	244.93	285.017	7.61514	16.7611	7.07479	8.11377	53.7353	26.2596	-0.52338	0.218032	0.604421	0.112402	-1.23876	-0.861793	PF00314
Glyma.08G251200.1	ROS breakdown	3e-104	65.09	AT5G38900		Thioredoxin superfamily protein	106.033	95.9403	111.932	202.05	199.771	265.761	162.592	121.532	139.237	188.127	185.206	316.688	729.148	802.089	877.795	292.09	142.249	170.67	139.013	116.805	136.28	227.081	275.517	170.349	298.766	94.4064	257.782	269.459	273.505	214.358	1531.91	1061.54	1050.61	434.666	129.927	297.989	0.32089	0.0115467	0.62067	0.13427	0.597091	0.511707	PF01323
Glyma.01G040200.1	ROS breakdown	2e-76	49.32	AT1G27130	GSTU13	glutathione S-transferase tau 13	5357.58	6599.16	7471.78	5852.23	4151.22	5957.36	236.092	797.819	1275.89	0.767864	0.794875	1.01178	0.680175	0.915626	0.996362	0.87191	1.40841	0.912673	7384.78	6214.7	6995.73	3378.31	6026.46	3303.43	273.105	1009.05	415.659	0.750582	0.816433	0.79392	1.26919	0.931172	0.884349	1.15911	0.802019	1.14172	0.084133	-0.328774	-0.444096	-0.124945	0.250978	-0.0413136	PF02798,PF00043
Glyma.01G222700.1	ROS transport to apoplast	0	75.87	AT1G64060	RBOHF	respiratory burst oxidase protein F	251.683	257.294	240.214	521.962	407.742	311.731	109.137	70.0594	56.2303	348.61	362.463	553.444	689.017	859.773	537.039	259.829	174.642	238.208	308.106	264.177	311.075	331.946	323.045	293.935	106.309	104.215	149.242	295.729	403.318	377.112	717.727	641.577	664.146	224.867	232.585	229.486	0.237664	-0.38764	0.611783	-0.232695	-0.0438042	0.0302629	PF08022,PF08414,PF08030,PF01794
Glyma.01G002000.1	ROS induced genes	2e-12	61.54	AT4G17670		senescence-associated family protein (DUF581)	919.341	874.365	1120.58	1149.76	747.651	1042.93	6.68186	114.383	149.947	40.6968	35.7694	126.473	6.80175	2.74688	0.996362	1.74382	1.40841	0.912673	1331.6	1113.47	1599.81	728.773	877.049	1504.19	5.49876	572.569	74.0045	42.7832	36.7395	45.2535	3.80757	5.58703	1.7687	2.31822	2.40606	2.28344	0.472958	0.080935	1.26667	-0.701703	0.0822049	0.785725	PF04570
Glyma.01G135200.1	ROS production	3e-164	46.34	AT4G31970	CYP82C2	cytochrome P450%2C family 82%2C subfamily C%2C polypeptide 2	2.33039	1.09023	3.77299	4.81071	12.6721	7.18273	164.819	62.9105	164.674	42.2325	79.4875	44.5184	1639.9	2764.28	1369	144.737	92.9548	229.993	2.43883	6.54984	5.92524	31.6858	13.3674	12.2473	337.257	19.6169	321.92	144.112	295.549	73.0407	2874.71	2549.55	1691.76	223.708	283.113	395.035	1.05187	1.21605	0.790632	1.62486	0.301705	0.947359	PF00067
Glyma.01G108300.1	ROS breakdown	2e-12	45.28	AT4G39830		Cupredoxin superfamily protein	1.1652	1.09023	1.25766	1.20268	0.745415	1.43655	2.22729	1.42978	1.33882	8.4465	5.56413	8.09425	118.35	159.319	147.462	107.245	39.4354	48.3716	0.812944	1.09164	0.98754	0.754423	0.742632	1.11339	1.83292	1.22606	1.23341	21.0163	50.6189	11.9088	394.718	207.651	208.706	188.935	48.1211	75.3536	-0.280612	-0.374706	-0.218962	1.91817	0.931929	0.67958	PF07732
Glyma.01G056100.1	ROS breakdown	3e-143	54	AT1G17020	SRG1	senescence-related gene 1	27.9647	46.8799	23.8956	34.8776	23.1079	17.2386	187.092	104.374	54.8915	51.4469	39.7438	45.5302	168.003	271.025	218.203	32.2607	46.4774	68.4504	50.4025	54.582	30.6137	35.4579	35.6463	10.0205	251.11	44.1381	254.082	57.7948	72.6626	48.4291	427.082	261.659	218.434	54.4782	60.1514	105.038	0.457628	0.108948	0.66541	0.387812	0.464979	0.577659	PF03171
Glyma.01G184200.1	ROS production	1e-99	47.23	AT5G05340		Peroxidase superfamily protein	1.1652	1.09023	1.25766	1.20268	0.745415	1.43655	2.22729	1.42978	1.33882	7.67864	26.2309	4.04712	444.154	576.845	229.163	126.427	156.333	216.303	0.812944	1.09164	0.98754	0.754423	0.742632	1.11339	1.83292	1.22606	1.23341	9.75757	16.3287	23.0237	405.506	569.877	178.638	67.2284	194.089	133.581	-0.280612	-0.374706	-0.218962	0.371662	-0.115445	-0.337742	PF00141
Glyma.01G203200.1	ROS induced genes	4e-44	65.14	AT4G17670		senescence-associated family protein (DUF581)	334.412	395.754	399.937	245.346	122.248	145.091	24.5002	87.2168	129.865	176.609	116.847	111.296	153.039	141.006	99.6362	37.4921	122.531	46.5463	385.335	376.616	344.651	197.659	223.532	223.791	36.6584	139.771	51.8031	117.841	114.301	113.531	128.188	138.745	114.081	42.8871	70.5777	60.5112	-0.0303167	0.331186	-0.0820123	-0.227629	-0.047188	-0.247741	PF04570
Glyma.01G192500.1	ROS production	6e-95	42.48	AT2G34060		Peroxidase superfamily protein	318.099	234.4	252.791	68.5526	43.9795	47.406	6.68186	10.0085	18.7434	509.094	496.797	215.509	108.828	65.9251	61.7744	21.7978	98.5884	85.7912	138.2	137.547	151.094	22.6327	32.6758	26.7213	5.49876	13.4866	14.8009	237.935	213.089	304.071	9.51892	49.3521	38.9113	10.432	163.612	49.094	-0.915809	-0.963293	-0.0686874	-0.693806	-1.27436	0.114049	PF00141
Glyma.01G106100.1	ROS breakdown	3e-82	50.68	AT3G09270	GSTU8	glutathione S-transferase TAU 8	1545.05	1878.47	2415.97	749.268	482.283	706.781	296.229	424.646	551.592	0.767864	2.38463	1.01178	1.36035	1.83125	0.996362	9.59101	12.6757	5.47604	1727.51	2329.56	1554.39	390.791	596.334	514.386	357.419	501.458	371.256	1.50116	0.816433	2.38176	1.90378	2.79351	0.884349	4.63644	3.20808	2.28344	-0.0574687	-0.368401	-0.0488148	0.1744	0.414442	-1.45377	PF02798,PF00043
Glyma.01G217700.1	ROS induced genes	2e-58	46.4	AT1G75040	PR5	pathogenesis-related protein 5	6.99118	4.36092	8.80365	6.01338	30.562	15.802	835.233	451.811	168.691	707.97	877.542	720.388	2006.52	4737.45	9303.03	3179.86	2652.03	1947.64	32.5178	38.2074	28.6387	91.2852	16.3379	25.608	1308.7	127.51	1311.11	1649.03	2514.61	980.492	10148.4	5224.8	7409.96	6681.11	2061.19	4819.2	2.30153	1.34691	0.916281	1.1576	0.505667	0.801762	PF00314
Glyma.01G179500.1	ROS production	6e-136	43.04	AT3G26310	CYP71B35	cytochrome P450%2C family 71%2C subfamily B%2C polypeptide 35	16.3128	25.0753	35.2146	179.199	232.569	90.5025	173.728	95.7955	99.0724	8.4465	10.3334	28.3299	45.5717	39.3719	49.8181	389.744	57.7446	68.4504	69.1002	70.9566	70.1153	214.256	212.393	71.2569	196.122	22.069	207.213	5.25408	5.71503	6.35136	74.2476	38.178	68.0948	180.821	41.705	154.132	1.4561	-0.012592	0.206792	-1.44355	0.421751	-0.453944	PF00067
Glyma.01G231400.1	ROS induced genes	2e-17	49.44	AT5G48570	ROF2	FKBP-type peptidyl-prolyl cis-trans isomerase family protein	1062.66	799.139	631.348	692.742	358.545	584.675	98.0006	330.28	415.033	319.431	294.104	223.604	123.112	101.635	100.633	95.9101	118.306	125.036	819.448	796.897	745.592	296.488	281.458	577.849	113.641	510.04	180.078	306.238	222.886	266.757	67.267	133.158	83.1288	125.184	142.759	100.471	-0.0779972	-0.501253	-0.0693073	-0.0729141	-0.1985	0.118972	PF00254
Glyma.01G200400.1	ROS production	5e-92	46.43	AT5G05340		Peroxidase superfamily protein	3.49559	7.63161	1.25766	2.40535	2.98166	4.30964	20.0456	8.5787	16.0658	49.9111	77.1029	92.0721	216.296	180.378	209.236	615.569	502.801	310.309	2.43883	5.4582	4.9377	5.28096	2.97053	7.79373	25.6609	7.35635	34.5354	143.361	213.906	180.22	273.51	409.715	268.842	476.394	266.27	254.604	0.0514741	0.726584	0.596057	1.29473	0.651961	-0.518627	PF00141
Glyma.01G165600.1	ROS induced genes	9e-85	57.85	AT1G75040	PR5	pathogenesis-related protein 5	18.6432	19.6241	30.1839	18.0402	23.8533	7.18273	20.0456	17.1574	17.4046	274.895	201.898	251.934	31.2881	13.7344	12.9527	6.97528	23.9429	25.5548	22.7624	19.6495	18.7633	9.05308	17.8232	11.1339	16.4963	20.843	13.5675	355.025	251.461	237.382	7.61514	4.65586	14.1496	8.11377	20.8525	3.42516	-0.16213	-0.368638	-0.101245	0.21164	-1.13377	-0.80195	PF00314
Glyma.01G179400.1	ROS production	3e-133	40.99	AT3G26310	CYP71B35	cytochrome P450%2C family 71%2C subfamily B%2C polypeptide 35	191.092	214.775	288.005	1337.38	2052.13	981.161	2002.33	1093.78	1001.43	16.893	51.6669	84.9896	244.183	305.819	435.41	3212.12	1397.14	458.162	546.298	621.143	576.723	1698.96	1687.26	1292.65	1964.89	535.787	1937.68	27.7715	20.4108	11.1149	612.384	378.056	449.249	2095.67	365.721	1467.11	1.32979	0.0983062	0.115265	-1.37267	0.546958	-0.367271	PF00067
Glyma.01G217600.1	ROS induced genes	1e-60	42.74	AT1G75040	PR5	pathogenesis-related protein 5	1.1652	1.09023	1.25766	7.21606	2.98166	1.43655	36658.9	13399.9	6177.3	277.967	408.566	599.986	2343.88	5511.15	7630.14	9545.68	3715.38	4821.65	1.62589	3.27492	0.98754	24.1415	27.4774	14.4741	45588.3	8491.67	25959.5	722.811	954.41	375.524	9124.84	4119.5	6470.78	9915.03	3152.74	7332.13	0.745121	2.50612	0.509216	0.674082	0.348415	0.173952	PF00314
Glyma.01G219400.1	ROS breakdown	4e-87	67.47	AT1G63460	GPX8	glutathione peroxidase 8	124.676	155.903	221.349	1897.82	1700.29	1834.47	11428.2	5880.7	4577.41	6.91077	14.3078	18.2121	223.778	454.151	527.075	1753.41	1777.41	1262.23	275.588	261.993	291.324	1284.78	1253.56	1343.86	9098.61	3217.18	7052.63	10.5082	11.4301	14.2906	519.099	272.833	506.732	1004.95	772.344	1154.28	0.723728	-0.484762	-0.176324	-0.122179	0.10799	-0.709268	PF00255
Glyma.01G166000.1	ROS induced genes	1e-44	62.26	AT4G36040		Chaperone DnaJ-domain superfamily protein	61.7555	100.301	118.22	893.589	966.803	994.09	10940.4	2830.97	3310.89	533.665	635.9	845.849	912.115	2007.97	2384.29	2782.27	4577.32	2306.32	785.304	853.662	1129.75	1577.5	1356.05	1725.75	8044.68	1774.11	5281.45	639.496	702.949	423.16	1714.68	1318.54	1796.11	3331.28	1130.85	3479.96	3.30429	0.706884	-0.177931	-0.190914	-0.135361	-0.283386	PF00226
Glyma.01G070200.1	ROS production	1e-91	44.23	AT5G05340		Peroxidase superfamily protein	71.077	81.7673	50.3066	111.849	134.175	63.2081	594.686	244.493	232.954	243.413	250.386	337.935	321.723	565.857	658.595	1194.52	1568.96	890.768	64.2226	63.3151	60.2399	110.146	83.1748	81.2774	419.738	228.047	319.453	368.536	461.285	458.092	435.967	481.416	435.1	1035.09	679.31	734.126	-0.113527	-0.171367	-0.148541	0.630842	-0.193094	-0.577664	PF00141
Glyma.01G205700.1	ROS production	0	68.87	AT2G29720	CTF2B	FAD/NAD(P)-binding oxidoreductase family protein	1638.27	1622.26	2053.77	1309.72	1113.65	1631.92	365.275	824.985	720.283	72.1792	98.5645	110.284	191.129	177.631	228.167	350.508	232.387	201.701	2274.62	2058.83	2220.98	955.854	1226.09	1235.86	414.24	985.75	516.798	99.0768	90.6241	82.5677	231.627	255.141	272.379	310.642	133.937	272.871	0.302591	-0.246733	0.00470775	-0.0456824	0.346824	-0.129071	PF01494
Glyma.01G170300.1	Redox signaling	3e-58	64.46	AT1G45145	TRX5	thioredoxin H-type 5	972.94	1033.54	949.537	1537.02	1004.07	1462.4	973.324	802.108	732.333	59.1255	55.6413	34.4006	80.9408	137.344	155.432	80.2158	77.4623	66.6251	1467.36	1669.12	1517.85	863.06	1460.01	714.796	1792.59	597.09	1226.01	33.0256	46.5367	42.8717	187.84	149.919	183.945	127.502	53.7353	94.7628	0.65492	-0.398201	0.527869	-0.284927	0.481282	0.299219	PF00085
Glyma.01G061100.1	ROS production	7e-162	46.5	AT1G01190	CYP78A8	cytochrome P450%2C family 78%2C subfamily A%2C polypeptide 8	116.52	113.384	130.797	61.3365	33.5437	20.1117	11.1364	7.14892	18.7434	443.825	290.924	405.724	32.6484	18.3125	6.97453	4.35955	19.7177	14.6028	206.488	135.363	223.184	19.615	40.1021	13.3607	10.9975	46.5902	4.93363	355.776	341.269	354.088	2.53838	6.5182	3.53739	3.47733	19.2485	17.1258	0.647538	-0.654026	0.755701	-0.117687	-2.20171	0.0430498	PF00067
Glyma.01G040700.1	ROS induced genes	2e-44	42.64	AT5G39950	TRX2	thioredoxin 2	265.665	276.919	257.821	153.943	83.4865	57.4619	4.45457	12.868	8.0329	248.788	177.257	186.168	27.207	12.8188	4.98181	4.35955	15.4925	10.9521	392.652	323.125	432.542	125.234	126.247	107.999	18.3292	53.9465	13.5675	165.879	163.287	154.021	10.7881	20.4858	15.0339	20.864	24.8626	5.7086	0.520723	0.285732	1.7594	-0.341455	0.0410875	0.739633	PF00085
Glyma.01G160100.1	ROS induced genes	6e-94	51.43	AT4G01700		Chitinase family protein	16.3128	9.81207	17.6073	340.358	379.416	310.294	35.6366	22.8765	20.0823	0.767864	3.1795	3.03534	4.08105	17.3969	30.8872	8.7191	12.6757	2.73802	32.5178	67.6816	45.4268	569.59	305.222	320.656	190.624	26.9733	262.716	33.7762	29.3916	13.4966	35.5373	36.3157	22.1087	6.95466	28.8727	17.1258	1.7355	0.214836	2.61146	3.4567	0.843466	1.13372	PF00182
Glyma.01G041200.1	ROS induced genes	2e-47	54.05	AT5G39950	TRX2	thioredoxin 2	5.82599	8.72184	11.319	1.20268	1.49083	2.87309	2.22729	2.85957	1.33882	315.592	329.078	214.498	68.0175	21.975	11.9563	20.9259	78.8707	37.4196	2.43883	2.18328	4.9377	0.754423	0.742632	2.22678	1.83292	1.22606	1.23341	110.336	127.364	230.237	11.4227	13.0364	18.5713	3.47733	49.7252	12.5589	-1.43605	-0.580008	-0.582068	-0.876629	-1.24442	-1.06114	PF00085
Glyma.01G163100.1	ROS transport to apoplast, ROS induced genes	1e-87	42.12	AT5G64120		Peroxidase superfamily protein	206.24	184.249	355.919	165.969	105.104	120.67	37.8639	50.0424	53.5527	737.917	644.644	474.525	683.576	214.257	90.6689	35.7483	74.6455	48.3716	453.623	276.185	404.891	72.4246	124.02	92.4113	21.995	14.7127	20.9679	630.489	625.388	788.363	86.9395	159.23	114.081	15.0684	37.6949	15.9841	0.604273	-0.439559	-1.29435	0.138524	-1.45624	-1.20752	PF00141
Glyma.01G181800.1	ROS production	0	50.91	AT4G31970	CYP82C2	cytochrome P450%2C family 82%2C subfamily C%2C polypeptide 2	1.1652	1.09023	1.25766	6.01338	2.23624	2.87309	53.4549	2.85957	6.69408	899.936	941.927	839.778	3094.8	4662.37	6967.56	6977.9	2304.15	4823.47	2.43883	12.008	1.97508	9.05308	5.94106	1.11339	23.8279	2.45212	12.3341	1026.8	1218.93	762.164	9015.05	4937.07	8056.42	8203.02	2984.31	6176.71	2.22481	0.534225	-0.706418	0.165637	0.579823	0.299843	PF00067
Glyma.01G181900.1	ROS production	0	48.79	AT4G31970	CYP82C2	cytochrome P450%2C family 82%2C subfamily C%2C polypeptide 2	43.1123	59.9627	66.6562	44.499	29.8166	58.8984	6.68186	37.1744	48.1974	2.30359	3.1795	17.2003	10.8828	10.9875	6.97453	1.74382	1.40841	5.47604	152.833	159.379	181.707	15.0885	17.8232	34.5151	10.9975	23.2951	18.5011	6.00466	2.4493	5.55744	15.8649	6.5182	15.0339	3.47733	3.20808	4.56688	1.54103	-0.982354	-0.802108	-0.695034	0.37538	0.383077	PF00067
Glyma.01G214200.1	ROS production	0	80	AT4G22880	LDOX	leucoanthocyanidin dioxygenase	58.2599	54.5115	49.0489	38.4857	37.2707	25.8578	15.591	7.14892	2.67763	6.14291	4.76925	21.2474	5.4414	1.83125	2.98909	0.87191	1.40841	1.82535	43.086	33.8408	58.2648	32.4402	25.9921	25.608	7.33167	6.13029	12.3341	7.50582	5.71503	3.9696	5.71135	1.86234	3.53739	2.31822	0.802019	2.28344	-0.259386	-0.27395	0.0213245	-0.90364	0.114725	0.396328	PF03171
Glyma.01G210200.1	ROS induced genes	2e-65	75.21	AT4G04620	ATG8B	Ubiquitin-like superfamily protein	178.275	192.971	226.38	562.853	632.857	856.182	1040.14	753.496	713.589	321.735	347.361	412.807	1077.4	1204.05	1938.92	1497.07	1781.63	996.638	256.89	281.643	316.013	734.054	791.646	826.135	1085.09	692.723	1134.74	355.776	274.322	333.447	1668.98	1342.75	1714.75	1407.16	873.399	1323.25	0.515916	0.196832	0.216188	-0.167147	0.1634	-0.246516	PF02991
Glyma.01G213700.1	ROS induced genes	9e-121	41.91	AT4G11280	ACS6	1-aminocyclopropane-1-carboxylic acid (acc) synthase 6	391.506	361.956	369.753	476.26	351.09	428.091	251.683	490.416	425.744	12.2858	19.8719	20.2356	48.9726	48.5282	63.7672	160.432	125.348	74.8391	530.04	454.122	560.923	306.296	289.627	338.47	150.299	344.522	247.915	8.2564	10.6136	17.4662	55.8443	34.4533	61.0201	120.547	72.1817	86.7708	0.46005	-0.426094	-0.652924	-0.527972	-0.0918786	-0.367627	PF00155
Glyma.12G049100.1	ROS induced genes	4e-21	52.56	AT2G43570	CHI	chitinase	5.82599	3.27069	3.77299	9.62141	9.69039	15.802	158.137	77.2083	58.9079	3.83932	1.58975	6.07069	52.3735	57.6845	105.614	32.2607	9.85884	31.9435	2.43883	7.64148	3.95016	8.29866	5.19843	3.34017	225.449	23.2951	101.139	4.50349	4.08217	3.17568	94.5546	93.1172	157.414	34.7733	30.4767	55.9443	0.124588	-1.06038	0.249815	0.0324492	0.678114	0.710496	PF00182
Glyma.12G211900.1	ROS production	5e-133	61.43	AT5G05340		Peroxidase superfamily protein	298.291	252.933	186.134	222.495	120.012	100.558	31.182	11.4383	29.454	0.767864	1.58975	1.01178	0.680175	1.83125	0.996362	0.87191	1.40841	0.912673	66.6614	86.2395	83.9409	27.9137	11.1395	27.8347	32.9925	13.4866	32.0686	0.750582	0.816433	0.79392	1.26919	0.931172	0.884349	4.63644	2.40606	2.28344	-1.63844	-2.7277	0.124087	-0.513131	-0.185427	1.54634	PF00141
Glyma.12G195600.1	ROS transport to apoplast, ROS induced genes	9e-95	43.94	AT5G64120		Peroxidase superfamily protein	194.588	140.64	192.423	26.4589	35.0345	33.0406	20.0456	11.4383	18.7434	8193.87	6560.11	7341.48	2251.38	989.792	536.043	373.178	714.062	961.044	43.899	104.797	67.1527	11.3164	22.279	8.90712	1.83292	1.22606	4.93363	8969.46	9879.66	8013.83	290.01	1704.04	495.235	249.209	1310.5	543.459	-1.28956	-1.15329	-2.65173	0.281867	-0.601589	0.0381476	PF00141
Glyma.12G178800.1	ROS breakdown	9e-92	72.83	AT2G28190	CSD2	copper/zinc superoxide dismutase 2	2231.35	1890.46	2758.06	678.31	535.208	705.344	175.956	218.757	764.464	13.8215	18.2821	8.09425	8.1621	7.32501	3.98545	1.74382	1.40841	7.30138	1910.42	1756.45	1678.82	595.994	529.497	755.991	386.746	190.039	312.052	9.00699	5.71503	11.9088	0.634595	4.65586	4.42174	3.47733	7.21817	1.14172	-0.364007	-0.0283811	-0.38311	-0.594024	-1.00357	0.17933	PF00080
Glyma.12G106900.1	ROS breakdown	0	66.44	AT4G05020	NDB2	NAD(P)H dehydrogenase B2	2.33039	10.9023	5.03066	10.8241	7.45415	12.9289	33.4093	24.3063	13.3882	412.343	372.002	387.512	1663.03	1832.17	2272.7	2568.65	1021.09	1771.5	18.6977	15.283	18.7633	14.334	5.94106	12.2473	31.1596	15.9387	18.5011	425.58	498.024	415.22	2787.14	2009.47	2559.31	2547.72	1198.22	2181.83	1.53005	0.0595559	-0.116242	0.192171	0.350859	0.144923	PF07992,PF00070
Glyma.12G207400.1	Redox signaling	1e-45	64.22	AT1G28480	GRX480	Thioredoxin superfamily protein	13.9824	14.173	7.54599	19.2428	7.45415	7.18273	2120.38	569.054	385.579	40.6968	68.3593	43.5066	457.078	642.77	786.129	1575.54	495.759	1465.75	14.633	21.8328	26.6636	7.54423	22.279	10.0205	2476.27	767.512	1396.22	75.0582	133.079	45.2535	708.842	381.78	642.037	1149.84	763.522	1374.63	0.822332	0.23393	0.593535	0.731959	-0.122323	-0.105341	PF00462
Glyma.12G241800.1	ROS production	2e-90	43.85	AT3G49120	PRXCB	peroxidase CB	206.24	119.925	158.466	279.021	266.859	326.096	240.547	680.577	811.323	705.667	664.516	641.469	351.651	352.516	365.665	667.011	1156.3	834.183	99.9921	133.18	152.081	215.011	196.798	409.727	146.633	850.884	476.096	568.191	599.262	621.64	252.569	282.145	302.447	681.557	722.619	767.236	-0.33108	-0.0859651	-0.233453	-0.169153	-0.353807	-0.291434	PF00141
Glyma.12G107000.1	ROS breakdown	0	60.13	AT4G05020	NDB2	NAD(P)H dehydrogenase B2	723.588	1029.18	1208.62	1576.71	1505.74	1830.16	1376.46	1499.84	1792.68	515.237	546.874	437.089	2085.42	1403.65	1347.08	1667.96	1054.9	1381.79	1277.14	1182.25	1154.43	1434.16	1763.75	1064.4	2069.36	1112.03	1826.68	501.389	506.189	464.443	1888.55	1878.17	1881.89	1402.52	1219.07	1254.75	0.287253	-0.204853	0.101149	-0.0263949	0.224039	-0.0825618	PF07992,PF00070
Glyma.12G072100.1	ROS induced genes	2e-90	47.92	AT2G23810	TET8	tetraspanin8	321.594	317.257	404.968	916.44	785.667	701.035	358.593	531.879	573.014	175.841	162.949	139.626	480.204	618.048	506.152	890.221	1704.17	1003.03	757.664	542.545	683.377	585.433	576.283	780.486	421.571	400.921	331.787	168.881	164.103	192.923	380.122	366.882	435.1	530.873	964.027	622.238	0.926239	-0.307229	-0.342417	0.136541	-0.44068	-0.764848	PF00335
Glyma.12G030700.1	ROS induced genes	4e-34	55.45	AT4G36040		Chaperone DnaJ-domain superfamily protein	2.33039	1.09023	1.25766	9.62141	48.452	30.1675	322.957	167.285	103.089	21.5002	35.7694	134.567	690.378	1141.79	1612.11	1313.1	907.013	761.169	6.50355	6.54984	2.96262	27.1592	23.7642	26.7213	560.873	39.2338	377.423	41.282	62.0489	34.1386	1104.83	764.492	1202.71	913.379	287.925	817.472	1.77546	-0.184557	0.720306	-0.480765	-0.165006	-0.562451	PF00226
Glyma.12G031200.1	ROS induced genes	2e-87	56.49	AT1G75040	PR5	pathogenesis-related protein 5	859.916	516.769	470.366	184.01	176.663	112.051	8.90915	31.4552	42.8421	651.916	574.695	443.16	132.634	101.635	35.869	40.9798	291.54	198.05	425.983	446.481	484.882	165.219	130.703	217.111	14.6633	145.901	54.27	582.452	519.252	590.677	15.2303	40.9715	27.4148	42.8871	222.961	66.2198	-0.444436	0.118055	1.36846	0.019403	-1.69183	-0.676063	PF00314
Glyma.12G195500.1	ROS transport to apoplast, ROS induced genes	5e-92	43.64	AT5G64120		Peroxidase superfamily protein	502.2	456.807	555.888	107.038	138.647	153.711	49.0003	31.4552	48.1974	4642.5	3355.17	4281.86	1646.02	717.851	568.923	162.175	297.174	544.866	311.358	482.505	309.1	114.672	154.467	57.8962	54.9876	13.4866	19.7345	6696.69	7822.25	5733.69	531.156	1598.82	649.996	248.05	860.566	198.659	-0.457834	-0.28837	-0.544491	0.721854	-0.0772062	0.380495	PF00141
Glyma.12G239100.1	ROS production	4e-148	47.25	AT3G20960	CYP705A33	cytochrome P450%2C family 705%2C subfamily A%2C polypeptide 33	1931.9	1708.39	1662.63	2495.55	1970.88	1778.44	1024.55	1409.77	1847.57	56.8219	55.6413	23.271	91.1435	94.3095	103.622	131.658	207.036	151.504	2278.68	1806.66	2385.9	1571.46	1328.57	2334.78	1162.07	1826.83	1038.53	53.2913	59.5996	111.149	77.4206	93.1172	83.1288	176.185	137.145	237.478	0.287255	-0.254536	-0.0883881	0.722971	-0.188509	0.168185	PF00067
Glyma.12G235300.1	ROS breakdown	2e-161	59.94	AT1G17020	SRG1	senescence-related gene 1	36.1211	49.0604	54.0796	37.283	29.0712	18.6751	4.45457	12.868	18.7434	94.4472	127.975	63.7422	40.8105	28.3844	32.8799	31.3888	26.7597	28.2928	11.3812	26.1993	12.838	3.01769	1.48526	5.56695	1.83292	2.45212	7.40045	67.5524	67.764	96.8583	30.4605	34.4533	36.2583	12.7502	32.0808	11.4172	-1.46576	-3.07791	-1.62592	-0.301634	-0.0128148	-0.619915	PF03171
Glyma.12G081300.1	ROS breakdown	1e-102	78.31	AT2G28190	CSD2	copper/zinc superoxide dismutase 2	5651.21	4259.53	8154.7	909.224	854.991	818.832	652.595	939.368	3372.48	661.899	599.336	614.151	328.525	221.582	262.043	300.809	538.011	446.297	4430.55	3338.23	3310.23	1682.36	774.565	1190.21	1011.77	749.121	976.859	699.543	545.377	671.657	250.03	272.833	187.482	323.392	436.298	363.067	-0.705403	0.497693	-0.85864	0.0313443	-0.193224	-0.194854	PF00080
Glyma.12G191400.1	ROS production	2e-180	61.2	AT4G15440	CYP74B2	hydroperoxide lyase 1	2146.29	1950.42	1726.77	2808.25	2550.81	2031.28	621.413	486.126	594.435	37.6253	33.3848	41.483	25.1665	31.1313	20.9236	22.6697	30.9849	17.3408	2630.69	1806.66	3295.42	2181.79	1623.39	2619.81	441.733	712.339	342.887	39.0303	39.1888	37.3143	27.2876	26.0728	20.34	28.9778	12.0303	30.8265	0.409102	-0.201946	-0.185173	0.0384723	-0.0673277	0.0169517	PF00067
Glyma.12G101200.1	ROS transport to apoplast, ROS induced genes	1e-86	43.62	AT5G64120		Peroxidase superfamily protein	2.33039	1.09023	1.25766	1.20268	0.745415	1.43655	2.22729	1.42978	1.33882	2433.36	2127.88	1937.56	1880	986.129	1074.08	586.796	414.071	1031.32	0.812944	6.54984	0.98754	0.754423	0.742632	1.11339	1.83292	1.22606	1.23341	2596.26	2212.53	2037.99	1443.7	2081.17	1726.25	591.146	1053.05	618.813	0.83585	-0.374706	-0.218962	0.0752542	0.414352	0.15521	PF00141
Glyma.12G054700.1	ROS induced genes	0	50.77	AT1G72520	LOX4	PLAT/LH2 domain-containing lipoxygenase family protein	3499.09	2952.34	2754.28	6950.27	5258.9	5693.04	1392.05	2406.33	2653.53	8.4465	7.94875	21.2474	21.0854	30.2157	32.8799	70.6247	38.027	50.197	4089.11	3187.59	4428.13	4216.47	2923	5902.08	1545.15	3502.85	1422.12	8.2564	17.9615	13.4966	39.3449	21.4169	45.9861	54.4782	18.4464	35.3933	0.346501	-0.457022	0.00406446	0.0773002	0.342641	-0.552381	PF00305,PF01477
Glyma.12G119200.1	Redox signaling	2e-46	64.81	AT1G28480	GRX480	Thioredoxin superfamily protein	168.954	232.219	137.085	381.249	790.14	655.065	1645.96	890.755	1006.79	952.919	767.85	1611.77	837.296	748.067	1064.11	1218.93	802.791	725.575	397.53	299.109	419.704	700.105	515.387	425.315	1798.09	313.871	1282.74	1176.91	1276.9	947.147	704.4	510.282	794.145	1007.27	707.381	779.795	1.05241	-0.15464	-0.0618915	0.0293222	-0.399354	-0.139295	PF00462
Glyma.12G064300.1	ROS induced genes	2e-52	41.67	AT1G75040	PR5	pathogenesis-related protein 5	1541.56	1109.85	564.691	208.063	231.824	107.741	73.5005	38.6041	34.8092	1015.12	914.107	422.925	308.8	450.488	430.428	189.205	338.017	393.362	340.624	469.405	637.951	135.042	78.719	291.708	113.641	83.3719	69.0709	520.153	445.773	547.011	138.976	186.234	189.251	214.435	540.561	409.878	-1.15127	-0.115575	0.85691	-0.636626	-1.20948	0.339553	PF00314
Glyma.06G105800.1	ROS induced genes	1e-18	59.62	AT4G17670		senescence-associated family protein (DUF581)	662.997	811.131	885.396	328.331	199.771	386.431	33.4093	62.9105	62.9244	291.788	280.591	213.486	153.72	98.8876	122.553	36.6202	92.9548	74.8391	1115.36	1174.6	1087.28	175.781	206.452	306.182	7.33167	174.1	33.302	265.706	235.949	247.703	123.111	126.639	118.503	39.4098	98.6483	57.086	0.517351	-0.409758	0.431309	-0.0686256	-0.0268059	-0.0669554	PF04570
Glyma.06G193500.1	ROS breakdown	3e-86	51.77	AT5G62480	GSTU9	glutathione S-transferase tau 9	32.6255	28.346	42.7606	126.281	155.792	201.117	663.731	260.221	222.244	615.827	508.72	626.293	3823.94	2031.77	1880.13	2816.27	3598.48	2683.26	17.0718	45.8489	32.5888	278.382	430.727	110.226	837.644	121.38	471.162	454.102	357.598	299.308	2407.02	2248.78	2379.78	1036.24	1010.54	1214.79	-0.119146	0.761864	0.319349	-0.656178	-0.136891	-1.47998	PF02798
Glyma.06G140000.1	ROS production	0	60.3	AT5G24910	CYP714A1	cytochrome P450%2C family 714%2C subfamily A%2C polypeptide 1	277.317	331.43	299.324	246.549	276.549	214.045	329.638	320.271	362.819	405.432	368.822	389.536	124.472	88.8157	102.625	446.418	754.906	583.198	240.631	221.603	232.072	211.239	243.583	129.153	434.402	240.307	340.421	400.811	309.428	306.453	71.7092	81.9431	74.2853	227.186	497.252	341.374	-0.387233	-0.336038	0.0034155	-0.194948	-0.470889	-0.743585	PF00067
Glyma.06G052600.1	ROS breakdown	8e-57	60.28	AT4G33040		Thioredoxin superfamily protein	68.7466	101.391	85.5212	132.294	117.776	127.853	57.9095	112.953	76.3126	386.235	442.746	265.087	168.003	184.041	140.487	113.348	233.795	101.307	68.2873	79.6897	108.629	78.46	62.3811	136.947	38.4913	115.249	81.4049	293.478	320.042	371.555	78.0552	75.4249	97.2784	92.7288	119.501	119.881	0.00533466	-0.444107	-0.0719775	-0.151398	-0.973917	-0.433286	PF00462
Glyma.06G275900.1	ROS production	3e-145	65.87	AT5G05340		Peroxidase superfamily protein	27.9647	31.6167	40.2453	19.2428	25.3441	7.18273	8.90915	14.2978	10.7105	274.127	434.797	183.132	133.314	84.2376	43.8399	4.35955	2.81681	10.9521	60.1579	30.5659	33.5763	12.0708	22.279	8.90712	9.16459	18.3909	23.4348	101.329	138.794	218.328	49.4984	84.7366	40.68	1.15911	14.4363	5.7086	0.31633	-0.259178	0.58819	-0.96037	-0.57956	0.232874	PF00141
Glyma.06G162300.1	ROS transport to apoplast	0	63.25	AT5G47910	RBOHD	respiratory burst oxidase homologue D	566.286	716.281	736.991	1255.59	1423	909.334	1846.42	1255.35	1263.84	383.932	473.746	955.121	1075.36	1463.17	1199.62	2057.71	1781.63	2075.42	780.426	582.935	838.421	1495.27	1007.75	1059.95	1268.38	1238.32	1451.72	503.641	612.325	453.329	1107.37	1061.54	1095.71	2011.06	1683.44	1898.68	0.124632	-0.0100715	-0.14126	-0.208103	-0.195412	-0.0806519	PF08022,PF08414,PF08030,PF01794
Glyma.06G137000.1	ROS production	0	70	AT5G24530	DMR6	2-oxoglutarate (2OG) and Fe(II)-dependent oxygenase superfamily protein	265.665	298.723	493.004	357.195	138.647	93.3755	17.8183	20.017	8.0329	514.469	518.259	275.204	2079.3	1811.11	1571.26	434.211	423.93	464.55	306.48	865.67	448.343	234.626	234.672	66.8034	18.3292	9.80846	57.9702	1989.04	2122.73	1204.38	2568.84	3094.28	1284.96	396.416	781.166	497.79	0.615922	-0.136297	0.908651	2.02309	0.347273	0.341005	PF03171
Glyma.06G198100.1	ROS production	2e-50	51.9	AT1G12200	FMO	Flavin-binding monooxygenase family protein	135.163	149.362	113.19	78.174	60.3786	63.2081	11.1364	38.6041	62.9244	79.8578	74.7183	43.5066	123.112	86.9845	27.8981	18.3101	57.7446	28.2928	152.833	117.897	128.38	63.3716	65.3516	42.3088	49.4888	33.1036	41.9359	63.7995	48.1696	54.7805	32.9989	53.0768	35.3739	4.63644	36.0908	10.2755	0.00505673	-0.238379	0.144434	-0.24842	-0.970569	-1.03275	PF00743,PF01946
Glyma.06G133600.1	ROS induced genes	1e-51	98.7	AT4G05050	UBQ11	ubiquitin 11	1867.81	1575.38	1719.23	517.151	468.866	528.649	454.366	287.386	322.655	1395.21	1655.73	1299.13	1016.18	836.882	710.406	384.513	1066.16	443.559	1355.18	1785.92	1432.92	557.519	675.053	614.591	538.878	329.809	434.16	1501.16	1365.89	1537.82	932.854	1103.44	726.05	442.78	449.131	458.972	-0.174585	0.286311	0.291617	0.0180675	0.107794	-0.487713	PF00240,PF01020
Glyma.06G176100.1	ROS production	4e-131	40.44	AT1G13080	CYP71B2	cytochrome P450%2C family 71%2C subfamily B%2C polypeptide 2	1171.02	1009.55	875.334	1375.86	1617.55	1814.36	204.91	799.249	1009.47	40.6968	62.7951	33.3888	83.6615	70.5032	62.7708	285.987	223.937	195.312	851.152	977.017	853.234	829.111	956.51	965.309	520.549	800.616	556.267	28.5221	33.4738	38.9021	99.6314	105.222	103.469	220.231	72.1817	178.108	-0.188614	-0.805449	-0.101036	-0.440022	0.507174	-0.583845	PF00067
Glyma.06G306300.1	ROS induced genes	2e-71	80	AT4G04620	ATG8B	Ubiquitin-like superfamily protein	426.462	405.566	454.017	577.285	527.008	759.933	1249.51	923.64	951.899	536.737	569.131	524.103	1081.48	1097.84	1688.83	1573.8	3402.71	1334.33	476.385	548.003	532.284	486.603	686.192	680.281	1517.66	562.76	1370.32	584.704	505.372	472.383	1787.02	1640.72	1842.98	1889.35	1339.37	1790.22	0.275524	-0.00865502	0.143025	-0.0610278	0.446359	-0.330448	PF02991
Glyma.06G302600.1	ROS transport to apoplast, ROS induced genes	2e-88	45.48	AT5G64120		Peroxidase superfamily protein	1.1652	1.09023	1.25766	1.20268	0.745415	1.43655	2.22729	1.42978	1.33882	7107.35	4771.64	6827.5	3145.81	1344.14	1521.44	711.479	761.948	928.188	0.812944	8.73312	0.98754	0.754423	0.742632	1.11339	1.83292	1.22606	1.23341	9994	11191.7	7405.69	2568.84	3125.94	1984.48	742.99	776.354	538.892	1.58419	-0.374706	-0.218962	0.612041	0.353268	-0.222596	PF00141
Glyma.06G023900.1	ROS induced genes	3e-83	56.49	AT1G75040	PR5	pathogenesis-related protein 5	79.2334	75.2259	62.8832	15.6348	17.89	14.3655	2.22729	1.42978	2.67763	1233.96	800.439	2584.09	182.967	107.128	48.8217	14.8225	45.069	88.5292	86.1721	84.0562	101.717	14.334	14.8526	21.1544	5.49876	3.67817	3.70022	1798.39	1279.35	1512.42	24.1146	71.7002	37.1426	17.3867	93.8362	46.8105	0.323344	0.0720051	1.02346	-0.00887419	-1.34997	0.0905372	PF00314
Glyma.06G099000.1	ROS breakdown	1e-32	45.8	AT1G74590	GSTU10	glutathione S-transferase TAU 10	19.8084	31.6167	55.3372	63.7419	57.397	90.5025	102.455	265.94	211.533	32.2503	43.7181	35.4123	89.1029	100.719	109.6	216.234	176.051	121.385	39.8343	33.8408	41.4767	70.1614	59.4106	101.318	109.975	192.491	202.279	34.5268	25.3094	26.9933	107.247	97.773	114.965	250.368	116.293	239.761	0.109134	0.125587	-0.200319	-0.359243	0.0958252	0.23948	PF02798
Glyma.06G035300.1	ROS production	4e-174	47.87	AT4G31970	CYP82C2	cytochrome P450%2C family 82%2C subfamily C%2C polypeptide 2	20.9736	28.346	20.1226	58.9312	79.014	30.1675	265.047	117.242	93.7172	891.49	895.03	1746.33	844.097	1047.48	731.33	190.076	130.982	242.771	30.0789	43.6656	36.539	133.533	140.357	66.8034	929.29	153.257	482.263	1097.35	975.638	985.255	1168.29	1088.54	827.75	232.981	319.204	292.281	0.667333	1.01905	1.71693	-0.208131	0.233909	0.58278	PF00067
Glyma.06G137900.1	ROS production	3e-35	44.22	AT5G19880		Peroxidase superfamily protein	1.1652	1.09023	2.51533	1.20268	1.49083	1.43655	62.364	27.1659	28.1152	13.8215	10.3334	11.1296	9.52245	16.4813	32.8799	20.0539	19.7177	22.8168	4.06472	1.09164	1.97508	1.50885	2.2279	5.56695	78.8155	18.3909	78.9381	11.2587	10.6136	8.73312	15.8649	8.38054	29.1835	20.864	22.4565	19.4093	0.579975	1.17164	0.582319	-0.205245	-0.140247	0.00325406	PF00141
Glyma.06G305700.1	ROS induced genes	0	79.96	AT4G26970	ACO2	aconitase 2	1030.03	953.952	764.66	1045.13	1100.23	801.593	6574.95	3613.06	3503.68	2125.45	2142.19	2296.74	2109.22	2103.19	2179.04	3798.04	2499.92	3046.5	830.829	723.757	811.758	1045.63	809.469	670.26	5933.16	2145.6	4632.68	2552.73	2462.36	2075.31	2472.38	2010.4	2621.21	3587.45	2817.49	3260.75	-0.216062	-0.222734	-0.107174	0.111209	0.152484	0.0487614	PF00330,PF00694
Glyma.06G205400.1	ROS induced genes	5e-82	57.42	AT5G60950	COBL5	COBRA-like protein 5 precursor	1242.1	1406.4	1385.95	668.688	576.206	403.67	51.2276	88.6466	108.444	1436.67	1586.57	962.204	374.096	224.328	73.7308	52.3146	49.2942	222.692	1080.4	722.665	1086.29	817.795	836.204	560.035	47.6559	275.863	96.2058	1478.65	1547.96	1523.53	86.3049	211.376	66.3262	33.6142	259.854	55.9443	-0.481619	0.425467	0.757253	0.191168	-0.884829	0.107599	PF04833
Glyma.06G124100.1	ROS breakdown	2e-125	78.04	AT1G21350		Thioredoxin superfamily protein	632.702	554.927	524.446	380.046	284.003	406.543	82.4096	251.642	287.846	56.8219	54.8464	73.86	85.7021	86.0689	74.7271	81.0877	161.967	75.7518	616.212	514.162	620.175	273.101	322.302	508.819	97.1447	302.836	145.542	78.8111	57.9668	70.6589	64.0941	82.8743	79.5914	113.593	78.5979	98.188	0.0320609	0.0446226	-0.189036	0.161032	-0.121685	-0.134744	PF00578
Glyma.06G221700.1	ROS transport to apoplast, ROS induced genes	2e-120	56.15	AT5G64120		Peroxidase superfamily protein	3.49559	5.45115	2.51533	3.60803	4.47249	4.30964	2.22729	7.14892	1.33882	1389.83	1532.52	2681.22	424.429	145.585	78.7126	132.53	311.258	386.06	5.69061	5.4582	1.97508	3.01769	2.2279	1.11339	1.83292	1.22606	1.23341	1885.46	1485.09	1830.78	83.7665	135.951	63.6731	28.9778	433.09	124.448	0.195327	-0.962328	-1.31978	-0.107465	-1.19482	-0.500679	PF00141
Glyma.18G037300.1	ROS induced genes	5e-29	48.28	AT5G48570	ROF2	FKBP-type peptidyl-prolyl cis-trans isomerase family protein	624.546	637.785	653.985	493.097	420.414	482.68	240.547	210.178	275.796	350.146	388.694	351.088	314.921	319.554	330.792	428.108	946.449	369.632	696.693	768.514	687.328	389.282	587.422	577.849	265.773	306.514	245.448	360.279	389.439	349.325	307.778	389.23	304.216	481.031	411.436	429.287	0.167701	0.155004	0.17063	0.0120151	0.0527653	-0.400103	PF00254
Glyma.18G127400.1	ROS induced genes	2e-45	48.65	AT5G39950	TRX2	thioredoxin 2	29.1299	137.369	128.282	1615.19	1349.2	1376.21	278.411	173.004	104.428	439.986	391.079	302.523	106.107	39.3719	37.8617	113.348	70.4203	143.29	484.515	454.122	446.368	1584.29	2510.84	1073.31	324.427	449.963	276.283	360.279	294.732	347.737	27.2876	72.6314	38.9113	79.9786	267.072	45.6688	2.23218	0.251831	0.918566	-0.176935	-0.401207	0.263953	PF00085
Glyma.18G273200.1	ROS production	5e-91	41.76	AT5G24530	DMR6	2-oxoglutarate (2OG) and Fe(II)-dependent oxygenase superfamily protein	4.66079	8.72184	7.54599	55.3231	39.507	34.4771	1614.78	1245.34	444.487	304.842	427.643	702.176	4273.54	5564.26	8006.76	3698.64	1484.46	2134.74	13.82	10.9164	25.676	58.845	51.2416	34.5151	4221.21	343.296	2317.57	618.48	735.606	419.984	10897.9	7455.89	9266.21	4711.78	1504.59	2944.5	1.2683	0.161281	1.05836	0.306353	0.630228	0.324066	PF03171
Glyma.18G280900.1	ROS induced genes	3e-82	65.71	AT3G25780	AOC3	allene oxide cyclase 3	419.471	432.821	363.465	383.654	705.163	283	66.8186	184.442	140.576	206.555	214.616	345.017	266.629	281.097	71.738	24.4135	14.0841	52.935	311.358	218.328	345.639	669.928	528.754	227.131	78.8155	180.23	117.174	294.228	248.196	295.338	56.4789	105.222	39.7957	26.6595	48.1211	23.9761	-0.473966	0.0556981	-0.0586758	0.12884	-1.62026	0.111172	PF06351
Glyma.18G055300.1	ROS production	9e-151	67.79	AT5G05340		Peroxidase superfamily protein	2011.13	1634.26	1704.14	1522.59	933.26	933.755	169.274	217.327	266.425	10.7501	9.5385	19.2238	167.323	92.4782	35.869	4.35955	42.2522	4.56336	703.197	1194.25	711.029	505.464	632.723	502.139	172.294	212.108	340.421	8.2564	25.3094	19.0541	59.0173	104.291	41.5644	3.47733	4.81211	2.28344	-1.0362	-1.04714	0.15049	0.413302	-0.52926	-2.27507	PF00141
Glyma.18G125600.1	ROS induced genes	5e-161	73.24	AT3G01290	HIR2	SPFH/Band 7/PHB domain-containing membrane-associated protein family	259.839	221.317	270.398	202.05	139.393	229.847	111.364	67.1998	56.2303	80.6257	81.8722	68.8011	42.1709	43.9501	37.8617	36.6202	49.2942	49.2843	188.603	196.495	215.284	129.006	196.798	256.08	73.3167	95.6325	76.4713	60.7972	55.5175	82.5677	33.6335	33.5222	26.5305	48.6826	67.3696	42.2437	-0.323996	0.0265075	0.0638577	-0.217844	-0.404231	0.227542	PF01145
Glyma.18G055400.1	ROS production	5e-125	58.88	AT5G05340		Peroxidase superfamily protein	1.1652	1.09023	1.25766	1.20268	0.745415	1.43655	4.45457	1.42978	1.33882	384.7	414.925	314.664	61.2158	21.0594	13.9491	27.9011	53.5194	103.132	1.62589	1.09164	0.98754	2.26327	2.2279	1.11339	3.66584	1.22606	1.23341	255.198	219.621	323.126	34.2681	99.6354	21.2244	25.5004	94.6382	28.543	0.0767583	0.727598	-0.237852	-0.481763	0.688985	-0.311805	PF00141
Glyma.18G272000.1	ROS induced genes	1e-77	56.31	AT5G60950	COBL5	COBRA-like protein 5 precursor	685.136	621.431	701.777	1325.35	2310.04	1228.25	1670.47	1070.91	1151.38	1689.3	1494.37	1752.41	1428.37	1217.78	946.544	697.528	1140.81	1019.46	669.053	566.561	591.536	2367.38	3211.14	2002.99	1587.31	1083.83	1313.58	2058.85	1992.1	1806.17	1152.42	1548.54	1055.03	572.601	1230.3	856.291	-0.136411	0.640449	0.0336875	0.246827	0.0641271	-0.103915	PF04833
Glyma.18G255200.1	ROS induced genes	6e-40	53.77	AT5G39950	TRX2	thioredoxin 2	39.6167	38.1581	54.0796	86.5927	61.124	129.289	20.0456	42.8935	25.4375	14.5894	9.5385	15.1767	21.7656	14.65	20.9236	13.0787	67.6035	14.6028	238.193	242.344	202.446	31.6858	57.9253	122.473	23.8279	40.4599	25.9016	19.5151	13.0629	10.321	43.1524	27.004	26.5305	15.0684	8.82221	11.4172	2.3729	-0.385282	0.0292938	0.126246	0.753798	-1.43226	PF00085
Glyma.18G271900.1	ROS induced genes	3e-77	56.59	AT5G60950	COBL5	COBRA-like protein 5 precursor	92.0506	85.038	100.613	24.0535	32.0528	37.3502	33.4093	20.017	42.8421	358.592	340.207	192.238	87.7426	107.128	85.6871	42.7236	99.9968	114.997	65.0355	73.1398	58.2648	51.3008	90.6011	16.7008	65.9851	22.069	44.4027	231.93	198.393	193.717	94.5546	175.991	93.741	33.6142	115.491	59.3695	-0.499446	0.763049	0.460388	-0.513848	0.376777	-0.305918	PF04833
Glyma.18G080200.1	ROS production	1e-136	43.5	AT3G26310	CYP71B35	cytochrome P450%2C family 71%2C subfamily B%2C polypeptide 35	4.66079	7.63161	3.77299	1.20268	0.745415	2.87309	2.22729	1.42978	1.33882	1314.58	1054.8	1302.16	547.541	153.825	87.6798	67.1371	271.822	167.932	2.43883	4.36656	0.98754	0.754423	0.742632	1.11339	1.83292	1.22606	1.23341	1272.99	1014.83	1133.72	51.4022	194.615	98.1627	23.1822	215.743	73.0701	-1.04372	-0.885092	-0.218962	-0.101745	-1.19695	-0.700151	PF00067
Glyma.18G049500.1	ROS production	3e-172	46.21	AT5G24910	CYP714A1	cytochrome P450%2C family 714%2C subfamily A%2C polypeptide 1	44.2775	64.3236	44.0183	20.4455	15.6537	21.5482	8.90915	7.14892	2.67763	69.1077	103.334	17.2003	12.2432	2.74688	1.99272	2.61573	1.40841	19.1661	31.7048	30.5659	43.4517	18.8606	28.9627	24.4946	9.16459	4.90423	2.46682	10.5082	29.3916	38.1082	1.26919	5.58703	0.884349	1.15911	3.20808	2.28344	-0.529656	0.327095	-0.180211	-1.28158	-1.13356	-1.80196	PF00067
Glyma.18G018800.1	ROS induced genes	1e-15	48.33	AT4G17670		senescence-associated family protein (DUF581)	562.79	618.161	552.115	981.384	749.887	777.172	53.4549	82.9274	83.0066	419.254	369.617	391.559	318.322	328.71	318.836	216.234	87.3212	134.163	664.988	532.72	804.845	687.28	579.253	928.567	53.1546	296.706	96.2058	502.139	472.715	446.183	199.263	184.372	269.726	214.435	145.967	204.368	0.208514	-0.192506	1.02377	0.267632	-0.563945	0.367665	PF04570
Glyma.18G223000.1	ROS production	1e-84	51.12	AT1G33730	CYP76C5	cytochrome P450%2C family 76%2C subfamily C%2C polypeptide 5	2.33039	1.09023	5.03066	271.805	675.346	142.218	231.638	64.3402	52.2139	0.767864	0.794875	1.01178	3.40088	6.40938	1.99272	1.74382	1.40841	0.912673	0.812944	2.18328	2.96262	304.033	505.733	202.637	197.955	68.6592	187.478	0.750582	0.816433	0.79392	4.44216	6.5182	4.42174	2.31822	2.40606	6.85032	-0.504138	-0.105711	0.383103	-0.124945	0.382102	1.50967	PF00067
Glyma.18G111300.1	ROS breakdown	6e-78	51.63	AT2G30860	GSTF9	glutathione S-transferase PHI 9	44.2775	21.8046	30.1839	25.2562	11.1812	25.8578	6.68186	20.017	17.4046	293.324	246.411	153.791	175.485	86.0689	39.8545	21.7978	64.7867	36.5069	19.5107	61.1318	18.7633	8.29866	59.4106	18.9276	10.9975	13.4866	35.7688	198.154	223.703	258.818	32.3643	110.809	37.1426	8.11377	61.7555	27.4013	0.0463018	0.475858	0.450141	-0.0269851	-0.74119	-0.339655	PF02798,PF00043
Glyma.18G080300.1	ROS production	3e-138	41.77	AT5G25140	CYP71B13	cytochrome P450%2C family 71%2C subfamily B%2C polypeptide 13	242.361	235.49	196.196	318.709	283.258	363.446	240.547	218.757	231.615	129.001	125.59	90.0485	243.503	238.063	293.927	404.566	850.677	383.322	273.149	319.85	294.287	307.05	306.707	401.934	177.793	315.097	230.647	125.347	93.0734	122.264	382.026	393.886	397.957	365.12	374.543	377.91	0.396552	0.0732428	0.0665505	-0.0166542	0.598087	-0.552066	PF00067
Glyma.18G061700.1	ROS breakdown	0	72.46	AT1G07180	NDA1	alternative NAD(P)H dehydrogenase 1	665.328	573.461	501.808	588.109	462.157	583.238	109.137	234.484	216.888	2.30359	0.794875	1.01178	0.680175	0.915626	1.99272	3.48764	1.40841	1.82535	861.721	670.267	1030	283.663	241.355	546.674	87.9801	237.855	97.4392	0.750582	1.63287	0.79392	2.53838	1.86234	0.884349	3.47733	1.60404	1.14172	0.557683	-0.608079	-0.405146	-0.371393	0.558532	-0.111129	PF00070,PF07992
Glyma.18G273900.1	ROS breakdown	2e-108	67.3	AT5G38900		Thioredoxin superfamily protein	791.169	715.191	895.457	1254.39	1021.22	1479.64	608.049	446.092	468.586	785.525	726.516	1238.42	2387.41	2215.82	2587.55	1415.98	1360.52	856.087	851.965	920.252	968.776	1071.28	1327.83	1143.45	705.674	349.426	614.237	1083.84	1170.77	897.924	4399.01	3431.37	3063.38	1440.77	694.548	1120.03	0.190573	-0.0841187	0.132618	0.196837	0.599282	-0.158185	PF01323
Glyma.18G100500.1	ROS production	3e-149	44.98	AT3G26310	CYP71B35	cytochrome P450%2C family 71%2C subfamily B%2C polypeptide 35	2.33039	3.27069	2.51533	15.6348	10.4358	15.802	24.5002	50.0424	17.4046	9.21436	8.74363	3.03534	280.232	193.197	132.516	213.618	357.735	218.129	3.25178	4.36656	1.97508	4.52654	8.16895	2.22678	69.6509	25.7472	39.4691	3.00233	4.08217	1.58784	82.4973	55.8703	147.686	133.298	263.864	141.573	0.241202	-1.48854	0.552662	-1.27544	-1.0829	-0.55133	PF00067
Glyma.18G255300.1	ROS induced genes	4e-43	54.39	AT5G39950	TRX2	thioredoxin 2	139.824	74.1357	123.251	226.103	169.209	340.462	158.137	141.549	132.543	43.0004	44.513	37.4359	48.2924	63.1782	96.6471	70.6247	169.009	45.6336	404.846	413.731	363.415	137.305	239.128	413.067	144.801	170.422	76.4713	41.282	33.4738	37.3143	164.995	103.36	102.584	79.9786	39.2989	74.2118	1.8095	0.101677	-0.142068	-0.156942	0.833783	-0.560059	PF00085
Glyma.18G272100.1	ROS induced genes	1e-70	54.73	AT5G60950	COBL5	COBRA-like protein 5 precursor	459.088	405.566	401.195	659.067	444.267	206.863	44.5457	114.383	136.559	1221.67	711.413	689.023	1311.38	683.973	212.225	47.0832	190.135	70.2758	451.997	372.249	360.452	238.398	253.238	218.224	69.6509	90.7283	72.7711	881.934	995.232	1252.81	270.972	393.886	149.455	16.2275	129.927	17.1258	-0.0955854	-0.884178	-0.341838	0.255423	-1.43881	-0.913205	PF04833
Glyma.18G047800.1	ROS induced genes	1e-90	53.94	AT1G65690		Late embryogenesis abundant (LEA) hydroxyproline-rich glycoprotein family	50.1035	35.9776	41.5029	25.2562	14.1629	27.2944	8.90915	8.5787	8.0329	155.108	301.258	471.49	570.667	669.323	730.333	625.16	404.213	426.218	23.5754	41.4823	43.4517	15.8429	17.0805	4.45356	16.4963	6.13029	12.3341	339.263	394.337	190.541	1703.89	1223.56	1023.19	594.624	383.365	517.199	-0.233627	-0.835828	0.454061	-0.00578792	1.00365	0.0387226	PF03168
Glyma.18G158100.1	ROS induced genes	0	74.37	AT5G48570	ROF2	FKBP-type peptidyl-prolyl cis-trans isomerase family protein	2034.43	2144.48	2022.32	4992.31	5675.59	4833.98	11987.3	12637.9	14211.5	3251.13	3260.58	3796.2	4365.36	3531.57	3737.35	7893.41	9467.31	8124.61	1983.58	2189.83	1864.47	5223.63	5208.08	3657.48	11360.4	7556.19	10529.6	3801.7	3749.88	3690.14	4852.75	4302.94	3946.85	5400.3	6565.33	5811.36	-0.0385134	-0.137855	-0.399336	0.12511	0.171463	-0.519656	PF00254,PF00515
Glyma.18G184900.1	ROS breakdown	5e-98	41.55	AT1G17020	SRG1	senescence-related gene 1	341.403	485.152	772.206	235.725	116.285	219.792	51.2276	40.0339	46.8586	687.238	669.285	715.329	387.7	350.685	445.374	244.135	359.144	261.024	920.253	740.132	798.92	120.708	163.379	179.256	20.1621	149.579	34.5354	670.27	701.316	612.906	392.18	551.254	434.215	316.437	324.818	264.879	0.621295	-0.303434	0.5646	-0.0621511	0.218833	0.0681876	PF03171
Glyma.18G055500.1	ROS production	2e-123	57.76	AT5G05340		Peroxidase superfamily protein	1.1652	1.09023	1.25766	1.20268	2.23624	1.43655	184.865	82.9274	25.4375	270.288	660.541	1007.73	35.3691	25.6375	23.9127	7.84719	1.40841	34.6816	0.812944	1.09164	0.98754	3.77212	13.3674	1.11339	146.633	23.2951	113.474	371.538	249.012	251.673	20.9416	26.0728	19.4557	11.5911	17.6444	10.2755	-0.280612	1.90451	-0.0491809	-1.15222	-0.353387	-0.153187	PF00141
Glyma.16G127700.1	ROS induced genes	9e-43	58.88	AT4G36040		Chaperone DnaJ-domain superfamily protein	4.66079	2.18046	3.77299	44.499	412.96	123.543	1204.96	391.761	421.727	3.83932	12.718	22.2592	318.322	679.395	874.806	451.65	821.101	345.903	2.43883	4.36656	3.95016	421.723	322.302	187.049	1574.48	247.664	933.69	13.5105	17.9615	15.0845	469.6	315.667	639.384	608.533	181.256	561.727	0.0190796	0.680353	0.449239	0.262312	-0.394374	-0.260216	PF00226
Glyma.16G050700.1	ROS induced genes	1e-106	58.63	AT5G13200		GRAM domain family protein	16.3128	14.173	15.092	58.9312	51.4336	28.7309	959.961	370.314	273.119	121.322	120.026	197.297	201.332	233.485	334.778	248.494	229.57	236.382	17.0718	30.5659	28.6387	82.2321	77.2337	27.8347	1024.6	220.69	777.047	142.611	136.344	128.615	328.72	220.688	295.372	263.118	250.23	295.706	0.742907	0.429278	0.334897	-0.106009	0.134478	0.179409	PF02893
Glyma.16G090000.1	ROS production	2e-155	46.34	AT4G31970	CYP82C2	cytochrome P450%2C family 82%2C subfamily C%2C polypeptide 2	262.169	227.858	218.834	285.034	167.718	285.873	37.8639	95.7955	107.105	130.537	173.283	159.861	298.597	203.269	205.251	58.418	49.2942	71.1885	368.264	401.723	352.552	144.849	133.674	205.977	71.4838	74.7895	45.6361	165.879	186.147	165.135	304.605	343.602	191.904	66.0693	101.054	111.889	0.66319	-0.608346	-0.327198	0.15748	0.248633	0.64117	PF00067
Glyma.16G178000.1	ROS induced genes	4e-22	41.54	AT5G52760		Copper transport protein family	332.081	370.678	504.323	177.996	128.957	382.121	6.68186	48.6126	45.5198	275.663	350.54	1047.19	250.985	209.678	335.774	84.5753	136.615	66.6251	357.695	519.62	417.729	384.756	401.021	144.741	40.3242	110.345	107.307	405.314	365.762	250.879	342.681	407.853	313.059	193.571	123.511	152.991	0.101477	0.433374	1.35554	-0.711447	0.417315	0.707739	PF00403
Glyma.16G207500.1	ROS production	6e-87	44.75	AT5G05340		Peroxidase superfamily protein	2.33039	2.18046	1.25766	4.81071	25.3441	14.3655	17.8183	28.5957	84.3455	6.14291	6.359	15.1767	32.6484	47.6126	90.6689	177.87	391.537	222.692	1.62589	4.36656	2.96262	34.7035	56.44	10.0205	23.8279	17.1648	27.135	6.75524	15.5122	16.6723	69.1708	91.2548	76.054	73.024	251.032	100.471	0.634503	1.18416	-0.940601	0.492473	0.468311	-0.899823	PF00141
Glyma.16G057100.1	ROS production	0	55.95	AT5G63450	CYP94B1	cytochrome P450%2C family 94%2C subfamily B%2C polypeptide 1	1.1652	1.09023	1.25766	1.20268	2.23624	2.87309	2.22729	2.85957	1.33882	20.7323	19.077	37.4359	29.2475	16.4813	16.9382	6.97528	7.04203	7.30138	7.3165	2.18328	1.97508	9.8075	1.48526	1.11339	5.49876	2.45212	2.46682	43.5338	57.9668	47.6352	22.2108	22.3481	20.34	13.9093	6.41615	6.85032	1.70766	0.974884	0.697116	0.949108	0.0504903	0.350203	PF00067
Glyma.16G088000.1	ROS induced genes	0	76.67	AT5G48570	ROF2	FKBP-type peptidyl-prolyl cis-trans isomerase family protein	876.228	997.561	770.948	1102.85	1256.02	992.654	4046.98	5763.46	7233.63	588.184	596.951	633.375	644.126	657.42	708.413	2315.79	3809.74	2769.05	840.584	858.029	853.234	912.098	1060.48	823.908	3691.5	2844.45	4078.88	619.981	587.832	691.505	679.016	644.371	815.369	1552.05	1990.61	1827.89	-0.0515826	-0.261207	-0.683188	0.0627242	0.0896064	-0.727856	PF00254
Glyma.16G149400.1	ROS production	1e-26	46.88	AT5G67310	CYP81G1	cytochrome P450%2C family 81%2C subfamily G%2C polypeptide 1	3.49559	3.27069	6.28832	10.8241	11.9266	11.4924	153.683	162.995	120.494	19.9645	32.5899	40.4712	33.3286	35.7094	94.6544	176.126	219.711	219.041	8.12944	5.4582	3.95016	13.5796	12.6247	25.608	223.616	41.686	262.716	25.5198	13.8794	25.4055	45.0562	54.9391	96.394	246.891	168.424	286.572	0.425909	0.597482	0.272387	-0.521531	0.26273	0.190936	PF00067
Glyma.16G021200.1	ROS production	0	63.05	AT1G01190	CYP78A8	cytochrome P450%2C family 78%2C subfamily A%2C polypeptide 8	254.013	231.129	259.079	80.5793	52.179	45.9695	28.9547	32.885	44.181	211.93	132.744	277.228	70.058	46.6969	69.7453	38.3641	61.9699	29.2055	305.667	243.436	401.929	36.2123	25.9921	51.2159	16.4963	125.058	39.4691	217.669	242.481	285.811	108.516	108.947	71.6322	39.4098	49.7252	65.0781	0.353762	-0.656085	0.771829	0.262411	0.632366	0.251533	PF00067
Glyma.16G032400.1	ROS induced genes	8e-18	47.5	AT5G52760		Copper transport protein family	191.092	342.332	409.999	648.243	529.245	665.121	1890.97	893.614	631.921	185.823	148.642	161.885	760.436	798.426	936.58	1014.03	1616.85	739.265	423.544	353.691	345.639	353.825	556.232	368.532	1730.27	324.905	1599.73	173.384	255.544	261.2	1169.56	924.653	1103.67	1091.88	631.189	996.722	0.251219	-0.527198	0.097316	0.475507	0.35782	-0.309315
Glyma.16G149300.1	ROS production	0	56.45	AT4G37370	CYP81D8	cytochrome P450%2C family 81%2C subfamily D%2C polypeptide 8	506.861	395.754	440.183	1241.16	1961.93	1347.48	6646.22	5417.45	5869.37	748.667	875.158	1017.85	1695	2111.43	2339.46	4138.09	5774.46	4333.37	810.505	753.231	863.11	2650.29	1904.11	1974.04	5832.35	2701	5429.46	757.337	739.688	770.897	1856.82	1701.25	2240.06	3752.04	3321.96	3835.04	0.853841	0.520689	-0.361031	-0.220083	-0.0840338	-0.385024	PF00067
Glyma.16G008600.1	ROS production	4e-118	40.95	AT2G45570	CYP76C2	cytochrome P450%2C family 76%2C subfamily C%2C polypeptide 2	969.444	1017.18	984.751	643.432	495.701	364.883	138.092	108.664	72.2961	1799.1	2038.86	2271.45	3586.56	6576.94	7118.01	536.225	667.584	480.978	1077.15	1047.97	1250.23	611.083	449.292	342.924	153.965	163.066	234.348	3436.17	3700.08	2411.14	11193	7238	6244.39	736.035	913.5	973.888	0.183904	-0.0999971	0.789254	0.644072	0.513842	0.638883	PF00067
Glyma.16G143300.1	ROS induced genes	6e-36	40.83	AT2G14610	PR1	pathogenesis-related protein 1	575.608	379.4	386.103	153.943	101.376	139.345	13.3637	42.8935	38.8257	38.3932	50.0771	23.271	4.76123	3.6625	0.996362	2.61573	4.22522	22.8168	247.948	456.305	280.461	79.9689	122.534	151.421	21.995	94.4064	49.3363	63.7995	57.1503	42.0778	3.17297	2.79351	2.65305	3.47733	23.2585	10.2755	-0.445651	-0.157185	0.801645	0.544954	-0.128131	0.319559	PF00188
Glyma.16G132800.1	ROS production	3e-108	49.69	AT3G49110	PRXCA	peroxidase CA	10.4868	9.81207	13.8343	6.01338	11.9266	4.30964	8.90915	11.4383	4.01645	307.145	286.95	272.169	1088.96	2097.7	2741.99	526.634	571.813	454.511	8.94238	4.36656	10.8629	9.05308	5.19843	2.22678	18.3292	1.22606	14.8009	273.962	275.138	308.041	2544.09	1915.42	2149.85	515.804	368.929	463.539	-0.497844	-0.433218	0.495825	-0.0152743	0.156808	-0.203908	PF00141
Glyma.16G145400.1	ROS induced genes	4e-78	40.53	AT2G23810	TET8	tetraspanin8	37.2863	33.7971	51.5642	82.9847	161.01	127.853	169.274	150.127	171.369	8.4465	7.15388	16.1885	25.1665	42.1188	24.909	32.2607	95.7716	36.5069	50.4025	24.0161	46.4144	102.602	82.4322	74.5971	157.631	115.249	157.876	9.00699	7.3479	6.35136	39.9795	36.3157	33.6053	32.4551	28.0707	46.8105	-0.021506	-0.518247	-0.188173	-0.485433	0.253447	-0.616293	PF00335
Glyma.16G008700.1	ROS induced genes	0	72.44	AT1G72520	LOX4	PLAT/LH2 domain-containing lipoxygenase family protein	513.852	800.229	870.304	1760.72	2269.79	958.177	434.321	726.33	708.234	318.663	431.617	982.44	1094.4	1908.16	2536.74	2287.02	312.666	1452.06	885.296	657.167	956.926	1659.73	1621.17	839.496	548.043	635.098	611.77	619.981	760.099	523.987	4590.66	2193.84	3098.76	2706.52	972.047	2413.6	0.194348	-0.275877	-0.0582654	0.136046	0.835282	0.588411	PF01477,PF00305
Glyma.16G096200.1	ROS induced genes	1e-42	42.11	AT1G72520	LOX4	PLAT/LH2 domain-containing lipoxygenase family protein	1379.59	1062.97	757.114	532.786	459.921	426.654	273.956	456.101	330.688	98.2866	102.539	73.86	610.797	516.413	145.469	125.555	554.912	209.915	851.152	756.506	1077.41	341.754	253.238	550.014	137.469	247.664	136.908	75.8088	76.7447	73.0407	97.093	156.437	117.618	49.8417	164.414	81.0622	-0.252972	-0.309887	-1.02284	-0.284051	-1.7778	-1.59216	PF00305
Glyma.16G055900.1	ROS production	4e-91	43.61	AT2G34060		Peroxidase superfamily protein	2.33039	3.27069	2.51533	7.21606	0.745415	5.74619	6.68186	4.28935	4.01645	219.609	312.386	536.244	851.579	1074.95	1868.18	928.585	592.939	494.669	3.25178	3.27492	1.97508	5.28096	6.68369	5.56695	14.6633	2.45212	17.2677	1381.82	1616.54	821.708	2804.27	2527.2	2304.61	1706.21	960.017	1555.02	0.0669214	0.354975	1.19793	1.83836	1.00885	1.06604	PF00141
Glyma.16G177900.1	ROS induced genes	9e-18	41.54	AT5G52760		Copper transport protein family	157.302	218.046	338.312	548.421	427.123	581.801	84.6369	187.302	234.293	728.703	934.773	1874.83	1759.61	1828.51	2030.59	549.304	935.182	553.992	599.953	712.841	539.197	619.382	747.831	278.347	302.432	290.576	672.207	949.486	988.701	753.43	3130.46	3086.83	2151.62	979.448	927.936	1034.4	1.37577	0.0794898	1.32151	-0.394586	0.574802	0.529199	PF00403
Glyma.16G195600.1	ROS production	4e-155	47.86	AT2G30750	CYP71A12	cytochrome P450 family 71 polypeptide	1.1652	1.09023	1.25766	1.20268	0.745415	1.43655	6.68186	2.85957	2.67763	61.4291	137.513	163.909	1391.64	2749.63	2508.84	2314.92	981.659	1288.69	0.812944	5.4582	0.98754	1.50885	2.97053	3.34017	3.66584	1.22606	4.93363	312.242	724.993	149.257	6064.19	2933.19	3421.55	1404.84	948.788	1531.05	1.04697	1.20808	-0.314527	1.70925	0.901092	-0.239213	PF00067
Glyma.16G013000.1	ROS induced genes	6e-14	48.28	AT4G17670		senescence-associated family protein (DUF581)	29.1299	20.7144	13.8343	64.9445	189.335	186.751	158.137	157.276	182.079	11.518	32.5899	190.215	15.644	38.4563	7.97089	10.4629	16.9009	4.56336	20.3236	41.4823	27.6511	95.8118	80.9469	76.8239	111.808	42.912	120.874	60.0466	74.2954	46.0474	18.4032	19.5546	15.0339	9.27288	4.01009	5.7086	0.490386	-0.798425	-0.85213	-0.377382	-0.228156	-0.749424	PF04570
Glyma.10G021100.1	ROS breakdown	3e-43	54.9	AT4G15680		Thioredoxin superfamily protein	76.903	97.0305	116.963	21.6482	11.9266	14.3655	4.45457	1.42978	2.67763	0.767864	0.794875	1.01178	0.680175	0.915626	0.996362	0.87191	1.40841	0.912673	155.272	125.539	139.243	17.3517	29.7053	18.9276	1.83292	4.90423	1.23341	0.750582	0.816433	0.79392	0.634595	0.931172	0.884349	1.15911	0.802019	1.14172	0.53007	0.460892	-0.103266	-0.124945	-0.0813071	-0.0413136	PF00462
Glyma.10G021100.1	ROS breakdown	2e-42	54.9	AT4G15690		Thioredoxin superfamily protein	76.903	97.0305	116.963	21.6482	11.9266	14.3655	4.45457	1.42978	2.67763	0.767864	0.794875	1.01178	0.680175	0.915626	0.996362	0.87191	1.40841	0.912673	155.272	125.539	139.243	17.3517	29.7053	18.9276	1.83292	4.90423	1.23341	0.750582	0.816433	0.79392	0.634595	0.931172	0.884349	1.15911	0.802019	1.14172	0.53007	0.460892	-0.103266	-0.124945	-0.0813071	-0.0413136	PF00462
Glyma.10G021100.1	ROS breakdown	3e-42	53.92	AT4G15700		Thioredoxin superfamily protein	76.903	97.0305	116.963	21.6482	11.9266	14.3655	4.45457	1.42978	2.67763	0.767864	0.794875	1.01178	0.680175	0.915626	0.996362	0.87191	1.40841	0.912673	155.272	125.539	139.243	17.3517	29.7053	18.9276	1.83292	4.90423	1.23341	0.750582	0.816433	0.79392	0.634595	0.931172	0.884349	1.15911	0.802019	1.14172	0.53007	0.460892	-0.103266	-0.124945	-0.0813071	-0.0413136	PF00462
Glyma.10G021100.1	ROS breakdown	2e-40	51.96	AT4G15660		Thioredoxin superfamily protein	76.903	97.0305	116.963	21.6482	11.9266	14.3655	4.45457	1.42978	2.67763	0.767864	0.794875	1.01178	0.680175	0.915626	0.996362	0.87191	1.40841	0.912673	155.272	125.539	139.243	17.3517	29.7053	18.9276	1.83292	4.90423	1.23341	0.750582	0.816433	0.79392	0.634595	0.931172	0.884349	1.15911	0.802019	1.14172	0.53007	0.460892	-0.103266	-0.124945	-0.0813071	-0.0413136	PF00462
Glyma.10G021100.1	ROS breakdown	1e-30	41.75	AT3G62950		Thioredoxin superfamily protein	76.903	97.0305	116.963	21.6482	11.9266	14.3655	4.45457	1.42978	2.67763	0.767864	0.794875	1.01178	0.680175	0.915626	0.996362	0.87191	1.40841	0.912673	155.272	125.539	139.243	17.3517	29.7053	18.9276	1.83292	4.90423	1.23341	0.750582	0.816433	0.79392	0.634595	0.931172	0.884349	1.15911	0.802019	1.14172	0.53007	0.460892	-0.103266	-0.124945	-0.0813071	-0.0413136	PF00462
Glyma.10G115500.1	ROS production	2e-133	41.3	AT5G25140	CYP71B13	cytochrome P450%2C family 71%2C subfamily B%2C polypeptide 13	3.49559	3.27069	1.25766	2.40535	0.745415	1.43655	2.22729	2.85957	1.33882	272.592	558.797	622.245	61.8959	72.3345	70.7417	182.229	114.081	216.303	2.43883	1.09164	0.98754	0.754423	0.742632	1.11339	1.83292	1.22606	1.23341	354.275	586.199	446.183	83.7665	68.9067	66.3262	219.072	229.377	129.014	-0.828624	-0.813354	-0.582068	-0.0680534	0.0954991	0.171859	PF00067
Glyma.10G115500.1	ROS production	3e-129	40.4	AT5G25130	CYP71B12	cytochrome P450%2C family 71%2C subfamily B%2C polypeptide 12	3.49559	3.27069	1.25766	2.40535	0.745415	1.43655	2.22729	2.85957	1.33882	272.592	558.797	622.245	61.8959	72.3345	70.7417	182.229	114.081	216.303	2.43883	1.09164	0.98754	0.754423	0.742632	1.11339	1.83292	1.22606	1.23341	354.275	586.199	446.183	83.7665	68.9067	66.3262	219.072	229.377	129.014	-0.828624	-0.813354	-0.582068	-0.0680534	0.0954991	0.171859	PF00067
Glyma.10G115500.1	ROS production	1e-125	41.46	AT1G13080	CYP71B2	cytochrome P450%2C family 71%2C subfamily B%2C polypeptide 2	3.49559	3.27069	1.25766	2.40535	0.745415	1.43655	2.22729	2.85957	1.33882	272.592	558.797	622.245	61.8959	72.3345	70.7417	182.229	114.081	216.303	2.43883	1.09164	0.98754	0.754423	0.742632	1.11339	1.83292	1.22606	1.23341	354.275	586.199	446.183	83.7665	68.9067	66.3262	219.072	229.377	129.014	-0.828624	-0.813354	-0.582068	-0.0680534	0.0954991	0.171859	PF00067
Glyma.10G115500.1	ROS production	2e-122	41.79	AT3G26210	CYP71B23	cytochrome P450%2C family 71%2C subfamily B%2C polypeptide 23	3.49559	3.27069	1.25766	2.40535	0.745415	1.43655	2.22729	2.85957	1.33882	272.592	558.797	622.245	61.8959	72.3345	70.7417	182.229	114.081	216.303	2.43883	1.09164	0.98754	0.754423	0.742632	1.11339	1.83292	1.22606	1.23341	354.275	586.199	446.183	83.7665	68.9067	66.3262	219.072	229.377	129.014	-0.828624	-0.813354	-0.582068	-0.0680534	0.0954991	0.171859	PF00067
Glyma.10G115500.1	ROS production	4e-113	40.12	AT3G26230	CYP71B24	cytochrome P450%2C family 71%2C subfamily B%2C polypeptide 24	3.49559	3.27069	1.25766	2.40535	0.745415	1.43655	2.22729	2.85957	1.33882	272.592	558.797	622.245	61.8959	72.3345	70.7417	182.229	114.081	216.303	2.43883	1.09164	0.98754	0.754423	0.742632	1.11339	1.83292	1.22606	1.23341	354.275	586.199	446.183	83.7665	68.9067	66.3262	219.072	229.377	129.014	-0.828624	-0.813354	-0.582068	-0.0680534	0.0954991	0.171859	PF00067
Glyma.10G115500.1	ROS production	1e-111	40.47	AT3G26830	CYP71B15	Cytochrome P450 superfamily protein	3.49559	3.27069	1.25766	2.40535	0.745415	1.43655	2.22729	2.85957	1.33882	272.592	558.797	622.245	61.8959	72.3345	70.7417	182.229	114.081	216.303	2.43883	1.09164	0.98754	0.754423	0.742632	1.11339	1.83292	1.22606	1.23341	354.275	586.199	446.183	83.7665	68.9067	66.3262	219.072	229.377	129.014	-0.828624	-0.813354	-0.582068	-0.0680534	0.0954991	0.171859	PF00067
Glyma.10G092500.1	ROS production	3e-127	41.28	AT1G50560	CYP705A25	cytochrome P450%2C family 705%2C subfamily A%2C polypeptide 25	537.156	427.37	574.753	683.12	749.142	670.867	1447.74	589.071	380.224	291.788	302.847	303.534	774.039	1032.83	1103.97	1654.01	1477.42	1326.11	851.965	745.59	935.2	665.401	565.143	866.217	894.464	717.244	826.383	273.212	306.162	271.521	1380.24	914.41	1303.53	1625.07	917.51	1568.72	0.718453	-0.00437519	0.0125162	-0.0780073	0.305836	-0.116652	PF00067
Glyma.10G092500.1	ROS production	5e-124	41.52	AT5G42580	CYP705A12	cytochrome P450%2C family 705%2C subfamily A%2C polypeptide 12	537.156	427.37	574.753	683.12	749.142	670.867	1447.74	589.071	380.224	291.788	302.847	303.534	774.039	1032.83	1103.97	1654.01	1477.42	1326.11	851.965	745.59	935.2	665.401	565.143	866.217	894.464	717.244	826.383	273.212	306.162	271.521	1380.24	914.41	1303.53	1625.07	917.51	1568.72	0.718453	-0.00437519	0.0125162	-0.0780073	0.305836	-0.116652	PF00067
Glyma.10G114700.1	ROS production	1e-82	41.78	AT2G45570	CYP76C2	cytochrome P450%2C family 76%2C subfamily C%2C polypeptide 2	1.1652	1.09023	1.25766	1.20268	0.745415	1.43655	2.22729	1.42978	1.33882	27.6431	62.0003	67.7893	12.2432	4.57813	8.96726	20.0539	5.63362	17.3408	0.812944	1.09164	0.98754	0.754423	0.742632	1.11339	1.83292	1.22606	1.23341	42.7832	53.0682	47.6352	13.9611	10.2429	5.30609	32.4551	20.0505	19.4093	-0.280612	-0.374706	-0.218962	-0.13382	0.194477	0.741002	PF00067
Glyma.10G114700.1	ROS production	9e-80	40.48	AT3G26210	CYP71B23	cytochrome P450%2C family 71%2C subfamily B%2C polypeptide 23	1.1652	1.09023	1.25766	1.20268	0.745415	1.43655	2.22729	1.42978	1.33882	27.6431	62.0003	67.7893	12.2432	4.57813	8.96726	20.0539	5.63362	17.3408	0.812944	1.09164	0.98754	0.754423	0.742632	1.11339	1.83292	1.22606	1.23341	42.7832	53.0682	47.6352	13.9611	10.2429	5.30609	32.4551	20.0505	19.4093	-0.280612	-0.374706	-0.218962	-0.13382	0.194477	0.741002	PF00067
Glyma.10G114700.1	ROS production	3e-79	41.49	AT5G25140	CYP71B13	cytochrome P450%2C family 71%2C subfamily B%2C polypeptide 13	1.1652	1.09023	1.25766	1.20268	0.745415	1.43655	2.22729	1.42978	1.33882	27.6431	62.0003	67.7893	12.2432	4.57813	8.96726	20.0539	5.63362	17.3408	0.812944	1.09164	0.98754	0.754423	0.742632	1.11339	1.83292	1.22606	1.23341	42.7832	53.0682	47.6352	13.9611	10.2429	5.30609	32.4551	20.0505	19.4093	-0.280612	-0.374706	-0.218962	-0.13382	0.194477	0.741002	PF00067
Glyma.10G114700.1	ROS production	5e-76	41.05	AT3G26230	CYP71B24	cytochrome P450%2C family 71%2C subfamily B%2C polypeptide 24	1.1652	1.09023	1.25766	1.20268	0.745415	1.43655	2.22729	1.42978	1.33882	27.6431	62.0003	67.7893	12.2432	4.57813	8.96726	20.0539	5.63362	17.3408	0.812944	1.09164	0.98754	0.754423	0.742632	1.11339	1.83292	1.22606	1.23341	42.7832	53.0682	47.6352	13.9611	10.2429	5.30609	32.4551	20.0505	19.4093	-0.280612	-0.374706	-0.218962	-0.13382	0.194477	0.741002	PF00067
Glyma.10G114700.1	ROS production	2e-74	40.55	AT5G25130	CYP71B12	cytochrome P450%2C family 71%2C subfamily B%2C polypeptide 12	1.1652	1.09023	1.25766	1.20268	0.745415	1.43655	2.22729	1.42978	1.33882	27.6431	62.0003	67.7893	12.2432	4.57813	8.96726	20.0539	5.63362	17.3408	0.812944	1.09164	0.98754	0.754423	0.742632	1.11339	1.83292	1.22606	1.23341	42.7832	53.0682	47.6352	13.9611	10.2429	5.30609	32.4551	20.0505	19.4093	-0.280612	-0.374706	-0.218962	-0.13382	0.194477	0.741002	PF00067
Glyma.10G114700.1	ROS production	8e-62	41	AT3G26220	CYP71B3	cytochrome P450%2C family 71%2C subfamily B%2C polypeptide 3	1.1652	1.09023	1.25766	1.20268	0.745415	1.43655	2.22729	1.42978	1.33882	27.6431	62.0003	67.7893	12.2432	4.57813	8.96726	20.0539	5.63362	17.3408	0.812944	1.09164	0.98754	0.754423	0.742632	1.11339	1.83292	1.22606	1.23341	42.7832	53.0682	47.6352	13.9611	10.2429	5.30609	32.4551	20.0505	19.4093	-0.280612	-0.374706	-0.218962	-0.13382	0.194477	0.741002	PF00067
Glyma.10G152200.1	ROS transport to apoplast	0	64.01	AT5G51060	RBOHC	NADPH/respiratory burst oxidase protein D	8.15638	10.9023	13.8343	24.0535	29.8166	15.802	345.229	293.106	132.543	2432.59	3128.63	3494.69	3545.07	4156.94	4680.91	5578.48	1866.14	5277.99	4.87766	14.1913	10.8629	22.6327	32.6758	14.4741	766.16	63.755	415.659	2031.83	2677.9	1980.04	5296.33	4085.98	5908.33	4799.88	4767.2	4956.21	-0.136096	0.00228483	0.692236	-0.436905	0.304297	0.190974	PF08414,PF08030,PF01794,PF08022
Glyma.10G152200.1	ROS transport to apoplast	0	60.59	AT1G64060	RBOHF	respiratory burst oxidase protein F	8.15638	10.9023	13.8343	24.0535	29.8166	15.802	345.229	293.106	132.543	2432.59	3128.63	3494.69	3545.07	4156.94	4680.91	5578.48	1866.14	5277.99	4.87766	14.1913	10.8629	22.6327	32.6758	14.4741	766.16	63.755	415.659	2031.83	2677.9	1980.04	5296.33	4085.98	5908.33	4799.88	4767.2	4956.21	-0.136096	0.00228483	0.692236	-0.436905	0.304297	0.190974	PF08414,PF08030,PF01794,PF08022
Glyma.10G200800.1	ROS production	7e-102	41.55	AT1G33730	CYP76C5	cytochrome P450%2C family 76%2C subfamily C%2C polypeptide 5	6201.18	7195.52	8930.67	1757.11	1294.04	880.603	6.68186	10.0085	57.5691	188.127	267.873	100.166	131.274	236.232	156.429	54.9304	7.04203	52.0223	6592.98	7730.99	7750.21	973.961	1047.85	794.96	7.33167	107.893	24.6682	78.0605	66.1311	138.142	184.667	122.915	155.645	19.7049	47.3191	17.1258	-0.0164539	-0.481129	0.913676	-0.978114	-0.177666	-0.437935	PF00067
Glyma.10G009600.1	ROS production	1e-80	40.92	AT3G49110	PRXCA	peroxidase CA	1.1652	1.09023	1.25766	1.20268	0.745415	1.43655	62.364	25.7361	36.1481	84.465	139.898	388.524	78.2201	158.403	310.865	53.1865	26.7597	57.4984	0.812944	1.09164	0.98754	1.50885	1.48526	1.11339	91.6459	20.843	62.9038	201.156	207.374	64.3075	350.931	158.299	336.053	135.616	65.7655	37.6768	-0.280612	0.279259	0.497364	-0.374276	0.626605	0.798512	PF00141
Glyma.10G009600.1	ROS production	2e-80	43	AT5G05340		Peroxidase superfamily protein	1.1652	1.09023	1.25766	1.20268	0.745415	1.43655	62.364	25.7361	36.1481	84.465	139.898	388.524	78.2201	158.403	310.865	53.1865	26.7597	57.4984	0.812944	1.09164	0.98754	1.50885	1.48526	1.11339	91.6459	20.843	62.9038	201.156	207.374	64.3075	350.931	158.299	336.053	135.616	65.7655	37.6768	-0.280612	0.279259	0.497364	-0.374276	0.626605	0.798512	PF00141
Glyma.10G009600.1	ROS production	1e-78	40.62	AT3G49120	PRXCB	peroxidase CB	1.1652	1.09023	1.25766	1.20268	0.745415	1.43655	62.364	25.7361	36.1481	84.465	139.898	388.524	78.2201	158.403	310.865	53.1865	26.7597	57.4984	0.812944	1.09164	0.98754	1.50885	1.48526	1.11339	91.6459	20.843	62.9038	201.156	207.374	64.3075	350.931	158.299	336.053	135.616	65.7655	37.6768	-0.280612	0.279259	0.497364	-0.374276	0.626605	0.798512	PF00141
Glyma.10G009600.1	ROS production	4e-78	40.42	AT2G34060		Peroxidase superfamily protein	1.1652	1.09023	1.25766	1.20268	0.745415	1.43655	62.364	25.7361	36.1481	84.465	139.898	388.524	78.2201	158.403	310.865	53.1865	26.7597	57.4984	0.812944	1.09164	0.98754	1.50885	1.48526	1.11339	91.6459	20.843	62.9038	201.156	207.374	64.3075	350.931	158.299	336.053	135.616	65.7655	37.6768	-0.280612	0.279259	0.497364	-0.374276	0.626605	0.798512	PF00141
Glyma.10G009600.1	ROS production	8e-77	41.61	AT5G19880		Peroxidase superfamily protein	1.1652	1.09023	1.25766	1.20268	0.745415	1.43655	62.364	25.7361	36.1481	84.465	139.898	388.524	78.2201	158.403	310.865	53.1865	26.7597	57.4984	0.812944	1.09164	0.98754	1.50885	1.48526	1.11339	91.6459	20.843	62.9038	201.156	207.374	64.3075	350.931	158.299	336.053	135.616	65.7655	37.6768	-0.280612	0.279259	0.497364	-0.374276	0.626605	0.798512	PF00141
Glyma.10G009600.1	ROS production	7e-72	41.69	AT3G28200		Peroxidase superfamily protein	1.1652	1.09023	1.25766	1.20268	0.745415	1.43655	62.364	25.7361	36.1481	84.465	139.898	388.524	78.2201	158.403	310.865	53.1865	26.7597	57.4984	0.812944	1.09164	0.98754	1.50885	1.48526	1.11339	91.6459	20.843	62.9038	201.156	207.374	64.3075	350.931	158.299	336.053	135.616	65.7655	37.6768	-0.280612	0.279259	0.497364	-0.374276	0.626605	0.798512	PF00141
Glyma.10G192900.1	ROS breakdown	1e-55	43.2	AT2G29470	GSTU3	glutathione S-transferase tau 3	1.1652	2.18046	5.03066	16.8375	12.6721	17.2386	1354.19	507.573	297.217	373.182	719.362	1489.34	17517.2	20944.9	27969.9	21153.4	22572.5	18494.4	1.62589	1.09164	1.97508	73.9335	52.7269	24.4946	1777.93	212.108	1205.04	848.908	1169.13	767.721	46052.5	29926	30805.4	22831	14389	24150.8	-0.835926	1.69305	0.565501	0.109647	0.684743	-0.019833	PF02798,PF00043
Glyma.10G192900.1	ROS breakdown	3e-54	43.27	AT2G29490	GSTU1	glutathione S-transferase TAU 1	1.1652	2.18046	5.03066	16.8375	12.6721	17.2386	1354.19	507.573	297.217	373.182	719.362	1489.34	17517.2	20944.9	27969.9	21153.4	22572.5	18494.4	1.62589	1.09164	1.97508	73.9335	52.7269	24.4946	1777.93	212.108	1205.04	848.908	1169.13	767.721	46052.5	29926	30805.4	22831	14389	24150.8	-0.835926	1.69305	0.565501	0.109647	0.684743	-0.019833	PF02798,PF00043
Glyma.10G192900.1	ROS breakdown	3e-54	40.37	AT2G29460	GSTU4	glutathione S-transferase tau 4	1.1652	2.18046	5.03066	16.8375	12.6721	17.2386	1354.19	507.573	297.217	373.182	719.362	1489.34	17517.2	20944.9	27969.9	21153.4	22572.5	18494.4	1.62589	1.09164	1.97508	73.9335	52.7269	24.4946	1777.93	212.108	1205.04	848.908	1169.13	767.721	46052.5	29926	30805.4	22831	14389	24150.8	-0.835926	1.69305	0.565501	0.109647	0.684743	-0.019833	PF02798,PF00043
Glyma.10G192900.1	ROS breakdown	5e-54	42.4	AT2G29480	GSTU2	glutathione S-transferase tau 2	1.1652	2.18046	5.03066	16.8375	12.6721	17.2386	1354.19	507.573	297.217	373.182	719.362	1489.34	17517.2	20944.9	27969.9	21153.4	22572.5	18494.4	1.62589	1.09164	1.97508	73.9335	52.7269	24.4946	1777.93	212.108	1205.04	848.908	1169.13	767.721	46052.5	29926	30805.4	22831	14389	24150.8	-0.835926	1.69305	0.565501	0.109647	0.684743	-0.019833	PF02798,PF00043
Glyma.10G115700.1	ROS production	1e-133	41.11	AT5G25140	CYP71B13	cytochrome P450%2C family 71%2C subfamily B%2C polypeptide 13	1.1652	3.27069	1.25766	1.20268	0.745415	1.43655	2.22729	1.42978	1.33882	192.734	342.591	407.748	36.0493	51.2751	34.8727	122.939	39.4354	98.5686	2.43883	2.18328	0.98754	0.754423	0.742632	1.11339	1.83292	1.22606	1.23341	197.403	312.694	269.139	32.9989	54.9391	42.4487	184.299	138.749	121.022	-0.0214182	-0.374706	-0.218962	-0.275309	0.0935887	0.767051	PF00067
Glyma.10G115700.1	ROS production	1e-128	40	AT5G25130	CYP71B12	cytochrome P450%2C family 71%2C subfamily B%2C polypeptide 12	1.1652	3.27069	1.25766	1.20268	0.745415	1.43655	2.22729	1.42978	1.33882	192.734	342.591	407.748	36.0493	51.2751	34.8727	122.939	39.4354	98.5686	2.43883	2.18328	0.98754	0.754423	0.742632	1.11339	1.83292	1.22606	1.23341	197.403	312.694	269.139	32.9989	54.9391	42.4487	184.299	138.749	121.022	-0.0214182	-0.374706	-0.218962	-0.275309	0.0935887	0.767051	PF00067
Glyma.10G115700.1	ROS production	4e-125	41.04	AT1G13080	CYP71B2	cytochrome P450%2C family 71%2C subfamily B%2C polypeptide 2	1.1652	3.27069	1.25766	1.20268	0.745415	1.43655	2.22729	1.42978	1.33882	192.734	342.591	407.748	36.0493	51.2751	34.8727	122.939	39.4354	98.5686	2.43883	2.18328	0.98754	0.754423	0.742632	1.11339	1.83292	1.22606	1.23341	197.403	312.694	269.139	32.9989	54.9391	42.4487	184.299	138.749	121.022	-0.0214182	-0.374706	-0.218962	-0.275309	0.0935887	0.767051	PF00067
Glyma.10G115700.1	ROS production	4e-122	41.15	AT3G26210	CYP71B23	cytochrome P450%2C family 71%2C subfamily B%2C polypeptide 23	1.1652	3.27069	1.25766	1.20268	0.745415	1.43655	2.22729	1.42978	1.33882	192.734	342.591	407.748	36.0493	51.2751	34.8727	122.939	39.4354	98.5686	2.43883	2.18328	0.98754	0.754423	0.742632	1.11339	1.83292	1.22606	1.23341	197.403	312.694	269.139	32.9989	54.9391	42.4487	184.299	138.749	121.022	-0.0214182	-0.374706	-0.218962	-0.275309	0.0935887	0.767051	PF00067
Glyma.10G115700.1	ROS production	7e-112	40.47	AT3G26830	CYP71B15	Cytochrome P450 superfamily protein	1.1652	3.27069	1.25766	1.20268	0.745415	1.43655	2.22729	1.42978	1.33882	192.734	342.591	407.748	36.0493	51.2751	34.8727	122.939	39.4354	98.5686	2.43883	2.18328	0.98754	0.754423	0.742632	1.11339	1.83292	1.22606	1.23341	197.403	312.694	269.139	32.9989	54.9391	42.4487	184.299	138.749	121.022	-0.0214182	-0.374706	-0.218962	-0.275309	0.0935887	0.767051	PF00067
Glyma.10G024600.1	ROS breakdown	5e-69	55.83	AT2G43350	GPX3	glutathione peroxidase 3	1.1652	1.09023	1.25766	2.40535	2.98166	1.43655	13.3637	4.28935	4.01645	99.8223	96.9748	105.225	7.48193	1.83125	1.99272	3.48764	8.45044	3.65069	4.87766	1.09164	0.98754	2.26327	3.71316	1.11339	7.33167	2.45212	14.8009	125.347	106.953	125.439	1.90378	11.1741	3.53739	2.31822	1.60404	1.14172	0.985691	0.0552244	0.182093	0.244254	0.555431	-1.62216	PF00255
Glyma.10G115200.1	ROS production	3e-132	40.51	AT5G25140	CYP71B13	cytochrome P450%2C family 71%2C subfamily B%2C polypeptide 13	1.1652	2.18046	1.25766	1.20268	0.745415	1.43655	2.22729	2.85957	1.33882	228.056	395.053	428.995	35.3691	45.7813	41.8472	138.634	81.6876	132.338	3.25178	1.09164	0.98754	0.754423	0.742632	1.11339	1.83292	1.22606	1.23341	220.671	320.042	265.963	41.8833	54.9391	40.68	214.435	138.749	99.3297	0.211719	-0.374706	-0.582068	-0.383215	0.160827	0.359691	PF00067
Glyma.10G115200.1	ROS production	1e-124	41.08	AT1G13080	CYP71B2	cytochrome P450%2C family 71%2C subfamily B%2C polypeptide 2	1.1652	2.18046	1.25766	1.20268	0.745415	1.43655	2.22729	2.85957	1.33882	228.056	395.053	428.995	35.3691	45.7813	41.8472	138.634	81.6876	132.338	3.25178	1.09164	0.98754	0.754423	0.742632	1.11339	1.83292	1.22606	1.23341	220.671	320.042	265.963	41.8833	54.9391	40.68	214.435	138.749	99.3297	0.211719	-0.374706	-0.582068	-0.383215	0.160827	0.359691	PF00067
Glyma.10G115200.1	ROS production	2e-118	41.06	AT3G26210	CYP71B23	cytochrome P450%2C family 71%2C subfamily B%2C polypeptide 23	1.1652	2.18046	1.25766	1.20268	0.745415	1.43655	2.22729	2.85957	1.33882	228.056	395.053	428.995	35.3691	45.7813	41.8472	138.634	81.6876	132.338	3.25178	1.09164	0.98754	0.754423	0.742632	1.11339	1.83292	1.22606	1.23341	220.671	320.042	265.963	41.8833	54.9391	40.68	214.435	138.749	99.3297	0.211719	-0.374706	-0.582068	-0.383215	0.160827	0.359691	PF00067
Glyma.10G115200.1	ROS production	1e-108	40.34	AT3G26830	CYP71B15	Cytochrome P450 superfamily protein	1.1652	2.18046	1.25766	1.20268	0.745415	1.43655	2.22729	2.85957	1.33882	228.056	395.053	428.995	35.3691	45.7813	41.8472	138.634	81.6876	132.338	3.25178	1.09164	0.98754	0.754423	0.742632	1.11339	1.83292	1.22606	1.23341	220.671	320.042	265.963	41.8833	54.9391	40.68	214.435	138.749	99.3297	0.211719	-0.374706	-0.582068	-0.383215	0.160827	0.359691	PF00067
Glyma.10G116000.1	ROS production	3e-110	40.5	AT3G26210	CYP71B23	cytochrome P450%2C family 71%2C subfamily B%2C polypeptide 23	1.1652	1.09023	1.25766	3.60803	0.745415	1.43655	2.22729	2.85957	1.33882	62.9648	89.8209	101.178	16.3242	17.3969	8.96726	40.1079	21.1261	64.7997	1.62589	4.36656	0.98754	0.754423	0.742632	1.11339	1.83292	1.22606	2.46682	73.5571	114.301	80.9799	38.7103	23.2793	8.84349	63.7511	79.3999	55.9443	0.990483	-1.14927	-0.217665	0.0821116	0.73058	0.659649	PF00067
Glyma.10G116000.1	ROS production	9e-108	40.27	AT5G25140	CYP71B13	cytochrome P450%2C family 71%2C subfamily B%2C polypeptide 13	1.1652	1.09023	1.25766	3.60803	0.745415	1.43655	2.22729	2.85957	1.33882	62.9648	89.8209	101.178	16.3242	17.3969	8.96726	40.1079	21.1261	64.7997	1.62589	4.36656	0.98754	0.754423	0.742632	1.11339	1.83292	1.22606	2.46682	73.5571	114.301	80.9799	38.7103	23.2793	8.84349	63.7511	79.3999	55.9443	0.990483	-1.14927	-0.217665	0.0821116	0.73058	0.659649	PF00067
Glyma.10G222400.1	ROS production	2e-78	41.69	AT3G49120	PRXCB	peroxidase CB	131.667	151.542	149.662	193.631	236.297	221.228	289.547	451.811	337.382	105.965	104.924	96.1192	397.902	1280.05	2452.05	1942.62	1074.61	1748.68	134.949	127.722	136.28	218.028	115.851	347.377	164.963	376.4	310.819	291.226	576.402	250.879	953.796	551.254	1384.01	2940.66	1046.63	2340.53	-0.117727	0.0651954	-0.340116	1.86523	-0.515542	0.408958	PF00141
Glyma.10G222400.1	ROS production	2e-74	40.79	AT3G49110	PRXCA	peroxidase CA	131.667	151.542	149.662	193.631	236.297	221.228	289.547	451.811	337.382	105.965	104.924	96.1192	397.902	1280.05	2452.05	1942.62	1074.61	1748.68	134.949	127.722	136.28	218.028	115.851	347.377	164.963	376.4	310.819	291.226	576.402	250.879	953.796	551.254	1384.01	2940.66	1046.63	2340.53	-0.117727	0.0651954	-0.340116	1.86523	-0.515542	0.408958	PF00141
Glyma.10G222400.1	ROS production	7e-74	42.24	AT5G19880		Peroxidase superfamily protein	131.667	151.542	149.662	193.631	236.297	221.228	289.547	451.811	337.382	105.965	104.924	96.1192	397.902	1280.05	2452.05	1942.62	1074.61	1748.68	134.949	127.722	136.28	218.028	115.851	347.377	164.963	376.4	310.819	291.226	576.402	250.879	953.796	551.254	1384.01	2940.66	1046.63	2340.53	-0.117727	0.0651954	-0.340116	1.86523	-0.515542	0.408958	PF00141
Glyma.10G115300.1	ROS production	1e-133	41.3	AT5G25140	CYP71B13	cytochrome P450%2C family 71%2C subfamily B%2C polypeptide 13	1.1652	2.18046	1.25766	2.40535	0.745415	1.43655	2.22729	2.85957	1.33882	334.021	616.823	661.705	70.058	65.9251	64.7635	219.721	98.5884	223.605	3.25178	2.18328	0.98754	0.754423	0.742632	1.11339	1.83292	1.22606	1.23341	356.527	550.276	446.977	96.4584	91.2548	65.4418	312.96	244.616	176.967	0.480481	-0.813354	-0.582068	-0.25235	0.334645	0.43878	PF00067
Glyma.10G115300.1	ROS production	4e-129	40.4	AT5G25130	CYP71B12	cytochrome P450%2C family 71%2C subfamily B%2C polypeptide 12	1.1652	2.18046	1.25766	2.40535	0.745415	1.43655	2.22729	2.85957	1.33882	334.021	616.823	661.705	70.058	65.9251	64.7635	219.721	98.5884	223.605	3.25178	2.18328	0.98754	0.754423	0.742632	1.11339	1.83292	1.22606	1.23341	356.527	550.276	446.977	96.4584	91.2548	65.4418	312.96	244.616	176.967	0.480481	-0.813354	-0.582068	-0.25235	0.334645	0.43878	PF00067
Glyma.10G115300.1	ROS production	1e-125	41.46	AT1G13080	CYP71B2	cytochrome P450%2C family 71%2C subfamily B%2C polypeptide 2	1.1652	2.18046	1.25766	2.40535	0.745415	1.43655	2.22729	2.85957	1.33882	334.021	616.823	661.705	70.058	65.9251	64.7635	219.721	98.5884	223.605	3.25178	2.18328	0.98754	0.754423	0.742632	1.11339	1.83292	1.22606	1.23341	356.527	550.276	446.977	96.4584	91.2548	65.4418	312.96	244.616	176.967	0.480481	-0.813354	-0.582068	-0.25235	0.334645	0.43878	PF00067
Glyma.10G115300.1	ROS production	1e-122	41.58	AT3G26210	CYP71B23	cytochrome P450%2C family 71%2C subfamily B%2C polypeptide 23	1.1652	2.18046	1.25766	2.40535	0.745415	1.43655	2.22729	2.85957	1.33882	334.021	616.823	661.705	70.058	65.9251	64.7635	219.721	98.5884	223.605	3.25178	2.18328	0.98754	0.754423	0.742632	1.11339	1.83292	1.22606	1.23341	356.527	550.276	446.977	96.4584	91.2548	65.4418	312.96	244.616	176.967	0.480481	-0.813354	-0.582068	-0.25235	0.334645	0.43878	PF00067
Glyma.10G115300.1	ROS production	6e-113	40.12	AT3G26230	CYP71B24	cytochrome P450%2C family 71%2C subfamily B%2C polypeptide 24	1.1652	2.18046	1.25766	2.40535	0.745415	1.43655	2.22729	2.85957	1.33882	334.021	616.823	661.705	70.058	65.9251	64.7635	219.721	98.5884	223.605	3.25178	2.18328	0.98754	0.754423	0.742632	1.11339	1.83292	1.22606	1.23341	356.527	550.276	446.977	96.4584	91.2548	65.4418	312.96	244.616	176.967	0.480481	-0.813354	-0.582068	-0.25235	0.334645	0.43878	PF00067
Glyma.10G115300.1	ROS production	8e-112	40.47	AT3G26830	CYP71B15	Cytochrome P450 superfamily protein	1.1652	2.18046	1.25766	2.40535	0.745415	1.43655	2.22729	2.85957	1.33882	334.021	616.823	661.705	70.058	65.9251	64.7635	219.721	98.5884	223.605	3.25178	2.18328	0.98754	0.754423	0.742632	1.11339	1.83292	1.22606	1.23341	356.527	550.276	446.977	96.4584	91.2548	65.4418	312.96	244.616	176.967	0.480481	-0.813354	-0.582068	-0.25235	0.334645	0.43878	PF00067
Glyma.10G115900.1	ROS production	1e-133	41.3	AT5G25140	CYP71B13	cytochrome P450%2C family 71%2C subfamily B%2C polypeptide 13	1.1652	2.18046	1.25766	2.40535	0.745415	1.43655	2.22729	2.85957	1.33882	307.913	554.028	587.845	57.1347	58.6001	61.7744	188.333	98.5884	199.875	3.25178	2.18328	0.98754	0.754423	0.742632	1.11339	1.83292	1.22606	1.23341	315.245	502.106	404.899	87.5741	70.769	55.714	286.3	221.357	157.557	0.480481	-0.813354	-0.582068	-0.246301	0.270102	0.450502	PF00067
Glyma.10G115900.1	ROS production	4e-129	40.4	AT5G25130	CYP71B12	cytochrome P450%2C family 71%2C subfamily B%2C polypeptide 12	1.1652	2.18046	1.25766	2.40535	0.745415	1.43655	2.22729	2.85957	1.33882	307.913	554.028	587.845	57.1347	58.6001	61.7744	188.333	98.5884	199.875	3.25178	2.18328	0.98754	0.754423	0.742632	1.11339	1.83292	1.22606	1.23341	315.245	502.106	404.899	87.5741	70.769	55.714	286.3	221.357	157.557	0.480481	-0.813354	-0.582068	-0.246301	0.270102	0.450502	PF00067
Glyma.10G115900.1	ROS production	1e-125	41.46	AT1G13080	CYP71B2	cytochrome P450%2C family 71%2C subfamily B%2C polypeptide 2	1.1652	2.18046	1.25766	2.40535	0.745415	1.43655	2.22729	2.85957	1.33882	307.913	554.028	587.845	57.1347	58.6001	61.7744	188.333	98.5884	199.875	3.25178	2.18328	0.98754	0.754423	0.742632	1.11339	1.83292	1.22606	1.23341	315.245	502.106	404.899	87.5741	70.769	55.714	286.3	221.357	157.557	0.480481	-0.813354	-0.582068	-0.246301	0.270102	0.450502	PF00067
Glyma.10G115900.1	ROS production	1e-122	41.58	AT3G26210	CYP71B23	cytochrome P450%2C family 71%2C subfamily B%2C polypeptide 23	1.1652	2.18046	1.25766	2.40535	0.745415	1.43655	2.22729	2.85957	1.33882	307.913	554.028	587.845	57.1347	58.6001	61.7744	188.333	98.5884	199.875	3.25178	2.18328	0.98754	0.754423	0.742632	1.11339	1.83292	1.22606	1.23341	315.245	502.106	404.899	87.5741	70.769	55.714	286.3	221.357	157.557	0.480481	-0.813354	-0.582068	-0.246301	0.270102	0.450502	PF00067
Glyma.10G115900.1	ROS production	6e-113	40.12	AT3G26230	CYP71B24	cytochrome P450%2C family 71%2C subfamily B%2C polypeptide 24	1.1652	2.18046	1.25766	2.40535	0.745415	1.43655	2.22729	2.85957	1.33882	307.913	554.028	587.845	57.1347	58.6001	61.7744	188.333	98.5884	199.875	3.25178	2.18328	0.98754	0.754423	0.742632	1.11339	1.83292	1.22606	1.23341	315.245	502.106	404.899	87.5741	70.769	55.714	286.3	221.357	157.557	0.480481	-0.813354	-0.582068	-0.246301	0.270102	0.450502	PF00067
Glyma.10G115900.1	ROS production	8e-112	40.47	AT3G26830	CYP71B15	Cytochrome P450 superfamily protein	1.1652	2.18046	1.25766	2.40535	0.745415	1.43655	2.22729	2.85957	1.33882	307.913	554.028	587.845	57.1347	58.6001	61.7744	188.333	98.5884	199.875	3.25178	2.18328	0.98754	0.754423	0.742632	1.11339	1.83292	1.22606	1.23341	315.245	502.106	404.899	87.5741	70.769	55.714	286.3	221.357	157.557	0.480481	-0.813354	-0.582068	-0.246301	0.270102	0.450502	PF00067
Glyma.10G021300.1	ROS breakdown	6e-36	51	AT4G15680		Thioredoxin superfamily protein	549.973	795.868	763.402	164.767	60.3786	109.178	2.22729	8.5787	5.35527	59.1255	60.4105	22.2592	4.08105	0.915626	0.996362	0.87191	1.40841	0.912673	732.463	431.198	467.106	47.5287	115.851	46.7624	3.66584	8.5824	1.23341	29.2727	9.7972	13.4966	0.634595	8.38054	0.884349	1.15911	1.60404	1.14172	-0.371176	-0.66988	-0.261542	-1.43159	0.724066	0.290367	PF00462
Glyma.10G021300.1	ROS breakdown	1e-35	50	AT4G15660		Thioredoxin superfamily protein	549.973	795.868	763.402	164.767	60.3786	109.178	2.22729	8.5787	5.35527	59.1255	60.4105	22.2592	4.08105	0.915626	0.996362	0.87191	1.40841	0.912673	732.463	431.198	467.106	47.5287	115.851	46.7624	3.66584	8.5824	1.23341	29.2727	9.7972	13.4966	0.634595	8.38054	0.884349	1.15911	1.60404	1.14172	-0.371176	-0.66988	-0.261542	-1.43159	0.724066	0.290367	PF00462
Glyma.10G021300.1	ROS breakdown	6e-35	50	AT4G15700		Thioredoxin superfamily protein	549.973	795.868	763.402	164.767	60.3786	109.178	2.22729	8.5787	5.35527	59.1255	60.4105	22.2592	4.08105	0.915626	0.996362	0.87191	1.40841	0.912673	732.463	431.198	467.106	47.5287	115.851	46.7624	3.66584	8.5824	1.23341	29.2727	9.7972	13.4966	0.634595	8.38054	0.884349	1.15911	1.60404	1.14172	-0.371176	-0.66988	-0.261542	-1.43159	0.724066	0.290367	PF00462
Glyma.10G021300.1	ROS breakdown	9e-34	48	AT4G15690		Thioredoxin superfamily protein	549.973	795.868	763.402	164.767	60.3786	109.178	2.22729	8.5787	5.35527	59.1255	60.4105	22.2592	4.08105	0.915626	0.996362	0.87191	1.40841	0.912673	732.463	431.198	467.106	47.5287	115.851	46.7624	3.66584	8.5824	1.23341	29.2727	9.7972	13.4966	0.634595	8.38054	0.884349	1.15911	1.60404	1.14172	-0.371176	-0.66988	-0.261542	-1.43159	0.724066	0.290367	PF00462
Glyma.10G021300.1	ROS breakdown	3e-27	40	AT3G62930		Thioredoxin superfamily protein	549.973	795.868	763.402	164.767	60.3786	109.178	2.22729	8.5787	5.35527	59.1255	60.4105	22.2592	4.08105	0.915626	0.996362	0.87191	1.40841	0.912673	732.463	431.198	467.106	47.5287	115.851	46.7624	3.66584	8.5824	1.23341	29.2727	9.7972	13.4966	0.634595	8.38054	0.884349	1.15911	1.60404	1.14172	-0.371176	-0.66988	-0.261542	-1.43159	0.724066	0.290367	PF00462
Glyma.10G021200.1	ROS breakdown	6e-36	47.06	AT4G15700		Thioredoxin superfamily protein	47.7731	58.8724	105.644	25.2562	15.6537	25.8578	13.3637	28.5957	24.0987	29.1788	21.4616	29.3417	157.12	131.85	172.371	60.1618	38.027	84.8785	73.9779	55.6736	44.4393	18.8606	23.7642	5.56695	21.995	3.67817	12.3341	39.7809	47.3531	37.3143	164.995	194.615	180.407	40.5689	39.2989	39.9602	-0.286192	-0.470365	-0.79746	0.637797	0.22717	-0.611409	PF00462
Glyma.10G021200.1	ROS breakdown	7e-36	47.06	AT4G15690		Thioredoxin superfamily protein	47.7731	58.8724	105.644	25.2562	15.6537	25.8578	13.3637	28.5957	24.0987	29.1788	21.4616	29.3417	157.12	131.85	172.371	60.1618	38.027	84.8785	73.9779	55.6736	44.4393	18.8606	23.7642	5.56695	21.995	3.67817	12.3341	39.7809	47.3531	37.3143	164.995	194.615	180.407	40.5689	39.2989	39.9602	-0.286192	-0.470365	-0.79746	0.637797	0.22717	-0.611409	PF00462
Glyma.10G021200.1	ROS breakdown	2e-35	46.08	AT4G15680		Thioredoxin superfamily protein	47.7731	58.8724	105.644	25.2562	15.6537	25.8578	13.3637	28.5957	24.0987	29.1788	21.4616	29.3417	157.12	131.85	172.371	60.1618	38.027	84.8785	73.9779	55.6736	44.4393	18.8606	23.7642	5.56695	21.995	3.67817	12.3341	39.7809	47.3531	37.3143	164.995	194.615	180.407	40.5689	39.2989	39.9602	-0.286192	-0.470365	-0.79746	0.637797	0.22717	-0.611409	PF00462
Glyma.10G021200.1	ROS breakdown	2e-35	45.1	AT4G15660		Thioredoxin superfamily protein	47.7731	58.8724	105.644	25.2562	15.6537	25.8578	13.3637	28.5957	24.0987	29.1788	21.4616	29.3417	157.12	131.85	172.371	60.1618	38.027	84.8785	73.9779	55.6736	44.4393	18.8606	23.7642	5.56695	21.995	3.67817	12.3341	39.7809	47.3531	37.3143	164.995	194.615	180.407	40.5689	39.2989	39.9602	-0.286192	-0.470365	-0.79746	0.637797	0.22717	-0.611409	PF00462
Glyma.10G021200.1	ROS breakdown	6e-33	51.49	AT3G62930		Thioredoxin superfamily protein	47.7731	58.8724	105.644	25.2562	15.6537	25.8578	13.3637	28.5957	24.0987	29.1788	21.4616	29.3417	157.12	131.85	172.371	60.1618	38.027	84.8785	73.9779	55.6736	44.4393	18.8606	23.7642	5.56695	21.995	3.67817	12.3341	39.7809	47.3531	37.3143	164.995	194.615	180.407	40.5689	39.2989	39.9602	-0.286192	-0.470365	-0.79746	0.637797	0.22717	-0.611409	PF00462
Glyma.10G115400.1	ROS production	8e-133	41.11	AT5G25140	CYP71B13	cytochrome P450%2C family 71%2C subfamily B%2C polypeptide 13	2.33039	2.18046	1.25766	1.20268	0.745415	1.43655	2.22729	1.42978	1.33882	254.931	521.438	577.727	68.6977	67.7563	35.869	177.87	63.3783	193.487	1.62589	1.09164	0.98754	0.754423	0.742632	1.11339	1.83292	1.22606	1.23341	289.725	467	388.227	83.1319	77.2872	53.9453	217.913	215.743	152.991	-0.638701	-0.374706	-0.218962	-0.242043	0.31495	0.432356	PF00067
Glyma.10G115400.1	ROS production	2e-128	40.2	AT5G25130	CYP71B12	cytochrome P450%2C family 71%2C subfamily B%2C polypeptide 12	2.33039	2.18046	1.25766	1.20268	0.745415	1.43655	2.22729	1.42978	1.33882	254.931	521.438	577.727	68.6977	67.7563	35.869	177.87	63.3783	193.487	1.62589	1.09164	0.98754	0.754423	0.742632	1.11339	1.83292	1.22606	1.23341	289.725	467	388.227	83.1319	77.2872	53.9453	217.913	215.743	152.991	-0.638701	-0.374706	-0.218962	-0.242043	0.31495	0.432356	PF00067
Glyma.10G115400.1	ROS production	6e-125	41.25	AT1G13080	CYP71B2	cytochrome P450%2C family 71%2C subfamily B%2C polypeptide 2	2.33039	2.18046	1.25766	1.20268	0.745415	1.43655	2.22729	1.42978	1.33882	254.931	521.438	577.727	68.6977	67.7563	35.869	177.87	63.3783	193.487	1.62589	1.09164	0.98754	0.754423	0.742632	1.11339	1.83292	1.22606	1.23341	289.725	467	388.227	83.1319	77.2872	53.9453	217.913	215.743	152.991	-0.638701	-0.374706	-0.218962	-0.242043	0.31495	0.432356	PF00067
Glyma.10G115400.1	ROS production	7e-122	41.36	AT3G26210	CYP71B23	cytochrome P450%2C family 71%2C subfamily B%2C polypeptide 23	2.33039	2.18046	1.25766	1.20268	0.745415	1.43655	2.22729	1.42978	1.33882	254.931	521.438	577.727	68.6977	67.7563	35.869	177.87	63.3783	193.487	1.62589	1.09164	0.98754	0.754423	0.742632	1.11339	1.83292	1.22606	1.23341	289.725	467	388.227	83.1319	77.2872	53.9453	217.913	215.743	152.991	-0.638701	-0.374706	-0.218962	-0.242043	0.31495	0.432356	PF00067
Glyma.10G115400.1	ROS production	4e-111	40.26	AT3G26830	CYP71B15	Cytochrome P450 superfamily protein	2.33039	2.18046	1.25766	1.20268	0.745415	1.43655	2.22729	1.42978	1.33882	254.931	521.438	577.727	68.6977	67.7563	35.869	177.87	63.3783	193.487	1.62589	1.09164	0.98754	0.754423	0.742632	1.11339	1.83292	1.22606	1.23341	289.725	467	388.227	83.1319	77.2872	53.9453	217.913	215.743	152.991	-0.638701	-0.374706	-0.218962	-0.242043	0.31495	0.432356	PF00067
Glyma.10G009400.1	ROS production	1e-80	40.92	AT3G49110	PRXCA	peroxidase CA	1.1652	1.09023	1.25766	1.20268	0.745415	1.43655	55.6822	28.5957	37.4869	86.7686	141.488	393.583	79.5805	165.728	315.847	54.0584	26.7597	56.5857	0.812944	1.09164	0.98754	1.50885	1.48526	1.11339	86.1472	22.069	59.2036	202.657	209.823	68.2771	356.642	159.23	343.127	136.775	66.5676	38.8185	-0.280612	0.279259	0.459374	-0.371232	0.614257	0.817545	PF00141
Glyma.10G009400.1	ROS production	2e-80	43	AT5G05340		Peroxidase superfamily protein	1.1652	1.09023	1.25766	1.20268	0.745415	1.43655	55.6822	28.5957	37.4869	86.7686	141.488	393.583	79.5805	165.728	315.847	54.0584	26.7597	56.5857	0.812944	1.09164	0.98754	1.50885	1.48526	1.11339	86.1472	22.069	59.2036	202.657	209.823	68.2771	356.642	159.23	343.127	136.775	66.5676	38.8185	-0.280612	0.279259	0.459374	-0.371232	0.614257	0.817545	PF00141
Glyma.10G009400.1	ROS production	1e-78	40.62	AT3G49120	PRXCB	peroxidase CB	1.1652	1.09023	1.25766	1.20268	0.745415	1.43655	55.6822	28.5957	37.4869	86.7686	141.488	393.583	79.5805	165.728	315.847	54.0584	26.7597	56.5857	0.812944	1.09164	0.98754	1.50885	1.48526	1.11339	86.1472	22.069	59.2036	202.657	209.823	68.2771	356.642	159.23	343.127	136.775	66.5676	38.8185	-0.280612	0.279259	0.459374	-0.371232	0.614257	0.817545	PF00141
Glyma.10G009400.1	ROS production	4e-78	40.42	AT2G34060		Peroxidase superfamily protein	1.1652	1.09023	1.25766	1.20268	0.745415	1.43655	55.6822	28.5957	37.4869	86.7686	141.488	393.583	79.5805	165.728	315.847	54.0584	26.7597	56.5857	0.812944	1.09164	0.98754	1.50885	1.48526	1.11339	86.1472	22.069	59.2036	202.657	209.823	68.2771	356.642	159.23	343.127	136.775	66.5676	38.8185	-0.280612	0.279259	0.459374	-0.371232	0.614257	0.817545	PF00141
Glyma.10G009400.1	ROS production	8e-77	41.61	AT5G19880		Peroxidase superfamily protein	1.1652	1.09023	1.25766	1.20268	0.745415	1.43655	55.6822	28.5957	37.4869	86.7686	141.488	393.583	79.5805	165.728	315.847	54.0584	26.7597	56.5857	0.812944	1.09164	0.98754	1.50885	1.48526	1.11339	86.1472	22.069	59.2036	202.657	209.823	68.2771	356.642	159.23	343.127	136.775	66.5676	38.8185	-0.280612	0.279259	0.459374	-0.371232	0.614257	0.817545	PF00141
Glyma.10G009400.1	ROS production	7e-72	41.69	AT3G28200		Peroxidase superfamily protein	1.1652	1.09023	1.25766	1.20268	0.745415	1.43655	55.6822	28.5957	37.4869	86.7686	141.488	393.583	79.5805	165.728	315.847	54.0584	26.7597	56.5857	0.812944	1.09164	0.98754	1.50885	1.48526	1.11339	86.1472	22.069	59.2036	202.657	209.823	68.2771	356.642	159.23	343.127	136.775	66.5676	38.8185	-0.280612	0.279259	0.459374	-0.371232	0.614257	0.817545	PF00141
Glyma.10G020900.1	ROS breakdown	3e-36	48.04	AT4G15680		Thioredoxin superfamily protein	43.1123	90.4891	74.2022	52.9178	63.3603	86.1928	4.45457	41.4637	9.37172	6.14291	3.97438	4.04712	9.52245	10.9875	3.98545	10.4629	38.027	12.7774	117.877	103.706	190.595	59.5994	69.8074	51.2159	16.4963	7.35635	12.3341	5.25408	9.7972	11.9088	7.61514	3.72469	1.7687	3.47733	15.2384	1.14172	0.988046	-0.164734	-0.611559	0.928554	-0.902007	-1.62544	PF00462
Glyma.10G020900.1	ROS breakdown	2e-35	48.04	AT4G15690		Thioredoxin superfamily protein	43.1123	90.4891	74.2022	52.9178	63.3603	86.1928	4.45457	41.4637	9.37172	6.14291	3.97438	4.04712	9.52245	10.9875	3.98545	10.4629	38.027	12.7774	117.877	103.706	190.595	59.5994	69.8074	51.2159	16.4963	7.35635	12.3341	5.25408	9.7972	11.9088	7.61514	3.72469	1.7687	3.47733	15.2384	1.14172	0.988046	-0.164734	-0.611559	0.928554	-0.902007	-1.62544	PF00462
Glyma.10G020900.1	ROS breakdown	2e-35	47.06	AT4G15700		Thioredoxin superfamily protein	43.1123	90.4891	74.2022	52.9178	63.3603	86.1928	4.45457	41.4637	9.37172	6.14291	3.97438	4.04712	9.52245	10.9875	3.98545	10.4629	38.027	12.7774	117.877	103.706	190.595	59.5994	69.8074	51.2159	16.4963	7.35635	12.3341	5.25408	9.7972	11.9088	7.61514	3.72469	1.7687	3.47733	15.2384	1.14172	0.988046	-0.164734	-0.611559	0.928554	-0.902007	-1.62544	PF00462
Glyma.10G020900.1	ROS breakdown	9e-33	44.12	AT4G15660		Thioredoxin superfamily protein	43.1123	90.4891	74.2022	52.9178	63.3603	86.1928	4.45457	41.4637	9.37172	6.14291	3.97438	4.04712	9.52245	10.9875	3.98545	10.4629	38.027	12.7774	117.877	103.706	190.595	59.5994	69.8074	51.2159	16.4963	7.35635	12.3341	5.25408	9.7972	11.9088	7.61514	3.72469	1.7687	3.47733	15.2384	1.14172	0.988046	-0.164734	-0.611559	0.928554	-0.902007	-1.62544	PF00462
Glyma.10G020900.1	ROS breakdown	1e-27	41.75	AT3G62950		Thioredoxin superfamily protein	43.1123	90.4891	74.2022	52.9178	63.3603	86.1928	4.45457	41.4637	9.37172	6.14291	3.97438	4.04712	9.52245	10.9875	3.98545	10.4629	38.027	12.7774	117.877	103.706	190.595	59.5994	69.8074	51.2159	16.4963	7.35635	12.3341	5.25408	9.7972	11.9088	7.61514	3.72469	1.7687	3.47733	15.2384	1.14172	0.988046	-0.164734	-0.611559	0.928554	-0.902007	-1.62544	PF00462
Glyma.10G019900.1	ROS breakdown	3e-60	46.05	AT2G30860	GSTF9	glutathione S-transferase PHI 9	71.077	43.6092	28.9263	1.20268	2.23624	1.43655	2.22729	1.42978	1.33882	62.197	69.1542	29.3417	2.04053	1.83125	0.996362	0.87191	1.40841	14.6028	4.06472	32.7492	14.8131	0.754423	0.742632	5.56695	1.83292	14.7127	1.23341	51.0396	57.9668	54.7805	1.26919	1.86234	0.884349	1.15911	8.02019	4.56688	-1.47598	0.534945	1.83136	0.0275145	-0.277654	-0.296547	PF02798,PF00043
Glyma.10G019900.1	ROS breakdown, ROS induced genes	4e-60	43.2	AT1G02920	GSTF7	glutathione S-transferase 7	71.077	43.6092	28.9263	1.20268	2.23624	1.43655	2.22729	1.42978	1.33882	62.197	69.1542	29.3417	2.04053	1.83125	0.996362	0.87191	1.40841	14.6028	4.06472	32.7492	14.8131	0.754423	0.742632	5.56695	1.83292	14.7127	1.23341	51.0396	57.9668	54.7805	1.26919	1.86234	0.884349	1.15911	8.02019	4.56688	-1.47598	0.534945	1.83136	0.0275145	-0.277654	-0.296547	PF02798,PF00043
Glyma.10G019900.1	ROS breakdown, ROS induced genes	4e-60	43	AT4G02520	GSTF2	glutathione S-transferase PHI 2	71.077	43.6092	28.9263	1.20268	2.23624	1.43655	2.22729	1.42978	1.33882	62.197	69.1542	29.3417	2.04053	1.83125	0.996362	0.87191	1.40841	14.6028	4.06472	32.7492	14.8131	0.754423	0.742632	5.56695	1.83292	14.7127	1.23341	51.0396	57.9668	54.7805	1.26919	1.86234	0.884349	1.15911	8.02019	4.56688	-1.47598	0.534945	1.83136	0.0275145	-0.277654	-0.296547	PF02798,PF00043
Glyma.10G019900.1	ROS breakdown	7e-57	44.65	AT2G30870	GSTF10	glutathione S-transferase PHI 10	71.077	43.6092	28.9263	1.20268	2.23624	1.43655	2.22729	1.42978	1.33882	62.197	69.1542	29.3417	2.04053	1.83125	0.996362	0.87191	1.40841	14.6028	4.06472	32.7492	14.8131	0.754423	0.742632	5.56695	1.83292	14.7127	1.23341	51.0396	57.9668	54.7805	1.26919	1.86234	0.884349	1.15911	8.02019	4.56688	-1.47598	0.534945	1.83136	0.0275145	-0.277654	-0.296547	PF02798,PF00043
Glyma.17G023900.1	ROS breakdown	3e-59	73.53	AT4G15680		Thioredoxin superfamily protein	326.255	352.144	806.163	532.786	827.411	596.167	3452.29	3527.28	4577.41	0.767864	0.794875	1.01178	33.3286	93.3939	75.7235	297.321	366.186	267.413	691.002	468.313	568.823	419.459	753.029	604.57	5454.77	2099.01	4056.68	2.25175	0.816433	0.79392	69.8054	45.6274	73.4009	316.437	323.214	422.437	0.219181	-0.138683	0.00665963	0.585082	-0.10042	0.190173	PF00462
Glyma.17G023900.1	ROS breakdown	3e-58	73.53	AT4G15700		Thioredoxin superfamily protein	326.255	352.144	806.163	532.786	827.411	596.167	3452.29	3527.28	4577.41	0.767864	0.794875	1.01178	33.3286	93.3939	75.7235	297.321	366.186	267.413	691.002	468.313	568.823	419.459	753.029	604.57	5454.77	2099.01	4056.68	2.25175	0.816433	0.79392	69.8054	45.6274	73.4009	316.437	323.214	422.437	0.219181	-0.138683	0.00665963	0.585082	-0.10042	0.190173	PF00462
Glyma.17G023900.1	ROS breakdown	2e-57	72.55	AT4G15660		Thioredoxin superfamily protein	326.255	352.144	806.163	532.786	827.411	596.167	3452.29	3527.28	4577.41	0.767864	0.794875	1.01178	33.3286	93.3939	75.7235	297.321	366.186	267.413	691.002	468.313	568.823	419.459	753.029	604.57	5454.77	2099.01	4056.68	2.25175	0.816433	0.79392	69.8054	45.6274	73.4009	316.437	323.214	422.437	0.219181	-0.138683	0.00665963	0.585082	-0.10042	0.190173	PF00462
Glyma.17G023900.1	ROS breakdown	5e-44	55.88	AT3G62930		Thioredoxin superfamily protein	326.255	352.144	806.163	532.786	827.411	596.167	3452.29	3527.28	4577.41	0.767864	0.794875	1.01178	33.3286	93.3939	75.7235	297.321	366.186	267.413	691.002	468.313	568.823	419.459	753.029	604.57	5454.77	2099.01	4056.68	2.25175	0.816433	0.79392	69.8054	45.6274	73.4009	316.437	323.214	422.437	0.219181	-0.138683	0.00665963	0.585082	-0.10042	0.190173	PF00462
Glyma.17G023900.1	ROS breakdown	3e-38	51.46	AT3G62950		Thioredoxin superfamily protein	326.255	352.144	806.163	532.786	827.411	596.167	3452.29	3527.28	4577.41	0.767864	0.794875	1.01178	33.3286	93.3939	75.7235	297.321	366.186	267.413	691.002	468.313	568.823	419.459	753.029	604.57	5454.77	2099.01	4056.68	2.25175	0.816433	0.79392	69.8054	45.6274	73.4009	316.437	323.214	422.437	0.219181	-0.138683	0.00665963	0.585082	-0.10042	0.190173	PF00462
Glyma.17G023900.1	ROS breakdown	4e-24	43.81	AT4G33040		Thioredoxin superfamily protein	326.255	352.144	806.163	532.786	827.411	596.167	3452.29	3527.28	4577.41	0.767864	0.794875	1.01178	33.3286	93.3939	75.7235	297.321	366.186	267.413	691.002	468.313	568.823	419.459	753.029	604.57	5454.77	2099.01	4056.68	2.25175	0.816433	0.79392	69.8054	45.6274	73.4009	316.437	323.214	422.437	0.219181	-0.138683	0.00665963	0.585082	-0.10042	0.190173	PF00462
Glyma.17G023900.1	ROS breakdown	6e-21	42	AT5G11930		Thioredoxin superfamily protein	326.255	352.144	806.163	532.786	827.411	596.167	3452.29	3527.28	4577.41	0.767864	0.794875	1.01178	33.3286	93.3939	75.7235	297.321	366.186	267.413	691.002	468.313	568.823	419.459	753.029	604.57	5454.77	2099.01	4056.68	2.25175	0.816433	0.79392	69.8054	45.6274	73.4009	316.437	323.214	422.437	0.219181	-0.138683	0.00665963	0.585082	-0.10042	0.190173	PF00462
Glyma.17G227700.1	ROS breakdown	2e-53	61.22	AT5G11930		Thioredoxin superfamily protein	158.467	197.332	150.92	128.686	66.3419	79.0101	84.6369	62.9105	72.2961	81.3936	81.0773	72.8482	34.6889	32.0469	25.9054	22.6697	64.7867	39.2449	210.553	157.196	227.134	65.6348	31.9332	86.8444	53.1546	56.3986	49.3363	44.2843	44.9038	57.1623	10.1535	9.31172	17.687	20.864	27.2686	29.6847	0.231421	-0.571443	-0.468452	-0.685191	-1.31821	-0.703267	PF00462
Glyma.17G227700.1	ROS breakdown	2e-25	44	AT4G15700		Thioredoxin superfamily protein	158.467	197.332	150.92	128.686	66.3419	79.0101	84.6369	62.9105	72.2961	81.3936	81.0773	72.8482	34.6889	32.0469	25.9054	22.6697	64.7867	39.2449	210.553	157.196	227.134	65.6348	31.9332	86.8444	53.1546	56.3986	49.3363	44.2843	44.9038	57.1623	10.1535	9.31172	17.687	20.864	27.2686	29.6847	0.231421	-0.571443	-0.468452	-0.685191	-1.31821	-0.703267	PF00462
Glyma.17G227700.1	ROS breakdown	2e-25	43.56	AT4G15680		Thioredoxin superfamily protein	158.467	197.332	150.92	128.686	66.3419	79.0101	84.6369	62.9105	72.2961	81.3936	81.0773	72.8482	34.6889	32.0469	25.9054	22.6697	64.7867	39.2449	210.553	157.196	227.134	65.6348	31.9332	86.8444	53.1546	56.3986	49.3363	44.2843	44.9038	57.1623	10.1535	9.31172	17.687	20.864	27.2686	29.6847	0.231421	-0.571443	-0.468452	-0.685191	-1.31821	-0.703267	PF00462
Glyma.17G227700.1	ROS breakdown	4e-25	42.57	AT4G15660		Thioredoxin superfamily protein	158.467	197.332	150.92	128.686	66.3419	79.0101	84.6369	62.9105	72.2961	81.3936	81.0773	72.8482	34.6889	32.0469	25.9054	22.6697	64.7867	39.2449	210.553	157.196	227.134	65.6348	31.9332	86.8444	53.1546	56.3986	49.3363	44.2843	44.9038	57.1623	10.1535	9.31172	17.687	20.864	27.2686	29.6847	0.231421	-0.571443	-0.468452	-0.685191	-1.31821	-0.703267	PF00462
Glyma.17G227700.1	ROS breakdown	1e-24	45.45	AT4G15690		Thioredoxin superfamily protein	158.467	197.332	150.92	128.686	66.3419	79.0101	84.6369	62.9105	72.2961	81.3936	81.0773	72.8482	34.6889	32.0469	25.9054	22.6697	64.7867	39.2449	210.553	157.196	227.134	65.6348	31.9332	86.8444	53.1546	56.3986	49.3363	44.2843	44.9038	57.1623	10.1535	9.31172	17.687	20.864	27.2686	29.6847	0.231421	-0.571443	-0.468452	-0.685191	-1.31821	-0.703267	PF00462
Glyma.17G227700.1	ROS breakdown	2e-19	40.51	AT1G03850	GRXS13	Glutaredoxin family protein	158.467	197.332	150.92	128.686	66.3419	79.0101	84.6369	62.9105	72.2961	81.3936	81.0773	72.8482	34.6889	32.0469	25.9054	22.6697	64.7867	39.2449	210.553	157.196	227.134	65.6348	31.9332	86.8444	53.1546	56.3986	49.3363	44.2843	44.9038	57.1623	10.1535	9.31172	17.687	20.864	27.2686	29.6847	0.231421	-0.571443	-0.468452	-0.685191	-1.31821	-0.703267	PF00462
Glyma.17G053000.1	ROS production	2e-104	49.39	AT3G49120	PRXCB	peroxidase CB	1.1652	1.09023	1.25766	1.20268	0.745415	1.43655	2.22729	1.42978	1.33882	356.289	521.438	705.212	140.116	35.7094	32.8799	3.48764	116.898	61.1491	0.812944	1.09164	0.98754	0.754423	0.742632	1.11339	1.83292	1.22606	1.23341	451.85	670.292	419.984	22.8454	80.0808	34.4896	3.47733	60.1514	10.2755	-0.280612	-0.374706	-0.218962	-0.0376845	-0.602921	-1.29651	PF00141
Glyma.17G053000.1	ROS production	4e-104	51.3	AT3G49110	PRXCA	peroxidase CA	1.1652	1.09023	1.25766	1.20268	0.745415	1.43655	2.22729	1.42978	1.33882	356.289	521.438	705.212	140.116	35.7094	32.8799	3.48764	116.898	61.1491	0.812944	1.09164	0.98754	0.754423	0.742632	1.11339	1.83292	1.22606	1.23341	451.85	670.292	419.984	22.8454	80.0808	34.4896	3.47733	60.1514	10.2755	-0.280612	-0.374706	-0.218962	-0.0376845	-0.602921	-1.29651	PF00141
Glyma.17G053000.1	ROS production	1e-103	50.81	AT5G05340		Peroxidase superfamily protein	1.1652	1.09023	1.25766	1.20268	0.745415	1.43655	2.22729	1.42978	1.33882	356.289	521.438	705.212	140.116	35.7094	32.8799	3.48764	116.898	61.1491	0.812944	1.09164	0.98754	0.754423	0.742632	1.11339	1.83292	1.22606	1.23341	451.85	670.292	419.984	22.8454	80.0808	34.4896	3.47733	60.1514	10.2755	-0.280612	-0.374706	-0.218962	-0.0376845	-0.602921	-1.29651	PF00141
Glyma.17G053000.1	ROS transport to apoplast, ROS induced genes	1e-93	46.98	AT5G64120		Peroxidase superfamily protein	1.1652	1.09023	1.25766	1.20268	0.745415	1.43655	2.22729	1.42978	1.33882	356.289	521.438	705.212	140.116	35.7094	32.8799	3.48764	116.898	61.1491	0.812944	1.09164	0.98754	0.754423	0.742632	1.11339	1.83292	1.22606	1.23341	451.85	670.292	419.984	22.8454	80.0808	34.4896	3.47733	60.1514	10.2755	-0.280612	-0.374706	-0.218962	-0.0376845	-0.602921	-1.29651	PF00141
Glyma.17G255900.1	ROS production	2e-134	43.36	AT1G13080	CYP71B2	cytochrome P450%2C family 71%2C subfamily B%2C polypeptide 2	539.486	486.243	632.605	2519.61	2878.79	2574.29	5764.22	4758.32	4005.74	768.632	962.594	879.238	2435.03	2547.27	2855.57	4558.35	7301.18	3356.81	635.722	708.474	696.215	2552.97	2367.51	2397.13	7098.89	2495.03	5906.79	644	723.36	621.64	3315.76	2643.6	3265.02	4511.26	2365.96	3924.09	0.299125	-0.123695	0.093471	-0.392263	0.234988	-0.494415	PF00067
Glyma.17G255900.1	ROS production	1e-132	42.98	AT3G26210	CYP71B23	cytochrome P450%2C family 71%2C subfamily B%2C polypeptide 23	539.486	486.243	632.605	2519.61	2878.79	2574.29	5764.22	4758.32	4005.74	768.632	962.594	879.238	2435.03	2547.27	2855.57	4558.35	7301.18	3356.81	635.722	708.474	696.215	2552.97	2367.51	2397.13	7098.89	2495.03	5906.79	644	723.36	621.64	3315.76	2643.6	3265.02	4511.26	2365.96	3924.09	0.299125	-0.123695	0.093471	-0.392263	0.234988	-0.494415	PF00067
Glyma.17G255900.1	ROS production	6e-128	40.54	AT3G26170	CYP71B19	cytochrome P450%2C family 71%2C subfamily B%2C polypeptide 19	539.486	486.243	632.605	2519.61	2878.79	2574.29	5764.22	4758.32	4005.74	768.632	962.594	879.238	2435.03	2547.27	2855.57	4558.35	7301.18	3356.81	635.722	708.474	696.215	2552.97	2367.51	2397.13	7098.89	2495.03	5906.79	644	723.36	621.64	3315.76	2643.6	3265.02	4511.26	2365.96	3924.09	0.299125	-0.123695	0.093471	-0.392263	0.234988	-0.494415	PF00067
Glyma.17G255900.1	ROS production	2e-120	41.6	AT3G26230	CYP71B24	cytochrome P450%2C family 71%2C subfamily B%2C polypeptide 24	539.486	486.243	632.605	2519.61	2878.79	2574.29	5764.22	4758.32	4005.74	768.632	962.594	879.238	2435.03	2547.27	2855.57	4558.35	7301.18	3356.81	635.722	708.474	696.215	2552.97	2367.51	2397.13	7098.89	2495.03	5906.79	644	723.36	621.64	3315.76	2643.6	3265.02	4511.26	2365.96	3924.09	0.299125	-0.123695	0.093471	-0.392263	0.234988	-0.494415	PF00067
Glyma.17G255900.1	ROS production	1e-118	42.08	AT3G26220	CYP71B3	cytochrome P450%2C family 71%2C subfamily B%2C polypeptide 3	539.486	486.243	632.605	2519.61	2878.79	2574.29	5764.22	4758.32	4005.74	768.632	962.594	879.238	2435.03	2547.27	2855.57	4558.35	7301.18	3356.81	635.722	708.474	696.215	2552.97	2367.51	2397.13	7098.89	2495.03	5906.79	644	723.36	621.64	3315.76	2643.6	3265.02	4511.26	2365.96	3924.09	0.299125	-0.123695	0.093471	-0.392263	0.234988	-0.494415	PF00067
Glyma.17G255900.1	ROS production	2e-116	40	AT3G26190	CYP71B21	cytochrome P450%2C family 71%2C subfamily B%2C polypeptide 21	539.486	486.243	632.605	2519.61	2878.79	2574.29	5764.22	4758.32	4005.74	768.632	962.594	879.238	2435.03	2547.27	2855.57	4558.35	7301.18	3356.81	635.722	708.474	696.215	2552.97	2367.51	2397.13	7098.89	2495.03	5906.79	644	723.36	621.64	3315.76	2643.6	3265.02	4511.26	2365.96	3924.09	0.299125	-0.123695	0.093471	-0.392263	0.234988	-0.494415	PF00067
Glyma.17G255900.1	ROS production	1e-115	40.12	AT3G26200	CYP71B22	cytochrome P450%2C family 71%2C subfamily B%2C polypeptide 22	539.486	486.243	632.605	2519.61	2878.79	2574.29	5764.22	4758.32	4005.74	768.632	962.594	879.238	2435.03	2547.27	2855.57	4558.35	7301.18	3356.81	635.722	708.474	696.215	2552.97	2367.51	2397.13	7098.89	2495.03	5906.79	644	723.36	621.64	3315.76	2643.6	3265.02	4511.26	2365.96	3924.09	0.299125	-0.123695	0.093471	-0.392263	0.234988	-0.494415	PF00067
Glyma.17G125400.1	ROS production	2e-135	42.42	AT3G26310	CYP71B35	cytochrome P450%2C family 71%2C subfamily B%2C polypeptide 35	1.1652	1.09023	1.25766	2.40535	0.745415	1.43655	6.68186	5.71913	2.67763	209.627	222.565	178.073	730.508	828.642	2284.66	7315.33	4520.98	4379	0.812944	1.09164	0.98754	0.754423	0.742632	1.11339	1.83292	4.90423	8.63386	168.13	137.161	159.578	1536.99	1118.34	3008.55	8724.62	2171.87	6278.32	-0.280612	-0.813354	0.0277066	-0.392612	0.559255	0.0829374	PF00067
Glyma.17G125400.1	ROS production	4e-135	44.16	AT1G13080	CYP71B2	cytochrome P450%2C family 71%2C subfamily B%2C polypeptide 2	1.1652	1.09023	1.25766	2.40535	0.745415	1.43655	6.68186	5.71913	2.67763	209.627	222.565	178.073	730.508	828.642	2284.66	7315.33	4520.98	4379	0.812944	1.09164	0.98754	0.754423	0.742632	1.11339	1.83292	4.90423	8.63386	168.13	137.161	159.578	1536.99	1118.34	3008.55	8724.62	2171.87	6278.32	-0.280612	-0.813354	0.0277066	-0.392612	0.559255	0.0829374	PF00067
Glyma.17G125400.1	ROS production	3e-132	44.09	AT3G26210	CYP71B23	cytochrome P450%2C family 71%2C subfamily B%2C polypeptide 23	1.1652	1.09023	1.25766	2.40535	0.745415	1.43655	6.68186	5.71913	2.67763	209.627	222.565	178.073	730.508	828.642	2284.66	7315.33	4520.98	4379	0.812944	1.09164	0.98754	0.754423	0.742632	1.11339	1.83292	4.90423	8.63386	168.13	137.161	159.578	1536.99	1118.34	3008.55	8724.62	2171.87	6278.32	-0.280612	-0.813354	0.0277066	-0.392612	0.559255	0.0829374	PF00067
Glyma.17G125400.1	ROS production	1e-130	43.78	AT1G11610	CYP71A18	cytochrome P450%2C family 71%2C subfamily A%2C polypeptide 18	1.1652	1.09023	1.25766	2.40535	0.745415	1.43655	6.68186	5.71913	2.67763	209.627	222.565	178.073	730.508	828.642	2284.66	7315.33	4520.98	4379	0.812944	1.09164	0.98754	0.754423	0.742632	1.11339	1.83292	4.90423	8.63386	168.13	137.161	159.578	1536.99	1118.34	3008.55	8724.62	2171.87	6278.32	-0.280612	-0.813354	0.0277066	-0.392612	0.559255	0.0829374	PF00067
Glyma.17G125400.1	ROS production	6e-129	40.4	AT5G25130	CYP71B12	cytochrome P450%2C family 71%2C subfamily B%2C polypeptide 12	1.1652	1.09023	1.25766	2.40535	0.745415	1.43655	6.68186	5.71913	2.67763	209.627	222.565	178.073	730.508	828.642	2284.66	7315.33	4520.98	4379	0.812944	1.09164	0.98754	0.754423	0.742632	1.11339	1.83292	4.90423	8.63386	168.13	137.161	159.578	1536.99	1118.34	3008.55	8724.62	2171.87	6278.32	-0.280612	-0.813354	0.0277066	-0.392612	0.559255	0.0829374	PF00067
Glyma.17G125400.1	ROS production	3e-128	44.54	AT2G30750	CYP71A12	cytochrome P450 family 71 polypeptide	1.1652	1.09023	1.25766	2.40535	0.745415	1.43655	6.68186	5.71913	2.67763	209.627	222.565	178.073	730.508	828.642	2284.66	7315.33	4520.98	4379	0.812944	1.09164	0.98754	0.754423	0.742632	1.11339	1.83292	4.90423	8.63386	168.13	137.161	159.578	1536.99	1118.34	3008.55	8724.62	2171.87	6278.32	-0.280612	-0.813354	0.0277066	-0.392612	0.559255	0.0829374	PF00067
Glyma.17G125400.1	ROS production	4e-127	43.29	AT3G26230	CYP71B24	cytochrome P450%2C family 71%2C subfamily B%2C polypeptide 24	1.1652	1.09023	1.25766	2.40535	0.745415	1.43655	6.68186	5.71913	2.67763	209.627	222.565	178.073	730.508	828.642	2284.66	7315.33	4520.98	4379	0.812944	1.09164	0.98754	0.754423	0.742632	1.11339	1.83292	4.90423	8.63386	168.13	137.161	159.578	1536.99	1118.34	3008.55	8724.62	2171.87	6278.32	-0.280612	-0.813354	0.0277066	-0.392612	0.559255	0.0829374	PF00067
Glyma.17G125400.1	ROS production	1e-123	43.37	AT3G26200	CYP71B22	cytochrome P450%2C family 71%2C subfamily B%2C polypeptide 22	1.1652	1.09023	1.25766	2.40535	0.745415	1.43655	6.68186	5.71913	2.67763	209.627	222.565	178.073	730.508	828.642	2284.66	7315.33	4520.98	4379	0.812944	1.09164	0.98754	0.754423	0.742632	1.11339	1.83292	4.90423	8.63386	168.13	137.161	159.578	1536.99	1118.34	3008.55	8724.62	2171.87	6278.32	-0.280612	-0.813354	0.0277066	-0.392612	0.559255	0.0829374	PF00067
Glyma.17G125400.1	ROS production	2e-123	42.27	AT3G26190	CYP71B21	cytochrome P450%2C family 71%2C subfamily B%2C polypeptide 21	1.1652	1.09023	1.25766	2.40535	0.745415	1.43655	6.68186	5.71913	2.67763	209.627	222.565	178.073	730.508	828.642	2284.66	7315.33	4520.98	4379	0.812944	1.09164	0.98754	0.754423	0.742632	1.11339	1.83292	4.90423	8.63386	168.13	137.161	159.578	1536.99	1118.34	3008.55	8724.62	2171.87	6278.32	-0.280612	-0.813354	0.0277066	-0.392612	0.559255	0.0829374	PF00067
Glyma.17G125400.1	ROS production	2e-120	41.04	AT3G26830	CYP71B15	Cytochrome P450 superfamily protein	1.1652	1.09023	1.25766	2.40535	0.745415	1.43655	6.68186	5.71913	2.67763	209.627	222.565	178.073	730.508	828.642	2284.66	7315.33	4520.98	4379	0.812944	1.09164	0.98754	0.754423	0.742632	1.11339	1.83292	4.90423	8.63386	168.13	137.161	159.578	1536.99	1118.34	3008.55	8724.62	2171.87	6278.32	-0.280612	-0.813354	0.0277066	-0.392612	0.559255	0.0829374	PF00067
Glyma.17G125400.1	ROS production	3e-117	41.16	AT3G26220	CYP71B3	cytochrome P450%2C family 71%2C subfamily B%2C polypeptide 3	1.1652	1.09023	1.25766	2.40535	0.745415	1.43655	6.68186	5.71913	2.67763	209.627	222.565	178.073	730.508	828.642	2284.66	7315.33	4520.98	4379	0.812944	1.09164	0.98754	0.754423	0.742632	1.11339	1.83292	4.90423	8.63386	168.13	137.161	159.578	1536.99	1118.34	3008.55	8724.62	2171.87	6278.32	-0.280612	-0.813354	0.0277066	-0.392612	0.559255	0.0829374	PF00067
Glyma.17G223900.1	ROS breakdown	1e-72	57.59	AT1G63460	GPX8	glutathione peroxidase 8	4610.69	3302.31	3310.17	5010.35	4921.23	4917.3	9281.1	10348.8	9972.85	524.451	525.413	896.438	729.148	809.414	945.547	2138.8	3374.54	1484.92	4392.34	3745.42	4575.27	4337.93	4336.23	6665.86	6871.61	8707.46	6070.83	606.47	502.923	543.042	991.237	776.597	868.43	1630.87	1156.51	1438.57	0.179827	0.0469467	-0.451369	-0.236142	0.0857668	-0.72772	PF00255
Glyma.17G198700.1	ROS production	3e-89	44.12	AT2G34060		Peroxidase superfamily protein	8.15638	15.2632	3.77299	4.81071	2.98166	4.30964	4.45457	10.0085	20.0823	385.468	303.642	214.498	39.4502	43.9501	34.8727	13.9506	42.2522	53.8477	2.43883	17.4662	7.90032	6.03539	5.19843	4.45356	1.83292	6.13029	6.16704	332.508	245.746	286.605	13.9611	39.1092	25.6461	8.11377	75.3898	18.2675	0.03215	0.374357	-1.2897	-0.0632305	-0.587383	-0.112837	PF00141
Glyma.17G198700.1	ROS production	1e-79	41.25	AT5G19880		Peroxidase superfamily protein	8.15638	15.2632	3.77299	4.81071	2.98166	4.30964	4.45457	10.0085	20.0823	385.468	303.642	214.498	39.4502	43.9501	34.8727	13.9506	42.2522	53.8477	2.43883	17.4662	7.90032	6.03539	5.19843	4.45356	1.83292	6.13029	6.16704	332.508	245.746	286.605	13.9611	39.1092	25.6461	8.11377	75.3898	18.2675	0.03215	0.374357	-1.2897	-0.0632305	-0.587383	-0.112837	PF00141
Glyma.17G198700.1	ROS transport to apoplast, ROS induced genes	7e-79	40.12	AT5G64120		Peroxidase superfamily protein	8.15638	15.2632	3.77299	4.81071	2.98166	4.30964	4.45457	10.0085	20.0823	385.468	303.642	214.498	39.4502	43.9501	34.8727	13.9506	42.2522	53.8477	2.43883	17.4662	7.90032	6.03539	5.19843	4.45356	1.83292	6.13029	6.16704	332.508	245.746	286.605	13.9611	39.1092	25.6461	8.11377	75.3898	18.2675	0.03215	0.374357	-1.2897	-0.0632305	-0.587383	-0.112837	PF00141
Glyma.17G198700.1	ROS production	1e-76	41.1	AT5G05340		Peroxidase superfamily protein	8.15638	15.2632	3.77299	4.81071	2.98166	4.30964	4.45457	10.0085	20.0823	385.468	303.642	214.498	39.4502	43.9501	34.8727	13.9506	42.2522	53.8477	2.43883	17.4662	7.90032	6.03539	5.19843	4.45356	1.83292	6.13029	6.16704	332.508	245.746	286.605	13.9611	39.1092	25.6461	8.11377	75.3898	18.2675	0.03215	0.374357	-1.2897	-0.0632305	-0.587383	-0.112837	PF00141
Glyma.17G198700.1	ROS production	1e-73	40.67	AT3G49120	PRXCB	peroxidase CB	8.15638	15.2632	3.77299	4.81071	2.98166	4.30964	4.45457	10.0085	20.0823	385.468	303.642	214.498	39.4502	43.9501	34.8727	13.9506	42.2522	53.8477	2.43883	17.4662	7.90032	6.03539	5.19843	4.45356	1.83292	6.13029	6.16704	332.508	245.746	286.605	13.9611	39.1092	25.6461	8.11377	75.3898	18.2675	0.03215	0.374357	-1.2897	-0.0632305	-0.587383	-0.112837	PF00141
Glyma.17G163200.1	ROS production	6e-87	42.02	AT2G34060		Peroxidase superfamily protein	116.52	62.1431	79.2329	375.235	506.137	218.355	202.683	75.7785	66.9408	2415.7	2405.29	2167.24	994.416	1591.36	2539.73	1109.07	2370.35	1198.34	231.689	165.929	224.172	383.247	320.074	352.944	153.965	53.9465	183.778	2504.69	2641.98	2276.17	2119.55	1678.9	1885.43	1903.26	1005.73	1609.83	1.26964	-0.0581723	0.181432	0.0870448	0.149183	-0.0498716	PF00141
Glyma.09G022300.1	ROS production	1e-124	56	AT3G49110	PRXCA	peroxidase CA	10.4868	28.346	12.5766	13.2294	24.5987	11.4924	17.8183	12.868	4.01645	559.773	524.618	734.553	1101.88	1171.09	1141.83	1231.14	1218.27	819.58	56.0931	123.355	73.0779	33.9491	37.1316	40.082	10.9975	12.2606	22.2013	719.808	688.253	570.035	1558.56	1445.18	1436.18	1329.5	563.819	928.219	2.29633	1.17241	0.389528	0.121012	0.378734	-0.212363	PF00141
Glyma.09G022300.1	ROS production	3e-110	53.55	AT5G19880		Peroxidase superfamily protein	10.4868	28.346	12.5766	13.2294	24.5987	11.4924	17.8183	12.868	4.01645	559.773	524.618	734.553	1101.88	1171.09	1141.83	1231.14	1218.27	819.58	56.0931	123.355	73.0779	33.9491	37.1316	40.082	10.9975	12.2606	22.2013	719.808	688.253	570.035	1558.56	1445.18	1436.18	1329.5	563.819	928.219	2.29633	1.17241	0.389528	0.121012	0.378734	-0.212363	PF00141
Glyma.09G022300.1	ROS production	2e-98	48.54	AT5G05340		Peroxidase superfamily protein	10.4868	28.346	12.5766	13.2294	24.5987	11.4924	17.8183	12.868	4.01645	559.773	524.618	734.553	1101.88	1171.09	1141.83	1231.14	1218.27	819.58	56.0931	123.355	73.0779	33.9491	37.1316	40.082	10.9975	12.2606	22.2013	719.808	688.253	570.035	1558.56	1445.18	1436.18	1329.5	563.819	928.219	2.29633	1.17241	0.389528	0.121012	0.378734	-0.212363	PF00141
Glyma.09G022300.1	ROS transport to apoplast, ROS induced genes	1e-83	42.9	AT5G64120		Peroxidase superfamily protein	10.4868	28.346	12.5766	13.2294	24.5987	11.4924	17.8183	12.868	4.01645	559.773	524.618	734.553	1101.88	1171.09	1141.83	1231.14	1218.27	819.58	56.0931	123.355	73.0779	33.9491	37.1316	40.082	10.9975	12.2606	22.2013	719.808	688.253	570.035	1558.56	1445.18	1436.18	1329.5	563.819	928.219	2.29633	1.17241	0.389528	0.121012	0.378734	-0.212363	PF00141
Glyma.09G277800.1	ROS production	5e-92	43.84	AT5G19880		Peroxidase superfamily protein	2.33039	1.09023	2.51533	1.20268	0.745415	1.43655	3040.25	1392.61	1986.8	380.86	878.337	1103.85	570.667	497.185	319.832	4.35955	32.3933	60.2364	3.25178	4.36656	17.7757	9.8075	6.68369	4.45356	1790.76	876.631	1952.49	885.687	872.767	767.721	361.719	805.463	386.46	19.7049	108.273	26.2596	2.09694	2.62952	-0.474642	0.0963039	0.162976	0.669252	PF00141
Glyma.09G277800.1	ROS production	1e-91	44.98	AT3G49120	PRXCB	peroxidase CB	2.33039	1.09023	2.51533	1.20268	0.745415	1.43655	3040.25	1392.61	1986.8	380.86	878.337	1103.85	570.667	497.185	319.832	4.35955	32.3933	60.2364	3.25178	4.36656	17.7757	9.8075	6.68369	4.45356	1790.76	876.631	1952.49	885.687	872.767	767.721	361.719	805.463	386.46	19.7049	108.273	26.2596	2.09694	2.62952	-0.474642	0.0963039	0.162976	0.669252	PF00141
Glyma.09G277800.1	ROS production	2e-91	44.94	AT3G49110	PRXCA	peroxidase CA	2.33039	1.09023	2.51533	1.20268	0.745415	1.43655	3040.25	1392.61	1986.8	380.86	878.337	1103.85	570.667	497.185	319.832	4.35955	32.3933	60.2364	3.25178	4.36656	17.7757	9.8075	6.68369	4.45356	1790.76	876.631	1952.49	885.687	872.767	767.721	361.719	805.463	386.46	19.7049	108.273	26.2596	2.09694	2.62952	-0.474642	0.0963039	0.162976	0.669252	PF00141
Glyma.09G277800.1	ROS transport to apoplast, ROS induced genes	7e-82	44.26	AT5G64120		Peroxidase superfamily protein	2.33039	1.09023	2.51533	1.20268	0.745415	1.43655	3040.25	1392.61	1986.8	380.86	878.337	1103.85	570.667	497.185	319.832	4.35955	32.3933	60.2364	3.25178	4.36656	17.7757	9.8075	6.68369	4.45356	1790.76	876.631	1952.49	885.687	872.767	767.721	361.719	805.463	386.46	19.7049	108.273	26.2596	2.09694	2.62952	-0.474642	0.0963039	0.162976	0.669252	PF00141
Glyma.09G240900.1	Redox signaling	9e-46	62.26	AT1G45145	TRX5	thioredoxin H-type 5	205.075	237.67	309.385	519.556	295.93	429.528	131.41	200.17	143.253	83.6971	62.7951	118.378	155.76	146.5	160.414	160.432	269.006	108.608	507.277	485.78	458.218	328.929	504.247	351.831	109.975	186.361	123.341	129.1	110.218	116.706	193.551	189.028	200.747	153.003	95.4402	123.306	0.948266	-0.0712661	-0.178142	0.42669	0.334306	-0.5334	PF00085
Glyma.09G023000.1	ROS production	3e-115	53.01	AT3G49110	PRXCA	peroxidase CA	1.1652	3.27069	5.03066	2.40535	0.745415	1.43655	2.22729	1.42978	1.33882	6668.13	6530.7	9355.94	4830.6	4063.55	5062.51	1506.66	945.04	965.608	0.812944	3.27492	0.98754	1.50885	1.48526	1.11339	1.83292	1.22606	1.23341	11639.3	10704.3	5156.51	5436.57	7213.79	5414.87	1720.12	895.053	1517.35	-0.899316	-0.159389	-0.218962	0.286002	0.372261	0.274161	PF00141
Glyma.09G023000.1	ROS production	2e-108	51.13	AT5G19880		Peroxidase superfamily protein	1.1652	3.27069	5.03066	2.40535	0.745415	1.43655	2.22729	1.42978	1.33882	6668.13	6530.7	9355.94	4830.6	4063.55	5062.51	1506.66	945.04	965.608	0.812944	3.27492	0.98754	1.50885	1.48526	1.11339	1.83292	1.22606	1.23341	11639.3	10704.3	5156.51	5436.57	7213.79	5414.87	1720.12	895.053	1517.35	-0.899316	-0.159389	-0.218962	0.286002	0.372261	0.274161	PF00141
Glyma.09G023000.1	ROS production	2e-90	45.1	AT5G05340		Peroxidase superfamily protein	1.1652	3.27069	5.03066	2.40535	0.745415	1.43655	2.22729	1.42978	1.33882	6668.13	6530.7	9355.94	4830.6	4063.55	5062.51	1506.66	945.04	965.608	0.812944	3.27492	0.98754	1.50885	1.48526	1.11339	1.83292	1.22606	1.23341	11639.3	10704.3	5156.51	5436.57	7213.79	5414.87	1720.12	895.053	1517.35	-0.899316	-0.159389	-0.218962	0.286002	0.372261	0.274161	PF00141
Glyma.09G023000.1	ROS transport to apoplast, ROS induced genes	1e-76	42.62	AT5G64120		Peroxidase superfamily protein	1.1652	3.27069	5.03066	2.40535	0.745415	1.43655	2.22729	1.42978	1.33882	6668.13	6530.7	9355.94	4830.6	4063.55	5062.51	1506.66	945.04	965.608	0.812944	3.27492	0.98754	1.50885	1.48526	1.11339	1.83292	1.22606	1.23341	11639.3	10704.3	5156.51	5436.57	7213.79	5414.87	1720.12	895.053	1517.35	-0.899316	-0.159389	-0.218962	0.286002	0.372261	0.274161	PF00141
Glyma.09G022800.1	ROS production	5e-114	51.07	AT3G49110	PRXCA	peroxidase CA	10.4868	1.09023	1.25766	1.20268	0.745415	1.43655	2.22729	1.42978	1.33882	5550.12	4356.71	3675.8	3874.96	2439.23	4528.46	1476.14	871.803	1078.78	0.812944	4.36656	0.98754	0.754423	0.742632	1.11339	1.83292	1.22606	4.93363	8842.61	8222.3	5649.54	4284.15	4986.42	5127.45	1086.09	4823.34	2064.23	-1.0574	-0.374706	0.677926	0.741847	0.409154	1.21841	PF00141
Glyma.09G022800.1	ROS production	8e-105	48.9	AT5G19880		Peroxidase superfamily protein	10.4868	1.09023	1.25766	1.20268	0.745415	1.43655	2.22729	1.42978	1.33882	5550.12	4356.71	3675.8	3874.96	2439.23	4528.46	1476.14	871.803	1078.78	0.812944	4.36656	0.98754	0.754423	0.742632	1.11339	1.83292	1.22606	4.93363	8842.61	8222.3	5649.54	4284.15	4986.42	5127.45	1086.09	4823.34	2064.23	-1.0574	-0.374706	0.677926	0.741847	0.409154	1.21841	PF00141
Glyma.09G022800.1	ROS production	5e-94	46.45	AT5G05340		Peroxidase superfamily protein	10.4868	1.09023	1.25766	1.20268	0.745415	1.43655	2.22729	1.42978	1.33882	5550.12	4356.71	3675.8	3874.96	2439.23	4528.46	1476.14	871.803	1078.78	0.812944	4.36656	0.98754	0.754423	0.742632	1.11339	1.83292	1.22606	4.93363	8842.61	8222.3	5649.54	4284.15	4986.42	5127.45	1086.09	4823.34	2064.23	-1.0574	-0.374706	0.677926	0.741847	0.409154	1.21841	PF00141
Glyma.09G022800.1	ROS transport to apoplast, ROS induced genes	2e-82	45.97	AT5G64120		Peroxidase superfamily protein	10.4868	1.09023	1.25766	1.20268	0.745415	1.43655	2.22729	1.42978	1.33882	5550.12	4356.71	3675.8	3874.96	2439.23	4528.46	1476.14	871.803	1078.78	0.812944	4.36656	0.98754	0.754423	0.742632	1.11339	1.83292	1.22606	4.93363	8842.61	8222.3	5649.54	4284.15	4986.42	5127.45	1086.09	4823.34	2064.23	-1.0574	-0.374706	0.677926	0.741847	0.409154	1.21841	PF00141
Glyma.09G048700.1	ROS production	4e-172	47.97	AT5G57220	CYP81F2	cytochrome P450%2C family 81%2C subfamily F%2C polypeptide 2	1.1652	1.09023	1.25766	2.40535	1.49083	1.43655	11.1364	2.85957	1.33882	113.644	217.796	91.0603	1152.22	2821.96	5980.16	13738.7	7147.66	6770.2	2.43883	1.09164	0.98754	3.77212	0.742632	1.11339	7.33167	2.45212	13.5675	222.172	305.346	200.068	7823.28	4871.89	6981.93	20292.5	5258.84	13816	0.362946	0.0777834	0.606691	0.784167	0.983121	0.509378	PF00067
Glyma.09G048700.1	ROS production	7e-169	48.09	AT4G37410	CYP81F4	cytochrome P450%2C family 81%2C subfamily F%2C polypeptide 4	1.1652	1.09023	1.25766	2.40535	1.49083	1.43655	11.1364	2.85957	1.33882	113.644	217.796	91.0603	1152.22	2821.96	5980.16	13738.7	7147.66	6770.2	2.43883	1.09164	0.98754	3.77212	0.742632	1.11339	7.33167	2.45212	13.5675	222.172	305.346	200.068	7823.28	4871.89	6981.93	20292.5	5258.84	13816	0.362946	0.0777834	0.606691	0.784167	0.983121	0.509378	PF00067
Glyma.09G048700.1	ROS production	2e-151	45.56	AT5G67310	CYP81G1	cytochrome P450%2C family 81%2C subfamily G%2C polypeptide 1	1.1652	1.09023	1.25766	2.40535	1.49083	1.43655	11.1364	2.85957	1.33882	113.644	217.796	91.0603	1152.22	2821.96	5980.16	13738.7	7147.66	6770.2	2.43883	1.09164	0.98754	3.77212	0.742632	1.11339	7.33167	2.45212	13.5675	222.172	305.346	200.068	7823.28	4871.89	6981.93	20292.5	5258.84	13816	0.362946	0.0777834	0.606691	0.784167	0.983121	0.509378	PF00067
Glyma.09G022500.1	ROS production	2e-125	56.31	AT3G49110	PRXCA	peroxidase CA	27.9647	35.9776	28.9263	6.01338	11.9266	11.4924	26.7274	54.3318	26.7763	5874.93	6850.24	4462.97	1901.09	1882.53	1299.26	521.402	419.705	897.157	10.5683	20.7412	11.8505	7.54423	6.68369	7.79373	5.49876	18.3909	35.7688	5745.71	5646.45	5007.26	1262.84	1888.42	1167.34	499.577	773.948	427.004	-1.1055	-0.418483	-0.854034	-0.0677681	-0.235081	-0.112361	PF00141
Glyma.09G022500.1	ROS production	3e-114	52.34	AT5G19880		Peroxidase superfamily protein	27.9647	35.9776	28.9263	6.01338	11.9266	11.4924	26.7274	54.3318	26.7763	5874.93	6850.24	4462.97	1901.09	1882.53	1299.26	521.402	419.705	897.157	10.5683	20.7412	11.8505	7.54423	6.68369	7.79373	5.49876	18.3909	35.7688	5745.71	5646.45	5007.26	1262.84	1888.42	1167.34	499.577	773.948	427.004	-1.1055	-0.418483	-0.854034	-0.0677681	-0.235081	-0.112361	PF00141
Glyma.09G022500.1	ROS production	6e-99	48.86	AT5G05340		Peroxidase superfamily protein	27.9647	35.9776	28.9263	6.01338	11.9266	11.4924	26.7274	54.3318	26.7763	5874.93	6850.24	4462.97	1901.09	1882.53	1299.26	521.402	419.705	897.157	10.5683	20.7412	11.8505	7.54423	6.68369	7.79373	5.49876	18.3909	35.7688	5745.71	5646.45	5007.26	1262.84	1888.42	1167.34	499.577	773.948	427.004	-1.1055	-0.418483	-0.854034	-0.0677681	-0.235081	-0.112361	PF00141
Glyma.09G022500.1	ROS transport to apoplast, ROS induced genes	1e-83	45.82	AT5G64120		Peroxidase superfamily protein	27.9647	35.9776	28.9263	6.01338	11.9266	11.4924	26.7274	54.3318	26.7763	5874.93	6850.24	4462.97	1901.09	1882.53	1299.26	521.402	419.705	897.157	10.5683	20.7412	11.8505	7.54423	6.68369	7.79373	5.49876	18.3909	35.7688	5745.71	5646.45	5007.26	1262.84	1888.42	1167.34	499.577	773.948	427.004	-1.1055	-0.418483	-0.854034	-0.0677681	-0.235081	-0.112361	PF00141
Glyma.09G284700.1	ROS production	6e-84	42.06	AT5G19880		Peroxidase superfamily protein	1.1652	1.09023	1.25766	1.20268	0.745415	1.43655	2.22729	1.42978	2.67763	489.897	635.105	867.097	4.08105	20.1438	27.8981	7.84719	1.40841	7.30138	0.812944	1.09164	0.98754	0.754423	0.742632	1.11339	1.83292	2.45212	2.46682	1243.71	969.106	268.345	15.8649	16.7611	45.9861	24.3413	10.4262	4.56688	-0.280612	-0.374706	0.0920058	0.316729	0.592832	1.24835	PF00141
Glyma.09G284700.1	ROS production	2e-80	41.64	AT5G05340		Peroxidase superfamily protein	1.1652	1.09023	1.25766	1.20268	0.745415	1.43655	2.22729	1.42978	2.67763	489.897	635.105	867.097	4.08105	20.1438	27.8981	7.84719	1.40841	7.30138	0.812944	1.09164	0.98754	0.754423	0.742632	1.11339	1.83292	2.45212	2.46682	1243.71	969.106	268.345	15.8649	16.7611	45.9861	24.3413	10.4262	4.56688	-0.280612	-0.374706	0.0920058	0.316729	0.592832	1.24835	PF00141
Glyma.09G284700.1	ROS production	1e-78	40.06	AT3G49110	PRXCA	peroxidase CA	1.1652	1.09023	1.25766	1.20268	0.745415	1.43655	2.22729	1.42978	2.67763	489.897	635.105	867.097	4.08105	20.1438	27.8981	7.84719	1.40841	7.30138	0.812944	1.09164	0.98754	0.754423	0.742632	1.11339	1.83292	2.45212	2.46682	1243.71	969.106	268.345	15.8649	16.7611	45.9861	24.3413	10.4262	4.56688	-0.280612	-0.374706	0.0920058	0.316729	0.592832	1.24835	PF00141
Glyma.09G284700.1	ROS production	6e-77	40.89	AT3G49120	PRXCB	peroxidase CB	1.1652	1.09023	1.25766	1.20268	0.745415	1.43655	2.22729	1.42978	2.67763	489.897	635.105	867.097	4.08105	20.1438	27.8981	7.84719	1.40841	7.30138	0.812944	1.09164	0.98754	0.754423	0.742632	1.11339	1.83292	2.45212	2.46682	1243.71	969.106	268.345	15.8649	16.7611	45.9861	24.3413	10.4262	4.56688	-0.280612	-0.374706	0.0920058	0.316729	0.592832	1.24835	PF00141
Glyma.09G284700.1	ROS production	3e-70	40.97	AT3G28200		Peroxidase superfamily protein	1.1652	1.09023	1.25766	1.20268	0.745415	1.43655	2.22729	1.42978	2.67763	489.897	635.105	867.097	4.08105	20.1438	27.8981	7.84719	1.40841	7.30138	0.812944	1.09164	0.98754	0.754423	0.742632	1.11339	1.83292	2.45212	2.46682	1243.71	969.106	268.345	15.8649	16.7611	45.9861	24.3413	10.4262	4.56688	-0.280612	-0.374706	0.0920058	0.316729	0.592832	1.24835	PF00141
Glyma.09G048800.1	ROS production	7e-173	48.35	AT5G57220	CYP81F2	cytochrome P450%2C family 81%2C subfamily F%2C polypeptide 2	1.1652	1.09023	1.25766	1.20268	0.745415	1.43655	2.22729	1.42978	1.33882	67.572	32.5899	41.483	108.828	174.885	224.181	208.387	197.177	334.038	0.812944	1.09164	0.98754	0.754423	0.742632	1.11339	1.83292	1.22606	1.23341	69.0536	48.1696	49.2231	302.067	177.854	201.632	228.345	244.616	192.951	-0.280612	-0.374706	-0.218962	0.232777	0.424297	-0.151418	PF00067
Glyma.09G048800.1	ROS production	3e-171	48.26	AT4G37410	CYP81F4	cytochrome P450%2C family 81%2C subfamily F%2C polypeptide 4	1.1652	1.09023	1.25766	1.20268	0.745415	1.43655	2.22729	1.42978	1.33882	67.572	32.5899	41.483	108.828	174.885	224.181	208.387	197.177	334.038	0.812944	1.09164	0.98754	0.754423	0.742632	1.11339	1.83292	1.22606	1.23341	69.0536	48.1696	49.2231	302.067	177.854	201.632	228.345	244.616	192.951	-0.280612	-0.374706	-0.218962	0.232777	0.424297	-0.151418	PF00067
Glyma.09G048800.1	ROS production	1e-151	44.44	AT5G67310	CYP81G1	cytochrome P450%2C family 81%2C subfamily G%2C polypeptide 1	1.1652	1.09023	1.25766	1.20268	0.745415	1.43655	2.22729	1.42978	1.33882	67.572	32.5899	41.483	108.828	174.885	224.181	208.387	197.177	334.038	0.812944	1.09164	0.98754	0.754423	0.742632	1.11339	1.83292	1.22606	1.23341	69.0536	48.1696	49.2231	302.067	177.854	201.632	228.345	244.616	192.951	-0.280612	-0.374706	-0.218962	0.232777	0.424297	-0.151418	PF00067
Glyma.09G048900.1	ROS production	9e-163	46.34	AT5G57220	CYP81F2	cytochrome P450%2C family 81%2C subfamily F%2C polypeptide 2	1.1652	1.09023	1.25766	1.20268	0.745415	1.43655	11.1364	8.5787	2.67763	131.305	199.514	119.39	1499.79	4295.2	3470.33	2513.72	638.008	1326.11	0.812944	1.09164	0.98754	0.754423	0.742632	1.11339	16.4963	3.67817	3.70022	411.319	903.792	252.467	7311.8	3343.84	3591.34	3849.41	1225.48	2294.86	-0.280612	-0.374706	0.0924476	1.79987	0.620744	0.718813	PF00067
Glyma.09G048900.1	ROS production	5e-157	45.97	AT4G37410	CYP81F4	cytochrome P450%2C family 81%2C subfamily F%2C polypeptide 4	1.1652	1.09023	1.25766	1.20268	0.745415	1.43655	11.1364	8.5787	2.67763	131.305	199.514	119.39	1499.79	4295.2	3470.33	2513.72	638.008	1326.11	0.812944	1.09164	0.98754	0.754423	0.742632	1.11339	16.4963	3.67817	3.70022	411.319	903.792	252.467	7311.8	3343.84	3591.34	3849.41	1225.48	2294.86	-0.280612	-0.374706	0.0924476	1.79987	0.620744	0.718813	PF00067
Glyma.09G048900.1	ROS production	8e-151	42.28	AT5G67310	CYP81G1	cytochrome P450%2C family 81%2C subfamily G%2C polypeptide 1	1.1652	1.09023	1.25766	1.20268	0.745415	1.43655	11.1364	8.5787	2.67763	131.305	199.514	119.39	1499.79	4295.2	3470.33	2513.72	638.008	1326.11	0.812944	1.09164	0.98754	0.754423	0.742632	1.11339	16.4963	3.67817	3.70022	411.319	903.792	252.467	7311.8	3343.84	3591.34	3849.41	1225.48	2294.86	-0.280612	-0.374706	0.0924476	1.79987	0.620744	0.718813	PF00067
Glyma.09G186200.1	ROS production	3e-122	41.42	AT1G13080	CYP71B2	cytochrome P450%2C family 71%2C subfamily B%2C polypeptide 2	5534.69	5708.45	5162.71	5200.37	5360.28	5325.28	4862.17	5124.34	6048.77	1144.88	1902.93	1503.51	5620.97	5895.72	5791.85	11292.1	5350.53	6715.44	6089.76	5421.08	6201.75	4816.24	3972.34	2707.76	6149.44	2967.06	5056.97	1349.55	2026.39	1543.38	7318.78	6339.42	7245.47	7164.46	4630.05	6819.5	0.110566	-0.466575	-0.178056	0.112171	0.272272	-0.327533	PF00067
Glyma.09G186200.1	ROS production	1e-121	40.68	AT5G25140	CYP71B13	cytochrome P450%2C family 71%2C subfamily B%2C polypeptide 13	5534.69	5708.45	5162.71	5200.37	5360.28	5325.28	4862.17	5124.34	6048.77	1144.88	1902.93	1503.51	5620.97	5895.72	5791.85	11292.1	5350.53	6715.44	6089.76	5421.08	6201.75	4816.24	3972.34	2707.76	6149.44	2967.06	5056.97	1349.55	2026.39	1543.38	7318.78	6339.42	7245.47	7164.46	4630.05	6819.5	0.110566	-0.466575	-0.178056	0.112171	0.272272	-0.327533	PF00067
Glyma.09G186200.1	ROS production	9e-118	40.76	AT3G26210	CYP71B23	cytochrome P450%2C family 71%2C subfamily B%2C polypeptide 23	5534.69	5708.45	5162.71	5200.37	5360.28	5325.28	4862.17	5124.34	6048.77	1144.88	1902.93	1503.51	5620.97	5895.72	5791.85	11292.1	5350.53	6715.44	6089.76	5421.08	6201.75	4816.24	3972.34	2707.76	6149.44	2967.06	5056.97	1349.55	2026.39	1543.38	7318.78	6339.42	7245.47	7164.46	4630.05	6819.5	0.110566	-0.466575	-0.178056	0.112171	0.272272	-0.327533	PF00067
Glyma.09G186200.1	ROS production	2e-114	41.95	AT2G30750	CYP71A12	cytochrome P450 family 71 polypeptide	5534.69	5708.45	5162.71	5200.37	5360.28	5325.28	4862.17	5124.34	6048.77	1144.88	1902.93	1503.51	5620.97	5895.72	5791.85	11292.1	5350.53	6715.44	6089.76	5421.08	6201.75	4816.24	3972.34	2707.76	6149.44	2967.06	5056.97	1349.55	2026.39	1543.38	7318.78	6339.42	7245.47	7164.46	4630.05	6819.5	0.110566	-0.466575	-0.178056	0.112171	0.272272	-0.327533	PF00067
Glyma.09G022400.1	ROS production	4e-128	55.75	AT3G49110	PRXCA	peroxidase CA	1470.48	1270.12	1599.75	531.583	320.528	432.401	149.228	115.812	96.3948	5496.37	7302.52	5283.52	11602.4	13970.6	6112.68	3355.98	2867.51	2834.76	876.354	1559.95	1189.99	608.82	435.925	535.54	192.456	52.7205	187.478	6301.89	8776.66	4738.12	6164.45	9933.74	5812.82	1298.2	1990.61	1220.5	-0.259315	0.298964	0.259479	0.132127	-0.532177	-1.00633	PF00141
Glyma.09G022400.1	ROS production	2e-111	51.07	AT5G19880		Peroxidase superfamily protein	1470.48	1270.12	1599.75	531.583	320.528	432.401	149.228	115.812	96.3948	5496.37	7302.52	5283.52	11602.4	13970.6	6112.68	3355.98	2867.51	2834.76	876.354	1559.95	1189.99	608.82	435.925	535.54	192.456	52.7205	187.478	6301.89	8776.66	4738.12	6164.45	9933.74	5812.82	1298.2	1990.61	1220.5	-0.259315	0.298964	0.259479	0.132127	-0.532177	-1.00633	PF00141
Glyma.09G022400.1	ROS production	9e-95	45.45	AT5G05340		Peroxidase superfamily protein	1470.48	1270.12	1599.75	531.583	320.528	432.401	149.228	115.812	96.3948	5496.37	7302.52	5283.52	11602.4	13970.6	6112.68	3355.98	2867.51	2834.76	876.354	1559.95	1189.99	608.82	435.925	535.54	192.456	52.7205	187.478	6301.89	8776.66	4738.12	6164.45	9933.74	5812.82	1298.2	1990.61	1220.5	-0.259315	0.298964	0.259479	0.132127	-0.532177	-1.00633	PF00141
Glyma.09G022400.1	ROS transport to apoplast, ROS induced genes	9e-83	42.04	AT5G64120		Peroxidase superfamily protein	1470.48	1270.12	1599.75	531.583	320.528	432.401	149.228	115.812	96.3948	5496.37	7302.52	5283.52	11602.4	13970.6	6112.68	3355.98	2867.51	2834.76	876.354	1559.95	1189.99	608.82	435.925	535.54	192.456	52.7205	187.478	6301.89	8776.66	4738.12	6164.45	9933.74	5812.82	1298.2	1990.61	1220.5	-0.259315	0.298964	0.259479	0.132127	-0.532177	-1.00633	PF00141
Glyma.09G022400.1	ROS production	1e-67	40.52	AT2G34060		Peroxidase superfamily protein	1470.48	1270.12	1599.75	531.583	320.528	432.401	149.228	115.812	96.3948	5496.37	7302.52	5283.52	11602.4	13970.6	6112.68	3355.98	2867.51	2834.76	876.354	1559.95	1189.99	608.82	435.925	535.54	192.456	52.7205	187.478	6301.89	8776.66	4738.12	6164.45	9933.74	5812.82	1298.2	1990.61	1220.5	-0.259315	0.298964	0.259479	0.132127	-0.532177	-1.00633	PF00141
Glyma.09G049100.1	ROS production	3e-168	46.63	AT5G57220	CYP81F2	cytochrome P450%2C family 81%2C subfamily F%2C polypeptide 2	48.9383	21.8046	28.9263	13.2294	5.96332	8.61928	8.90915	5.71913	2.67763	7650.99	8496.42	10692.5	22025.4	31046.1	27818.4	45190.2	17583.9	33087.1	37.3954	41.4823	30.6137	12.8252	10.3969	8.90712	1.83292	3.67817	1.23341	8841.11	11615.4	8331.4	41783	29431.5	30934.5	48741.8	27089.8	42496	0.135599	0.208174	-1.35948	0.101082	0.336643	0.303765	PF00067
Glyma.09G049100.1	ROS production	8e-159	45.29	AT4G37410	CYP81F4	cytochrome P450%2C family 81%2C subfamily F%2C polypeptide 4	48.9383	21.8046	28.9263	13.2294	5.96332	8.61928	8.90915	5.71913	2.67763	7650.99	8496.42	10692.5	22025.4	31046.1	27818.4	45190.2	17583.9	33087.1	37.3954	41.4823	30.6137	12.8252	10.3969	8.90712	1.83292	3.67817	1.23341	8841.11	11615.4	8331.4	41783	29431.5	30934.5	48741.8	27089.8	42496	0.135599	0.208174	-1.35948	0.101082	0.336643	0.303765	PF00067
Glyma.09G049100.1	ROS production	9e-145	42.14	AT5G67310	CYP81G1	cytochrome P450%2C family 81%2C subfamily G%2C polypeptide 1	48.9383	21.8046	28.9263	13.2294	5.96332	8.61928	8.90915	5.71913	2.67763	7650.99	8496.42	10692.5	22025.4	31046.1	27818.4	45190.2	17583.9	33087.1	37.3954	41.4823	30.6137	12.8252	10.3969	8.90712	1.83292	3.67817	1.23341	8841.11	11615.4	8331.4	41783	29431.5	30934.5	48741.8	27089.8	42496	0.135599	0.208174	-1.35948	0.101082	0.336643	0.303765	PF00067
Glyma.09G117400.1	ROS production	1e-120	40.16	AT3G14650	CYP72A11	cytochrome P450%2C family 72%2C subfamily A%2C polypeptide 11	64.0859	79.5868	50.3066	55.3231	61.124	73.2639	20.0456	42.8935	36.1481	460.718	408.566	575.704	889.669	566.773	596.821	531.865	347.876	512.922	99.1792	80.7813	87.891	63.3716	62.3811	54.5561	14.6633	35.5557	32.0686	470.615	536.397	373.143	596.519	772.872	688.023	389.461	439.506	486.373	0.465531	-0.0733343	-0.268022	-0.0662277	0.0029146	-0.0824106	PF00067
Glyma.09G186300.1	ROS production	4e-118	40.76	AT3G26210	CYP71B23	cytochrome P450%2C family 71%2C subfamily B%2C polypeptide 23	3162.35	3460.39	3196.98	3312.17	3371.51	3235.1	2944.47	3151.24	3593.38	671.113	1167.67	862.038	3515.15	3581.01	3488.26	6847.11	2928.08	4090.6	3788.32	3244.35	3671.67	2869.83	2510.84	1511.98	3775.81	1828.05	3268.53	814.382	1279.35	913.008	4564.64	3955.62	4487.19	4330.44	2860	4079.37	0.124443	-0.525105	-0.127039	0.154802	0.297395	-0.299067	PF00067
Glyma.09G186300.1	ROS production	2e-114	42.16	AT2G30750	CYP71A12	cytochrome P450 family 71 polypeptide	3162.35	3460.39	3196.98	3312.17	3371.51	3235.1	2944.47	3151.24	3593.38	671.113	1167.67	862.038	3515.15	3581.01	3488.26	6847.11	2928.08	4090.6	3788.32	3244.35	3671.67	2869.83	2510.84	1511.98	3775.81	1828.05	3268.53	814.382	1279.35	913.008	4564.64	3955.62	4487.19	4330.44	2860	4079.37	0.124443	-0.525105	-0.127039	0.154802	0.297395	-0.299067	PF00067
Glyma.09G022900.1	ROS production	4e-124	56	AT3G49110	PRXCA	peroxidase CA	129.337	76.3161	59.1102	42.0937	31.3074	38.7868	8.90915	8.5787	13.3882	202.716	175.667	123.437	185.688	377.238	137.498	75.8562	36.6186	39.2449	79.6685	128.813	65.1776	27.9137	27.4774	25.608	14.6633	6.13029	22.2013	237.184	200.026	202.45	163.091	201.133	130.884	18.5458	58.5474	39.9602	0.0476795	-0.469941	0.477682	0.350133	-0.500486	-0.374242	PF00141
Glyma.09G022900.1	ROS production	1e-104	49.22	AT5G19880		Peroxidase superfamily protein	129.337	76.3161	59.1102	42.0937	31.3074	38.7868	8.90915	8.5787	13.3882	202.716	175.667	123.437	185.688	377.238	137.498	75.8562	36.6186	39.2449	79.6685	128.813	65.1776	27.9137	27.4774	25.608	14.6633	6.13029	22.2013	237.184	200.026	202.45	163.091	201.133	130.884	18.5458	58.5474	39.9602	0.0476795	-0.469941	0.477682	0.350133	-0.500486	-0.374242	PF00141
Glyma.09G022900.1	ROS production	6e-99	49.02	AT5G05340		Peroxidase superfamily protein	129.337	76.3161	59.1102	42.0937	31.3074	38.7868	8.90915	8.5787	13.3882	202.716	175.667	123.437	185.688	377.238	137.498	75.8562	36.6186	39.2449	79.6685	128.813	65.1776	27.9137	27.4774	25.608	14.6633	6.13029	22.2013	237.184	200.026	202.45	163.091	201.133	130.884	18.5458	58.5474	39.9602	0.0476795	-0.469941	0.477682	0.350133	-0.500486	-0.374242	PF00141
Glyma.09G022900.1	ROS transport to apoplast, ROS induced genes	4e-81	44.82	AT5G64120		Peroxidase superfamily protein	129.337	76.3161	59.1102	42.0937	31.3074	38.7868	8.90915	8.5787	13.3882	202.716	175.667	123.437	185.688	377.238	137.498	75.8562	36.6186	39.2449	79.6685	128.813	65.1776	27.9137	27.4774	25.608	14.6633	6.13029	22.2013	237.184	200.026	202.45	163.091	201.133	130.884	18.5458	58.5474	39.9602	0.0476795	-0.469941	0.477682	0.350133	-0.500486	-0.374242	PF00141
Glyma.09G109800.1	ROS production	2e-121	52	AT3G49110	PRXCA	peroxidase CA	23.3039	26.1655	27.6686	40.891	38.7616	21.5482	15.591	28.5957	20.0823	162.019	283.77	340.97	88.4228	99.8033	101.629	39.236	43.6606	52.935	28.453	34.9325	37.5265	48.2831	41.5874	12.2473	43.99	17.1648	17.2677	202.657	186.147	201.656	78.0552	121.983	84.8975	44.0462	75.3898	66.2198	0.387583	0.0130135	0.287148	-0.414085	-0.0246926	0.450811	PF00141
Glyma.09G109800.1	ROS production	3e-121	52.62	AT3G49120	PRXCB	peroxidase CB	23.3039	26.1655	27.6686	40.891	38.7616	21.5482	15.591	28.5957	20.0823	162.019	283.77	340.97	88.4228	99.8033	101.629	39.236	43.6606	52.935	28.453	34.9325	37.5265	48.2831	41.5874	12.2473	43.99	17.1648	17.2677	202.657	186.147	201.656	78.0552	121.983	84.8975	44.0462	75.3898	66.2198	0.387583	0.0130135	0.287148	-0.414085	-0.0246926	0.450811	PF00141
Glyma.09G109800.1	ROS production	2e-115	55.52	AT5G05340		Peroxidase superfamily protein	23.3039	26.1655	27.6686	40.891	38.7616	21.5482	15.591	28.5957	20.0823	162.019	283.77	340.97	88.4228	99.8033	101.629	39.236	43.6606	52.935	28.453	34.9325	37.5265	48.2831	41.5874	12.2473	43.99	17.1648	17.2677	202.657	186.147	201.656	78.0552	121.983	84.8975	44.0462	75.3898	66.2198	0.387583	0.0130135	0.287148	-0.414085	-0.0246926	0.450811	PF00141
Glyma.09G109800.1	ROS transport to apoplast, ROS induced genes	7e-91	47.49	AT5G64120		Peroxidase superfamily protein	23.3039	26.1655	27.6686	40.891	38.7616	21.5482	15.591	28.5957	20.0823	162.019	283.77	340.97	88.4228	99.8033	101.629	39.236	43.6606	52.935	28.453	34.9325	37.5265	48.2831	41.5874	12.2473	43.99	17.1648	17.2677	202.657	186.147	201.656	78.0552	121.983	84.8975	44.0462	75.3898	66.2198	0.387583	0.0130135	0.287148	-0.414085	-0.0246926	0.450811	PF00141
Glyma.09G279100.1	ROS production	8e-132	43.78	AT3G26210	CYP71B23	cytochrome P450%2C family 71%2C subfamily B%2C polypeptide 23	1.1652	8.72184	2.51533	2.40535	3.72707	1.43655	2.22729	1.42978	1.33882	267.217	263.899	113.319	569.307	441.332	442.385	747.227	1506.99	747.479	3.25178	3.27492	4.9377	0.754423	1.48526	1.11339	1.83292	1.22606	2.46682	193.65	198.393	270.727	670.767	564.29	673.874	577.237	494.044	578.852	-0.113456	-1.17461	0.145441	0.0404749	0.393707	-0.863198	PF00067
Glyma.09G279100.1	ROS production	2e-125	41.37	AT3G26230	CYP71B24	cytochrome P450%2C family 71%2C subfamily B%2C polypeptide 24	1.1652	8.72184	2.51533	2.40535	3.72707	1.43655	2.22729	1.42978	1.33882	267.217	263.899	113.319	569.307	441.332	442.385	747.227	1506.99	747.479	3.25178	3.27492	4.9377	0.754423	1.48526	1.11339	1.83292	1.22606	2.46682	193.65	198.393	270.727	670.767	564.29	673.874	577.237	494.044	578.852	-0.113456	-1.17461	0.145441	0.0404749	0.393707	-0.863198	PF00067
Glyma.09G279100.1	ROS production	8e-123	41.15	AT5G25130	CYP71B12	cytochrome P450%2C family 71%2C subfamily B%2C polypeptide 12	1.1652	8.72184	2.51533	2.40535	3.72707	1.43655	2.22729	1.42978	1.33882	267.217	263.899	113.319	569.307	441.332	442.385	747.227	1506.99	747.479	3.25178	3.27492	4.9377	0.754423	1.48526	1.11339	1.83292	1.22606	2.46682	193.65	198.393	270.727	670.767	564.29	673.874	577.237	494.044	578.852	-0.113456	-1.17461	0.145441	0.0404749	0.393707	-0.863198	PF00067
Glyma.09G279100.1	ROS production	1e-122	40.32	AT3G26170	CYP71B19	cytochrome P450%2C family 71%2C subfamily B%2C polypeptide 19	1.1652	8.72184	2.51533	2.40535	3.72707	1.43655	2.22729	1.42978	1.33882	267.217	263.899	113.319	569.307	441.332	442.385	747.227	1506.99	747.479	3.25178	3.27492	4.9377	0.754423	1.48526	1.11339	1.83292	1.22606	2.46682	193.65	198.393	270.727	670.767	564.29	673.874	577.237	494.044	578.852	-0.113456	-1.17461	0.145441	0.0404749	0.393707	-0.863198	PF00067
Glyma.04G220600.1	ROS production	5e-97	47.22	AT3G49120	PRXCB	peroxidase CB	3.49559	3.27069	6.28832	33.6749	10.4358	30.1675	31.182	41.4637	8.0329	379.325	525.413	330.852	1286.89	2323.86	1106.96	371.434	436.606	616.054	11.3812	90.6061	77.0281	104.865	69.8074	37.8552	3.66584	11.0345	9.86727	460.107	533.131	758.988	1144.17	1729.19	932.104	308.323	421.862	366.492	3.77745	1.51664	-1.71543	0.503989	-0.310014	-0.376905	PF00141
Glyma.04G220600.1	ROS production	3e-95	46.27	AT3G49110	PRXCA	peroxidase CA	3.49559	3.27069	6.28832	33.6749	10.4358	30.1675	31.182	41.4637	8.0329	379.325	525.413	330.852	1286.89	2323.86	1106.96	371.434	436.606	616.054	11.3812	90.6061	77.0281	104.865	69.8074	37.8552	3.66584	11.0345	9.86727	460.107	533.131	758.988	1144.17	1729.19	932.104	308.323	421.862	366.492	3.77745	1.51664	-1.71543	0.503989	-0.310014	-0.376905	PF00141
Glyma.04G220600.1	ROS production	8e-95	46.93	AT5G19880		Peroxidase superfamily protein	3.49559	3.27069	6.28832	33.6749	10.4358	30.1675	31.182	41.4637	8.0329	379.325	525.413	330.852	1286.89	2323.86	1106.96	371.434	436.606	616.054	11.3812	90.6061	77.0281	104.865	69.8074	37.8552	3.66584	11.0345	9.86727	460.107	533.131	758.988	1144.17	1729.19	932.104	308.323	421.862	366.492	3.77745	1.51664	-1.71543	0.503989	-0.310014	-0.376905	PF00141
Glyma.04G220600.1	ROS transport to apoplast, ROS induced genes	2e-81	41.39	AT5G64120		Peroxidase superfamily protein	3.49559	3.27069	6.28832	33.6749	10.4358	30.1675	31.182	41.4637	8.0329	379.325	525.413	330.852	1286.89	2323.86	1106.96	371.434	436.606	616.054	11.3812	90.6061	77.0281	104.865	69.8074	37.8552	3.66584	11.0345	9.86727	460.107	533.131	758.988	1144.17	1729.19	932.104	308.323	421.862	366.492	3.77745	1.51664	-1.71543	0.503989	-0.310014	-0.376905	PF00141
Glyma.04G220600.1	ROS production	1e-67	41.37	AT2G34060		Peroxidase superfamily protein	3.49559	3.27069	6.28832	33.6749	10.4358	30.1675	31.182	41.4637	8.0329	379.325	525.413	330.852	1286.89	2323.86	1106.96	371.434	436.606	616.054	11.3812	90.6061	77.0281	104.865	69.8074	37.8552	3.66584	11.0345	9.86727	460.107	533.131	758.988	1144.17	1729.19	932.104	308.323	421.862	366.492	3.77745	1.51664	-1.71543	0.503989	-0.310014	-0.376905	PF00141
Glyma.04G107500.1	ROS breakdown	1e-79	47.69	AT2G29420	GSTU7	glutathione S-transferase tau 7	78.0682	109.023	169.785	105.836	73.0507	127.853	37.8639	25.7361	25.4375	281.806	434.797	1102.84	847.498	899.145	769.191	381.025	436.606	279.278	155.272	183.395	117.517	181.816	187.143	52.3293	67.818	46.5902	78.9381	509.645	558.44	349.325	1742.6	1515.02	932.988	452.053	316.797	424.72	0.354196	0.457798	1.1187	-0.36024	0.73612	0.121841	PF02798,PF00043
Glyma.04G107500.1	ROS breakdown	2e-72	52.2	AT2G29490	GSTU1	glutathione S-transferase TAU 1	78.0682	109.023	169.785	105.836	73.0507	127.853	37.8639	25.7361	25.4375	281.806	434.797	1102.84	847.498	899.145	769.191	381.025	436.606	279.278	155.272	183.395	117.517	181.816	187.143	52.3293	67.818	46.5902	78.9381	509.645	558.44	349.325	1742.6	1515.02	932.988	452.053	316.797	424.72	0.354196	0.457798	1.1187	-0.36024	0.73612	0.121841	PF02798,PF00043
Glyma.04G107500.1	ROS breakdown	5e-69	46.3	AT2G29460	GSTU4	glutathione S-transferase tau 4	78.0682	109.023	169.785	105.836	73.0507	127.853	37.8639	25.7361	25.4375	281.806	434.797	1102.84	847.498	899.145	769.191	381.025	436.606	279.278	155.272	183.395	117.517	181.816	187.143	52.3293	67.818	46.5902	78.9381	509.645	558.44	349.325	1742.6	1515.02	932.988	452.053	316.797	424.72	0.354196	0.457798	1.1187	-0.36024	0.73612	0.121841	PF02798,PF00043
Glyma.04G107500.1	ROS breakdown	3e-68	48.78	AT2G29480	GSTU2	glutathione S-transferase tau 2	78.0682	109.023	169.785	105.836	73.0507	127.853	37.8639	25.7361	25.4375	281.806	434.797	1102.84	847.498	899.145	769.191	381.025	436.606	279.278	155.272	183.395	117.517	181.816	187.143	52.3293	67.818	46.5902	78.9381	509.645	558.44	349.325	1742.6	1515.02	932.988	452.053	316.797	424.72	0.354196	0.457798	1.1187	-0.36024	0.73612	0.121841	PF02798,PF00043
Glyma.04G107500.1	ROS breakdown	2e-65	44.65	AT2G29440	GSTU6	glutathione S-transferase tau 6	78.0682	109.023	169.785	105.836	73.0507	127.853	37.8639	25.7361	25.4375	281.806	434.797	1102.84	847.498	899.145	769.191	381.025	436.606	279.278	155.272	183.395	117.517	181.816	187.143	52.3293	67.818	46.5902	78.9381	509.645	558.44	349.325	1742.6	1515.02	932.988	452.053	316.797	424.72	0.354196	0.457798	1.1187	-0.36024	0.73612	0.121841	PF02798,PF00043
Glyma.04G107500.1	ROS breakdown	6e-65	47.09	AT2G29470	GSTU3	glutathione S-transferase tau 3	78.0682	109.023	169.785	105.836	73.0507	127.853	37.8639	25.7361	25.4375	281.806	434.797	1102.84	847.498	899.145	769.191	381.025	436.606	279.278	155.272	183.395	117.517	181.816	187.143	52.3293	67.818	46.5902	78.9381	509.645	558.44	349.325	1742.6	1515.02	932.988	452.053	316.797	424.72	0.354196	0.457798	1.1187	-0.36024	0.73612	0.121841	PF02798,PF00043
Glyma.04G107500.1	ROS breakdown	4e-57	45.97	AT1G78320	GSTU23	glutathione S-transferase TAU 23	78.0682	109.023	169.785	105.836	73.0507	127.853	37.8639	25.7361	25.4375	281.806	434.797	1102.84	847.498	899.145	769.191	381.025	436.606	279.278	155.272	183.395	117.517	181.816	187.143	52.3293	67.818	46.5902	78.9381	509.645	558.44	349.325	1742.6	1515.02	932.988	452.053	316.797	424.72	0.354196	0.457798	1.1187	-0.36024	0.73612	0.121841	PF02798,PF00043
Glyma.04G107500.1	ROS breakdown	1e-55	42.73	AT1G74590	GSTU10	glutathione S-transferase TAU 10	78.0682	109.023	169.785	105.836	73.0507	127.853	37.8639	25.7361	25.4375	281.806	434.797	1102.84	847.498	899.145	769.191	381.025	436.606	279.278	155.272	183.395	117.517	181.816	187.143	52.3293	67.818	46.5902	78.9381	509.645	558.44	349.325	1742.6	1515.02	932.988	452.053	316.797	424.72	0.354196	0.457798	1.1187	-0.36024	0.73612	0.121841	PF02798,PF00043
Glyma.04G107500.1	ROS breakdown	1e-54	42.79	AT1G17170	GSTU24	glutathione S-transferase TAU 24	78.0682	109.023	169.785	105.836	73.0507	127.853	37.8639	25.7361	25.4375	281.806	434.797	1102.84	847.498	899.145	769.191	381.025	436.606	279.278	155.272	183.395	117.517	181.816	187.143	52.3293	67.818	46.5902	78.9381	509.645	558.44	349.325	1742.6	1515.02	932.988	452.053	316.797	424.72	0.354196	0.457798	1.1187	-0.36024	0.73612	0.121841	PF02798,PF00043
Glyma.04G107500.1	ROS breakdown	1e-53	40.64	AT1G27130	GSTU13	glutathione S-transferase tau 13	78.0682	109.023	169.785	105.836	73.0507	127.853	37.8639	25.7361	25.4375	281.806	434.797	1102.84	847.498	899.145	769.191	381.025	436.606	279.278	155.272	183.395	117.517	181.816	187.143	52.3293	67.818	46.5902	78.9381	509.645	558.44	349.325	1742.6	1515.02	932.988	452.053	316.797	424.72	0.354196	0.457798	1.1187	-0.36024	0.73612	0.121841	PF02798,PF00043
Glyma.04G107500.1	ROS breakdown	7e-50	41.28	AT1G17180	GSTU25	glutathione S-transferase TAU 25	78.0682	109.023	169.785	105.836	73.0507	127.853	37.8639	25.7361	25.4375	281.806	434.797	1102.84	847.498	899.145	769.191	381.025	436.606	279.278	155.272	183.395	117.517	181.816	187.143	52.3293	67.818	46.5902	78.9381	509.645	558.44	349.325	1742.6	1515.02	932.988	452.053	316.797	424.72	0.354196	0.457798	1.1187	-0.36024	0.73612	0.121841	PF02798,PF00043
Glyma.04G107500.1	ROS breakdown	3e-49	41.55	AT1G53680	GSTU28	glutathione S-transferase TAU 28	78.0682	109.023	169.785	105.836	73.0507	127.853	37.8639	25.7361	25.4375	281.806	434.797	1102.84	847.498	899.145	769.191	381.025	436.606	279.278	155.272	183.395	117.517	181.816	187.143	52.3293	67.818	46.5902	78.9381	509.645	558.44	349.325	1742.6	1515.02	932.988	452.053	316.797	424.72	0.354196	0.457798	1.1187	-0.36024	0.73612	0.121841	PF02798,PF00043
Glyma.04G107500.1	ROS breakdown	2e-45	40	AT3G43800	GSTU27	glutathione S-transferase tau 27	78.0682	109.023	169.785	105.836	73.0507	127.853	37.8639	25.7361	25.4375	281.806	434.797	1102.84	847.498	899.145	769.191	381.025	436.606	279.278	155.272	183.395	117.517	181.816	187.143	52.3293	67.818	46.5902	78.9381	509.645	558.44	349.325	1742.6	1515.02	932.988	452.053	316.797	424.72	0.354196	0.457798	1.1187	-0.36024	0.73612	0.121841	PF02798,PF00043
Glyma.04G165000.1	ROS production	6e-120	43.04	AT1G62540	FMO GS-OX2	flavin-monooxygenase glucosinolate S-oxygenase 2	143.319	262.746	251.533	120.268	120.012	99.1217	46.773	65.77	85.6843	280.27	240.052	204.38	242.142	107.128	56.7926	18.3101	63.3783	48.3716	357.695	198.678	244.91	72.4246	84.6601	40.082	60.4863	26.9733	64.1372	210.914	240.031	235	38.0757	70.769	49.5235	9.27288	35.2888	12.5589	0.285108	-0.783576	-0.386916	-0.079295	-1.35842	-1.18709	PF00743
Glyma.04G107600.1	ROS breakdown	4e-74	48.18	AT2G29420	GSTU7	glutathione S-transferase tau 7	1426.2	1491.44	1790.91	461.828	276.549	636.39	31.182	187.302	163.336	0.767864	0.794875	1.01178	0.680175	0.915626	0.996362	0.87191	1.40841	0.912673	1129.99	1543.58	1062.59	230.854	359.434	444.242	10.9975	387.434	83.8718	0.750582	0.816433	0.79392	0.634595	0.931172	0.884349	1.15911	0.802019	1.14172	-0.333726	-0.410212	0.337051	-0.124945	-0.0813071	-0.0413136	PF02798,PF00043
Glyma.04G107600.1	ROS breakdown	4e-62	46.95	AT2G29490	GSTU1	glutathione S-transferase TAU 1	1426.2	1491.44	1790.91	461.828	276.549	636.39	31.182	187.302	163.336	0.767864	0.794875	1.01178	0.680175	0.915626	0.996362	0.87191	1.40841	0.912673	1129.99	1543.58	1062.59	230.854	359.434	444.242	10.9975	387.434	83.8718	0.750582	0.816433	0.79392	0.634595	0.931172	0.884349	1.15911	0.802019	1.14172	-0.333726	-0.410212	0.337051	-0.124945	-0.0813071	-0.0413136	PF02798,PF00043
Glyma.04G107600.1	ROS breakdown	5e-60	46.95	AT2G29480	GSTU2	glutathione S-transferase tau 2	1426.2	1491.44	1790.91	461.828	276.549	636.39	31.182	187.302	163.336	0.767864	0.794875	1.01178	0.680175	0.915626	0.996362	0.87191	1.40841	0.912673	1129.99	1543.58	1062.59	230.854	359.434	444.242	10.9975	387.434	83.8718	0.750582	0.816433	0.79392	0.634595	0.931172	0.884349	1.15911	0.802019	1.14172	-0.333726	-0.410212	0.337051	-0.124945	-0.0813071	-0.0413136	PF02798,PF00043
Glyma.04G107600.1	ROS breakdown	5e-60	45.13	AT2G29470	GSTU3	glutathione S-transferase tau 3	1426.2	1491.44	1790.91	461.828	276.549	636.39	31.182	187.302	163.336	0.767864	0.794875	1.01178	0.680175	0.915626	0.996362	0.87191	1.40841	0.912673	1129.99	1543.58	1062.59	230.854	359.434	444.242	10.9975	387.434	83.8718	0.750582	0.816433	0.79392	0.634595	0.931172	0.884349	1.15911	0.802019	1.14172	-0.333726	-0.410212	0.337051	-0.124945	-0.0813071	-0.0413136	PF02798,PF00043
Glyma.04G107600.1	ROS breakdown	5e-58	45.37	AT2G29440	GSTU6	glutathione S-transferase tau 6	1426.2	1491.44	1790.91	461.828	276.549	636.39	31.182	187.302	163.336	0.767864	0.794875	1.01178	0.680175	0.915626	0.996362	0.87191	1.40841	0.912673	1129.99	1543.58	1062.59	230.854	359.434	444.242	10.9975	387.434	83.8718	0.750582	0.816433	0.79392	0.634595	0.931172	0.884349	1.15911	0.802019	1.14172	-0.333726	-0.410212	0.337051	-0.124945	-0.0813071	-0.0413136	PF02798,PF00043
Glyma.04G107600.1	ROS breakdown	1e-57	44.29	AT2G29460	GSTU4	glutathione S-transferase tau 4	1426.2	1491.44	1790.91	461.828	276.549	636.39	31.182	187.302	163.336	0.767864	0.794875	1.01178	0.680175	0.915626	0.996362	0.87191	1.40841	0.912673	1129.99	1543.58	1062.59	230.854	359.434	444.242	10.9975	387.434	83.8718	0.750582	0.816433	0.79392	0.634595	0.931172	0.884349	1.15911	0.802019	1.14172	-0.333726	-0.410212	0.337051	-0.124945	-0.0813071	-0.0413136	PF02798,PF00043
Glyma.04G107600.1	ROS breakdown	6e-56	41.74	AT1G27130	GSTU13	glutathione S-transferase tau 13	1426.2	1491.44	1790.91	461.828	276.549	636.39	31.182	187.302	163.336	0.767864	0.794875	1.01178	0.680175	0.915626	0.996362	0.87191	1.40841	0.912673	1129.99	1543.58	1062.59	230.854	359.434	444.242	10.9975	387.434	83.8718	0.750582	0.816433	0.79392	0.634595	0.931172	0.884349	1.15911	0.802019	1.14172	-0.333726	-0.410212	0.337051	-0.124945	-0.0813071	-0.0413136	PF02798,PF00043
Glyma.04G107600.1	ROS breakdown	6e-52	43.54	AT1G78320	GSTU23	glutathione S-transferase TAU 23	1426.2	1491.44	1790.91	461.828	276.549	636.39	31.182	187.302	163.336	0.767864	0.794875	1.01178	0.680175	0.915626	0.996362	0.87191	1.40841	0.912673	1129.99	1543.58	1062.59	230.854	359.434	444.242	10.9975	387.434	83.8718	0.750582	0.816433	0.79392	0.634595	0.931172	0.884349	1.15911	0.802019	1.14172	-0.333726	-0.410212	0.337051	-0.124945	-0.0813071	-0.0413136	PF02798,PF00043
Glyma.04G107600.1	ROS breakdown	1e-51	43.27	AT1G17180	GSTU25	glutathione S-transferase TAU 25	1426.2	1491.44	1790.91	461.828	276.549	636.39	31.182	187.302	163.336	0.767864	0.794875	1.01178	0.680175	0.915626	0.996362	0.87191	1.40841	0.912673	1129.99	1543.58	1062.59	230.854	359.434	444.242	10.9975	387.434	83.8718	0.750582	0.816433	0.79392	0.634595	0.931172	0.884349	1.15911	0.802019	1.14172	-0.333726	-0.410212	0.337051	-0.124945	-0.0813071	-0.0413136	PF02798,PF00043
Glyma.04G107600.1	ROS breakdown	4e-50	41.98	AT1G53680	GSTU28	glutathione S-transferase TAU 28	1426.2	1491.44	1790.91	461.828	276.549	636.39	31.182	187.302	163.336	0.767864	0.794875	1.01178	0.680175	0.915626	0.996362	0.87191	1.40841	0.912673	1129.99	1543.58	1062.59	230.854	359.434	444.242	10.9975	387.434	83.8718	0.750582	0.816433	0.79392	0.634595	0.931172	0.884349	1.15911	0.802019	1.14172	-0.333726	-0.410212	0.337051	-0.124945	-0.0813071	-0.0413136	PF02798,PF00043
Glyma.04G107600.1	ROS breakdown	1e-49	42.92	AT1G17170	GSTU24	glutathione S-transferase TAU 24	1426.2	1491.44	1790.91	461.828	276.549	636.39	31.182	187.302	163.336	0.767864	0.794875	1.01178	0.680175	0.915626	0.996362	0.87191	1.40841	0.912673	1129.99	1543.58	1062.59	230.854	359.434	444.242	10.9975	387.434	83.8718	0.750582	0.816433	0.79392	0.634595	0.931172	0.884349	1.15911	0.802019	1.14172	-0.333726	-0.410212	0.337051	-0.124945	-0.0813071	-0.0413136	PF02798,PF00043
Glyma.04G110400.1	ROS production	3e-127	44.09	AT3G26210	CYP71B23	cytochrome P450%2C family 71%2C subfamily B%2C polypeptide 23	18.6432	33.7971	44.0183	52.9178	59.6332	41.6599	6.68186	20.017	10.7105	2.30359	3.97438	4.04712	32.6484	23.8063	9.96362	1.74382	1.40841	1.82535	81.2944	48.0321	100.729	86.0043	86.1453	46.7624	10.9975	25.7472	16.0343	15.7622	31.8409	19.0541	11.4227	12.1052	7.07479	1.15911	2.40606	2.28344	1.254	0.505447	0.496566	2.69061	-1.11792	0.232651	PF00067
Glyma.04G110400.1	ROS production	2e-126	42.37	AT3G26170	CYP71B19	cytochrome P450%2C family 71%2C subfamily B%2C polypeptide 19	18.6432	33.7971	44.0183	52.9178	59.6332	41.6599	6.68186	20.017	10.7105	2.30359	3.97438	4.04712	32.6484	23.8063	9.96362	1.74382	1.40841	1.82535	81.2944	48.0321	100.729	86.0043	86.1453	46.7624	10.9975	25.7472	16.0343	15.7622	31.8409	19.0541	11.4227	12.1052	7.07479	1.15911	2.40606	2.28344	1.254	0.505447	0.496566	2.69061	-1.11792	0.232651	PF00067
Glyma.04G110400.1	ROS production	6e-122	41.24	AT3G26230	CYP71B24	cytochrome P450%2C family 71%2C subfamily B%2C polypeptide 24	18.6432	33.7971	44.0183	52.9178	59.6332	41.6599	6.68186	20.017	10.7105	2.30359	3.97438	4.04712	32.6484	23.8063	9.96362	1.74382	1.40841	1.82535	81.2944	48.0321	100.729	86.0043	86.1453	46.7624	10.9975	25.7472	16.0343	15.7622	31.8409	19.0541	11.4227	12.1052	7.07479	1.15911	2.40606	2.28344	1.254	0.505447	0.496566	2.69061	-1.11792	0.232651	PF00067
Glyma.04G110400.1	ROS production	4e-118	41.59	AT1G11610	CYP71A18	cytochrome P450%2C family 71%2C subfamily A%2C polypeptide 18	18.6432	33.7971	44.0183	52.9178	59.6332	41.6599	6.68186	20.017	10.7105	2.30359	3.97438	4.04712	32.6484	23.8063	9.96362	1.74382	1.40841	1.82535	81.2944	48.0321	100.729	86.0043	86.1453	46.7624	10.9975	25.7472	16.0343	15.7622	31.8409	19.0541	11.4227	12.1052	7.07479	1.15911	2.40606	2.28344	1.254	0.505447	0.496566	2.69061	-1.11792	0.232651	PF00067
Glyma.04G110400.1	ROS production	3e-117	43.1	AT2G30750	CYP71A12	cytochrome P450 family 71 polypeptide	18.6432	33.7971	44.0183	52.9178	59.6332	41.6599	6.68186	20.017	10.7105	2.30359	3.97438	4.04712	32.6484	23.8063	9.96362	1.74382	1.40841	1.82535	81.2944	48.0321	100.729	86.0043	86.1453	46.7624	10.9975	25.7472	16.0343	15.7622	31.8409	19.0541	11.4227	12.1052	7.07479	1.15911	2.40606	2.28344	1.254	0.505447	0.496566	2.69061	-1.11792	0.232651	PF00067
Glyma.04G110400.1	ROS production	4e-112	41.37	AT3G26200	CYP71B22	cytochrome P450%2C family 71%2C subfamily B%2C polypeptide 22	18.6432	33.7971	44.0183	52.9178	59.6332	41.6599	6.68186	20.017	10.7105	2.30359	3.97438	4.04712	32.6484	23.8063	9.96362	1.74382	1.40841	1.82535	81.2944	48.0321	100.729	86.0043	86.1453	46.7624	10.9975	25.7472	16.0343	15.7622	31.8409	19.0541	11.4227	12.1052	7.07479	1.15911	2.40606	2.28344	1.254	0.505447	0.496566	2.69061	-1.11792	0.232651	PF00067
Glyma.04G110400.1	ROS production	2e-110	40.34	AT3G26190	CYP71B21	cytochrome P450%2C family 71%2C subfamily B%2C polypeptide 21	18.6432	33.7971	44.0183	52.9178	59.6332	41.6599	6.68186	20.017	10.7105	2.30359	3.97438	4.04712	32.6484	23.8063	9.96362	1.74382	1.40841	1.82535	81.2944	48.0321	100.729	86.0043	86.1453	46.7624	10.9975	25.7472	16.0343	15.7622	31.8409	19.0541	11.4227	12.1052	7.07479	1.15911	2.40606	2.28344	1.254	0.505447	0.496566	2.69061	-1.11792	0.232651	PF00067
Glyma.04G110400.1	ROS production	9e-108	40.28	AT3G26220	CYP71B3	cytochrome P450%2C family 71%2C subfamily B%2C polypeptide 3	18.6432	33.7971	44.0183	52.9178	59.6332	41.6599	6.68186	20.017	10.7105	2.30359	3.97438	4.04712	32.6484	23.8063	9.96362	1.74382	1.40841	1.82535	81.2944	48.0321	100.729	86.0043	86.1453	46.7624	10.9975	25.7472	16.0343	15.7622	31.8409	19.0541	11.4227	12.1052	7.07479	1.15911	2.40606	2.28344	1.254	0.505447	0.496566	2.69061	-1.11792	0.232651	PF00067
Glyma.04G189700.1	ROS production	2e-86	50.4	AT3G26210	CYP71B23	cytochrome P450%2C family 71%2C subfamily B%2C polypeptide 23	41.9471	33.7971	40.2453	33.6749	21.617	51.7157	2.22729	58.6211	44.181	6.91077	9.5385	6.07069	1.36035	8.24064	37.8617	20.9259	18.3093	13.6901	100.805	82.9646	59.2524	66.3893	103.969	168.122	9.16459	117.702	32.0686	9.00699	9.7972	7.14528	28.5568	10.2429	37.1426	98.5244	64.1615	97.0463	1.06709	1.66135	0.597642	0.2045	0.678108	2.295	PF00067
Glyma.04G189700.1	ROS production	6e-86	47.31	AT3G26310	CYP71B35	cytochrome P450%2C family 71%2C subfamily B%2C polypeptide 35	41.9471	33.7971	40.2453	33.6749	21.617	51.7157	2.22729	58.6211	44.181	6.91077	9.5385	6.07069	1.36035	8.24064	37.8617	20.9259	18.3093	13.6901	100.805	82.9646	59.2524	66.3893	103.969	168.122	9.16459	117.702	32.0686	9.00699	9.7972	7.14528	28.5568	10.2429	37.1426	98.5244	64.1615	97.0463	1.06709	1.66135	0.597642	0.2045	0.678108	2.295	PF00067
Glyma.04G189700.1	ROS production	3e-81	44.4	AT1G33730	CYP76C5	cytochrome P450%2C family 76%2C subfamily C%2C polypeptide 5	41.9471	33.7971	40.2453	33.6749	21.617	51.7157	2.22729	58.6211	44.181	6.91077	9.5385	6.07069	1.36035	8.24064	37.8617	20.9259	18.3093	13.6901	100.805	82.9646	59.2524	66.3893	103.969	168.122	9.16459	117.702	32.0686	9.00699	9.7972	7.14528	28.5568	10.2429	37.1426	98.5244	64.1615	97.0463	1.06709	1.66135	0.597642	0.2045	0.678108	2.295	PF00067
Glyma.04G189700.1	ROS production	9e-80	42.47	AT1G13080	CYP71B2	cytochrome P450%2C family 71%2C subfamily B%2C polypeptide 2	41.9471	33.7971	40.2453	33.6749	21.617	51.7157	2.22729	58.6211	44.181	6.91077	9.5385	6.07069	1.36035	8.24064	37.8617	20.9259	18.3093	13.6901	100.805	82.9646	59.2524	66.3893	103.969	168.122	9.16459	117.702	32.0686	9.00699	9.7972	7.14528	28.5568	10.2429	37.1426	98.5244	64.1615	97.0463	1.06709	1.66135	0.597642	0.2045	0.678108	2.295	PF00067
Glyma.04G189700.1	ROS production	8e-79	43.51	AT1G33720	CYP76C6	cytochrome P450%2C family 76%2C subfamily C%2C polypeptide 6	41.9471	33.7971	40.2453	33.6749	21.617	51.7157	2.22729	58.6211	44.181	6.91077	9.5385	6.07069	1.36035	8.24064	37.8617	20.9259	18.3093	13.6901	100.805	82.9646	59.2524	66.3893	103.969	168.122	9.16459	117.702	32.0686	9.00699	9.7972	7.14528	28.5568	10.2429	37.1426	98.5244	64.1615	97.0463	1.06709	1.66135	0.597642	0.2045	0.678108	2.295	PF00067
Glyma.04G189700.1	ROS production	5e-78	42.86	AT3G26170	CYP71B19	cytochrome P450%2C family 71%2C subfamily B%2C polypeptide 19	41.9471	33.7971	40.2453	33.6749	21.617	51.7157	2.22729	58.6211	44.181	6.91077	9.5385	6.07069	1.36035	8.24064	37.8617	20.9259	18.3093	13.6901	100.805	82.9646	59.2524	66.3893	103.969	168.122	9.16459	117.702	32.0686	9.00699	9.7972	7.14528	28.5568	10.2429	37.1426	98.5244	64.1615	97.0463	1.06709	1.66135	0.597642	0.2045	0.678108	2.295	PF00067
Glyma.04G189700.1	ROS production	4e-77	43.35	AT3G26230	CYP71B24	cytochrome P450%2C family 71%2C subfamily B%2C polypeptide 24	41.9471	33.7971	40.2453	33.6749	21.617	51.7157	2.22729	58.6211	44.181	6.91077	9.5385	6.07069	1.36035	8.24064	37.8617	20.9259	18.3093	13.6901	100.805	82.9646	59.2524	66.3893	103.969	168.122	9.16459	117.702	32.0686	9.00699	9.7972	7.14528	28.5568	10.2429	37.1426	98.5244	64.1615	97.0463	1.06709	1.66135	0.597642	0.2045	0.678108	2.295	PF00067
Glyma.04G189700.1	ROS production	4e-76	42.69	AT5G25140	CYP71B13	cytochrome P450%2C family 71%2C subfamily B%2C polypeptide 13	41.9471	33.7971	40.2453	33.6749	21.617	51.7157	2.22729	58.6211	44.181	6.91077	9.5385	6.07069	1.36035	8.24064	37.8617	20.9259	18.3093	13.6901	100.805	82.9646	59.2524	66.3893	103.969	168.122	9.16459	117.702	32.0686	9.00699	9.7972	7.14528	28.5568	10.2429	37.1426	98.5244	64.1615	97.0463	1.06709	1.66135	0.597642	0.2045	0.678108	2.295	PF00067
Glyma.04G189700.1	ROS production	7e-72	42.32	AT3G26830	CYP71B15	Cytochrome P450 superfamily protein	41.9471	33.7971	40.2453	33.6749	21.617	51.7157	2.22729	58.6211	44.181	6.91077	9.5385	6.07069	1.36035	8.24064	37.8617	20.9259	18.3093	13.6901	100.805	82.9646	59.2524	66.3893	103.969	168.122	9.16459	117.702	32.0686	9.00699	9.7972	7.14528	28.5568	10.2429	37.1426	98.5244	64.1615	97.0463	1.06709	1.66135	0.597642	0.2045	0.678108	2.295	PF00067
Glyma.04G189700.1	ROS production	2e-71	41.6	AT5G25130	CYP71B12	cytochrome P450%2C family 71%2C subfamily B%2C polypeptide 12	41.9471	33.7971	40.2453	33.6749	21.617	51.7157	2.22729	58.6211	44.181	6.91077	9.5385	6.07069	1.36035	8.24064	37.8617	20.9259	18.3093	13.6901	100.805	82.9646	59.2524	66.3893	103.969	168.122	9.16459	117.702	32.0686	9.00699	9.7972	7.14528	28.5568	10.2429	37.1426	98.5244	64.1615	97.0463	1.06709	1.66135	0.597642	0.2045	0.678108	2.295	PF00067
Glyma.04G189700.1	ROS production	1e-66	40.54	AT3G26190	CYP71B21	cytochrome P450%2C family 71%2C subfamily B%2C polypeptide 21	41.9471	33.7971	40.2453	33.6749	21.617	51.7157	2.22729	58.6211	44.181	6.91077	9.5385	6.07069	1.36035	8.24064	37.8617	20.9259	18.3093	13.6901	100.805	82.9646	59.2524	66.3893	103.969	168.122	9.16459	117.702	32.0686	9.00699	9.7972	7.14528	28.5568	10.2429	37.1426	98.5244	64.1615	97.0463	1.06709	1.66135	0.597642	0.2045	0.678108	2.295	PF00067
Glyma.04G189700.1	ROS production	6e-65	43.25	AT2G30750	CYP71A12	cytochrome P450 family 71 polypeptide	41.9471	33.7971	40.2453	33.6749	21.617	51.7157	2.22729	58.6211	44.181	6.91077	9.5385	6.07069	1.36035	8.24064	37.8617	20.9259	18.3093	13.6901	100.805	82.9646	59.2524	66.3893	103.969	168.122	9.16459	117.702	32.0686	9.00699	9.7972	7.14528	28.5568	10.2429	37.1426	98.5244	64.1615	97.0463	1.06709	1.66135	0.597642	0.2045	0.678108	2.295	PF00067
Glyma.04G189700.1	ROS production	2e-62	40.48	AT1G11610	CYP71A18	cytochrome P450%2C family 71%2C subfamily A%2C polypeptide 18	41.9471	33.7971	40.2453	33.6749	21.617	51.7157	2.22729	58.6211	44.181	6.91077	9.5385	6.07069	1.36035	8.24064	37.8617	20.9259	18.3093	13.6901	100.805	82.9646	59.2524	66.3893	103.969	168.122	9.16459	117.702	32.0686	9.00699	9.7972	7.14528	28.5568	10.2429	37.1426	98.5244	64.1615	97.0463	1.06709	1.66135	0.597642	0.2045	0.678108	2.295	PF00067
Glyma.04G189700.1	ROS production	2e-62	43.14	AT3G26220	CYP71B3	cytochrome P450%2C family 71%2C subfamily B%2C polypeptide 3	41.9471	33.7971	40.2453	33.6749	21.617	51.7157	2.22729	58.6211	44.181	6.91077	9.5385	6.07069	1.36035	8.24064	37.8617	20.9259	18.3093	13.6901	100.805	82.9646	59.2524	66.3893	103.969	168.122	9.16459	117.702	32.0686	9.00699	9.7972	7.14528	28.5568	10.2429	37.1426	98.5244	64.1615	97.0463	1.06709	1.66135	0.597642	0.2045	0.678108	2.295	PF00067
Glyma.04G189700.1	ROS production	8e-59	40.09	AT5G42580	CYP705A12	cytochrome P450%2C family 705%2C subfamily A%2C polypeptide 12	41.9471	33.7971	40.2453	33.6749	21.617	51.7157	2.22729	58.6211	44.181	6.91077	9.5385	6.07069	1.36035	8.24064	37.8617	20.9259	18.3093	13.6901	100.805	82.9646	59.2524	66.3893	103.969	168.122	9.16459	117.702	32.0686	9.00699	9.7972	7.14528	28.5568	10.2429	37.1426	98.5244	64.1615	97.0463	1.06709	1.66135	0.597642	0.2045	0.678108	2.295	PF00067
Glyma.04G189700.1	ROS production	1e-51	42.16	AT5G57220	CYP81F2	cytochrome P450%2C family 81%2C subfamily F%2C polypeptide 2	41.9471	33.7971	40.2453	33.6749	21.617	51.7157	2.22729	58.6211	44.181	6.91077	9.5385	6.07069	1.36035	8.24064	37.8617	20.9259	18.3093	13.6901	100.805	82.9646	59.2524	66.3893	103.969	168.122	9.16459	117.702	32.0686	9.00699	9.7972	7.14528	28.5568	10.2429	37.1426	98.5244	64.1615	97.0463	1.06709	1.66135	0.597642	0.2045	0.678108	2.295	PF00067
Glyma.04G051900.1	ROS breakdown	2e-49	74.75	AT5G11930		Thioredoxin superfamily protein	80.3986	70.865	121.993	306.683	296.675	252.832	552.367	396.05	471.263	148.966	155.796	145.696	284.993	452.319	481.243	440.315	678.852	400.663	252.013	230.336	245.897	282.154	169.32	293.935	502.22	342.07	511.864	150.116	176.35	163.548	270.337	205.789	350.202	508.849	332.036	511.491	1.41417	-0.199898	-0.0660452	0.12143	-0.560385	-0.168413	PF00462
Glyma.04G051900.1	ROS breakdown	6e-25	41.58	AT4G15660		Thioredoxin superfamily protein	80.3986	70.865	121.993	306.683	296.675	252.832	552.367	396.05	471.263	148.966	155.796	145.696	284.993	452.319	481.243	440.315	678.852	400.663	252.013	230.336	245.897	282.154	169.32	293.935	502.22	342.07	511.864	150.116	176.35	163.548	270.337	205.789	350.202	508.849	332.036	511.491	1.41417	-0.199898	-0.0660452	0.12143	-0.560385	-0.168413	PF00462
Glyma.04G051900.1	ROS breakdown	7e-25	40.59	AT4G15700		Thioredoxin superfamily protein	80.3986	70.865	121.993	306.683	296.675	252.832	552.367	396.05	471.263	148.966	155.796	145.696	284.993	452.319	481.243	440.315	678.852	400.663	252.013	230.336	245.897	282.154	169.32	293.935	502.22	342.07	511.864	150.116	176.35	163.548	270.337	205.789	350.202	508.849	332.036	511.491	1.41417	-0.199898	-0.0660452	0.12143	-0.560385	-0.168413	PF00462
Glyma.04G051900.1	ROS breakdown	7e-25	40.59	AT4G15680		Thioredoxin superfamily protein	80.3986	70.865	121.993	306.683	296.675	252.832	552.367	396.05	471.263	148.966	155.796	145.696	284.993	452.319	481.243	440.315	678.852	400.663	252.013	230.336	245.897	282.154	169.32	293.935	502.22	342.07	511.864	150.116	176.35	163.548	270.337	205.789	350.202	508.849	332.036	511.491	1.41417	-0.199898	-0.0660452	0.12143	-0.560385	-0.168413	PF00462
Glyma.07G083000.1	ROS production	9e-166	45.26	AT1G33720	CYP76C6	cytochrome P450%2C family 76%2C subfamily C%2C polypeptide 6	83.8942	92.6696	45.2759	34.8776	40.9978	30.1675	703.823	314.552	113.799	579.737	769.439	398.642	4453.11	5495.59	6745.37	8762.7	5526.59	6434.34	46.3378	72.0482	60.2399	39.9844	19.3084	46.7624	808.317	128.736	731.411	539.669	831.945	669.275	8017.47	5089.78	7699.14	9031.79	5067.16	8012.6	-0.312576	0.000167264	0.559425	0.223643	0.317692	0.093523	PF00067
Glyma.07G083000.1	ROS production	3e-136	50.41	AT1G33730	CYP76C5	cytochrome P450%2C family 76%2C subfamily C%2C polypeptide 5	83.8942	92.6696	45.2759	34.8776	40.9978	30.1675	703.823	314.552	113.799	579.737	769.439	398.642	4453.11	5495.59	6745.37	8762.7	5526.59	6434.34	46.3378	72.0482	60.2399	39.9844	19.3084	46.7624	808.317	128.736	731.411	539.669	831.945	669.275	8017.47	5089.78	7699.14	9031.79	5067.16	8012.6	-0.312576	0.000167264	0.559425	0.223643	0.317692	0.093523	PF00067
Glyma.07G194300.1	ROS production	7e-147	47.68	AT2G30750	CYP71A12	cytochrome P450 family 71 polypeptide	31.4603	27.2558	21.3803	275.413	202.753	261.452	153.683	124.391	155.303	2.30359	5.56413	1.01178	0.680175	4.57813	0.996362	2.61573	1.40841	2.73802	177.222	200.862	221.209	150.13	139.615	208.204	69.6509	89.5022	97.4392	1.50116	1.63287	3.9696	0.634595	0.931172	0.884349	5.79555	0.802019	1.14172	2.90345	-0.570781	-0.756143	-0.321921	-1.35208	0.194718	PF00067
Glyma.07G194300.1	ROS production	3e-140	40.28	AT3G26310	CYP71B35	cytochrome P450%2C family 71%2C subfamily B%2C polypeptide 35	31.4603	27.2558	21.3803	275.413	202.753	261.452	153.683	124.391	155.303	2.30359	5.56413	1.01178	0.680175	4.57813	0.996362	2.61573	1.40841	2.73802	177.222	200.862	221.209	150.13	139.615	208.204	69.6509	89.5022	97.4392	1.50116	1.63287	3.9696	0.634595	0.931172	0.884349	5.79555	0.802019	1.14172	2.90345	-0.570781	-0.756143	-0.321921	-1.35208	0.194718	PF00067
Glyma.07G140700.1	ROS breakdown	2e-81	50.23	AT2G29420	GSTU7	glutathione S-transferase tau 7	287.804	391.393	450.244	606.149	841.574	655.065	2594.79	1405.48	1436.55	1418.24	1340.95	2891.67	2096.3	1666.44	1517.46	3519.03	2885.82	4372.61	498.335	537.087	511.546	740.089	926.062	394.14	2580.75	684.14	1695.94	2140.66	2084.35	2011	2186.81	1861.41	1844.75	1903.26	2953.84	2296	0.453834	-0.0294549	-0.132182	0.142151	0.158404	-0.591379	PF02798,PF00043
Glyma.07G140700.1	ROS breakdown	1e-68	48.8	AT2G29490	GSTU1	glutathione S-transferase TAU 1	287.804	391.393	450.244	606.149	841.574	655.065	2594.79	1405.48	1436.55	1418.24	1340.95	2891.67	2096.3	1666.44	1517.46	3519.03	2885.82	4372.61	498.335	537.087	511.546	740.089	926.062	394.14	2580.75	684.14	1695.94	2140.66	2084.35	2011	2186.81	1861.41	1844.75	1903.26	2953.84	2296	0.453834	-0.0294549	-0.132182	0.142151	0.158404	-0.591379	PF02798,PF00043
Glyma.07G140700.1	ROS breakdown	5e-65	47.37	AT2G29460	GSTU4	glutathione S-transferase tau 4	287.804	391.393	450.244	606.149	841.574	655.065	2594.79	1405.48	1436.55	1418.24	1340.95	2891.67	2096.3	1666.44	1517.46	3519.03	2885.82	4372.61	498.335	537.087	511.546	740.089	926.062	394.14	2580.75	684.14	1695.94	2140.66	2084.35	2011	2186.81	1861.41	1844.75	1903.26	2953.84	2296	0.453834	-0.0294549	-0.132182	0.142151	0.158404	-0.591379	PF02798,PF00043
Glyma.07G140700.1	ROS breakdown	1e-64	46.89	AT2G29480	GSTU2	glutathione S-transferase tau 2	287.804	391.393	450.244	606.149	841.574	655.065	2594.79	1405.48	1436.55	1418.24	1340.95	2891.67	2096.3	1666.44	1517.46	3519.03	2885.82	4372.61	498.335	537.087	511.546	740.089	926.062	394.14	2580.75	684.14	1695.94	2140.66	2084.35	2011	2186.81	1861.41	1844.75	1903.26	2953.84	2296	0.453834	-0.0294549	-0.132182	0.142151	0.158404	-0.591379	PF02798,PF00043
Glyma.07G140700.1	ROS breakdown	2e-62	46.38	AT2G29440	GSTU6	glutathione S-transferase tau 6	287.804	391.393	450.244	606.149	841.574	655.065	2594.79	1405.48	1436.55	1418.24	1340.95	2891.67	2096.3	1666.44	1517.46	3519.03	2885.82	4372.61	498.335	537.087	511.546	740.089	926.062	394.14	2580.75	684.14	1695.94	2140.66	2084.35	2011	2186.81	1861.41	1844.75	1903.26	2953.84	2296	0.453834	-0.0294549	-0.132182	0.142151	0.158404	-0.591379	PF02798,PF00043
Glyma.07G140700.1	ROS breakdown	6e-62	45.71	AT2G29470	GSTU3	glutathione S-transferase tau 3	287.804	391.393	450.244	606.149	841.574	655.065	2594.79	1405.48	1436.55	1418.24	1340.95	2891.67	2096.3	1666.44	1517.46	3519.03	2885.82	4372.61	498.335	537.087	511.546	740.089	926.062	394.14	2580.75	684.14	1695.94	2140.66	2084.35	2011	2186.81	1861.41	1844.75	1903.26	2953.84	2296	0.453834	-0.0294549	-0.132182	0.142151	0.158404	-0.591379	PF02798,PF00043
Glyma.07G140700.1	ROS breakdown	2e-59	47.12	AT1G78320	GSTU23	glutathione S-transferase TAU 23	287.804	391.393	450.244	606.149	841.574	655.065	2594.79	1405.48	1436.55	1418.24	1340.95	2891.67	2096.3	1666.44	1517.46	3519.03	2885.82	4372.61	498.335	537.087	511.546	740.089	926.062	394.14	2580.75	684.14	1695.94	2140.66	2084.35	2011	2186.81	1861.41	1844.75	1903.26	2953.84	2296	0.453834	-0.0294549	-0.132182	0.142151	0.158404	-0.591379	PF02798,PF00043
Glyma.07G140700.1	ROS breakdown	6e-56	40.44	AT1G27130	GSTU13	glutathione S-transferase tau 13	287.804	391.393	450.244	606.149	841.574	655.065	2594.79	1405.48	1436.55	1418.24	1340.95	2891.67	2096.3	1666.44	1517.46	3519.03	2885.82	4372.61	498.335	537.087	511.546	740.089	926.062	394.14	2580.75	684.14	1695.94	2140.66	2084.35	2011	2186.81	1861.41	1844.75	1903.26	2953.84	2296	0.453834	-0.0294549	-0.132182	0.142151	0.158404	-0.591379	PF02798,PF00043
Glyma.07G140700.1	ROS breakdown	3e-54	44.24	AT1G17170	GSTU24	glutathione S-transferase TAU 24	287.804	391.393	450.244	606.149	841.574	655.065	2594.79	1405.48	1436.55	1418.24	1340.95	2891.67	2096.3	1666.44	1517.46	3519.03	2885.82	4372.61	498.335	537.087	511.546	740.089	926.062	394.14	2580.75	684.14	1695.94	2140.66	2084.35	2011	2186.81	1861.41	1844.75	1903.26	2953.84	2296	0.453834	-0.0294549	-0.132182	0.142151	0.158404	-0.591379	PF02798,PF00043
Glyma.07G140700.1	ROS breakdown	3e-53	44.02	AT1G17180	GSTU25	glutathione S-transferase TAU 25	287.804	391.393	450.244	606.149	841.574	655.065	2594.79	1405.48	1436.55	1418.24	1340.95	2891.67	2096.3	1666.44	1517.46	3519.03	2885.82	4372.61	498.335	537.087	511.546	740.089	926.062	394.14	2580.75	684.14	1695.94	2140.66	2084.35	2011	2186.81	1861.41	1844.75	1903.26	2953.84	2296	0.453834	-0.0294549	-0.132182	0.142151	0.158404	-0.591379	PF02798,PF00043
Glyma.07G140700.1	ROS breakdown	7e-51	42.79	AT3G43800	GSTU27	glutathione S-transferase tau 27	287.804	391.393	450.244	606.149	841.574	655.065	2594.79	1405.48	1436.55	1418.24	1340.95	2891.67	2096.3	1666.44	1517.46	3519.03	2885.82	4372.61	498.335	537.087	511.546	740.089	926.062	394.14	2580.75	684.14	1695.94	2140.66	2084.35	2011	2186.81	1861.41	1844.75	1903.26	2953.84	2296	0.453834	-0.0294549	-0.132182	0.142151	0.158404	-0.591379	PF02798,PF00043
Glyma.07G140700.1	ROS breakdown	4e-50	40.85	AT1G53680	GSTU28	glutathione S-transferase TAU 28	287.804	391.393	450.244	606.149	841.574	655.065	2594.79	1405.48	1436.55	1418.24	1340.95	2891.67	2096.3	1666.44	1517.46	3519.03	2885.82	4372.61	498.335	537.087	511.546	740.089	926.062	394.14	2580.75	684.14	1695.94	2140.66	2084.35	2011	2186.81	1861.41	1844.75	1903.26	2953.84	2296	0.453834	-0.0294549	-0.132182	0.142151	0.158404	-0.591379	PF02798,PF00043
Glyma.07G140700.1	ROS breakdown	6e-48	40.71	AT1G69930	GSTU11	glutathione S-transferase TAU 11	287.804	391.393	450.244	606.149	841.574	655.065	2594.79	1405.48	1436.55	1418.24	1340.95	2891.67	2096.3	1666.44	1517.46	3519.03	2885.82	4372.61	498.335	537.087	511.546	740.089	926.062	394.14	2580.75	684.14	1695.94	2140.66	2084.35	2011	2186.81	1861.41	1844.75	1903.26	2953.84	2296	0.453834	-0.0294549	-0.132182	0.142151	0.158404	-0.591379	PF02798,PF00043
Glyma.07G140300.1	ROS breakdown	9e-39	58.59	AT2G29490	GSTU1	glutathione S-transferase TAU 1	90.8854	170.076	74.2022	90.2008	74.5415	64.6446	42.3184	28.5957	29.454	71.4113	40.5386	98.1428	91.1435	48.5282	20.9236	58.418	98.5884	102.219	152.021	140.821	172.819	79.2145	141.843	24.4946	12.8304	55.1726	27.135	111.837	106.136	119.882	52.6714	91.2548	59.2514	33.6142	48.9232	68.5032	0.474416	0.0982444	-0.0772069	0.685378	0.339312	-0.779273	PF02798
Glyma.07G140300.1	ROS breakdown	2e-38	62.89	AT2G29440	GSTU6	glutathione S-transferase tau 6	90.8854	170.076	74.2022	90.2008	74.5415	64.6446	42.3184	28.5957	29.454	71.4113	40.5386	98.1428	91.1435	48.5282	20.9236	58.418	98.5884	102.219	152.021	140.821	172.819	79.2145	141.843	24.4946	12.8304	55.1726	27.135	111.837	106.136	119.882	52.6714	91.2548	59.2514	33.6142	48.9232	68.5032	0.474416	0.0982444	-0.0772069	0.685378	0.339312	-0.779273	PF02798
Glyma.07G140300.1	ROS breakdown	3e-38	58.33	AT5G62480	GSTU9	glutathione S-transferase tau 9	90.8854	170.076	74.2022	90.2008	74.5415	64.6446	42.3184	28.5957	29.454	71.4113	40.5386	98.1428	91.1435	48.5282	20.9236	58.418	98.5884	102.219	152.021	140.821	172.819	79.2145	141.843	24.4946	12.8304	55.1726	27.135	111.837	106.136	119.882	52.6714	91.2548	59.2514	33.6142	48.9232	68.5032	0.474416	0.0982444	-0.0772069	0.685378	0.339312	-0.779273	PF02798
Glyma.07G140300.1	ROS breakdown	6e-38	59.6	AT2G29480	GSTU2	glutathione S-transferase tau 2	90.8854	170.076	74.2022	90.2008	74.5415	64.6446	42.3184	28.5957	29.454	71.4113	40.5386	98.1428	91.1435	48.5282	20.9236	58.418	98.5884	102.219	152.021	140.821	172.819	79.2145	141.843	24.4946	12.8304	55.1726	27.135	111.837	106.136	119.882	52.6714	91.2548	59.2514	33.6142	48.9232	68.5032	0.474416	0.0982444	-0.0772069	0.685378	0.339312	-0.779273	PF02798
Glyma.07G140300.1	ROS breakdown	8e-37	55.56	AT2G29460	GSTU4	glutathione S-transferase tau 4	90.8854	170.076	74.2022	90.2008	74.5415	64.6446	42.3184	28.5957	29.454	71.4113	40.5386	98.1428	91.1435	48.5282	20.9236	58.418	98.5884	102.219	152.021	140.821	172.819	79.2145	141.843	24.4946	12.8304	55.1726	27.135	111.837	106.136	119.882	52.6714	91.2548	59.2514	33.6142	48.9232	68.5032	0.474416	0.0982444	-0.0772069	0.685378	0.339312	-0.779273	PF02798
Glyma.07G140300.1	ROS breakdown	2e-36	58	AT1G74590	GSTU10	glutathione S-transferase TAU 10	90.8854	170.076	74.2022	90.2008	74.5415	64.6446	42.3184	28.5957	29.454	71.4113	40.5386	98.1428	91.1435	48.5282	20.9236	58.418	98.5884	102.219	152.021	140.821	172.819	79.2145	141.843	24.4946	12.8304	55.1726	27.135	111.837	106.136	119.882	52.6714	91.2548	59.2514	33.6142	48.9232	68.5032	0.474416	0.0982444	-0.0772069	0.685378	0.339312	-0.779273	PF02798
Glyma.07G140300.1	ROS breakdown	5e-36	57.58	AT3G09270	GSTU8	glutathione S-transferase TAU 8	90.8854	170.076	74.2022	90.2008	74.5415	64.6446	42.3184	28.5957	29.454	71.4113	40.5386	98.1428	91.1435	48.5282	20.9236	58.418	98.5884	102.219	152.021	140.821	172.819	79.2145	141.843	24.4946	12.8304	55.1726	27.135	111.837	106.136	119.882	52.6714	91.2548	59.2514	33.6142	48.9232	68.5032	0.474416	0.0982444	-0.0772069	0.685378	0.339312	-0.779273	PF02798
Glyma.07G140300.1	ROS breakdown	2e-35	58.33	AT1G78320	GSTU23	glutathione S-transferase TAU 23	90.8854	170.076	74.2022	90.2008	74.5415	64.6446	42.3184	28.5957	29.454	71.4113	40.5386	98.1428	91.1435	48.5282	20.9236	58.418	98.5884	102.219	152.021	140.821	172.819	79.2145	141.843	24.4946	12.8304	55.1726	27.135	111.837	106.136	119.882	52.6714	91.2548	59.2514	33.6142	48.9232	68.5032	0.474416	0.0982444	-0.0772069	0.685378	0.339312	-0.779273	PF02798
Glyma.07G140300.1	ROS breakdown	2e-35	60	AT1G17170	GSTU24	glutathione S-transferase TAU 24	90.8854	170.076	74.2022	90.2008	74.5415	64.6446	42.3184	28.5957	29.454	71.4113	40.5386	98.1428	91.1435	48.5282	20.9236	58.418	98.5884	102.219	152.021	140.821	172.819	79.2145	141.843	24.4946	12.8304	55.1726	27.135	111.837	106.136	119.882	52.6714	91.2548	59.2514	33.6142	48.9232	68.5032	0.474416	0.0982444	-0.0772069	0.685378	0.339312	-0.779273	PF02798
Glyma.07G140300.1	ROS breakdown	8e-35	56	AT1G53680	GSTU28	glutathione S-transferase TAU 28	90.8854	170.076	74.2022	90.2008	74.5415	64.6446	42.3184	28.5957	29.454	71.4113	40.5386	98.1428	91.1435	48.5282	20.9236	58.418	98.5884	102.219	152.021	140.821	172.819	79.2145	141.843	24.4946	12.8304	55.1726	27.135	111.837	106.136	119.882	52.6714	91.2548	59.2514	33.6142	48.9232	68.5032	0.474416	0.0982444	-0.0772069	0.685378	0.339312	-0.779273	PF02798
Glyma.07G140300.1	ROS breakdown	2e-33	55	AT2G29470	GSTU3	glutathione S-transferase tau 3	90.8854	170.076	74.2022	90.2008	74.5415	64.6446	42.3184	28.5957	29.454	71.4113	40.5386	98.1428	91.1435	48.5282	20.9236	58.418	98.5884	102.219	152.021	140.821	172.819	79.2145	141.843	24.4946	12.8304	55.1726	27.135	111.837	106.136	119.882	52.6714	91.2548	59.2514	33.6142	48.9232	68.5032	0.474416	0.0982444	-0.0772069	0.685378	0.339312	-0.779273	PF02798
Glyma.07G140300.1	ROS breakdown	1e-32	55.56	AT1G69930	GSTU11	glutathione S-transferase TAU 11	90.8854	170.076	74.2022	90.2008	74.5415	64.6446	42.3184	28.5957	29.454	71.4113	40.5386	98.1428	91.1435	48.5282	20.9236	58.418	98.5884	102.219	152.021	140.821	172.819	79.2145	141.843	24.4946	12.8304	55.1726	27.135	111.837	106.136	119.882	52.6714	91.2548	59.2514	33.6142	48.9232	68.5032	0.474416	0.0982444	-0.0772069	0.685378	0.339312	-0.779273	PF02798
Glyma.07G140300.1	ROS breakdown	2e-31	53.92	AT1G27130	GSTU13	glutathione S-transferase tau 13	90.8854	170.076	74.2022	90.2008	74.5415	64.6446	42.3184	28.5957	29.454	71.4113	40.5386	98.1428	91.1435	48.5282	20.9236	58.418	98.5884	102.219	152.021	140.821	172.819	79.2145	141.843	24.4946	12.8304	55.1726	27.135	111.837	106.136	119.882	52.6714	91.2548	59.2514	33.6142	48.9232	68.5032	0.474416	0.0982444	-0.0772069	0.685378	0.339312	-0.779273	PF02798
Glyma.07G140300.1	ROS breakdown	5e-31	53.68	AT1G17180	GSTU25	glutathione S-transferase TAU 25	90.8854	170.076	74.2022	90.2008	74.5415	64.6446	42.3184	28.5957	29.454	71.4113	40.5386	98.1428	91.1435	48.5282	20.9236	58.418	98.5884	102.219	152.021	140.821	172.819	79.2145	141.843	24.4946	12.8304	55.1726	27.135	111.837	106.136	119.882	52.6714	91.2548	59.2514	33.6142	48.9232	68.5032	0.474416	0.0982444	-0.0772069	0.685378	0.339312	-0.779273	PF02798
Glyma.07G140300.1	ROS breakdown	4e-29	50	AT3G43800	GSTU27	glutathione S-transferase tau 27	90.8854	170.076	74.2022	90.2008	74.5415	64.6446	42.3184	28.5957	29.454	71.4113	40.5386	98.1428	91.1435	48.5282	20.9236	58.418	98.5884	102.219	152.021	140.821	172.819	79.2145	141.843	24.4946	12.8304	55.1726	27.135	111.837	106.136	119.882	52.6714	91.2548	59.2514	33.6142	48.9232	68.5032	0.474416	0.0982444	-0.0772069	0.685378	0.339312	-0.779273	PF02798
Glyma.07G140300.1	ROS breakdown	3e-28	48.08	AT1G69920	GSTU12	glutathione S-transferase TAU 12	90.8854	170.076	74.2022	90.2008	74.5415	64.6446	42.3184	28.5957	29.454	71.4113	40.5386	98.1428	91.1435	48.5282	20.9236	58.418	98.5884	102.219	152.021	140.821	172.819	79.2145	141.843	24.4946	12.8304	55.1726	27.135	111.837	106.136	119.882	52.6714	91.2548	59.2514	33.6142	48.9232	68.5032	0.474416	0.0982444	-0.0772069	0.685378	0.339312	-0.779273	PF02798
Glyma.07G065800.1	ROS induced genes	7e-13	46.67	AT5G52750		Heavy metal transport/detoxification superfamily protein	278.482	431.731	493.004	703.566	510.609	831.761	492.23	468.969	512.767	335.556	310.796	270.146	539.379	457.813	430.428	856.216	1133.77	723.749	607.269	581.844	478.957	486.603	663.171	630.178	727.669	263.602	741.278	362.531	386.173	436.656	703.131	541.011	543.874	645.625	497.252	734.126	0.471282	-0.200923	0.233193	0.371122	0.324747	-0.531848
Glyma.07G139800.1	ROS breakdown	2e-80	50.45	AT2G29420	GSTU7	glutathione S-transferase tau 7	46.6079	52.3311	36.4723	8524.57	21194.4	9107.71	805153	341188	393872	115.947	176.462	382.453	2499.64	3833.73	3827.03	3628.89	1754.87	2455.09	9.75533	29.4743	26.6636	25700.9	30733.1	6300.67	1.38747e+06	130391	661905	379.795	487.411	274.696	8051.1	3047.72	4397.87	941.198	1048.24	1065.23	-1.03915	0.692216	0.501042	0.758772	0.609004	-1.35963	PF02798,PF00043
Glyma.07G139800.1	ROS breakdown	3e-68	50.72	AT2G29490	GSTU1	glutathione S-transferase TAU 1	46.6079	52.3311	36.4723	8524.57	21194.4	9107.71	805153	341188	393872	115.947	176.462	382.453	2499.64	3833.73	3827.03	3628.89	1754.87	2455.09	9.75533	29.4743	26.6636	25700.9	30733.1	6300.67	1.38747e+06	130391	661905	379.795	487.411	274.696	8051.1	3047.72	4397.87	941.198	1048.24	1065.23	-1.03915	0.692216	0.501042	0.758772	0.609004	-1.35963	PF02798,PF00043
Glyma.07G139800.1	ROS breakdown	1e-62	47.37	AT2G29480	GSTU2	glutathione S-transferase tau 2	46.6079	52.3311	36.4723	8524.57	21194.4	9107.71	805153	341188	393872	115.947	176.462	382.453	2499.64	3833.73	3827.03	3628.89	1754.87	2455.09	9.75533	29.4743	26.6636	25700.9	30733.1	6300.67	1.38747e+06	130391	661905	379.795	487.411	274.696	8051.1	3047.72	4397.87	941.198	1048.24	1065.23	-1.03915	0.692216	0.501042	0.758772	0.609004	-1.35963	PF02798,PF00043
Glyma.07G139800.1	ROS breakdown	1e-61	44.44	AT2G29460	GSTU4	glutathione S-transferase tau 4	46.6079	52.3311	36.4723	8524.57	21194.4	9107.71	805153	341188	393872	115.947	176.462	382.453	2499.64	3833.73	3827.03	3628.89	1754.87	2455.09	9.75533	29.4743	26.6636	25700.9	30733.1	6300.67	1.38747e+06	130391	661905	379.795	487.411	274.696	8051.1	3047.72	4397.87	941.198	1048.24	1065.23	-1.03915	0.692216	0.501042	0.758772	0.609004	-1.35963	PF02798,PF00043
Glyma.07G139800.1	ROS breakdown	3e-61	44.84	AT2G29440	GSTU6	glutathione S-transferase tau 6	46.6079	52.3311	36.4723	8524.57	21194.4	9107.71	805153	341188	393872	115.947	176.462	382.453	2499.64	3833.73	3827.03	3628.89	1754.87	2455.09	9.75533	29.4743	26.6636	25700.9	30733.1	6300.67	1.38747e+06	130391	661905	379.795	487.411	274.696	8051.1	3047.72	4397.87	941.198	1048.24	1065.23	-1.03915	0.692216	0.501042	0.758772	0.609004	-1.35963	PF02798,PF00043
Glyma.07G139800.1	ROS breakdown	2e-57	45.24	AT2G29470	GSTU3	glutathione S-transferase tau 3	46.6079	52.3311	36.4723	8524.57	21194.4	9107.71	805153	341188	393872	115.947	176.462	382.453	2499.64	3833.73	3827.03	3628.89	1754.87	2455.09	9.75533	29.4743	26.6636	25700.9	30733.1	6300.67	1.38747e+06	130391	661905	379.795	487.411	274.696	8051.1	3047.72	4397.87	941.198	1048.24	1065.23	-1.03915	0.692216	0.501042	0.758772	0.609004	-1.35963	PF02798,PF00043
Glyma.07G139800.1	ROS breakdown	8e-56	43.12	AT1G17170	GSTU24	glutathione S-transferase TAU 24	46.6079	52.3311	36.4723	8524.57	21194.4	9107.71	805153	341188	393872	115.947	176.462	382.453	2499.64	3833.73	3827.03	3628.89	1754.87	2455.09	9.75533	29.4743	26.6636	25700.9	30733.1	6300.67	1.38747e+06	130391	661905	379.795	487.411	274.696	8051.1	3047.72	4397.87	941.198	1048.24	1065.23	-1.03915	0.692216	0.501042	0.758772	0.609004	-1.35963	PF02798,PF00043
Glyma.07G139800.1	ROS breakdown	2e-55	43.75	AT1G78320	GSTU23	glutathione S-transferase TAU 23	46.6079	52.3311	36.4723	8524.57	21194.4	9107.71	805153	341188	393872	115.947	176.462	382.453	2499.64	3833.73	3827.03	3628.89	1754.87	2455.09	9.75533	29.4743	26.6636	25700.9	30733.1	6300.67	1.38747e+06	130391	661905	379.795	487.411	274.696	8051.1	3047.72	4397.87	941.198	1048.24	1065.23	-1.03915	0.692216	0.501042	0.758772	0.609004	-1.35963	PF02798,PF00043
Glyma.07G139800.1	ROS breakdown	1e-51	40.36	AT1G27130	GSTU13	glutathione S-transferase tau 13	46.6079	52.3311	36.4723	8524.57	21194.4	9107.71	805153	341188	393872	115.947	176.462	382.453	2499.64	3833.73	3827.03	3628.89	1754.87	2455.09	9.75533	29.4743	26.6636	25700.9	30733.1	6300.67	1.38747e+06	130391	661905	379.795	487.411	274.696	8051.1	3047.72	4397.87	941.198	1048.24	1065.23	-1.03915	0.692216	0.501042	0.758772	0.609004	-1.35963	PF02798,PF00043
Glyma.07G139800.1	ROS breakdown	5e-50	40.19	AT1G17180	GSTU25	glutathione S-transferase TAU 25	46.6079	52.3311	36.4723	8524.57	21194.4	9107.71	805153	341188	393872	115.947	176.462	382.453	2499.64	3833.73	3827.03	3628.89	1754.87	2455.09	9.75533	29.4743	26.6636	25700.9	30733.1	6300.67	1.38747e+06	130391	661905	379.795	487.411	274.696	8051.1	3047.72	4397.87	941.198	1048.24	1065.23	-1.03915	0.692216	0.501042	0.758772	0.609004	-1.35963	PF02798,PF00043
Glyma.07G139800.1	ROS breakdown	2e-49	40.38	AT1G53680	GSTU28	glutathione S-transferase TAU 28	46.6079	52.3311	36.4723	8524.57	21194.4	9107.71	805153	341188	393872	115.947	176.462	382.453	2499.64	3833.73	3827.03	3628.89	1754.87	2455.09	9.75533	29.4743	26.6636	25700.9	30733.1	6300.67	1.38747e+06	130391	661905	379.795	487.411	274.696	8051.1	3047.72	4397.87	941.198	1048.24	1065.23	-1.03915	0.692216	0.501042	0.758772	0.609004	-1.35963	PF02798,PF00043
Glyma.07G140100.1	ROS breakdown	4e-75	47.27	AT2G29420	GSTU7	glutathione S-transferase tau 7	15.1476	20.7144	21.3803	151.537	354.818	199.68	10091.8	5619.05	6722.2	59.8934	94.5902	178.073	466.6	683.057	643.65	490.014	564.771	328.562	30.0789	30.5659	35.5514	662.384	1050.08	217.111	18802.1	398.469	11506.5	130.601	191.862	115.118	910.643	686.273	638.5	471.758	365.721	438.421	0.748901	1.45047	0.45294	0.39595	0.317921	-0.116648	PF02798,PF00043
Glyma.07G140100.1	ROS breakdown	2e-69	46.67	AT2G29490	GSTU1	glutathione S-transferase TAU 1	15.1476	20.7144	21.3803	151.537	354.818	199.68	10091.8	5619.05	6722.2	59.8934	94.5902	178.073	466.6	683.057	643.65	490.014	564.771	328.562	30.0789	30.5659	35.5514	662.384	1050.08	217.111	18802.1	398.469	11506.5	130.601	191.862	115.118	910.643	686.273	638.5	471.758	365.721	438.421	0.748901	1.45047	0.45294	0.39595	0.317921	-0.116648	PF02798,PF00043
Glyma.07G140100.1	ROS breakdown	8e-65	44.44	AT2G29460	GSTU4	glutathione S-transferase tau 4	15.1476	20.7144	21.3803	151.537	354.818	199.68	10091.8	5619.05	6722.2	59.8934	94.5902	178.073	466.6	683.057	643.65	490.014	564.771	328.562	30.0789	30.5659	35.5514	662.384	1050.08	217.111	18802.1	398.469	11506.5	130.601	191.862	115.118	910.643	686.273	638.5	471.758	365.721	438.421	0.748901	1.45047	0.45294	0.39595	0.317921	-0.116648	PF02798,PF00043
Glyma.07G140100.1	ROS breakdown	2e-64	44.84	AT2G29440	GSTU6	glutathione S-transferase tau 6	15.1476	20.7144	21.3803	151.537	354.818	199.68	10091.8	5619.05	6722.2	59.8934	94.5902	178.073	466.6	683.057	643.65	490.014	564.771	328.562	30.0789	30.5659	35.5514	662.384	1050.08	217.111	18802.1	398.469	11506.5	130.601	191.862	115.118	910.643	686.273	638.5	471.758	365.721	438.421	0.748901	1.45047	0.45294	0.39595	0.317921	-0.116648	PF02798,PF00043
Glyma.07G140100.1	ROS breakdown	2e-63	44	AT2G29480	GSTU2	glutathione S-transferase tau 2	15.1476	20.7144	21.3803	151.537	354.818	199.68	10091.8	5619.05	6722.2	59.8934	94.5902	178.073	466.6	683.057	643.65	490.014	564.771	328.562	30.0789	30.5659	35.5514	662.384	1050.08	217.111	18802.1	398.469	11506.5	130.601	191.862	115.118	910.643	686.273	638.5	471.758	365.721	438.421	0.748901	1.45047	0.45294	0.39595	0.317921	-0.116648	PF02798,PF00043
Glyma.07G140100.1	ROS breakdown	1e-59	44.29	AT2G29470	GSTU3	glutathione S-transferase tau 3	15.1476	20.7144	21.3803	151.537	354.818	199.68	10091.8	5619.05	6722.2	59.8934	94.5902	178.073	466.6	683.057	643.65	490.014	564.771	328.562	30.0789	30.5659	35.5514	662.384	1050.08	217.111	18802.1	398.469	11506.5	130.601	191.862	115.118	910.643	686.273	638.5	471.758	365.721	438.421	0.748901	1.45047	0.45294	0.39595	0.317921	-0.116648	PF02798,PF00043
Glyma.07G140100.1	ROS breakdown	5e-53	43.56	AT1G78320	GSTU23	glutathione S-transferase TAU 23	15.1476	20.7144	21.3803	151.537	354.818	199.68	10091.8	5619.05	6722.2	59.8934	94.5902	178.073	466.6	683.057	643.65	490.014	564.771	328.562	30.0789	30.5659	35.5514	662.384	1050.08	217.111	18802.1	398.469	11506.5	130.601	191.862	115.118	910.643	686.273	638.5	471.758	365.721	438.421	0.748901	1.45047	0.45294	0.39595	0.317921	-0.116648	PF02798,PF00043
Glyma.07G140100.1	ROS breakdown	2e-51	40.37	AT1G17170	GSTU24	glutathione S-transferase TAU 24	15.1476	20.7144	21.3803	151.537	354.818	199.68	10091.8	5619.05	6722.2	59.8934	94.5902	178.073	466.6	683.057	643.65	490.014	564.771	328.562	30.0789	30.5659	35.5514	662.384	1050.08	217.111	18802.1	398.469	11506.5	130.601	191.862	115.118	910.643	686.273	638.5	471.758	365.721	438.421	0.748901	1.45047	0.45294	0.39595	0.317921	-0.116648	PF02798,PF00043
[truncated: 920 more rows]
[truncated: 9 more columns]
