# Supplementary material for: Transcriptome Profiling of a Soybean Mutant with Salt Tolerance Induced by Gamma-ray Irradiation
Source: Plants (Basel). 2024 Jan 16;13(2):254. doi: 10.3390/plants13020254 (PMC10818854; doi:10.3390/plants13020254)
Supplement: Supplementary file 1 [file plants-13-00254-s001.zip › Table S8.xlsx]

## Sheet: JA
	Plant hormone DB						Normalization																																				Log2FoldChange						Annoatation
Gene id	Category	E-value	Identity	ID	Symbol	Description	Kwangan_Leaf_1_0h	Kwangan_Leaf_2_0h	Kwangan_Leaf_3_0h	Kwangan_Leaf_1_24h	Kwangan_Leaf_2_24h	Kwangan_Leaf_3_24h	Kwangan_Leaf_1_72h	Kwangan_Leaf_2_72h	Kwangan_Leaf_3_72h	Kwangan_Root1_0h	Kwangan_Root2_0h	Kwangan_Root3_0h	Kwangan_Root1_24h	Kwangan_Root2_24h	Kwangan_Root3_24h	Kwangan_Root1_72h	Kwangan_Root2_72h	Kwangan_Root3_72h	KA_1285_Leaf_1_0h	KA_1285_Leaf_2_0h	KA_1285_Leaf_3_0h	KA_1285_Leaf_1_24h	KA_1285_Leaf_2_24h	KA_1285_Leaf_3_24h	KA_1285_Leaf_1_72h	KA_1285_Leaf_2_72h	KA_1285_Leaf_3_72h	KA_1285_Root1_0h	KA_1285_Root2_0h	KA_1285_Root3_0h	KA_1285_Root1_24h	KA_1285_Root2_24h	KA_1285_Root3_24h	KA_1285_Root1_72h	KA_1285_Root2_72h	KA_1285_Root3_72h	KA_1285_Leaf_0h_vs_Kwangan_Leaf_0h	KA_1285_Leaf_24h_vs_Kwangan_Leaf_24h	KA_1285_Leaf_72h_vs_Kwangan_Leaf_72h	KA_1285_Root_0h_vs_Kwangan_Root_0h	KA_1285_Root_24h_vs_Kwangan_Root_24h	KA_1285_Root_72h_vs_Kwangan_Root_72h	Pfam
Glyma.10G197800.1	JA_Biosynthesis	3e-165	47.07	AT1G20510	OPCL1	OPC-8:0 COA LIGASE1	20.9736	22.8948	30.1839	1.20268	8.94498	15.802	2.22729	4.28935	8.0329	137.448	99.3594	104.213	34.0088	15.5656	7.97089	5.23146	8.45044	12.7774	18.6977	24.0161	16.7882	0.754423	3.71316	4.45356	1.83292	2.45212	1.23341	87.8181	75.1119	85.7434	5.07676	13.9676	7.07479	3.47733	14.4363	3.42516	-0.315608	-1.54042	-1.39864	-0.455606	-1.13959	-0.310294	PF00501
Glyma.10G150000.1	JA_Signaling	0	62.94	AT1G15750	TPL	TOPLESS	738.735	873.274	742.022	2407.76	2746.11	2187.86	2485.65	1974.53	2604	1912.75	2001.5	1958.81	3291.37	3236.74	3949.58	5271.57	2632.31	4786.97	1003.17	997.758	1037.9	3264.39	2546.49	2037.5	2523.93	1523.99	2384.18	1918.49	2210.08	1937.17	4818.48	3484.44	5268.07	4994.61	3967.59	4985.89	0.368385	0.0962748	-0.135233	0.0465726	0.373206	0.136279	PF00400
Glyma.10G124700.1	JA_Biosynthesis	0	85.06	AT2G33150	KAT2|PKT3	3-KETO-ACYL-COA THIOLASE 2/PEROXISOMAL 3-KETOACYL-COA THIOLASE 3	1040.52	1381.32	1265.21	3264.06	3544.45	3406.05	12637.6	6585.58	3463.52	2005.66	2018.98	2859.29	6073.28	7704.99	9849.04	9042.58	5122.37	6448.03	1584.43	1759.72	1697.58	4249.67	3427.99	2862.52	9960.08	3154.65	9108.72	2337.31	2261.52	2114.21	10798.3	7434.47	10835	8875.31	4934.82	7609.57	0.451451	0.0452718	-0.0297659	-0.0362671	0.298965	0.0553846	PF00108,PF02803
Glyma.10G153900.1	JA_Biosynthesis	0	66.9	AT1G55020	LOX1	LIPOXYGENASE 1, 9-LOX, not JA biosynthesis	184.101	201.693	199.969	1054.75	1193.41	994.09	1051.28	1119.52	1166.11	274.127	349.745	370.312	947.484	1253.49	1492.55	413.286	809.833	520.223	561.744	471.588	461.181	1109.76	955.768	819.455	2617.41	582.377	1481.32	778.354	681.722	493.818	1667.72	1591.37	1443.26	266.595	866.982	559.443	1.35129	-0.168433	0.488338	0.974767	0.348381	-0.0422561	PF00305,PF01477
Glyma.17G050000.1	JA_Biosynthesis	0	75.06	AT2G06050	OPR3	OXOPHYTODIENOATE-REDUCTASE 3	419.471	305.264	343.342	349.979	279.531	400.797	80.1823	112.953	119.155	425.396	412.54	481.608	575.428	552.123	518.108	408.926	145.066	306.658	434.925	467.222	412.792	307.805	345.324	368.532	168.628	180.23	120.874	470.615	459.652	476.352	526.079	543.804	468.705	358.165	285.519	356.217	0.299978	-0.0121571	0.588955	0.0921916	-0.0970583	0.216359	PF00724
Glyma.17G112500.1	JA_Signaling	0	72.73	AT1G15750	TPL	TOPLESS	650.18	871.094	908.034	3249.63	2910.1	2845.8	2053.56	2201.87	2677.63	1672.41	1730.44	1917.33	2965.56	2639.75	2968.16	2445.71	1078.84	2262.52	1338.92	1271.76	1362.8	3729.11	3038.11	2643.19	2734.71	1913.88	2376.78	1981.54	2186.41	2078.48	4164.85	3228.37	3997.26	2063.22	2410.87	2216.08	0.709859	0.063446	0.0190819	0.231558	0.409876	0.20921	PF00400
Glyma.17G027600.1	JA_Biosynthesis	0	76.9	AT3G06860	MFP2	MULTIFUNCTIONAL PROTEIN 2	298.291	286.731	246.502	260.981	186.354	245.65	51.2276	82.9274	48.1974	620.434	558.797	513.985	736.63	318.638	278.981	211.874	250.696	253.723	176.409	237.977	167.882	217.274	184.173	246.059	80.6484	77.2416	97.4392	617.729	595.18	656.572	277.953	405.991	392.651	216.754	329.63	207.793	-0.514073	-0.0979292	0.48563	0.142872	-0.309553	0.0743515	PF00378,PF00725,PF02737
Glyma.17G156000.1	JA_Signaling	3e-13	47.62	AT1G32640	JAI1|MYC2	JASMONATE INSENSITIVE 1, JAZ interacting bHLH TF	11.652	9.81207	1.25766	1.20268	5.96332	4.30964	2.22729	4.28935	2.67763	56.0541	68.3593	51.6008	11.563	23.8063	12.9527	9.59101	5.63362	11.8647	7.3165	4.36656	12.838	1.50885	4.45579	2.22678	1.83292	6.13029	4.93363	57.0442	45.7203	53.1927	10.1535	11.1741	4.42174	15.0684	15.2384	13.7006	0.10995	-0.486389	0.488211	-0.174542	-0.908145	0.70002	PF00010
Glyma.17G209900.1	JA_Biosynthesis	1e-114	45.64	AT2G06050	OPR3	OXOPHYTODIENOATE-REDUCTASE 3	492.879	919.064	231.41	268.197	311.583	272.944	628.095	822.125	740.366	27.6431	45.3079	30.3534	112.909	121.778	0.996362	645.214	199.994	379.672	0.812944	2.18328	0.98754	0.754423	0.742632	1.11339	5.49876	2.45212	2.46682	1.50116	0.816433	0.79392	0.634595	0.931172	0.884349	1.15911	1.60404	1.14172	-8.68829	-8.35164	-7.71614	-5.05314	-6.58786	-8.29315	PF00724
Glyma.17G027700.1	JA_Biosynthesis	0	77.56	AT3G06860	MFP2	MULTIFUNCTIONAL PROTEIN 2	388.011	496.055	489.231	758.889	813.248	811.649	926.551	742.057	536.865	847.722	843.363	1060.35	2044.61	1758.92	2084.39	1320.07	1077.43	1139.93	549.55	597.127	594.499	932.467	817.638	720.363	872.469	575.021	965.759	1020.04	954.41	923.329	3111.42	2404.29	3414.47	1589.14	970.443	1333.53	0.342418	0.0515299	0.129888	0.0747664	0.600932	0.138222	PF00378,PF00725,PF02737
Glyma.17G209000.1	JA_Signaling	3e-74	54.66	AT1G32640	JAI1|MYC2	JASMONATE INSENSITIVE 1, JAZ interacting bHLH TF	3.49559	2.18046	2.51533	6.01338	7.45415	5.74619	35.6366	15.7276	16.0658	16.893	21.4616	44.5184	39.4502	71.4188	132.516	154.328	199.994	99.4813	5.69061	5.4582	3.95016	5.28096	5.94106	11.1339	3.66584	20.843	11.1007	37.5291	40.8217	30.169	123.746	72.6314	114.081	170.389	117.095	178.108	0.882271	0.21852	-0.921129	0.388983	0.351159	0.0370011
Glyma.09G253900.1	JA_Biosynthesis	5e-90	41.6	AT1G19640	JMT	JASMONIC ACID CARBOXYL METHYLTRANSFERASE	1.1652	1.09023	1.25766	1.20268	0.745415	1.43655	2.22729	4.28935	1.33882	11.518	18.2821	17.2003	179.566	322.3	419.468	92.4225	123.94	115.909	0.812944	1.09164	0.98754	0.754423	0.742632	1.11339	1.83292	1.22606	2.46682	28.5221	63.6818	12.7027	331.893	292.388	386.46	105.479	61.7555	133.581	-0.280612	-0.374706	-0.507513	1.15836	0.133616	-0.143483	PF03492
Glyma.09G077500.1	JA_Signaling	5e-15	41.03	AT1G74950	JAZ2	JASMONATE-ZIM-DOMAIN PROTEIN 2	843.603	872.184	748.31	2536.45	3867.21	1752.59	3826.48	2472.1	2673.62	1075.78	968.158	1506.54	1928.3	2522.55	2294.62	2114.38	2512.6	2051.69	759.29	652.8	862.122	3077.29	3122.77	3745.44	4474.15	1912.65	2913.31	1402.84	1501.42	1180.56	1804.15	1845.58	1783.73	1994.83	1569.55	1765.1	-0.115692	0.286139	0.0517881	0.202259	-0.312046	-0.325565	PF09425,PF06200
Glyma.09G204500.1	JA_Signaling	0	52.61	AT1G32640	JAI1|MYC2	JASMONATE INSENSITIVE 1, JAZ interacting bHLH TF	178.275	240.941	204.999	471.449	1125.58	407.979	686.004	597.649	559.625	550.558	617.618	1410.42	669.292	814.907	725.351	901.555	576.038	839.659	252.013	211.778	262.686	310.822	277.002	211.544	756.995	472.032	700.576	778.354	838.477	651.015	600.961	643.44	691.561	1173.02	683.32	843.732	0.218872	-1.32667	0.0660298	-0.185265	-0.190703	0.220583	PF00010
Glyma.09G191700.1	JA_Biosynthesis	0	72.41	AT4G29010	AIM1	ABNORMAL INFLORESCENCE MERISTEM	625.711	962.673	900.488	2150.39	2257.12	2174.93	4525.85	2712.3	2136.75	1912.75	2076.21	2315.97	8462.06	7726.05	8847.69	5854.88	4943.51	4444.72	874.728	1022.87	894.711	3049.38	2640.06	1684.56	4270.7	1552.19	4078.88	2412.37	2454.2	2102.3	14267	9822.93	12159.8	5828.01	3668.43	5160.58	0.165964	0.163825	0.0788836	0.144444	0.533975	-0.0565645	PF00725,PF02737,PF00378
Glyma.09G071600.1	JA_Signaling	5e-53	43.45	AT1G19180	JAZ1	JASMONATE-ZIM-DOMAIN PROTEIN 1	85.0594	109.023	74.2022	554.434	3852.3	543.015	3153.84	1000.85	812.662	711.81	1268.62	3277.16	945.444	2049.17	1571.26	1007.93	432.381	867.952	67.4744	61.1318	106.654	842.691	1347.13	398.593	2690.72	817.78	2067.19	1303.76	2094.15	1113.87	1313.61	1294.33	1216.86	1277.34	780.364	769.52	-0.189506	-0.935285	0.166676	-0.220704	-0.255507	0.29258	PF09425,PF06200
Glyma.04G105500.1	JA_Biosynthesis	2e-92	54.72	AT1G55020	LOX1	LIPOXYGENASE 1, 9-LOX, not JA biosynthesis	508.026	498.235	367.238	228.509	156.537	172.386	126.955	188.731	125.849	28.411	45.3079	36.4241	255.746	236.232	64.7635	61.9056	92.9548	71.1885	325.178	367.883	443.405	166.728	112.137	154.761	47.6559	90.7283	60.437	32.275	33.4738	33.3447	36.8065	65.182	46.8705	25.5004	65.7655	23.9761	-0.273302	-0.362342	-1.15106	-0.152516	-1.90306	-0.971967	PF00305
Glyma.04G065000.1	JA_Signaling	0	49.73	AT1G15750	TPL	TOPLESS	16.3128	10.9023	28.9263	31.2696	26.0895	12.9289	104.682	114.383	92.3784	222.68	283.77	315.676	284.993	194.113	161.411	207.515	254.921	176.146	11.3812	22.9244	22.7134	21.1239	23.0216	23.3812	263.94	56.3986	138.142	277.715	215.538	261.2	220.839	187.165	229.931	193.571	199.703	178.108	0.0223805	-0.0578227	0.55789	-0.123929	-0.00582662	-0.160415	PF08513,PF00400
Glyma.04G200500.1	JA_Signaling	1e-14	43.59	AT1G32640	JAI1|MYC2	JASMONATE INSENSITIVE 1, JAZ interacting bHLH TF	589.59	684.665	567.207	176.793	100.631	90.5025	102.455	57.1913	104.428	26.8752	20.6668	10.1178	21.7656	32.9625	3.98545	3.48764	7.04203	13.6901	440.616	490.146	575.736	108.637	92.0864	168.122	60.4863	90.7283	87.572	14.2611	22.0437	27.7872	5.71135	4.65586	7.07479	3.47733	6.41615	1.14172	-0.289653	0.00359589	-0.145222	0.152578	-1.75113	-1.13407	PF00010
Glyma.04G105900.1	JA_Biosynthesis	5e-88	59.81	AT1G55020	LOX1	LIPOXYGENASE 1, 9-LOX, not JA biosynthesis	3455.98	3541.07	2681.34	1574.3	1392.44	1258.42	828.551	1173.85	909.057	256.466	346.566	236.757	1797.7	1607.84	424.45	408.054	904.197	590.499	2791.65	2415.8	3391.21	1100.7	676.538	957.515	445.399	665.749	382.357	228.177	217.988	258.818	283.029	410.647	326.325	158.798	464.369	248.895	-0.170654	-0.627592	-0.96304	-0.252439	-1.90877	-1.12558	PF00305
Glyma.07G006900.1	JA_Biosynthesis	0	55.52	AT1G55020	LOX1	LIPOXYGENASE 1, 9-LOX, not JA biosynthesis	13508.1	20021	17030	13489.2	11624	13354.1	1452.19	3297.08	3269.39	277.967	352.925	443.16	2600.31	861.604	479.25	113.348	180.276	156.067	18771.7	20220.4	20535.9	8706.05	7779.07	5342.04	1779.76	1847.67	1308.65	331.007	778.061	266.757	455.004	601.537	544.759	106.638	226.169	115.314	0.235596	-0.817511	-0.699996	0.357234	-1.29938	-0.00504587	PF00305,PF01477
Glyma.07G034800.1	JA_Biosynthesis	0	56.43	AT1G55020	LOX1	LIPOXYGENASE 1, 9-LOX, not JA biosynthesis	5422.83	5841.45	4028.3	5843.81	6579.03	4816.74	830.778	1016.58	1269.2	1687.76	1871.93	3459.28	8417.85	5889.31	1808.4	292.09	419.705	649.823	2909.53	4847.97	3566.01	4900.73	3381.2	2836.92	621.359	519.848	691.942	815.883	849.907	1644.21	1460.2	2551.41	2072.03	46.3644	453.141	113.03	-0.433512	-0.632716	-0.765626	-1.08443	-1.40545	-1.15246	PF00305,PF01477
Glyma.07G028000.1	JA_Signaling	0	84.04	AT1G15750	TPL	TOPLESS	1039.36	1501.25	1461.41	1996.44	1490.83	1246.92	385.321	288.816	253.036	3371.69	3712.07	3450.17	3738.24	3697.3	3964.52	3110.1	1468.97	2766.31	1863.27	1791.38	1945.45	1908.69	1582.55	1087.78	496.721	324.905	360.155	3755.91	3864.99	3812.41	4932.71	3820.6	4703.85	3353.31	2790.22	3236.78	0.484728	-0.0480801	0.350052	0.1182	0.239331	0.352798	PF00400
Glyma.07G205800.1	JA_Signaling	1e-12	44.29	AT1G32640	JAI1|MYC2	JASMONATE INSENSITIVE 1, JAZ interacting bHLH TF	13.9824	11.9925	12.5766	31.2696	44.7249	40.2233	71.2732	31.4552	18.7434	319.431	368.822	287.346	450.276	396.466	356.698	279.011	140.841	292.055	16.2589	17.4662	15.8006	49.0375	63.8664	31.1749	221.783	22.069	159.11	314.494	311.061	312.011	466.427	365.95	377.617	339.619	319.204	326.532	0.36139	0.310027	1.73002	-0.057369	0.00783668	0.468954	PF00010
Glyma.07G246300.1	JA_Biosynthesis	0	77.98	AT3G06860	MFP2	MULTIFUNCTIONAL PROTEIN 2	950.801	1270.12	1346.96	3237.61	3674.9	3144.6	14025.2	5664.8	4118.2	1849.02	1956.98	2274.48	10736.6	11644	14207.1	10855.3	7142.03	8070.76	1516.14	1457.34	1546.49	4693.27	3816.39	2890.36	10464.1	2910.66	9127.22	2043.08	2207.64	1983.21	19218.1	13060.6	21596.7	13735.5	6083.31	10885.2	0.341246	0.180821	-0.0814061	0.0359567	0.558267	0.23614	PF00378,PF00725,PF02737
Glyma.07G162900.1	JA_Biosynthesis	2e-170	48.15	AT5G42650	AOS	ALLENE OXIDE SYNTHASE	127.007	145.001	85.5212	179.199	248.969	94.8121	89.0915	145.838	108.444	4708.54	4730.3	7468.97	4317.07	3906.98	3291.98	2403.86	2361.9	2301.76	82.1074	111.347	120.48	182.57	92.0864	94.6381	84.3142	89.5022	86.3386	5300.61	5306.82	4933.42	1742.6	2461.09	2829.03	1629.71	1625.69	2434.15	-0.187594	-0.501981	-0.400407	-0.121625	-0.71149	-0.312888	PF00067
Glyma.07G246400.1	JA_Biosynthesis	6e-35	75	AT3G06860	MFP2	MULTIFUNCTIONAL PROTEIN 2	53.5991	31.6167	26.411	127.484	46.2157	86.1928	180.41	11.4383	135.22	86.7686	13.5129	22.2592	393.141	368.082	257.061	504.836	12.6757	228.168	107.309	76.4148	34.5639	155.411	167.835	10.0205	7.33167	107.893	271.35	9.75757	98.7884	92.0948	584.462	549.391	798.567	635.193	157.998	477.239	0.967546	0.358763	0.241152	0.711354	0.924268	0.768688	PF00725
Glyma.07G039900.1	JA_Biosynthesis	0	71.78	AT1G17420	LOX3	LIPOXYGENASE 3, 13-LOX	350.724	530.942	539.538	1232.74	1824.78	876.294	2928.88	2270.5	1843.55	2060.95	2711.32	5230.91	1404.56	1867.88	1680.86	2090.84	815.467	1819.87	594.262	371.157	615.237	1738.95	1474.12	796.073	4435.66	901.152	2789.97	1903.48	2201.92	1772.82	2636.74	1451.7	2188.76	2009.9	1846.25	1815.34	0.15341	0.0273659	0.206509	-0.767006	0.341731	0.263052	PF00305,PF01477
Glyma.15G223900.1	JA_Biosynthesis	1e-135	50.65	AT2G06050	OPR3	OXOPHYTODIENOATE-REDUCTASE 3	1.1652	1.09023	1.25766	4.81071	0.745415	4.30964	160.365	81.4976	17.4046	5.37505	5.56413	4.04712	458.438	589.663	580.879	288.602	80.2791	236.382	2.43883	1.09164	1.97508	2.26327	3.71316	2.22678	201.621	33.1036	196.112	5.25408	7.3479	3.9696	1207.63	360.363	686.255	316.437	148.373	235.194	0.648146	-0.266242	0.732702	0.145067	0.46868	0.209802	PF00724
Glyma.15G179600.1	JA_Signaling	8e-53	43.87	AT1G19180	JAZ1	JASMONATE-ZIM-DOMAIN PROTEIN 1	207.405	274.738	223.864	1422.77	8819.75	1347.48	2592.56	792.1	479.296	744.06	1321.08	3360.13	1760.29	3504.1	2938.27	1578.16	297.174	1367.18	260.955	246.711	284.411	2956.59	5034.3	1569.88	2217.83	703.757	1872.31	1374.32	1931.68	1225.02	2778.89	2489.02	2502.71	1808.21	1150.9	1420.3	0.165957	-0.277682	0.311121	-0.25986	-0.0780633	0.433623	PF06200,PF09425
Glyma.15G026500.1	JA_Biosynthesis	0	57.84	AT1G55020	LOX1	LIPOXYGENASE 1, 9-LOX, not JA biosynthesis	23143.2	35887.1	25531.8	17317.3	15277.3	13474.8	5078.21	10982.2	9219.09	1836.73	2956.14	1710.92	21255.5	13900.1	3525.13	2956.65	4464.65	4543.28	29473.3	26033.4	32549.3	12743.7	7731.54	6990.97	3960.94	4643.08	4114.65	1595.74	1720.22	1767.27	3392.54	5073.02	3958.34	1104.63	3738.21	1751.4	0.0584102	-0.746151	-0.991019	-0.355536	-1.6385	-0.859491	PF01477,PF00305
Glyma.15G026400.1	JA_Biosynthesis	0	56.2	AT1G55020	LOX1	LIPOXYGENASE 1, 9-LOX, not JA biosynthesis	9618.7	12338.1	8494.27	7839.05	7096.35	6067.97	2904.38	3880.43	3075.26	563.612	925.235	645.516	22583.9	20476.1	8273.79	5458.16	5687.14	5756.23	8379.83	9503.81	10010.7	5570.66	2841.31	3093	3337.74	1465.14	3087.22	400.811	476.797	759.782	7594.83	9435.56	7715.06	2645.09	5440.09	4421.88	-0.126523	-0.868364	-0.321554	-0.382408	-1.05275	-0.43441	PF00305,PF01477
Glyma.15G074300.1	JA_Biosynthesis	2e-147	55.58	AT1G72520	LOX4	LIPOXYGENASE 4, 13-LOX	4.66079	4.36092	5.03066	28.8642	11.1812	27.2944	33.4093	15.7276	5.35527	144.358	182.026	139.626	34.0088	32.9625	19.9272	47.9551	45.069	81.2279	13.82	6.54984	3.95016	8.29866	4.45579	20.041	20.1621	9.80846	4.93363	116.34	102.054	145.287	12.0573	37.2469	22.1087	15.0684	66.5676	70.7867	0.791333	-1.03796	-0.642649	-0.357686	-0.283148	-0.193097	PF00305
Glyma.13G047300.1	JA_Biosynthesis	1e-87	63.96	AT3G25780	AOC3	ALLENE OXIDE CYCLASE 3	330.916	460.077	371.011	604.946	1019.73	310.294	44.5457	55.7615	60.2468	635.791	868.004	1652.24	182.287	311.313	155.432	303.425	246.471	339.514	241.444	198.678	291.324	503.955	495.336	296.162	84.3142	52.7205	50.5697	755.836	696.418	710.559	65.9979	97.773	76.9383	124.025	255.844	139.29	-0.66779	-0.578854	0.224635	-0.545204	-1.431	-0.776673	PF06351
Glyma.13G030300.1	JA_Biosynthesis	0	56.23	AT3G45140	LOX2	LIPOXYGENASE 2, 13-LOX	15.1476	11.9925	11.319	82.9847	102.122	73.2639	1532.37	647.692	532.849	56.8219	111.283	40.4712	463.199	783.776	797.089	360.971	87.3212	190.749	6.50355	14.1913	12.838	116.181	80.2043	32.2883	1805.42	196.169	1365.38	53.2913	93.8898	57.1623	1778.13	838.054	1119.59	302.528	89.0241	196.376	-0.197748	-0.17615	0.31161	-0.0295753	0.869966	-0.120269	PF00305,PF01477
Glyma.13G109700.1	JA_Biosynthesis	0	75.72	AT2G06050	OPR3	OXOPHYTODIENOATE-REDUCTASE 3	199.249	257.294	321.962	515.948	1200.86	528.649	291.775	295.965	195.467	557.469	639.875	1167.6	2030.32	2390.7	1399.89	1642.68	618.29	1241.23	530.04	412.64	456.243	769.512	1108.01	387.46	368.417	181.457	383.59	968.251	1191.18	987.637	1724.83	1728.25	1541.42	995.676	717.807	905.385	0.845538	0.0124857	0.253199	0.412203	-0.220904	-0.41932	PF00724
Glyma.13G112000.1	JA_Signaling	8e-57	42.75	AT1G19180	JAZ1	JASMONATE-ZIM-DOMAIN PROTEIN 1	20.9736	49.0604	22.638	141.916	2002.93	255.705	1004.51	308.833	207.517	404.664	674.849	2425.24	317.642	770.957	570.915	321.735	215.486	267.413	46.3378	45.8489	65.1776	267.82	282.2	104.659	1123.58	273.411	695.642	758.088	999.314	574.798	392.18	471.173	420.95	426.553	211.733	192.951	0.763905	-1.87451	0.460435	-0.587621	-0.369776	0.0469259	PF09425,PF06200
Glyma.13G323000.1	JA_Biosynthesis	1e-147	43.46	AT1G20510	OPCL1	OPC-8:0 COA LIGASE1	554.634	540.754	506.839	410.113	333.2	300.238	178.183	265.94	127.188	919.133	869.594	1216.16	627.802	756.307	719.373	818.724	504.209	628.831	676.369	539.27	768.306	345.526	310.42	397.48	205.287	408.277	238.048	1065.08	1045.03	973.346	751.995	578.258	636.731	841.514	484.419	814.047	0.308294	0.0135873	0.575922	0.0372377	-0.0967948	0.132819	PF00501
Glyma.13G347800.1	JA_Biosynthesis	0	54.76	AT1G55020	LOX1	LIPOXYGENASE 1, 9-LOX, not JA biosynthesis	7978.11	10430.2	6910.87	9137.94	7750.83	7534.69	1196.05	2547.87	2230.47	1220.9	1833.78	2043.8	12660.8	5911.28	2515.81	1930.41	623.924	1934.87	7640.05	7394.77	9347.06	6932.4	3323.28	3921.36	997.108	1796.17	1596.03	1571.72	2386.43	1725.98	3898.95	5235.98	3954.81	938.879	1231.1	1062.94	-0.054423	-0.784711	-0.444798	0.156874	-0.687978	-0.47362	PF00305,PF01477
Glyma.13G347700.1	JA_Biosynthesis	0	58.19	AT1G55020	LOX1	LIPOXYGENASE 1, 9-LOX, not JA biosynthesis	13183	18978.7	14851.8	16093	15466.6	14387	4866.62	8016.79	8059.68	21547.8	23415.4	27685.4	106308	70017.9	30951	24288.8	16088.2	24452.3	19835.8	17902.9	22324.3	15604.5	10255.8	8143.33	5209.15	3983.46	3800.13	27119.3	32636.1	27476	33951.5	46754.1	32670.5	12357.3	16824	14467.9	0.353402	-0.434273	-0.688768	0.263912	-0.870443	-0.570695	PF00305,PF01477
Glyma.13G347500.1	JA_Biosynthesis	0	57.5	AT1G55020	LOX1	LIPOXYGENASE 1, 9-LOX, not JA biosynthesis	1.1652	4.36092	1.25766	2.40535	22.3624	5.74619	358.593	344.578	488.668	1.53573	1.58975	1.01178	0.680175	3.6625	3.98545	2.61573	2.81681	1.82535	0.812944	3.27492	3.95016	6.03539	7.42632	4.45356	280.437	107.893	218.313	1.50116	1.63287	1.58784	1.90378	3.72469	2.65305	1.15911	0.802019	3.42516	0.24475	-0.768281	-0.97427	0.190683	-0.00809709	-0.430258	PF01477,PF00305
Glyma.13G191400.1	JA_Biosynthesis	2e-145	57.01	AT5G07010	ST2a	SULFOTRANSFERASE 2A	2.33039	1.09023	2.51533	1.20268	6.70873	14.3655	138.092	125.821	133.882	1109.56	1374.34	1451.91	590.392	543.882	289.941	72.3686	190.135	66.6251	1.62589	1.09164	0.98754	8.29866	5.19843	6.68034	395.91	45.3641	178.844	1814.91	2119.46	1887.94	147.226	667.65	222.856	79.9786	96.2423	79.9204	-0.67998	-0.142806	0.640522	0.564932	-0.456734	-0.361711	PF00685
Glyma.02G142200.1	JA_Biosynthesis	2e-93	47.13	AT1G05800	DGL	DONGLE, galactolipase	25.6343	13.0828	17.6073	9.62141	6.70873	4.30964	8.90915	21.4467	4.01645	687.238	658.157	1131.17	226.498	213.341	201.265	82.8315	56.3362	84.8785	2.43883	14.1913	2.96262	2.26327	2.2279	3.34017	1.83292	9.80846	19.7345	865.421	749.486	681.978	130.727	202.995	179.523	77.6604	48.1211	119.881	-1.52344	-1.3981	-0.131591	-0.108663	-0.320912	0.132879	PF01764
Glyma.02G254300.1	JA_Signaling	0	70.3	AT2G39940	COI1	CORONATINE INSENSITIVE 1, containing Leu-rich repeats and a degenerate F-box motif	171.284	256.204	288.005	390.87	345.127	344.771	256.138	696.304	733.672	962.901	1003.93	680.929	606.036	769.126	851.889	1100.35	1050.67	1174.61	439.803	398.448	394.028	291.207	243.583	374.099	166.796	562.76	337.954	589.958	694.785	689.917	587	546.598	772.036	1152.16	1215.86	1277.59	0.784319	-0.24988	-0.659453	-0.423167	-0.224864	0.132529
Glyma.19G230500.1	JA_Signaling	0	63.49	AT1G15750	TPL	TOPLESS	79.2334	99.211	85.5212	186.415	248.223	183.878	750.596	443.233	389.596	1285.4	1290.88	1398.28	1539.24	1441.2	1578.24	2563.42	1281.65	2336.44	121.942	124.447	107.642	272.347	193.084	200.41	945.786	407.051	726.477	1353.3	1501.42	1412.38	1859.36	1461.01	1963.25	2419.06	2092.47	2374.78	0.423523	0.106367	0.39306	0.102461	0.212915	0.155772	PF00400
Glyma.19G263300.1	JA_Biosynthesis	0	67.77	AT1G72520	LOX4	LIPOXYGENASE 4, 13-LOX	343.733	224.587	137.085	117.862	60.3786	56.0253	26.7274	11.4383	9.37172	286.413	424.463	525.114	392.461	651.01	629.701	426.364	291.54	350.466	244.696	187.762	182.695	101.847	83.9174	247.172	14.6633	38.0078	19.7345	410.568	503.739	325.507	1276.8	674.168	722.513	617.806	446.725	508.066	-0.197509	0.886008	0.607039	0.00445669	0.676136	0.557736	PF00305,PF01477
Glyma.19G044900.1	JA_Biosynthesis	5e-88	54.1	AT3G25780	AOC3	ALLENE OXIDE CYCLASE 3	393.837	460.077	330.766	619.379	1545.25	374.939	40.0912	74.3487	89.7007	818.543	919.671	1724.08	332.606	659.251	366.661	154.328	152.108	310.309	373.954	334.042	347.614	815.532	950.569	625.725	45.823	116.475	59.2036	1245.22	1197.71	1257.57	212.589	366.882	225.509	120.547	342.462	138.148	-0.16642	-0.0864677	0.117757	0.0959916	-0.755009	-0.0369297	PF06351
Glyma.03G237300.1	JA_Biosynthesis	0	71.06	AT1G55020	LOX1	LIPOXYGENASE 1, 9-LOX, not JA biosynthesis	96.7114	85.038	81.7482	90.2008	87.2136	70.3908	213.82	191.591	151.286	2.30359	1.58975	2.02356	31.2881	40.2876	16.9382	98.5259	109.856	106.783	43.899	72.0482	43.4517	64.8804	47.5285	46.7624	392.245	84.598	219.547	3.75291	1.63287	3.17568	26.0184	4.65586	17.687	27.8186	83.41	36.5351	-0.725148	-0.638626	0.323002	0.533014	-0.872051	-1.09281	PF00305,PF01477
Glyma.03G084300.1	JA_Signaling	6e-13	50	AT4G28910	NINJA	NOVEL INTERACTOR OF JAZ	17.478	10.9023	20.1226	99.8222	140.883	84.7563	7922.46	3743.17	3015.02	1.53573	2.38463	4.04712	9.52245	13.7344	7.97089	14.8225	14.0841	7.30138	17.0718	10.9164	22.7134	63.3716	31.9332	46.7624	8957.47	1668.66	4652.42	1.50116	0.816433	2.38176	17.1341	4.65586	13.2652	4.63644	4.81211	4.56688	0.0639614	-1.19592	0.0575924	-0.761659	0.166798	-1.36929	PF07897
Glyma.03G056400.1	JA_Biosynthesis	0	81.24	AT3G51840	ACX4	ACYL-COA OXIDASE 4	626.876	587.634	487.974	903.21	1270.19	1047.24	6735.32	2607.92	1787.32	1687	1693.88	1927.44	5079.55	6635.54	6922.72	8308.43	9264.5	6619.61	573.126	647.342	581.661	1069.77	989.186	1020.98	2872.18	937.934	2745.57	1549.2	1513.67	1293.3	5551.43	4422.13	6620.23	6868.89	4141.63	6317.14	0.0820606	-0.0644468	-0.763708	-0.285196	-0.167588	-0.481486	PF00441,PF02771,PF02770
Glyma.03G034000.1	JA_Signaling	7e-11	48.98	AT1G32640	JAI1|MYC2	JASMONATE INSENSITIVE 1, JAZ interacting bHLH TF	106.033	126.467	134.57	228.509	186.354	206.863	71.2732	225.906	223.582	135.912	138.308	68.8011	212.215	116.285	70.7417	363.587	232.387	261.024	112.999	79.6897	115.542	100.338	121.049	125.813	32.9925	122.606	106.073	40.5314	37.5559	40.4899	102.17	40.0404	65.4418	235.299	141.155	197.518	-0.252042	-0.840508	-0.992866	-1.53247	-0.943092	-0.57831	PF00010
Glyma.03G159000.1	JA_Biosynthesis	2e-93	44.07	AT1G05800	DGL	DONGLE, galactolipase	538.321	587.634	447.729	1769.14	2729.71	1406.38	1418.78	1752.91	1391.03	3.07145	0.794875	12.1414	50.333	137.344	146.465	68.009	83.096	88.5292	809.692	755.415	1069.51	2003.75	1795.68	1068.85	1853.08	995.559	1794.61	2.25175	8.16433	2.38176	112.958	102.429	125.578	166.912	90.6281	115.314	0.743445	-0.278578	0.0252383	-0.322866	0.0291588	0.637776	PF01764
Glyma.03G233400.1	JA_Signaling	0	62.32	AT1G15750	TPL	TOPLESS	495.209	551.657	581.041	1408.33	1391.69	1190.9	2543.56	1253.92	1195.56	1100.35	1116	1219.2	1588.89	1663.69	1888.11	3021.17	2112.61	2602.03	746.283	680.091	768.306	1578.25	1248.36	1455.2	2445.11	1316.79	1804.48	1178.41	1116.06	1189.29	1860.63	1576.47	2072.03	2719.27	2233.62	2684.19	0.430993	0.101502	0.156818	0.0201087	0.0998643	-0.0185307	PF00400
Glyma.03G256200.1	JA_Biosynthesis	0	64.35	AT2G46370	JAR1	JASMONATE RESISTANT 1/ATGH3.11, GH3 family of proteins, formation of a biologically active jasmonyl-isoleucine (JA-Ile) conjugate	213.231	238.76	289.263	657.864	1044.33	701.035	316.275	427.505	502.056	918.365	879.132	1182.77	1225.68	1257.15	1687.84	2530.28	3670.31	2378.42	557.68	553.461	565.86	972.452	1119.15	838.382	318.928	546.822	442.794	961.496	1017.28	943.177	1569.99	1401.41	1784.62	2603.36	1883.14	2445.57	1.17784	0.285919	0.070847	-0.0285118	0.189475	-0.307526	PF03321
Glyma.20G238400.1	JA_Signaling	0	63.33	AT1G15750	TPL	TOPLESS	1147.72	1444.56	1256.41	5365.14	6924.16	5234.78	6176.27	4714	6087.6	1814.46	2025.34	2050.88	3261.44	2889.72	2689.18	4666.46	2011.2	4272.22	1322.66	1409.31	1485.26	5310.39	4123.09	3205.45	4738.09	2675.26	4358.86	1782.63	1966.79	1682.32	3735.22	2626.84	3931.81	3471.54	2841.55	3386.34	0.13193	-0.471464	-0.528269	-0.117022	0.219613	-0.174944	PF00400
Glyma.20G077000.1	JA_Biosynthesis	0	84.42	AT2G33150	KAT2|PKT3	3-KETO-ACYL-COA THIOLASE 2/PEROXISOMAL 3-KETOACYL-COA THIOLASE 3	795.83	956.132	1081.59	1576.71	1842.67	1666.39	4750.8	2449.22	2006.89	1590.25	1681.96	1781.75	3843.67	4963.61	6053.89	3961.96	3130.89	3228.12	1067.4	1197.53	1141.6	2246.67	2044.47	1564.31	3863.79	1429.58	3530.01	1721.84	1598.58	1606.89	7129.67	5043.23	6761.73	4474.17	2446.96	3837.32	0.265686	0.203314	-0.0613837	-0.0366118	0.349479	0.0598915	PF00108,PF02803
Glyma.20G054000.1	JA_Biosynthesis	0	51.17	AT3G45140	LOX2	LIPOXYGENASE 2, 13-LOX	1924.91	2018.02	1857.57	1007.84	1537.05	1004.15	1935.51	932.219	1151.38	44.5361	125.59	94.0957	218.336	311.313	275.992	350.508	330.975	213.565	1740.51	1164.78	2232.83	1683.87	1094.64	779.373	1711.95	626.515	1196.41	78.8111	71.8461	90.5069	291.279	223.481	300.679	236.459	92.2322	175.825	-0.174935	0.00359319	-0.185221	-0.131735	0.0174387	-0.827067	PF01477,PF00305
Glyma.20G144600.1	JA_Biosynthesis	0	68.42	AT3G22400	LOX5	LIPOXYGENASE 5, 9-LOX, not JA biosynthesis	144.484	159.174	124.509	330.736	345.127	182.441	33.4093	41.4637	34.8092	3175.12	3274.89	2158.13	3053.31	1935.63	1411.84	1009.67	866.17	1045.92	204.049	139.73	373.29	310.068	199.768	191.503	42.1571	44.1381	37.0022	2518.95	2828.12	2812.07	892.24	1641.66	1514.89	660.693	1200.62	1131.45	0.743938	-0.291378	0.168813	-0.0772823	-0.66076	0.0346368	PF00305,PF01477
Glyma.05G180100.1	JA_Biosynthesis	0	84.4	AT5G65110	ACX2	ACYL-COA OXIDASE 2	69.9118	80.677	89.2942	608.554	1153.9	652.192	14735.7	6748.58	5969.78	702.595	867.209	1534.87	6492.27	7792.89	10014.4	7462.68	6154.73	4819.82	191.042	244.527	204.421	1203.31	761.941	692.528	21487.3	3207.37	13995.5	906.703	1194.44	791.539	11939.3	8174.76	13120.2	7155.19	3097.4	5941.51	1.41572	0.138405	0.494945	-0.102034	0.451737	-0.187154	PF01756,PF02770,PF00441
Glyma.05G200900.1	JA_Signaling	6e-16	45.78	AT1G32640	JAI1|MYC2	JASMONATE INSENSITIVE 1, JAZ interacting bHLH TF	110.694	127.557	134.57	73.3633	89.4498	58.8984	15.591	40.0339	57.5691	6.91077	3.97438	4.04712	3.40088	7.32501	0.996362	8.7191	7.04203	14.6028	147.956	134.272	154.056	86.7587	75.7485	84.6176	21.995	45.3641	51.8031	1.50116	3.26573	5.55744	20.9416	9.31172	3.53739	15.0684	15.2384	17.1258	0.226784	0.156556	0.0741296	-0.532384	1.52738	0.643522	PF00010
Glyma.05G178900.1	JA_Biosynthesis	0	75.17	AT4G39850	CTS|ABCD1|PXA1	COMATOSE/ATP-BINDING CASSETTE D1/PEROXISOMAL ABC TRANSPORTER 1	1004.4	1252.67	1081.59	1579.11	1986.53	1657.78	2051.33	1435.5	1216.98	622.737	635.105	660.693	1103.24	974.226	1183.68	1307.87	360.552	1049.57	1149.5	1057.8	1145.55	2559	2055.61	1538.7	1508.49	1242	1480.09	590.708	656.412	627.197	1824.46	1301.78	1870.4	1270.39	889.439	1016.13	0.00611505	0.236369	-0.152977	-0.0336404	0.615577	0.22465	PF06472,PF00005
Glyma.05G064200.1	JA_Biosynthesis	7e-116	49.21	AT2G44810	DAD1	DEFECTIVE ANTHER DEHISCENCE 1, chloroplastic phospholipase A1	9.32158	5.45115	6.28832	1.20268	2.23624	2.87309	169.274	67.1998	65.602	36.8575	61.2054	139.626	59.8554	117.2	108.603	86.3191	77.4623	52.935	6.50355	5.4582	6.91278	0.754423	1.48526	1.11339	150.299	14.7127	106.073	51.0396	91.4405	44.4595	32.9989	58.6638	76.054	106.638	70.5777	27.4013	-0.158137	-0.912615	-0.156164	-0.346501	-0.768267	-0.082882	PF01764
Glyma.05G075100.1	JA_Biosynthesis	1e-159	44.4	AT1G20510	OPCL1	OPC-8:0 COA LIGASE1	227.214	312.896	218.834	22.8509	18.6354	8.61928	2.22729	10.0085	8.0329	688.006	658.157	594.927	570.667	262.785	468.29	360.099	423.93	545.778	208.927	317.667	263.673	10.5619	8.91159	10.0205	5.49876	4.90423	1.23341	794.116	834.395	811.387	482.292	411.578	473.127	363.961	610.336	484.09	0.0583479	-0.764547	-0.800607	0.329953	0.0705662	0.133156	PF00501
Glyma.05G098600.1	JA_Biosynthesis	1e-91	54.98	AT1G55020	LOX1	LIPOXYGENASE 1, 9-LOX, not JA biosynthesis	2590.23	2642.72	1873.92	1243.57	1009.29	866.238	576.867	945.087	634.599	171.234	271.052	167.956	1283.49	1195.81	294.923	261.573	566.179	394.275	2009.6	1698.59	2487.61	760.459	515.387	760.445	251.11	491.649	260.249	164.377	168.185	181.808	189.744	281.214	221.087	105.479	349.68	154.132	-0.197924	-0.615185	-1.10439	-0.246573	-2.00315	-1.00407	PF00305
Glyma.05G034000.1	JA_Biosynthesis	0	48.19	AT2G46370	JAR1	JASMONATE RESISTANT 1/ATGH3.11, GH3 family of proteins, formation of a biologically active jasmonyl-isoleucine (JA-Ile) conjugate	29.1299	51.2408	51.5642	9.62141	9.69039	7.18273	4.45457	2.85957	4.01645	4.60718	3.1795	11.1296	1.36035	3.6625	0.996362	0.87191	1.40841	0.912673	54.4673	51.3071	46.4144	4.52654	11.1395	10.0205	1.83292	8.5824	3.70022	3.00233	4.08217	2.38176	1.26919	0.931172	0.884349	1.15911	0.802019	1.14172	0.206034	-0.0446834	0.317062	-0.998762	-0.964441	-0.0413136	PF03321
Glyma.11G122700.1	JA_Biosynthesis	5e-170	50.85	AT5G42650	AOS	ALLENE OXIDE SYNTHASE	593.086	826.395	895.457	2787.8	2163.19	1848.84	2585.88	2317.68	1721.72	721.024	747.978	709.259	1371.23	2470.36	1869.17	2832.84	1247.85	2456	1066.58	853.662	1210.72	1737.44	1180.79	1501.96	2643.07	2092.88	1725.54	703.296	749.486	787.569	1184.15	855.747	1372.51	2226.65	1529.45	2324.54	0.435636	-0.621393	-0.0361146	0.0405479	-0.742894	-0.104335	PF00067
Glyma.11G194500.1	JA_Biosynthesis	5e-156	43.04	AT1G20510	OPCL1	OPC-8:0 COA LIGASE1	147.98	228.948	252.791	2168.43	3374.49	2153.38	8869.06	5221.57	4825.1	86.0007	90.6158	163.909	1091.68	1782.72	2460.02	6613.44	1433.76	3781.2	317.048	352.6	396.003	3526.17	2268.74	1858.25	9232.41	2382.23	6838.01	108.084	82.4598	96.0644	2904.54	1188.17	2833.45	5948.55	1512.61	4305.43	0.758955	-0.00810958	-0.0357572	-0.248682	0.376725	-0.00755857	PF00501
Glyma.11G227300.1	JA_Signaling	0	70.26	AT2G39940	COI1	CORONATINE INSENSITIVE 1, containing Leu-rich repeats and a degenerate F-box motif	544.147	513.498	557.145	1022.28	1074.14	913.644	4078.16	2249.05	2126.04	1435.14	1333.8	1010.77	1325.66	1656.37	2010.66	2366.36	1407	2393.03	699.132	666.992	781.144	948.31	744.117	748.198	4278.03	1922.46	2849.17	953.239	975.638	972.552	1472.89	1195.62	1848.29	2109.58	2244.05	2485.53	0.411154	-0.302542	0.0983576	-0.381511	-0.144513	0.149392
Glyma.11G197500.1	JA_Biosynthesis	8e-75	62.77	AT1G72520	LOX4	LIPOXYGENASE 4, 13-LOX	92.0506	81.7673	62.8832	73.3633	64.1057	51.7157	11.1364	32.885	32.1316	131.305	127.18	82.9661	258.467	196.86	232.152	410.67	436.606	347.728	78.0426	81.873	107.642	54.3185	55.6974	124.7	1.83292	44.1381	13.5675	102.079	93.8898	100.034	168.802	138.745	240.543	332.665	233.387	368.776	0.176782	0.311118	-0.355079	-0.206066	-0.326903	-0.354243	PF00305
Glyma.11G035200.1	JA_Biosynthesis	0	80.87	AT4G16760	ACX1	ACYL-COA OXIDASE 1	1012.56	1029.18	1071.53	2259.83	3487.05	1732.48	1652.65	830.704	796.596	1058.12	1256.7	1103.85	2144.59	2142.57	1983.76	1446.5	1002.79	1174.61	950.332	998.85	1021.12	3488.45	3840.15	2445	2073.03	632.646	1546.69	1082.34	1252.41	979.698	2222.35	2007.61	2254.2	1523.07	1162.13	1471.68	-0.0678204	0.385977	0.374595	-0.0446664	0.0482443	0.197958	PF01756,PF02770
Glyma.11G130200.1	JA_Biosynthesis	0	55.97	AT3G45140	LOX2	LIPOXYGENASE 2, 13-LOX	3637.75	3816.9	3774.25	5213.6	4919.74	3954.81	338.548	1105.22	1994.84	10.7501	11.1283	59.6951	7.48193	4.57813	0.996362	2.61573	1.40841	0.912673	5141.06	4549.95	5411.72	4282.86	3015.09	4103.95	295.1	1852.57	587.102	12.7599	7.3479	11.1149	1.90378	1.86234	0.884349	1.15911	2.40606	1.14172	0.427593	-0.305208	-0.330402	-1.38551	-1.48931	-0.0688056	PF00305,PF01477
Glyma.11G036900.1	JA_Biosynthesis	5e-115	47.79	AT2G44810	DAD1	DEFECTIVE ANTHER DEHISCENCE 1, chloroplastic phospholipase A1	177.11	238.76	206.257	88.9981	108.831	60.335	138.092	98.655	54.8915	517.54	534.156	1046.18	246.223	290.254	358.69	211.002	394.354	250.072	187.79	150.646	264.661	65.6348	57.9253	65.69	142.968	140.997	124.574	613.976	559.257	533.514	267.164	223.481	291.835	304.846	251.032	204.368	-0.0448201	-0.447992	0.486292	-0.297681	-0.194102	-0.170181	PF01764
Glyma.11G093400.1	JA_Biosynthesis	4e-100	47.18	AT1G05800	DGL	DONGLE, galactolipase	33.7907	53.4213	37.7299	85.3901	99.1402	47.406	4.45457	40.0339	36.1481	33.786	24.6411	37.4359	27.207	19.2282	13.9491	13.0787	22.5345	24.6422	57.719	33.8408	56.2898	51.3008	33.4184	31.1749	10.9975	33.1036	28.3684	67.5524	67.764	73.0407	10.7881	11.1741	7.95914	4.63644	22.4565	10.2755	0.242873	-1.00092	-0.154061	1.12001	-1.013	-0.689267	PF01764
Glyma.14G173500.1	JA_Biosynthesis	3e-93	59.23	AT1G55020	LOX1	LIPOXYGENASE 1, 9-LOX, not JA biosynthesis	122.346	110.113	111.932	61.3365	58.8878	48.8426	22.2729	42.8935	25.4375	11.518	14.3078	13.1532	72.7787	68.672	11.9563	12.2067	35.2102	19.1661	87.798	88.4228	129.368	47.5287	24.5069	35.6285	14.6633	23.2951	11.1007	8.2564	9.7972	10.321	12.0573	15.8299	22.1087	3.47733	16.0404	5.7086	-0.172458	-0.651058	-0.885052	-0.458094	-1.61748	-1.40022	PF00305
Glyma.14G072300.1	JA_Biosynthesis	3e-132	53.47	AT1G19640	JMT	JASMONIC ACID CARBOXYL METHYLTRANSFERASE	64.0859	87.2184	111.932	64.9445	66.3419	51.7157	11.1364	14.2978	22.7599	0.767864	0.794875	1.01178	0.680175	0.915626	0.996362	0.87191	1.40841	0.912673	99.9921	91.6977	119.492	36.9667	41.5874	61.2364	1.83292	28.1993	9.86727	0.750582	0.816433	0.79392	0.634595	0.931172	0.884349	1.15911	0.802019	1.14172	0.2414	-0.388594	-0.272487	-0.124945	-0.0813071	-0.0413136	PF03492
Glyma.14G223600.1	JA_Biosynthesis	2e-135	49.61	AT2G06050	OPR3	OXOPHYTODIENOATE-REDUCTASE 3	64.0859	100.301	120.736	394.478	413.705	370.629	503.367	267.369	262.408	0.767864	0.794875	1.01178	1.36035	5.49376	15.9418	47.9551	15.4925	14.6028	130.071	91.6977	123.442	403.616	354.236	468.737	447.232	133.64	263.949	0.750582	1.63287	0.79392	10.1535	2.79351	12.3809	120.547	16.8424	82.2039	0.275896	0.0573178	-0.290323	0.303529	0.151954	1.49236	PF00724
Glyma.U014700.1	JA_Signaling	7e-11	48.98	AT1G32640	JAI1|MYC2	JASMONATE INSENSITIVE 1, JAZ interacting bHLH TF	368.202	505.867	607.452	591.717	325.746	347.644	282.865	225.906	220.905	47.6075	44.513	45.5302	2.04053	5.49376	2.98909	1.74382	1.40841	0.912673	817.822	768.514	1019.14	337.982	283.685	249.399	128.304	246.438	172.677	51.0396	27.7587	42.8717	0.634595	3.72469	0.884349	1.15911	2.40606	1.14172	0.814468	-0.538406	-0.41461	-0.178038	-1.00496	0.211554	PF00010
Glyma.08G189400.1	JA_Biosynthesis	0	56.12	AT1G55020	LOX1	LIPOXYGENASE 1, 9-LOX, not JA biosynthesis	5.82599	4.36092	3.77299	2.40535	3.72707	2.87309	8.90915	10.0085	1.33882	6.91077	7.94875	1.01178	46.2519	31.1313	27.8981	8.7191	1.40841	13.6901	4.06472	3.27492	6.91278	4.52654	1.48526	2.22678	5.49876	1.22606	2.46682	3.00233	5.71503	11.1149	126.919	90.3236	91.9723	9.27288	20.8525	22.8344	0.0299178	-0.128414	-1.13999	0.321427	1.55436	1.15287	PF00305,PF01477
Glyma.08G189800.1	JA_Biosynthesis	0	55.92	AT1G55020	LOX1	LIPOXYGENASE 1, 9-LOX, not JA biosynthesis	140.989	95.9403	99.3555	54.1205	40.2524	27.2944	2.22729	12.868	16.0658	9.98223	13.5129	8.09425	26.5268	13.7344	2.98909	2.61573	1.40841	3.65069	60.9708	84.0562	108.629	20.3694	28.22	24.4946	5.49876	3.67817	9.86727	11.2587	7.3479	9.52704	22.2108	7.44937	11.4965	2.31822	3.20808	3.42516	-0.406807	-0.735313	-0.710397	-0.167141	-0.0715824	0.221988	PF00305,PF01477
Glyma.08G274200.1	JA_Signaling	2e-13	44.29	AT1G32640	JAI1|MYC2	JASMONATE INSENSITIVE 1, JAZ interacting bHLH TF	210.901	211.505	194.938	31.2696	26.0895	35.9137	26.7274	32.885	16.0658	135.912	124.795	136.59	135.355	67.7563	91.6653	142.121	307.033	182.535	121.942	232.519	122.455	27.9137	39.3595	32.2883	10.9975	31.8775	33.302	153.119	110.218	159.578	39.3449	106.154	61.9044	124.025	214.941	222.636	-0.372339	0.0941311	0.00947721	0.0901479	-0.507186	-0.169667	PF00010
Glyma.08G136400.1	JA_Biosynthesis	0	75.53	AT4G39850	CTS|ABCD1|PXA1	COMATOSE/ATP-BINDING CASSETTE D1/PEROXISOMAL ABC TRANSPORTER 1	697.953	1012.82	747.053	1327.76	1655.57	1367.59	1329.69	1113.8	859.52	659.595	631.131	765.918	1253.56	1098.75	1375.98	1745.56	666.176	1413.73	986.914	849.296	884.836	1944.15	1468.18	1238.09	738.666	1011.5	1223.54	674.023	712.746	646.251	2077.66	1321.33	2118.02	1729.39	1223.08	1456.84	0.146776	0.0960429	-0.151521	-0.0166678	0.565373	0.204915	PF00005,PF06472
Glyma.08G189300.1	JA_Biosynthesis	0	49.55	AT1G55020	LOX1	LIPOXYGENASE 1, 9-LOX, not JA biosynthesis	461.418	661.77	457.79	355.992	299.657	120.67	51.2276	68.6296	37.4869	0.767864	0.794875	1.01178	0.680175	0.915626	0.996362	0.87191	1.40841	0.912673	72.352	237.977	69.1278	18.8606	12.6247	46.7624	3.66584	15.9387	49.3363	0.750582	0.816433	0.79392	0.634595	0.931172	0.884349	2.31822	0.802019	1.14172	-2.05881	-3.31053	-1.19049	-0.124945	-0.0813071	0.41661	PF01477,PF00305
Glyma.08G189200.1	JA_Biosynthesis	0	58.24	AT1G55020	LOX1	LIPOXYGENASE 1, 9-LOX, not JA biosynthesis	167.788	106.843	74.2022	36.0803	46.2157	68.9542	89.0915	68.6296	34.8092	382.396	508.72	139.626	1875.92	1940.21	2198.97	663.524	621.107	728.313	7.3165	60.0402	48.3894	30.9314	15.5953	18.9276	42.1571	14.7127	93.739	217.669	342.086	368.379	4463.1	2996.51	2966.99	533.191	832.496	959.045	-1.59157	-1.20838	-0.354279	-0.151279	0.793608	0.207758	PF01477,PF00305
Glyma.08G214600.1	JA_Signaling	0	84.39	AT1G15750	TPL	TOPLESS	1454.17	1883.92	1734.32	2116.71	1558.66	1575.89	240.547	334.569	348.092	4311.55	4407.58	4222.16	3559.36	3070.09	2641.36	3131.03	2318.24	3217.17	2307.95	2047.92	2367.13	1948.68	1615.23	1736.89	355.586	479.389	395.924	4387.15	4649.59	4578.54	3044.15	2693.88	2993.52	2908.21	3512.04	2998.16	0.406435	0.0135416	0.414984	0.0732438	-0.0864569	0.120044	PF00400
Glyma.08G270000.1	JA_Biosynthesis	7e-110	44.58	AT5G07010	ST2a	SULFOTRANSFERASE 2A	113.024	142.82	139.601	14.4321	10.4358	4.30964	2.22729	1.42978	1.33882	0.767864	0.794875	1.01178	0.680175	0.915626	0.996362	0.87191	1.40841	0.912673	88.6109	148.463	103.692	4.52654	4.45579	7.79373	1.83292	2.45212	1.23341	0.750582	0.816433	0.79392	0.634595	0.931172	0.884349	1.15911	0.802019	1.14172	-0.214698	-0.798456	0.14352	-0.124945	-0.0813071	-0.0413136	PF00685
Glyma.08G102900.1	JA_Biosynthesis	0	63.3	AT1G67560	LOX6	LIPOXYGENASE 4, 13-LOX	158.467	156.993	166.012	187.618	166.228	103.431	37.8639	57.1913	62.9244	1455.1	1485.62	1123.08	766.557	893.651	1059.13	571.101	326.75	667.164	157.711	167.021	170.844	194.641	159.666	93.5247	45.823	56.3986	83.8718	1440.37	1367.53	1459.23	859.876	789.634	955.981	702.421	838.11	726.134	0.0416563	-0.0301096	0.236288	0.0704325	-0.0617023	0.534395	PF00305,PF01477
Glyma.08G100400.1	JA_Biosynthesis	3e-88	40.32	AT2G44810	DAD1	DEFECTIVE ANTHER DEHISCENCE 1, chloroplastic phospholipase A1	9.32158	1.09023	1.25766	2.40535	1.49083	1.43655	1022.32	247.352	261.069	93.6794	139.898	180.097	306.759	240.81	294.923	220.593	152.108	146.028	1.62589	5.4582	2.96262	5.28096	5.94106	1.11339	1715.61	394.791	858.452	224.424	253.911	149.257	393.449	436.719	398.841	217.913	198.901	158.699	-0.216017	1.20986	0.955671	0.601331	0.544762	0.149867	PF01764
Glyma.08G189500.1	JA_Biosynthesis	0	55.85	AT1G55020	LOX1	LIPOXYGENASE 1, 9-LOX, not JA biosynthesis	2.33039	3.27069	1.25766	1.20268	2.23624	1.43655	6.68186	5.71913	1.33882	762.489	971.338	741.636	5347.54	7292.05	5095.39	1848.45	1168.98	1229.37	3.25178	2.18328	3.95016	1.50885	1.48526	1.11339	3.66584	1.22606	2.46682	926.218	1646.75	787.569	6305.33	6251.89	6044.52	2413.27	1118.82	1896.4	0.452444	-0.24728	-0.900837	0.440992	0.0688402	0.354174	PF00305,PF01477
Glyma.08G246400.1	JA_Signaling	1e-13	52	AT4G28910	NINJA	NOVEL INTERACTOR OF JAZ	248.187	266.016	139.601	1654.88	3074.84	1975.25	3779.71	3145.52	3127.48	105.965	120.026	137.602	742.071	892.736	746.275	1241.6	1481.64	1045.92	202.423	187.762	207.383	1503.57	1342.68	1107.82	3506.37	1694.41	3294.43	78.0605	110.218	112.737	643.479	469.31	734.009	901.788	543.769	769.52	-0.129754	-0.761894	-0.242861	-0.272488	-0.36659	-0.766889	PF07897
Glyma.01G099000.1	JA_Biosynthesis	5e-35	60	AT3G51840	ACX4	ACYL-COA OXIDASE 4	199.249	153.722	111.932	49.3097	30.562	67.5177	2.22729	4.28935	1.33882	211.163	169.308	119.39	178.886	176.716	282.967	73.2405	19.7177	73.9265	104.87	132.088	117.517	55.0729	45.3006	96.8649	1.83292	9.80846	1.23341	162.876	176.35	196.892	435.967	340.809	298.026	143.73	94.6382	126.731	-0.391245	0.420307	0.712782	0.101024	0.751156	1.12944	PF02770
Glyma.01G063100.1	JA_Biosynthesis	6e-84	41.35	AT1G19640	JMT	JASMONIC ACID CARBOXYL METHYLTRANSFERASE	251.683	252.933	247.76	229.711	302.638	331.842	216.047	297.395	400.306	25.3395	19.8719	28.3299	56.4545	75.997	102.625	92.4225	60.5615	78.4898	263.394	261.993	205.408	235.38	238.385	189.276	535.212	190.039	397.157	21.0163	24.493	40.4899	67.9016	96.8418	101.7	93.8879	69.7756	55.9443	-0.0419858	-0.382253	0.29673	0.22577	0.180698	-0.075919	PF03492
Glyma.01G019700.1	JA_Signaling	1e-13	42.31	AT1G32640	JAI1|MYC2	JASMONATE INSENSITIVE 1, JAZ interacting bHLH TF	480.061	499.325	529.477	139.511	117.03	199.68	51.2276	58.6211	93.7172	960.597	885.491	434.054	306.079	168.475	135.505	66.2652	278.864	216.303	325.178	460.672	401.929	117.69	161.894	213.771	20.1621	138.545	117.174	466.862	404.951	496.2	65.3633	99.6354	129.999	54.4782	312.787	83.3456	-0.345197	0.112893	0.438547	-0.737042	-1.04824	-0.317231	PF00010
Glyma.01G010000.1	JA_Biosynthesis	5e-161	44.34	AT1G20510	OPCL1	OPC-8:0 COA LIGASE1	381.02	353.235	318.189	164.767	153.555	162.33	71.2732	92.9359	143.253	115.18	121.616	76.8954	21.0854	13.7344	10.96	4.35955	26.7597	14.6028	322.739	235.794	325.888	138.814	128.475	263.873	62.3192	190.039	70.3043	75.0582	83.2762	84.1556	7.61514	15.8299	6.19044	3.47733	22.4565	4.56688	-0.250937	0.144161	0.0696152	-0.371418	-0.627385	-0.584045	PF00501
Glyma.12G108900.1	JA_Biosynthesis	0	49.14	AT2G46370	JAR1	JASMONATE RESISTANT 1/ATGH3.11, GH3 family of proteins, formation of a biologically active jasmonyl-isoleucine (JA-Ile) conjugate	237.7	267.106	225.122	422.14	529.99	294.492	46.773	115.812	161.997	4.60718	11.9231	15.1767	23.8061	28.3844	37.8617	85.4472	183.093	67.5378	292.66	253.26	363.415	276.873	281.458	306.182	43.99	74.7895	57.9702	9.00699	10.6136	10.321	15.2303	13.9676	16.8026	56.7964	50.5272	50.2357	0.317056	-0.528064	-0.876876	-0.0826523	-0.969114	-1.0929	PF03321
Glyma.12G120300.1	JA_Biosynthesis	0	72.34	AT1G06290	ACX3	ACYL-COA OXIDASE 3	264.5	335.791	275.428	675.904	731.998	610.532	4496.89	2620.79	2731.19	444.593	410.951	516.008	969.93	1271.8	1526.43	2319.28	1840.79	2052.6	337.372	299.109	305.15	734.808	548.805	749.311	4001.26	1400.16	2866.44	423.328	476.797	403.312	1403.09	1041.05	1654.62	1649.41	1677.82	2120.18	0.104693	0.0103201	-0.252444	-0.0734886	0.121325	-0.189642	PF01756,PF02770,PF00441
Glyma.12G191400.1	JA_Biosynthesis	2e-125	42.17	AT5G42650	AOS	ALLENE OXIDE SYNTHASE	2146.29	1950.42	1726.77	2808.25	2550.81	2031.28	621.413	486.126	594.435	37.6253	33.3848	41.483	25.1665	31.1313	20.9236	22.6697	30.9849	17.3408	2630.69	1806.66	3295.42	2181.79	1623.39	2619.81	441.733	712.339	342.887	39.0303	39.1888	37.3143	27.2876	26.0728	20.34	28.9778	12.0303	30.8265	0.409102	-0.201946	-0.185173	0.0384723	-0.0673277	0.0169517	PF00067
Glyma.12G054700.1	JA_Biosynthesis	0	57.45	AT3G45140	LOX2	LIPOXYGENASE 2, 13-LOX	3499.09	2952.34	2754.28	6950.27	5258.9	5693.04	1392.05	2406.33	2653.53	8.4465	7.94875	21.2474	21.0854	30.2157	32.8799	70.6247	38.027	50.197	4089.11	3187.59	4428.13	4216.47	2923	5902.08	1545.15	3502.85	1422.12	8.2564	17.9615	13.4966	39.3449	21.4169	45.9861	54.4782	18.4464	35.3933	0.346501	-0.457022	0.00406446	0.0773002	0.342641	-0.552381	PF00305,PF01477
Glyma.06G171900.1	JA_Biosynthesis	1e-169	45.36	AT1G20510	OPCL1	OPC-8:0 COA LIGASE1	304.117	379.4	332.023	964.547	1066.69	657.938	1663.78	727.76	744.382	611.22	604.9	667.776	669.292	789.27	717.38	634.751	221.12	465.463	586.946	366.791	552.035	1010.93	906.754	884.031	1176.73	513.718	943.557	594.461	676.007	700.238	705.035	540.08	688.023	565.646	576.652	681.607	0.568255	0.0591457	-0.251631	0.0649935	-0.170696	0.465036	PF00501
Glyma.06G066200.1	JA_Signaling	0	49.77	AT1G15750	TPL	TOPLESS	23.3039	28.346	36.4723	36.0803	35.7799	33.0406	135.864	75.7785	52.2139	136.68	181.232	205.392	206.773	140.091	143.476	75.8562	161.967	95.8306	22.7624	40.3907	18.7633	34.7035	29.7053	28.9481	119.14	40.4599	103.606	165.879	185.33	197.686	144.688	135.02	150.339	44.0462	121.907	53.6609	-0.105354	-0.168197	-0.00356369	0.0688844	-0.189289	-0.603381	PF00400,PF08513
Glyma.06G016900.1	JA_Biosynthesis	6e-139	52.14	AT2G06050	OPR3	OXOPHYTODIENOATE-REDUCTASE 3	3.49559	2.18046	2.51533	2.40535	3.72707	4.30964	2.22729	1.42978	2.67763	43.0004	31.795	80.9425	16.3242	9.15626	8.96726	68.8809	42.2522	65.7124	4.06472	2.18328	1.97508	1.50885	2.97053	3.34017	1.83292	8.5824	3.70022	112.587	91.4405	90.5069	5.71135	13.0364	4.42174	25.5004	41.705	23.9761	0.00557181	-0.417251	1.15594	0.919318	-0.572182	-0.955676	PF00724
Glyma.06G204100.1	JA_Signaling	4e-14	52.08	AT4G28910	NINJA	NOVEL INTERACTOR OF JAZ	45.4427	20.7144	33.9569	251.359	244.496	333.279	2438.88	1464.1	1216.98	11.518	9.5385	2.02356	218.336	171.222	134.509	114.22	125.348	73.9265	19.5107	27.291	18.7633	181.062	138.13	205.977	2073.03	687.818	1750.21	9.75757	11.4301	14.2906	104.708	87.5301	136.19	61.4329	70.5777	39.9602	-0.610648	-0.658826	-0.182668	0.620288	-0.674175	-0.866279	PF07897
Glyma.06G285400.1	JA_Biosynthesis	0	71.66	AT1G06290	ACX3	ACYL-COA OXIDASE 3	432.288	437.182	387.361	699.958	795.358	606.223	1766.24	970.823	834.083	529.826	546.874	798.295	1173.3	1503.46	1757.58	1616.52	953.491	1317.9	520.284	462.855	538.209	638.242	517.615	629.065	1438.84	621.611	1197.64	650.004	683.355	532.721	1886.65	1446.11	1914.61	1655.21	1077.11	1423.73	0.27556	-0.235585	-0.132359	-0.00687687	0.242876	0.0962163	PF01756,PF02770,PF00441
Glyma.18G267200.1	JA_Signaling	9e-14	52	AT4G28910	NINJA	NOVEL INTERACTOR OF JAZ	288.969	339.062	339.569	2063.79	4377.82	2154.82	7971.46	4719.71	5428.9	409.271	437.181	497.796	2148.67	2004.31	1829.32	1367.16	1119.68	1208.38	354.444	424.648	363.415	2083.72	2242.01	931.907	8669.7	1924.91	6395.22	364.783	457.203	454.122	1536.99	1096.92	1831.49	887.879	732.243	884.834	0.239719	-0.709326	-0.092917	-0.0750501	-0.421912	-0.560874	PF07897
Glyma.18G202800.1	JA_Biosynthesis	0	81.86	AT3G51840	ACX4	ACYL-COA OXIDASE 4	86.2246	61.0529	75.4599	164.767	213.189	260.015	839.687	463.25	402.984	49.1433	51.6669	112.308	344.169	418.441	656.602	679.218	767.581	386.973	75.6038	74.2315	79.0032	274.61	215.363	320.656	430.736	283.219	520.498	72.0559	78.3776	61.1319	638.402	470.242	787.07	883.242	335.244	645.072	0.0389859	0.345553	-0.466678	-0.0105484	0.417651	0.0232451	PF02770,PF02771,PF00441
Glyma.18G280900.1	JA_Biosynthesis	3e-83	68	AT1G13280	AOC4	ALLENE OXIDE CYCLASE 4	419.471	432.821	363.465	383.654	705.163	283	66.8186	184.442	140.576	206.555	214.616	345.017	266.629	281.097	71.738	24.4135	14.0841	52.935	311.358	218.328	345.639	669.928	528.754	227.131	78.8155	180.23	117.174	294.228	248.196	295.338	56.4789	105.222	39.7957	26.6595	48.1211	23.9761	-0.473966	0.0556981	-0.0586758	0.12884	-1.62026	0.111172	PF06351
Glyma.18G238800.1	JA_Biosynthesis	6e-91	42.3	AT1G19640	JMT	JASMONIC ACID CARBOXYL METHYLTRANSFERASE	2.33039	3.27069	1.25766	1.20268	0.745415	2.87309	2.22729	5.71913	1.33882	115.18	144.667	158.85	1991.55	3058.19	3883.82	3370.81	1543.61	2278.03	2.43883	2.18328	4.9377	1.50885	1.48526	1.11339	3.66584	4.90423	16.0343	259.701	507.005	247.703	7594.2	4359.75	4211.27	4357.1	1645.74	3418.31	0.479036	-0.231127	1.4059	1.27666	0.855585	0.38942	PF03492
Glyma.16G026900.1	JA_Biosynthesis	0	64.27	AT2G46370	JAR1	JASMONATE RESISTANT 1/ATGH3.11, GH3 family of proteins, formation of a biologically active jasmonyl-isoleucine (JA-Ile) conjugate	78.0682	97.0305	127.024	637.419	533.717	507.101	155.91	311.693	322.655	888.418	846.542	797.284	1307.3	1597.77	1292.28	1250.32	1606.99	1442.94	218.682	268.543	270.586	555.256	539.894	578.962	131.97	261.15	157.876	865.421	873.584	775.66	1180.35	1315.75	1320.33	1081.45	1202.23	1359.79	1.3267	-0.00355057	-0.52028	-0.0100503	-0.137256	-0.239108	PF03321
Glyma.16G134000.1	JA_Biosynthesis	9e-94	41.49	AT1G19640	JMT	JASMONIC ACID CARBOXYL METHYLTRANSFERASE	621.05	842.748	1028.77	583.298	295.93	591.857	15.591	64.3402	99.0724	0.767864	0.794875	1.01178	0.680175	0.915626	0.996362	0.87191	1.40841	0.912673	1056.83	1248.84	1097.16	201.431	345.324	241.606	27.4938	64.9811	27.135	0.750582	0.816433	0.79392	0.634595	0.931172	0.884349	1.15911	0.802019	1.14172	0.449098	-0.899953	-0.581654	-0.124945	-0.0813071	-0.0413136	PF03492
Glyma.16G134400.1	JA_Biosynthesis	2e-100	43.62	AT1G19640	JMT	JASMONIC ACID CARBOXYL METHYLTRANSFERASE	59.4251	35.9776	45.2759	19.2428	10.4358	5.74619	2.22729	4.28935	2.67763	0.767864	3.97438	3.03534	19.0449	41.2032	28.8945	53.1865	15.4925	31.0309	30.0789	40.3907	37.5265	10.5619	18.5658	11.1339	5.49876	4.90423	1.23341	3.00233	0.816433	0.79392	52.0368	36.3157	19.4557	110.115	19.2485	41.1019	-0.381424	0.184645	0.339837	-0.753716	0.274279	0.773675	PF03492
Glyma.16G090500.1	JA_Signaling	6e-13	52	AT4G28910	NINJA	NOVEL INTERACTOR OF JAZ	4.66079	8.72184	13.8343	129.889	166.973	68.9542	4971.3	2883.87	2387.11	0.767864	2.38463	3.03534	36.0493	40.2876	39.8545	35.7483	28.1681	35.5942	6.50355	9.82476	9.8754	68.6525	66.0943	74.5971	6904.6	1034.79	3537.41	1.50116	3.26573	2.38176	22.8454	14.8987	41.5644	25.5004	7.21817	15.9841	-0.0547341	-0.805245	0.164184	0.208238	-0.550954	-1.03085	PF07897
Glyma.16G008700.1	JA_Biosynthesis	0	72.46	AT1G17420	LOX3	LIPOXYGENASE 3, 13-LOX	513.852	800.229	870.304	1760.72	2269.79	958.177	434.321	726.33	708.234	318.663	431.617	982.44	1094.4	1908.16	2536.74	2287.02	312.666	1452.06	885.296	657.167	956.926	1659.73	1621.17	839.496	548.043	635.098	611.77	619.981	760.099	523.987	4590.66	2193.84	3098.76	2706.52	972.047	2413.6	0.194348	-0.275877	-0.0582654	0.136046	0.835282	0.588411	PF01477,PF00305
Glyma.16G096200.1	JA_Biosynthesis	5e-67	60	AT1G55020	LOX1	LIPOXYGENASE 1, 9-LOX, not JA biosynthesis	1379.59	1062.97	757.114	532.786	459.921	426.654	273.956	456.101	330.688	98.2866	102.539	73.86	610.797	516.413	145.469	125.555	554.912	209.915	851.152	756.506	1077.41	341.754	253.238	550.014	137.469	247.664	136.908	75.8088	76.7447	73.0407	97.093	156.437	117.618	49.8417	164.414	81.0622	-0.252972	-0.309887	-1.02284	-0.284051	-1.7778	-1.59216	PF00305
Glyma.10G124700.1	JA_Biosynthesis	0	81.6	AT1G04710	KAT1|PKT4	3-KETO-ACYL-COA THIOLASE 1/PEROXISOMAL 3-KETOACYL-COA THIOLASE 4	1040.52	1381.32	1265.21	3264.06	3544.45	3406.05	12637.6	6585.58	3463.52	2005.66	2018.98	2859.29	6073.28	7704.99	9849.04	9042.58	5122.37	6448.03	1584.43	1759.72	1697.58	4249.67	3427.99	2862.52	9960.08	3154.65	9108.72	2337.31	2261.52	2114.21	10798.3	7434.47	10835	8875.31	4934.82	7609.57	0.451451	0.0452718	-0.0297659	-0.0362671	0.298965	0.0553846	PF00108,PF02803
Glyma.10G124700.1	JA_Biosynthesis	0	70.77	AT5G48880	KAT5	3-KETO-ACYL-COA THIOLASE 5	1040.52	1381.32	1265.21	3264.06	3544.45	3406.05	12637.6	6585.58	3463.52	2005.66	2018.98	2859.29	6073.28	7704.99	9849.04	9042.58	5122.37	6448.03	1584.43	1759.72	1697.58	4249.67	3427.99	2862.52	9960.08	3154.65	9108.72	2337.31	2261.52	2114.21	10798.3	7434.47	10835	8875.31	4934.82	7609.57	0.451451	0.0452718	-0.0297659	-0.0362671	0.298965	0.0553846	PF00108,PF02803
Glyma.10G153900.1	JA_Biosynthesis	0	63.79	AT3G22400	LOX5	LIPOXYGENASE 5, 9-LOX, not JA biosynthesis	184.101	201.693	199.969	1054.75	1193.41	994.09	1051.28	1119.52	1166.11	274.127	349.745	370.312	947.484	1253.49	1492.55	413.286	809.833	520.223	561.744	471.588	461.181	1109.76	955.768	819.455	2617.41	582.377	1481.32	778.354	681.722	493.818	1667.72	1591.37	1443.26	266.595	866.982	559.443	1.35129	-0.168433	0.488338	0.974767	0.348381	-0.0422561	PF00305,PF01477
Glyma.10G153900.1	JA_Biosynthesis	0	44.16	AT1G17420	LOX3	LIPOXYGENASE 3, 13-LOX	184.101	201.693	199.969	1054.75	1193.41	994.09	1051.28	1119.52	1166.11	274.127	349.745	370.312	947.484	1253.49	1492.55	413.286	809.833	520.223	561.744	471.588	461.181	1109.76	955.768	819.455	2617.41	582.377	1481.32	778.354	681.722	493.818	1667.72	1591.37	1443.26	266.595	866.982	559.443	1.35129	-0.168433	0.488338	0.974767	0.348381	-0.0422561	PF00305,PF01477
Glyma.10G153900.1	JA_Biosynthesis	0	43.63	AT1G72520	LOX4	LIPOXYGENASE 4, 13-LOX	184.101	201.693	199.969	1054.75	1193.41	994.09	1051.28	1119.52	1166.11	274.127	349.745	370.312	947.484	1253.49	1492.55	413.286	809.833	520.223	561.744	471.588	461.181	1109.76	955.768	819.455	2617.41	582.377	1481.32	778.354	681.722	493.818	1667.72	1591.37	1443.26	266.595	866.982	559.443	1.35129	-0.168433	0.488338	0.974767	0.348381	-0.0422561	PF00305,PF01477
Glyma.10G153900.1	JA_Biosynthesis	0	43.54	AT3G45140	LOX2	LIPOXYGENASE 2, 13-LOX	184.101	201.693	199.969	1054.75	1193.41	994.09	1051.28	1119.52	1166.11	274.127	349.745	370.312	947.484	1253.49	1492.55	413.286	809.833	520.223	561.744	471.588	461.181	1109.76	955.768	819.455	2617.41	582.377	1481.32	778.354	681.722	493.818	1667.72	1591.37	1443.26	266.595	866.982	559.443	1.35129	-0.168433	0.488338	0.974767	0.348381	-0.0422561	PF00305,PF01477
Glyma.10G153900.1	JA_Biosynthesis	0	41.67	AT1G67560	LOX6	LIPOXYGENASE 4, 13-LOX	184.101	201.693	199.969	1054.75	1193.41	994.09	1051.28	1119.52	1166.11	274.127	349.745	370.312	947.484	1253.49	1492.55	413.286	809.833	520.223	561.744	471.588	461.181	1109.76	955.768	819.455	2617.41	582.377	1481.32	778.354	681.722	493.818	1667.72	1591.37	1443.26	266.595	866.982	559.443	1.35129	-0.168433	0.488338	0.974767	0.348381	-0.0422561	PF00305,PF01477
Glyma.17G027600.1	JA_Biosynthesis	0	56.36	AT4G29010	AIM1	ABNORMAL INFLORESCENCE MERISTEM	298.291	286.731	246.502	260.981	186.354	245.65	51.2276	82.9274	48.1974	620.434	558.797	513.985	736.63	318.638	278.981	211.874	250.696	253.723	176.409	237.977	167.882	217.274	184.173	246.059	80.6484	77.2416	97.4392	617.729	595.18	656.572	277.953	405.991	392.651	216.754	329.63	207.793	-0.514073	-0.0979292	0.48563	0.142872	-0.309553	0.0743515	PF00378,PF00725,PF02737
Glyma.17G027700.1	JA_Biosynthesis	0	58.42	AT4G29010	AIM1	ABNORMAL INFLORESCENCE MERISTEM	388.011	496.055	489.231	758.889	813.248	811.649	926.551	742.057	536.865	847.722	843.363	1060.35	2044.61	1758.92	2084.39	1320.07	1077.43	1139.93	549.55	597.127	594.499	932.467	817.638	720.363	872.469	575.021	965.759	1020.04	954.41	923.329	3111.42	2404.29	3414.47	1589.14	970.443	1333.53	0.342418	0.0515299	0.129888	0.0747664	0.600932	0.138222	PF00378,PF00725,PF02737
Glyma.09G191700.1	JA_Biosynthesis	0	57.89	AT3G06860	MFP2	MULTIFUNCTIONAL PROTEIN 2	625.711	962.673	900.488	2150.39	2257.12	2174.93	4525.85	2712.3	2136.75	1912.75	2076.21	2315.97	8462.06	7726.05	8847.69	5854.88	4943.51	4444.72	874.728	1022.87	894.711	3049.38	2640.06	1684.56	4270.7	1552.19	4078.88	2412.37	2454.2	2102.3	14267	9822.93	12159.8	5828.01	3668.43	5160.58	0.165964	0.163825	0.0788836	0.144444	0.533975	-0.0565645	PF00725,PF02737,PF00378
Glyma.09G071600.1	JA_Signaling	7e-47	42.01	AT1G74950	JAZ2	JASMONATE-ZIM-DOMAIN PROTEIN 2	85.0594	109.023	74.2022	554.434	3852.3	543.015	3153.84	1000.85	812.662	711.81	1268.62	3277.16	945.444	2049.17	1571.26	1007.93	432.381	867.952	67.4744	61.1318	106.654	842.691	1347.13	398.593	2690.72	817.78	2067.19	1303.76	2094.15	1113.87	1313.61	1294.33	1216.86	1277.34	780.364	769.52	-0.189506	-0.935285	0.166676	-0.220704	-0.255507	0.29258	PF09425,PF06200
Glyma.04G105500.1	JA_Biosynthesis	5e-87	51.54	AT3G22400	LOX5	LIPOXYGENASE 5, 9-LOX, not JA biosynthesis	508.026	498.235	367.238	228.509	156.537	172.386	126.955	188.731	125.849	28.411	45.3079	36.4241	255.746	236.232	64.7635	61.9056	92.9548	71.1885	325.178	367.883	443.405	166.728	112.137	154.761	47.6559	90.7283	60.437	32.275	33.4738	33.3447	36.8065	65.182	46.8705	25.5004	65.7655	23.9761	-0.273302	-0.362342	-1.15106	-0.152516	-1.90306	-0.971967	PF00305
Glyma.04G105500.1	JA_Biosynthesis	3e-68	40.39	AT1G72520	LOX4	LIPOXYGENASE 4, 13-LOX	508.026	498.235	367.238	228.509	156.537	172.386	126.955	188.731	125.849	28.411	45.3079	36.4241	255.746	236.232	64.7635	61.9056	92.9548	71.1885	325.178	367.883	443.405	166.728	112.137	154.761	47.6559	90.7283	60.437	32.275	33.4738	33.3447	36.8065	65.182	46.8705	25.5004	65.7655	23.9761	-0.273302	-0.362342	-1.15106	-0.152516	-1.90306	-0.971967	PF00305
Glyma.04G105500.1	JA_Biosynthesis	3e-66	40	AT1G17420	LOX3	LIPOXYGENASE 3, 13-LOX	508.026	498.235	367.238	228.509	156.537	172.386	126.955	188.731	125.849	28.411	45.3079	36.4241	255.746	236.232	64.7635	61.9056	92.9548	71.1885	325.178	367.883	443.405	166.728	112.137	154.761	47.6559	90.7283	60.437	32.275	33.4738	33.3447	36.8065	65.182	46.8705	25.5004	65.7655	23.9761	-0.273302	-0.362342	-1.15106	-0.152516	-1.90306	-0.971967	PF00305
Glyma.04G105900.1	JA_Biosynthesis	3e-87	59.52	AT3G22400	LOX5	LIPOXYGENASE 5, 9-LOX, not JA biosynthesis	3455.98	3541.07	2681.34	1574.3	1392.44	1258.42	828.551	1173.85	909.057	256.466	346.566	236.757	1797.7	1607.84	424.45	408.054	904.197	590.499	2791.65	2415.8	3391.21	1100.7	676.538	957.515	445.399	665.749	382.357	228.177	217.988	258.818	283.029	410.647	326.325	158.798	464.369	248.895	-0.170654	-0.627592	-0.96304	-0.252439	-1.90877	-1.12558	PF00305
Glyma.04G105900.1	JA_Biosynthesis	2e-65	44.98	AT1G72520	LOX4	LIPOXYGENASE 4, 13-LOX	3455.98	3541.07	2681.34	1574.3	1392.44	1258.42	828.551	1173.85	909.057	256.466	346.566	236.757	1797.7	1607.84	424.45	408.054	904.197	590.499	2791.65	2415.8	3391.21	1100.7	676.538	957.515	445.399	665.749	382.357	228.177	217.988	258.818	283.029	410.647	326.325	158.798	464.369	248.895	-0.170654	-0.627592	-0.96304	-0.252439	-1.90877	-1.12558	PF00305
Glyma.04G105900.1	JA_Biosynthesis	4e-63	44.02	AT1G17420	LOX3	LIPOXYGENASE 3, 13-LOX	3455.98	3541.07	2681.34	1574.3	1392.44	1258.42	828.551	1173.85	909.057	256.466	346.566	236.757	1797.7	1607.84	424.45	408.054	904.197	590.499	2791.65	2415.8	3391.21	1100.7	676.538	957.515	445.399	665.749	382.357	228.177	217.988	258.818	283.029	410.647	326.325	158.798	464.369	248.895	-0.170654	-0.627592	-0.96304	-0.252439	-1.90877	-1.12558	PF00305
Glyma.04G105900.1	JA_Biosynthesis	2e-57	43.33	AT1G67560	LOX6	LIPOXYGENASE 4, 13-LOX	3455.98	3541.07	2681.34	1574.3	1392.44	1258.42	828.551	1173.85	909.057	256.466	346.566	236.757	1797.7	1607.84	424.45	408.054	904.197	590.499	2791.65	2415.8	3391.21	1100.7	676.538	957.515	445.399	665.749	382.357	228.177	217.988	258.818	283.029	410.647	326.325	158.798	464.369	248.895	-0.170654	-0.627592	-0.96304	-0.252439	-1.90877	-1.12558	PF00305
Glyma.04G105900.1	JA_Biosynthesis	1e-54	44.02	AT3G45140	LOX2	LIPOXYGENASE 2, 13-LOX	3455.98	3541.07	2681.34	1574.3	1392.44	1258.42	828.551	1173.85	909.057	256.466	346.566	236.757	1797.7	1607.84	424.45	408.054	904.197	590.499	2791.65	2415.8	3391.21	1100.7	676.538	957.515	445.399	665.749	382.357	228.177	217.988	258.818	283.029	410.647	326.325	158.798	464.369	248.895	-0.170654	-0.627592	-0.96304	-0.252439	-1.90877	-1.12558	PF00305
Glyma.07G006900.1	JA_Biosynthesis	0	51.99	AT3G22400	LOX5	LIPOXYGENASE 5, 9-LOX, not JA biosynthesis	13508.1	20021	17030	13489.2	11624	13354.1	1452.19	3297.08	3269.39	277.967	352.925	443.16	2600.31	861.604	479.25	113.348	180.276	156.067	18771.7	20220.4	20535.9	8706.05	7779.07	5342.04	1779.76	1847.67	1308.65	331.007	778.061	266.757	455.004	601.537	544.759	106.638	226.169	115.314	0.235596	-0.817511	-0.699996	0.357234	-1.29938	-0.00504587	PF00305,PF01477
Glyma.07G006900.1	JA_Biosynthesis	0	45.22	AT1G72520	LOX4	LIPOXYGENASE 4, 13-LOX	13508.1	20021	17030	13489.2	11624	13354.1	1452.19	3297.08	3269.39	277.967	352.925	443.16	2600.31	861.604	479.25	113.348	180.276	156.067	18771.7	20220.4	20535.9	8706.05	7779.07	5342.04	1779.76	1847.67	1308.65	331.007	778.061	266.757	455.004	601.537	544.759	106.638	226.169	115.314	0.235596	-0.817511	-0.699996	0.357234	-1.29938	-0.00504587	PF00305,PF01477
Glyma.07G006900.1	JA_Biosynthesis	0	45.44	AT1G17420	LOX3	LIPOXYGENASE 3, 13-LOX	13508.1	20021	17030	13489.2	11624	13354.1	1452.19	3297.08	3269.39	277.967	352.925	443.16	2600.31	861.604	479.25	113.348	180.276	156.067	18771.7	20220.4	20535.9	8706.05	7779.07	5342.04	1779.76	1847.67	1308.65	331.007	778.061	266.757	455.004	601.537	544.759	106.638	226.169	115.314	0.235596	-0.817511	-0.699996	0.357234	-1.29938	-0.00504587	PF00305,PF01477
Glyma.07G006900.1	JA_Biosynthesis	0	44.85	AT3G45140	LOX2	LIPOXYGENASE 2, 13-LOX	13508.1	20021	17030	13489.2	11624	13354.1	1452.19	3297.08	3269.39	277.967	352.925	443.16	2600.31	861.604	479.25	113.348	180.276	156.067	18771.7	20220.4	20535.9	8706.05	7779.07	5342.04	1779.76	1847.67	1308.65	331.007	778.061	266.757	455.004	601.537	544.759	106.638	226.169	115.314	0.235596	-0.817511	-0.699996	0.357234	-1.29938	-0.00504587	PF00305,PF01477
Glyma.07G006900.1	JA_Biosynthesis	0	42.91	AT1G67560	LOX6	LIPOXYGENASE 4, 13-LOX	13508.1	20021	17030	13489.2	11624	13354.1	1452.19	3297.08	3269.39	277.967	352.925	443.16	2600.31	861.604	479.25	113.348	180.276	156.067	18771.7	20220.4	20535.9	8706.05	7779.07	5342.04	1779.76	1847.67	1308.65	331.007	778.061	266.757	455.004	601.537	544.759	106.638	226.169	115.314	0.235596	-0.817511	-0.699996	0.357234	-1.29938	-0.00504587	PF00305,PF01477
Glyma.07G034800.1	JA_Biosynthesis	0	52.28	AT3G22400	LOX5	LIPOXYGENASE 5, 9-LOX, not JA biosynthesis	5422.83	5841.45	4028.3	5843.81	6579.03	4816.74	830.778	1016.58	1269.2	1687.76	1871.93	3459.28	8417.85	5889.31	1808.4	292.09	419.705	649.823	2909.53	4847.97	3566.01	4900.73	3381.2	2836.92	621.359	519.848	691.942	815.883	849.907	1644.21	1460.2	2551.41	2072.03	46.3644	453.141	113.03	-0.433512	-0.632716	-0.765626	-1.08443	-1.40545	-1.15246	PF00305,PF01477
Glyma.07G034800.1	JA_Biosynthesis	0	45.72	AT1G17420	LOX3	LIPOXYGENASE 3, 13-LOX	5422.83	5841.45	4028.3	5843.81	6579.03	4816.74	830.778	1016.58	1269.2	1687.76	1871.93	3459.28	8417.85	5889.31	1808.4	292.09	419.705	649.823	2909.53	4847.97	3566.01	4900.73	3381.2	2836.92	621.359	519.848	691.942	815.883	849.907	1644.21	1460.2	2551.41	2072.03	46.3644	453.141	113.03	-0.433512	-0.632716	-0.765626	-1.08443	-1.40545	-1.15246	PF00305,PF01477
Glyma.07G034800.1	JA_Biosynthesis	0	44.87	AT1G72520	LOX4	LIPOXYGENASE 4, 13-LOX	5422.83	5841.45	4028.3	5843.81	6579.03	4816.74	830.778	1016.58	1269.2	1687.76	1871.93	3459.28	8417.85	5889.31	1808.4	292.09	419.705	649.823	2909.53	4847.97	3566.01	4900.73	3381.2	2836.92	621.359	519.848	691.942	815.883	849.907	1644.21	1460.2	2551.41	2072.03	46.3644	453.141	113.03	-0.433512	-0.632716	-0.765626	-1.08443	-1.40545	-1.15246	PF00305,PF01477
Glyma.07G034800.1	JA_Biosynthesis	0	43.85	AT3G45140	LOX2	LIPOXYGENASE 2, 13-LOX	5422.83	5841.45	4028.3	5843.81	6579.03	4816.74	830.778	1016.58	1269.2	1687.76	1871.93	3459.28	8417.85	5889.31	1808.4	292.09	419.705	649.823	2909.53	4847.97	3566.01	4900.73	3381.2	2836.92	621.359	519.848	691.942	815.883	849.907	1644.21	1460.2	2551.41	2072.03	46.3644	453.141	113.03	-0.433512	-0.632716	-0.765626	-1.08443	-1.40545	-1.15246	PF00305,PF01477
Glyma.07G034800.1	JA_Biosynthesis	0	44.15	AT1G67560	LOX6	LIPOXYGENASE 4, 13-LOX	5422.83	5841.45	4028.3	5843.81	6579.03	4816.74	830.778	1016.58	1269.2	1687.76	1871.93	3459.28	8417.85	5889.31	1808.4	292.09	419.705	649.823	2909.53	4847.97	3566.01	4900.73	3381.2	2836.92	621.359	519.848	691.942	815.883	849.907	1644.21	1460.2	2551.41	2072.03	46.3644	453.141	113.03	-0.433512	-0.632716	-0.765626	-1.08443	-1.40545	-1.15246	PF00305,PF01477
Glyma.07G246300.1	JA_Biosynthesis	0	57.87	AT4G29010	AIM1	ABNORMAL INFLORESCENCE MERISTEM	950.801	1270.12	1346.96	3237.61	3674.9	3144.6	14025.2	5664.8	4118.2	1849.02	1956.98	2274.48	10736.6	11644	14207.1	10855.3	7142.03	8070.76	1516.14	1457.34	1546.49	4693.27	3816.39	2890.36	10464.1	2910.66	9127.22	2043.08	2207.64	1983.21	19218.1	13060.6	21596.7	13735.5	6083.31	10885.2	0.341246	0.180821	-0.0814061	0.0359567	0.558267	0.23614	PF00378,PF00725,PF02737
Glyma.07G246400.1	JA_Biosynthesis	1e-17	42.86	AT4G29010	AIM1	ABNORMAL INFLORESCENCE MERISTEM	53.5991	31.6167	26.411	127.484	46.2157	86.1928	180.41	11.4383	135.22	86.7686	13.5129	22.2592	393.141	368.082	257.061	504.836	12.6757	228.168	107.309	76.4148	34.5639	155.411	167.835	10.0205	7.33167	107.893	271.35	9.75757	98.7884	92.0948	584.462	549.391	798.567	635.193	157.998	477.239	0.967546	0.358763	0.241152	0.711354	0.924268	0.768688	PF00725
Glyma.07G039900.1	JA_Biosynthesis	0	71.72	AT1G72520	LOX4	LIPOXYGENASE 4, 13-LOX	350.724	530.942	539.538	1232.74	1824.78	876.294	2928.88	2270.5	1843.55	2060.95	2711.32	5230.91	1404.56	1867.88	1680.86	2090.84	815.467	1819.87	594.262	371.157	615.237	1738.95	1474.12	796.073	4435.66	901.152	2789.97	1903.48	2201.92	1772.82	2636.74	1451.7	2188.76	2009.9	1846.25	1815.34	0.15341	0.0273659	0.206509	-0.767006	0.341731	0.263052	PF00305,PF01477
Glyma.07G039900.1	JA_Biosynthesis	0	51.31	AT1G67560	LOX6	LIPOXYGENASE 4, 13-LOX	350.724	530.942	539.538	1232.74	1824.78	876.294	2928.88	2270.5	1843.55	2060.95	2711.32	5230.91	1404.56	1867.88	1680.86	2090.84	815.467	1819.87	594.262	371.157	615.237	1738.95	1474.12	796.073	4435.66	901.152	2789.97	1903.48	2201.92	1772.82	2636.74	1451.7	2188.76	2009.9	1846.25	1815.34	0.15341	0.0273659	0.206509	-0.767006	0.341731	0.263052	PF00305,PF01477
Glyma.07G039900.1	JA_Biosynthesis	0	45.2	AT3G45140	LOX2	LIPOXYGENASE 2, 13-LOX	350.724	530.942	539.538	1232.74	1824.78	876.294	2928.88	2270.5	1843.55	2060.95	2711.32	5230.91	1404.56	1867.88	1680.86	2090.84	815.467	1819.87	594.262	371.157	615.237	1738.95	1474.12	796.073	4435.66	901.152	2789.97	1903.48	2201.92	1772.82	2636.74	1451.7	2188.76	2009.9	1846.25	1815.34	0.15341	0.0273659	0.206509	-0.767006	0.341731	0.263052	PF00305,PF01477
Glyma.07G039900.1	JA_Biosynthesis	0	45.92	AT1G55020	LOX1	LIPOXYGENASE 1, 9-LOX, not JA biosynthesis	350.724	530.942	539.538	1232.74	1824.78	876.294	2928.88	2270.5	1843.55	2060.95	2711.32	5230.91	1404.56	1867.88	1680.86	2090.84	815.467	1819.87	594.262	371.157	615.237	1738.95	1474.12	796.073	4435.66	901.152	2789.97	1903.48	2201.92	1772.82	2636.74	1451.7	2188.76	2009.9	1846.25	1815.34	0.15341	0.0273659	0.206509	-0.767006	0.341731	0.263052	PF00305,PF01477
Glyma.07G039900.1	JA_Biosynthesis	0	44.32	AT3G22400	LOX5	LIPOXYGENASE 5, 9-LOX, not JA biosynthesis	350.724	530.942	539.538	1232.74	1824.78	876.294	2928.88	2270.5	1843.55	2060.95	2711.32	5230.91	1404.56	1867.88	1680.86	2090.84	815.467	1819.87	594.262	371.157	615.237	1738.95	1474.12	796.073	4435.66	901.152	2789.97	1903.48	2201.92	1772.82	2636.74	1451.7	2188.76	2009.9	1846.25	1815.34	0.15341	0.0273659	0.206509	-0.767006	0.341731	0.263052	PF00305,PF01477
Glyma.15G179600.1	JA_Signaling	6e-47	40.87	AT1G74950	JAZ2	JASMONATE-ZIM-DOMAIN PROTEIN 2	207.405	274.738	223.864	1422.77	8819.75	1347.48	2592.56	792.1	479.296	744.06	1321.08	3360.13	1760.29	3504.1	2938.27	1578.16	297.174	1367.18	260.955	246.711	284.411	2956.59	5034.3	1569.88	2217.83	703.757	1872.31	1374.32	1931.68	1225.02	2778.89	2489.02	2502.71	1808.21	1150.9	1420.3	0.165957	-0.277682	0.311121	-0.25986	-0.0780633	0.433623	PF06200,PF09425
Glyma.15G026500.1	JA_Biosynthesis	0	54.66	AT3G22400	LOX5	LIPOXYGENASE 5, 9-LOX, not JA biosynthesis	23143.2	35887.1	25531.8	17317.3	15277.3	13474.8	5078.21	10982.2	9219.09	1836.73	2956.14	1710.92	21255.5	13900.1	3525.13	2956.65	4464.65	4543.28	29473.3	26033.4	32549.3	12743.7	7731.54	6990.97	3960.94	4643.08	4114.65	1595.74	1720.22	1767.27	3392.54	5073.02	3958.34	1104.63	3738.21	1751.4	0.0584102	-0.746151	-0.991019	-0.355536	-1.6385	-0.859491	PF01477,PF00305
Glyma.15G026500.1	JA_Biosynthesis	0	45.87	AT1G72520	LOX4	LIPOXYGENASE 4, 13-LOX	23143.2	35887.1	25531.8	17317.3	15277.3	13474.8	5078.21	10982.2	9219.09	1836.73	2956.14	1710.92	21255.5	13900.1	3525.13	2956.65	4464.65	4543.28	29473.3	26033.4	32549.3	12743.7	7731.54	6990.97	3960.94	4643.08	4114.65	1595.74	1720.22	1767.27	3392.54	5073.02	3958.34	1104.63	3738.21	1751.4	0.0584102	-0.746151	-0.991019	-0.355536	-1.6385	-0.859491	PF01477,PF00305
Glyma.15G026500.1	JA_Biosynthesis	0	43.87	AT1G17420	LOX3	LIPOXYGENASE 3, 13-LOX	23143.2	35887.1	25531.8	17317.3	15277.3	13474.8	5078.21	10982.2	9219.09	1836.73	2956.14	1710.92	21255.5	13900.1	3525.13	2956.65	4464.65	4543.28	29473.3	26033.4	32549.3	12743.7	7731.54	6990.97	3960.94	4643.08	4114.65	1595.74	1720.22	1767.27	3392.54	5073.02	3958.34	1104.63	3738.21	1751.4	0.0584102	-0.746151	-0.991019	-0.355536	-1.6385	-0.859491	PF01477,PF00305
Glyma.15G026500.1	JA_Biosynthesis	0	44.39	AT3G45140	LOX2	LIPOXYGENASE 2, 13-LOX	23143.2	35887.1	25531.8	17317.3	15277.3	13474.8	5078.21	10982.2	9219.09	1836.73	2956.14	1710.92	21255.5	13900.1	3525.13	2956.65	4464.65	4543.28	29473.3	26033.4	32549.3	12743.7	7731.54	6990.97	3960.94	4643.08	4114.65	1595.74	1720.22	1767.27	3392.54	5073.02	3958.34	1104.63	3738.21	1751.4	0.0584102	-0.746151	-0.991019	-0.355536	-1.6385	-0.859491	PF01477,PF00305
Glyma.15G026500.1	JA_Biosynthesis	0	42.58	AT1G67560	LOX6	LIPOXYGENASE 4, 13-LOX	23143.2	35887.1	25531.8	17317.3	15277.3	13474.8	5078.21	10982.2	9219.09	1836.73	2956.14	1710.92	21255.5	13900.1	3525.13	2956.65	4464.65	4543.28	29473.3	26033.4	32549.3	12743.7	7731.54	6990.97	3960.94	4643.08	4114.65	1595.74	1720.22	1767.27	3392.54	5073.02	3958.34	1104.63	3738.21	1751.4	0.0584102	-0.746151	-0.991019	-0.355536	-1.6385	-0.859491	PF01477,PF00305
Glyma.15G026400.1	JA_Biosynthesis	0	54.32	AT3G22400	LOX5	LIPOXYGENASE 5, 9-LOX, not JA biosynthesis	9618.7	12338.1	8494.27	7839.05	7096.35	6067.97	2904.38	3880.43	3075.26	563.612	925.235	645.516	22583.9	20476.1	8273.79	5458.16	5687.14	5756.23	8379.83	9503.81	10010.7	5570.66	2841.31	3093	3337.74	1465.14	3087.22	400.811	476.797	759.782	7594.83	9435.56	7715.06	2645.09	5440.09	4421.88	-0.126523	-0.868364	-0.321554	-0.382408	-1.05275	-0.43441	PF00305,PF01477
Glyma.15G026400.1	JA_Biosynthesis	0	44.33	AT1G72520	LOX4	LIPOXYGENASE 4, 13-LOX	9618.7	12338.1	8494.27	7839.05	7096.35	6067.97	2904.38	3880.43	3075.26	563.612	925.235	645.516	22583.9	20476.1	8273.79	5458.16	5687.14	5756.23	8379.83	9503.81	10010.7	5570.66	2841.31	3093	3337.74	1465.14	3087.22	400.811	476.797	759.782	7594.83	9435.56	7715.06	2645.09	5440.09	4421.88	-0.126523	-0.868364	-0.321554	-0.382408	-1.05275	-0.43441	PF00305,PF01477
Glyma.15G026400.1	JA_Biosynthesis	0	46.68	AT1G17420	LOX3	LIPOXYGENASE 3, 13-LOX	9618.7	12338.1	8494.27	7839.05	7096.35	6067.97	2904.38	3880.43	3075.26	563.612	925.235	645.516	22583.9	20476.1	8273.79	5458.16	5687.14	5756.23	8379.83	9503.81	10010.7	5570.66	2841.31	3093	3337.74	1465.14	3087.22	400.811	476.797	759.782	7594.83	9435.56	7715.06	2645.09	5440.09	4421.88	-0.126523	-0.868364	-0.321554	-0.382408	-1.05275	-0.43441	PF00305,PF01477
Glyma.15G026400.1	JA_Biosynthesis	0	43.93	AT3G45140	LOX2	LIPOXYGENASE 2, 13-LOX	9618.7	12338.1	8494.27	7839.05	7096.35	6067.97	2904.38	3880.43	3075.26	563.612	925.235	645.516	22583.9	20476.1	8273.79	5458.16	5687.14	5756.23	8379.83	9503.81	10010.7	5570.66	2841.31	3093	3337.74	1465.14	3087.22	400.811	476.797	759.782	7594.83	9435.56	7715.06	2645.09	5440.09	4421.88	-0.126523	-0.868364	-0.321554	-0.382408	-1.05275	-0.43441	PF00305,PF01477
Glyma.15G026400.1	JA_Biosynthesis	0	42.11	AT1G67560	LOX6	LIPOXYGENASE 4, 13-LOX	9618.7	12338.1	8494.27	7839.05	7096.35	6067.97	2904.38	3880.43	3075.26	563.612	925.235	645.516	22583.9	20476.1	8273.79	5458.16	5687.14	5756.23	8379.83	9503.81	10010.7	5570.66	2841.31	3093	3337.74	1465.14	3087.22	400.811	476.797	759.782	7594.83	9435.56	7715.06	2645.09	5440.09	4421.88	-0.126523	-0.868364	-0.321554	-0.382408	-1.05275	-0.43441	PF00305,PF01477
Glyma.15G074300.1	JA_Biosynthesis	1e-140	52	AT1G17420	LOX3	LIPOXYGENASE 3, 13-LOX	4.66079	4.36092	5.03066	28.8642	11.1812	27.2944	33.4093	15.7276	5.35527	144.358	182.026	139.626	34.0088	32.9625	19.9272	47.9551	45.069	81.2279	13.82	6.54984	3.95016	8.29866	4.45579	20.041	20.1621	9.80846	4.93363	116.34	102.054	145.287	12.0573	37.2469	22.1087	15.0684	66.5676	70.7867	0.791333	-1.03796	-0.642649	-0.357686	-0.283148	-0.193097	PF00305
Glyma.15G074300.1	JA_Biosynthesis	7e-110	45.85	AT1G67560	LOX6	LIPOXYGENASE 4, 13-LOX	4.66079	4.36092	5.03066	28.8642	11.1812	27.2944	33.4093	15.7276	5.35527	144.358	182.026	139.626	34.0088	32.9625	19.9272	47.9551	45.069	81.2279	13.82	6.54984	3.95016	8.29866	4.45579	20.041	20.1621	9.80846	4.93363	116.34	102.054	145.287	12.0573	37.2469	22.1087	15.0684	66.5676	70.7867	0.791333	-1.03796	-0.642649	-0.357686	-0.283148	-0.193097	PF00305
Glyma.15G074300.1	JA_Biosynthesis	4e-91	41.2	AT3G45140	LOX2	LIPOXYGENASE 2, 13-LOX	4.66079	4.36092	5.03066	28.8642	11.1812	27.2944	33.4093	15.7276	5.35527	144.358	182.026	139.626	34.0088	32.9625	19.9272	47.9551	45.069	81.2279	13.82	6.54984	3.95016	8.29866	4.45579	20.041	20.1621	9.80846	4.93363	116.34	102.054	145.287	12.0573	37.2469	22.1087	15.0684	66.5676	70.7867	0.791333	-1.03796	-0.642649	-0.357686	-0.283148	-0.193097	PF00305
Glyma.13G047300.1	JA_Biosynthesis	4e-86	65.78	AT1G13280	AOC4	ALLENE OXIDE CYCLASE 4	330.916	460.077	371.011	604.946	1019.73	310.294	44.5457	55.7615	60.2468	635.791	868.004	1652.24	182.287	311.313	155.432	303.425	246.471	339.514	241.444	198.678	291.324	503.955	495.336	296.162	84.3142	52.7205	50.5697	755.836	696.418	710.559	65.9979	97.773	76.9383	124.025	255.844	139.29	-0.66779	-0.578854	0.224635	-0.545204	-1.431	-0.776673	PF06351
Glyma.13G047300.1	JA_Biosynthesis	3e-85	68	AT3G25770	AOC2	ALLENE OXIDE CYCLASE 2	330.916	460.077	371.011	604.946	1019.73	310.294	44.5457	55.7615	60.2468	635.791	868.004	1652.24	182.287	311.313	155.432	303.425	246.471	339.514	241.444	198.678	291.324	503.955	495.336	296.162	84.3142	52.7205	50.5697	755.836	696.418	710.559	65.9979	97.773	76.9383	124.025	255.844	139.29	-0.66779	-0.578854	0.224635	-0.545204	-1.431	-0.776673	PF06351
Glyma.13G047300.1	JA_Biosynthesis	8e-84	66.29	AT3G25760	AOC1	ALLENE OXIDE CYCLASE 1	330.916	460.077	371.011	604.946	1019.73	310.294	44.5457	55.7615	60.2468	635.791	868.004	1652.24	182.287	311.313	155.432	303.425	246.471	339.514	241.444	198.678	291.324	503.955	495.336	296.162	84.3142	52.7205	50.5697	755.836	696.418	710.559	65.9979	97.773	76.9383	124.025	255.844	139.29	-0.66779	-0.578854	0.224635	-0.545204	-1.431	-0.776673	PF06351
Glyma.13G030300.1	JA_Biosynthesis	0	48.17	AT1G72520	LOX4	LIPOXYGENASE 4, 13-LOX	15.1476	11.9925	11.319	82.9847	102.122	73.2639	1532.37	647.692	532.849	56.8219	111.283	40.4712	463.199	783.776	797.089	360.971	87.3212	190.749	6.50355	14.1913	12.838	116.181	80.2043	32.2883	1805.42	196.169	1365.38	53.2913	93.8898	57.1623	1778.13	838.054	1119.59	302.528	89.0241	196.376	-0.197748	-0.17615	0.31161	-0.0295753	0.869966	-0.120269	PF00305,PF01477
Glyma.13G030300.1	JA_Biosynthesis	0	47.46	AT1G17420	LOX3	LIPOXYGENASE 3, 13-LOX	15.1476	11.9925	11.319	82.9847	102.122	73.2639	1532.37	647.692	532.849	56.8219	111.283	40.4712	463.199	783.776	797.089	360.971	87.3212	190.749	6.50355	14.1913	12.838	116.181	80.2043	32.2883	1805.42	196.169	1365.38	53.2913	93.8898	57.1623	1778.13	838.054	1119.59	302.528	89.0241	196.376	-0.197748	-0.17615	0.31161	-0.0295753	0.869966	-0.120269	PF00305,PF01477
Glyma.13G030300.1	JA_Biosynthesis	0	46.48	AT1G67560	LOX6	LIPOXYGENASE 4, 13-LOX	15.1476	11.9925	11.319	82.9847	102.122	73.2639	1532.37	647.692	532.849	56.8219	111.283	40.4712	463.199	783.776	797.089	360.971	87.3212	190.749	6.50355	14.1913	12.838	116.181	80.2043	32.2883	1805.42	196.169	1365.38	53.2913	93.8898	57.1623	1778.13	838.054	1119.59	302.528	89.0241	196.376	-0.197748	-0.17615	0.31161	-0.0295753	0.869966	-0.120269	PF00305,PF01477
Glyma.13G030300.1	JA_Biosynthesis	0	45.69	AT1G55020	LOX1	LIPOXYGENASE 1, 9-LOX, not JA biosynthesis	15.1476	11.9925	11.319	82.9847	102.122	73.2639	1532.37	647.692	532.849	56.8219	111.283	40.4712	463.199	783.776	797.089	360.971	87.3212	190.749	6.50355	14.1913	12.838	116.181	80.2043	32.2883	1805.42	196.169	1365.38	53.2913	93.8898	57.1623	1778.13	838.054	1119.59	302.528	89.0241	196.376	-0.197748	-0.17615	0.31161	-0.0295753	0.869966	-0.120269	PF00305,PF01477
Glyma.13G030300.1	JA_Biosynthesis	0	43.45	AT3G22400	LOX5	LIPOXYGENASE 5, 9-LOX, not JA biosynthesis	15.1476	11.9925	11.319	82.9847	102.122	73.2639	1532.37	647.692	532.849	56.8219	111.283	40.4712	463.199	783.776	797.089	360.971	87.3212	190.749	6.50355	14.1913	12.838	116.181	80.2043	32.2883	1805.42	196.169	1365.38	53.2913	93.8898	57.1623	1778.13	838.054	1119.59	302.528	89.0241	196.376	-0.197748	-0.17615	0.31161	-0.0295753	0.869966	-0.120269	PF00305,PF01477
Glyma.13G112000.1	JA_Signaling	1e-53	42.69	AT1G74950	JAZ2	JASMONATE-ZIM-DOMAIN PROTEIN 2	20.9736	49.0604	22.638	141.916	2002.93	255.705	1004.51	308.833	207.517	404.664	674.849	2425.24	317.642	770.957	570.915	321.735	215.486	267.413	46.3378	45.8489	65.1776	267.82	282.2	104.659	1123.58	273.411	695.642	758.088	999.314	574.798	392.18	471.173	420.95	426.553	211.733	192.951	0.763905	-1.87451	0.460435	-0.587621	-0.369776	0.0469259	PF09425,PF06200
Glyma.13G347800.1	JA_Biosynthesis	0	53.25	AT3G22400	LOX5	LIPOXYGENASE 5, 9-LOX, not JA biosynthesis	7978.11	10430.2	6910.87	9137.94	7750.83	7534.69	1196.05	2547.87	2230.47	1220.9	1833.78	2043.8	12660.8	5911.28	2515.81	1930.41	623.924	1934.87	7640.05	7394.77	9347.06	6932.4	3323.28	3921.36	997.108	1796.17	1596.03	1571.72	2386.43	1725.98	3898.95	5235.98	3954.81	938.879	1231.1	1062.94	-0.054423	-0.784711	-0.444798	0.156874	-0.687978	-0.47362	PF00305,PF01477
Glyma.13G347800.1	JA_Biosynthesis	0	44.06	AT1G72520	LOX4	LIPOXYGENASE 4, 13-LOX	7978.11	10430.2	6910.87	9137.94	7750.83	7534.69	1196.05	2547.87	2230.47	1220.9	1833.78	2043.8	12660.8	5911.28	2515.81	1930.41	623.924	1934.87	7640.05	7394.77	9347.06	6932.4	3323.28	3921.36	997.108	1796.17	1596.03	1571.72	2386.43	1725.98	3898.95	5235.98	3954.81	938.879	1231.1	1062.94	-0.054423	-0.784711	-0.444798	0.156874	-0.687978	-0.47362	PF00305,PF01477
Glyma.13G347800.1	JA_Biosynthesis	0	46.01	AT1G17420	LOX3	LIPOXYGENASE 3, 13-LOX	7978.11	10430.2	6910.87	9137.94	7750.83	7534.69	1196.05	2547.87	2230.47	1220.9	1833.78	2043.8	12660.8	5911.28	2515.81	1930.41	623.924	1934.87	7640.05	7394.77	9347.06	6932.4	3323.28	3921.36	997.108	1796.17	1596.03	1571.72	2386.43	1725.98	3898.95	5235.98	3954.81	938.879	1231.1	1062.94	-0.054423	-0.784711	-0.444798	0.156874	-0.687978	-0.47362	PF00305,PF01477
Glyma.13G347800.1	JA_Biosynthesis	0	43.42	AT3G45140	LOX2	LIPOXYGENASE 2, 13-LOX	7978.11	10430.2	6910.87	9137.94	7750.83	7534.69	1196.05	2547.87	2230.47	1220.9	1833.78	2043.8	12660.8	5911.28	2515.81	1930.41	623.924	1934.87	7640.05	7394.77	9347.06	6932.4	3323.28	3921.36	997.108	1796.17	1596.03	1571.72	2386.43	1725.98	3898.95	5235.98	3954.81	938.879	1231.1	1062.94	-0.054423	-0.784711	-0.444798	0.156874	-0.687978	-0.47362	PF00305,PF01477
Glyma.13G347800.1	JA_Biosynthesis	0	40.4	AT1G67560	LOX6	LIPOXYGENASE 4, 13-LOX	7978.11	10430.2	6910.87	9137.94	7750.83	7534.69	1196.05	2547.87	2230.47	1220.9	1833.78	2043.8	12660.8	5911.28	2515.81	1930.41	623.924	1934.87	7640.05	7394.77	9347.06	6932.4	3323.28	3921.36	997.108	1796.17	1596.03	1571.72	2386.43	1725.98	3898.95	5235.98	3954.81	938.879	1231.1	1062.94	-0.054423	-0.784711	-0.444798	0.156874	-0.687978	-0.47362	PF00305,PF01477
Glyma.13G347700.1	JA_Biosynthesis	0	54.03	AT3G22400	LOX5	LIPOXYGENASE 5, 9-LOX, not JA biosynthesis	13183	18978.7	14851.8	16093	15466.6	14387	4866.62	8016.79	8059.68	21547.8	23415.4	27685.4	106308	70017.9	30951	24288.8	16088.2	24452.3	19835.8	17902.9	22324.3	15604.5	10255.8	8143.33	5209.15	3983.46	3800.13	27119.3	32636.1	27476	33951.5	46754.1	32670.5	12357.3	16824	14467.9	0.353402	-0.434273	-0.688768	0.263912	-0.870443	-0.570695	PF00305,PF01477
Glyma.13G347700.1	JA_Biosynthesis	0	46.03	AT1G72520	LOX4	LIPOXYGENASE 4, 13-LOX	13183	18978.7	14851.8	16093	15466.6	14387	4866.62	8016.79	8059.68	21547.8	23415.4	27685.4	106308	70017.9	30951	24288.8	16088.2	24452.3	19835.8	17902.9	22324.3	15604.5	10255.8	8143.33	5209.15	3983.46	3800.13	27119.3	32636.1	27476	33951.5	46754.1	32670.5	12357.3	16824	14467.9	0.353402	-0.434273	-0.688768	0.263912	-0.870443	-0.570695	PF00305,PF01477
Glyma.13G347700.1	JA_Biosynthesis	0	46.42	AT1G17420	LOX3	LIPOXYGENASE 3, 13-LOX	13183	18978.7	14851.8	16093	15466.6	14387	4866.62	8016.79	8059.68	21547.8	23415.4	27685.4	106308	70017.9	30951	24288.8	16088.2	24452.3	19835.8	17902.9	22324.3	15604.5	10255.8	8143.33	5209.15	3983.46	3800.13	27119.3	32636.1	27476	33951.5	46754.1	32670.5	12357.3	16824	14467.9	0.353402	-0.434273	-0.688768	0.263912	-0.870443	-0.570695	PF00305,PF01477
Glyma.13G347700.1	JA_Biosynthesis	0	44.13	AT3G45140	LOX2	LIPOXYGENASE 2, 13-LOX	13183	18978.7	14851.8	16093	15466.6	14387	4866.62	8016.79	8059.68	21547.8	23415.4	27685.4	106308	70017.9	30951	24288.8	16088.2	24452.3	19835.8	17902.9	22324.3	15604.5	10255.8	8143.33	5209.15	3983.46	3800.13	27119.3	32636.1	27476	33951.5	46754.1	32670.5	12357.3	16824	14467.9	0.353402	-0.434273	-0.688768	0.263912	-0.870443	-0.570695	PF00305,PF01477
Glyma.13G347700.1	JA_Biosynthesis	0	42.2	AT1G67560	LOX6	LIPOXYGENASE 4, 13-LOX	13183	18978.7	14851.8	16093	15466.6	14387	4866.62	8016.79	8059.68	21547.8	23415.4	27685.4	106308	70017.9	30951	24288.8	16088.2	24452.3	19835.8	17902.9	22324.3	15604.5	10255.8	8143.33	5209.15	3983.46	3800.13	27119.3	32636.1	27476	33951.5	46754.1	32670.5	12357.3	16824	14467.9	0.353402	-0.434273	-0.688768	0.263912	-0.870443	-0.570695	PF00305,PF01477
Glyma.13G347500.1	JA_Biosynthesis	0	55.21	AT3G22400	LOX5	LIPOXYGENASE 5, 9-LOX, not JA biosynthesis	1.1652	4.36092	1.25766	2.40535	22.3624	5.74619	358.593	344.578	488.668	1.53573	1.58975	1.01178	0.680175	3.6625	3.98545	2.61573	2.81681	1.82535	0.812944	3.27492	3.95016	6.03539	7.42632	4.45356	280.437	107.893	218.313	1.50116	1.63287	1.58784	1.90378	3.72469	2.65305	1.15911	0.802019	3.42516	0.24475	-0.768281	-0.97427	0.190683	-0.00809709	-0.430258	PF01477,PF00305
Glyma.13G347500.1	JA_Biosynthesis	0	46.16	AT1G72520	LOX4	LIPOXYGENASE 4, 13-LOX	1.1652	4.36092	1.25766	2.40535	22.3624	5.74619	358.593	344.578	488.668	1.53573	1.58975	1.01178	0.680175	3.6625	3.98545	2.61573	2.81681	1.82535	0.812944	3.27492	3.95016	6.03539	7.42632	4.45356	280.437	107.893	218.313	1.50116	1.63287	1.58784	1.90378	3.72469	2.65305	1.15911	0.802019	3.42516	0.24475	-0.768281	-0.97427	0.190683	-0.00809709	-0.430258	PF01477,PF00305
Glyma.13G347500.1	JA_Biosynthesis	0	46.85	AT1G17420	LOX3	LIPOXYGENASE 3, 13-LOX	1.1652	4.36092	1.25766	2.40535	22.3624	5.74619	358.593	344.578	488.668	1.53573	1.58975	1.01178	0.680175	3.6625	3.98545	2.61573	2.81681	1.82535	0.812944	3.27492	3.95016	6.03539	7.42632	4.45356	280.437	107.893	218.313	1.50116	1.63287	1.58784	1.90378	3.72469	2.65305	1.15911	0.802019	3.42516	0.24475	-0.768281	-0.97427	0.190683	-0.00809709	-0.430258	PF01477,PF00305
Glyma.13G347500.1	JA_Biosynthesis	0	42.58	AT3G45140	LOX2	LIPOXYGENASE 2, 13-LOX	1.1652	4.36092	1.25766	2.40535	22.3624	5.74619	358.593	344.578	488.668	1.53573	1.58975	1.01178	0.680175	3.6625	3.98545	2.61573	2.81681	1.82535	0.812944	3.27492	3.95016	6.03539	7.42632	4.45356	280.437	107.893	218.313	1.50116	1.63287	1.58784	1.90378	3.72469	2.65305	1.15911	0.802019	3.42516	0.24475	-0.768281	-0.97427	0.190683	-0.00809709	-0.430258	PF01477,PF00305
Glyma.13G347500.1	JA_Biosynthesis	0	43.41	AT1G67560	LOX6	LIPOXYGENASE 4, 13-LOX	1.1652	4.36092	1.25766	2.40535	22.3624	5.74619	358.593	344.578	488.668	1.53573	1.58975	1.01178	0.680175	3.6625	3.98545	2.61573	2.81681	1.82535	0.812944	3.27492	3.95016	6.03539	7.42632	4.45356	280.437	107.893	218.313	1.50116	1.63287	1.58784	1.90378	3.72469	2.65305	1.15911	0.802019	3.42516	0.24475	-0.768281	-0.97427	0.190683	-0.00809709	-0.430258	PF01477,PF00305
Glyma.02G142200.1	JA_Biosynthesis	9e-81	41.1	AT2G44810	DAD1	DEFECTIVE ANTHER DEHISCENCE 1, chloroplastic phospholipase A1	25.6343	13.0828	17.6073	9.62141	6.70873	4.30964	8.90915	21.4467	4.01645	687.238	658.157	1131.17	226.498	213.341	201.265	82.8315	56.3362	84.8785	2.43883	14.1913	2.96262	2.26327	2.2279	3.34017	1.83292	9.80846	19.7345	865.421	749.486	681.978	130.727	202.995	179.523	77.6604	48.1211	119.881	-1.52344	-1.3981	-0.131591	-0.108663	-0.320912	0.132879	PF01764
Glyma.19G263300.1	JA_Biosynthesis	0	68.1	AT1G17420	LOX3	LIPOXYGENASE 3, 13-LOX	343.733	224.587	137.085	117.862	60.3786	56.0253	26.7274	11.4383	9.37172	286.413	424.463	525.114	392.461	651.01	629.701	426.364	291.54	350.466	244.696	187.762	182.695	101.847	83.9174	247.172	14.6633	38.0078	19.7345	410.568	503.739	325.507	1276.8	674.168	722.513	617.806	446.725	508.066	-0.197509	0.886008	0.607039	0.00445669	0.676136	0.557736	PF00305,PF01477
Glyma.19G263300.1	JA_Biosynthesis	0	52.38	AT1G67560	LOX6	LIPOXYGENASE 4, 13-LOX	343.733	224.587	137.085	117.862	60.3786	56.0253	26.7274	11.4383	9.37172	286.413	424.463	525.114	392.461	651.01	629.701	426.364	291.54	350.466	244.696	187.762	182.695	101.847	83.9174	247.172	14.6633	38.0078	19.7345	410.568	503.739	325.507	1276.8	674.168	722.513	617.806	446.725	508.066	-0.197509	0.886008	0.607039	0.00445669	0.676136	0.557736	PF00305,PF01477
Glyma.19G263300.1	JA_Biosynthesis	0	43.16	AT3G45140	LOX2	LIPOXYGENASE 2, 13-LOX	343.733	224.587	137.085	117.862	60.3786	56.0253	26.7274	11.4383	9.37172	286.413	424.463	525.114	392.461	651.01	629.701	426.364	291.54	350.466	244.696	187.762	182.695	101.847	83.9174	247.172	14.6633	38.0078	19.7345	410.568	503.739	325.507	1276.8	674.168	722.513	617.806	446.725	508.066	-0.197509	0.886008	0.607039	0.00445669	0.676136	0.557736	PF00305,PF01477
Glyma.19G263300.1	JA_Biosynthesis	0	44.68	AT1G55020	LOX1	LIPOXYGENASE 1, 9-LOX, not JA biosynthesis	343.733	224.587	137.085	117.862	60.3786	56.0253	26.7274	11.4383	9.37172	286.413	424.463	525.114	392.461	651.01	629.701	426.364	291.54	350.466	244.696	187.762	182.695	101.847	83.9174	247.172	14.6633	38.0078	19.7345	410.568	503.739	325.507	1276.8	674.168	722.513	617.806	446.725	508.066	-0.197509	0.886008	0.607039	0.00445669	0.676136	0.557736	PF00305,PF01477
Glyma.19G263300.1	JA_Biosynthesis	0	44.26	AT3G22400	LOX5	LIPOXYGENASE 5, 9-LOX, not JA biosynthesis	343.733	224.587	137.085	117.862	60.3786	56.0253	26.7274	11.4383	9.37172	286.413	424.463	525.114	392.461	651.01	629.701	426.364	291.54	350.466	244.696	187.762	182.695	101.847	83.9174	247.172	14.6633	38.0078	19.7345	410.568	503.739	325.507	1276.8	674.168	722.513	617.806	446.725	508.066	-0.197509	0.886008	0.607039	0.00445669	0.676136	0.557736	PF00305,PF01477
Glyma.19G044900.1	JA_Biosynthesis	3e-86	66.31	AT1G13280	AOC4	ALLENE OXIDE CYCLASE 4	393.837	460.077	330.766	619.379	1545.25	374.939	40.0912	74.3487	89.7007	818.543	919.671	1724.08	332.606	659.251	366.661	154.328	152.108	310.309	373.954	334.042	347.614	815.532	950.569	625.725	45.823	116.475	59.2036	1245.22	1197.71	1257.57	212.589	366.882	225.509	120.547	342.462	138.148	-0.16642	-0.0864677	0.117757	0.0959916	-0.755009	-0.0369297	PF06351
Glyma.19G044900.1	JA_Biosynthesis	1e-84	66.86	AT3G25770	AOC2	ALLENE OXIDE CYCLASE 2	393.837	460.077	330.766	619.379	1545.25	374.939	40.0912	74.3487	89.7007	818.543	919.671	1724.08	332.606	659.251	366.661	154.328	152.108	310.309	373.954	334.042	347.614	815.532	950.569	625.725	45.823	116.475	59.2036	1245.22	1197.71	1257.57	212.589	366.882	225.509	120.547	342.462	138.148	-0.16642	-0.0864677	0.117757	0.0959916	-0.755009	-0.0369297	PF06351
Glyma.19G044900.1	JA_Biosynthesis	2e-83	66.29	AT3G25760	AOC1	ALLENE OXIDE CYCLASE 1	393.837	460.077	330.766	619.379	1545.25	374.939	40.0912	74.3487	89.7007	818.543	919.671	1724.08	332.606	659.251	366.661	154.328	152.108	310.309	373.954	334.042	347.614	815.532	950.569	625.725	45.823	116.475	59.2036	1245.22	1197.71	1257.57	212.589	366.882	225.509	120.547	342.462	138.148	-0.16642	-0.0864677	0.117757	0.0959916	-0.755009	-0.0369297	PF06351
Glyma.03G237300.1	JA_Biosynthesis	0	66.98	AT3G22400	LOX5	LIPOXYGENASE 5, 9-LOX, not JA biosynthesis	96.7114	85.038	81.7482	90.2008	87.2136	70.3908	213.82	191.591	151.286	2.30359	1.58975	2.02356	31.2881	40.2876	16.9382	98.5259	109.856	106.783	43.899	72.0482	43.4517	64.8804	47.5285	46.7624	392.245	84.598	219.547	3.75291	1.63287	3.17568	26.0184	4.65586	17.687	27.8186	83.41	36.5351	-0.725148	-0.638626	0.323002	0.533014	-0.872051	-1.09281	PF00305,PF01477
Glyma.03G237300.1	JA_Biosynthesis	0	44.51	AT1G17420	LOX3	LIPOXYGENASE 3, 13-LOX	96.7114	85.038	81.7482	90.2008	87.2136	70.3908	213.82	191.591	151.286	2.30359	1.58975	2.02356	31.2881	40.2876	16.9382	98.5259	109.856	106.783	43.899	72.0482	43.4517	64.8804	47.5285	46.7624	392.245	84.598	219.547	3.75291	1.63287	3.17568	26.0184	4.65586	17.687	27.8186	83.41	36.5351	-0.725148	-0.638626	0.323002	0.533014	-0.872051	-1.09281	PF00305,PF01477
Glyma.03G237300.1	JA_Biosynthesis	0	44.05	AT1G72520	LOX4	LIPOXYGENASE 4, 13-LOX	96.7114	85.038	81.7482	90.2008	87.2136	70.3908	213.82	191.591	151.286	2.30359	1.58975	2.02356	31.2881	40.2876	16.9382	98.5259	109.856	106.783	43.899	72.0482	43.4517	64.8804	47.5285	46.7624	392.245	84.598	219.547	3.75291	1.63287	3.17568	26.0184	4.65586	17.687	27.8186	83.41	36.5351	-0.725148	-0.638626	0.323002	0.533014	-0.872051	-1.09281	PF00305,PF01477
Glyma.03G237300.1	JA_Biosynthesis	0	43.82	AT3G45140	LOX2	LIPOXYGENASE 2, 13-LOX	96.7114	85.038	81.7482	90.2008	87.2136	70.3908	213.82	191.591	151.286	2.30359	1.58975	2.02356	31.2881	40.2876	16.9382	98.5259	109.856	106.783	43.899	72.0482	43.4517	64.8804	47.5285	46.7624	392.245	84.598	219.547	3.75291	1.63287	3.17568	26.0184	4.65586	17.687	27.8186	83.41	36.5351	-0.725148	-0.638626	0.323002	0.533014	-0.872051	-1.09281	PF00305,PF01477
Glyma.03G237300.1	JA_Biosynthesis	0	41.66	AT1G67560	LOX6	LIPOXYGENASE 4, 13-LOX	96.7114	85.038	81.7482	90.2008	87.2136	70.3908	213.82	191.591	151.286	2.30359	1.58975	2.02356	31.2881	40.2876	16.9382	98.5259	109.856	106.783	43.899	72.0482	43.4517	64.8804	47.5285	46.7624	392.245	84.598	219.547	3.75291	1.63287	3.17568	26.0184	4.65586	17.687	27.8186	83.41	36.5351	-0.725148	-0.638626	0.323002	0.533014	-0.872051	-1.09281	PF00305,PF01477
Glyma.03G159000.1	JA_Biosynthesis	6e-83	40.27	AT2G44810	DAD1	DEFECTIVE ANTHER DEHISCENCE 1, chloroplastic phospholipase A1	538.321	587.634	447.729	1769.14	2729.71	1406.38	1418.78	1752.91	1391.03	3.07145	0.794875	12.1414	50.333	137.344	146.465	68.009	83.096	88.5292	809.692	755.415	1069.51	2003.75	1795.68	1068.85	1853.08	995.559	1794.61	2.25175	8.16433	2.38176	112.958	102.429	125.578	166.912	90.6281	115.314	0.743445	-0.278578	0.0252383	-0.322866	0.0291588	0.637776	PF01764
Glyma.20G077000.1	JA_Biosynthesis	0	81.15	AT1G04710	KAT1|PKT4	3-KETO-ACYL-COA THIOLASE 1/PEROXISOMAL 3-KETOACYL-COA THIOLASE 4	795.83	956.132	1081.59	1576.71	1842.67	1666.39	4750.8	2449.22	2006.89	1590.25	1681.96	1781.75	3843.67	4963.61	6053.89	3961.96	3130.89	3228.12	1067.4	1197.53	1141.6	2246.67	2044.47	1564.31	3863.79	1429.58	3530.01	1721.84	1598.58	1606.89	7129.67	5043.23	6761.73	4474.17	2446.96	3837.32	0.265686	0.203314	-0.0613837	-0.0366118	0.349479	0.0598915	PF00108,PF02803
Glyma.20G077000.1	JA_Biosynthesis	0	70.77	AT5G48880	KAT5	3-KETO-ACYL-COA THIOLASE 5	795.83	956.132	1081.59	1576.71	1842.67	1666.39	4750.8	2449.22	2006.89	1590.25	1681.96	1781.75	3843.67	4963.61	6053.89	3961.96	3130.89	3228.12	1067.4	1197.53	1141.6	2246.67	2044.47	1564.31	3863.79	1429.58	3530.01	1721.84	1598.58	1606.89	7129.67	5043.23	6761.73	4474.17	2446.96	3837.32	0.265686	0.203314	-0.0613837	-0.0366118	0.349479	0.0598915	PF00108,PF02803
Glyma.20G054000.1	JA_Biosynthesis	0	47.08	AT1G17420	LOX3	LIPOXYGENASE 3, 13-LOX	1924.91	2018.02	1857.57	1007.84	1537.05	1004.15	1935.51	932.219	1151.38	44.5361	125.59	94.0957	218.336	311.313	275.992	350.508	330.975	213.565	1740.51	1164.78	2232.83	1683.87	1094.64	779.373	1711.95	626.515	1196.41	78.8111	71.8461	90.5069	291.279	223.481	300.679	236.459	92.2322	175.825	-0.174935	0.00359319	-0.185221	-0.131735	0.0174387	-0.827067	PF01477,PF00305
Glyma.20G054000.1	JA_Biosynthesis	0	46.67	AT1G72520	LOX4	LIPOXYGENASE 4, 13-LOX	1924.91	2018.02	1857.57	1007.84	1537.05	1004.15	1935.51	932.219	1151.38	44.5361	125.59	94.0957	218.336	311.313	275.992	350.508	330.975	213.565	1740.51	1164.78	2232.83	1683.87	1094.64	779.373	1711.95	626.515	1196.41	78.8111	71.8461	90.5069	291.279	223.481	300.679	236.459	92.2322	175.825	-0.174935	0.00359319	-0.185221	-0.131735	0.0174387	-0.827067	PF01477,PF00305
Glyma.20G054000.1	JA_Biosynthesis	0	44.44	AT1G67560	LOX6	LIPOXYGENASE 4, 13-LOX	1924.91	2018.02	1857.57	1007.84	1537.05	1004.15	1935.51	932.219	1151.38	44.5361	125.59	94.0957	218.336	311.313	275.992	350.508	330.975	213.565	1740.51	1164.78	2232.83	1683.87	1094.64	779.373	1711.95	626.515	1196.41	78.8111	71.8461	90.5069	291.279	223.481	300.679	236.459	92.2322	175.825	-0.174935	0.00359319	-0.185221	-0.131735	0.0174387	-0.827067	PF01477,PF00305
Glyma.20G054000.1	JA_Biosynthesis	0	45.73	AT1G55020	LOX1	LIPOXYGENASE 1, 9-LOX, not JA biosynthesis	1924.91	2018.02	1857.57	1007.84	1537.05	1004.15	1935.51	932.219	1151.38	44.5361	125.59	94.0957	218.336	311.313	275.992	350.508	330.975	213.565	1740.51	1164.78	2232.83	1683.87	1094.64	779.373	1711.95	626.515	1196.41	78.8111	71.8461	90.5069	291.279	223.481	300.679	236.459	92.2322	175.825	-0.174935	0.00359319	-0.185221	-0.131735	0.0174387	-0.827067	PF01477,PF00305
Glyma.20G054000.1	JA_Biosynthesis	0	43.77	AT3G22400	LOX5	LIPOXYGENASE 5, 9-LOX, not JA biosynthesis	1924.91	2018.02	1857.57	1007.84	1537.05	1004.15	1935.51	932.219	1151.38	44.5361	125.59	94.0957	218.336	311.313	275.992	350.508	330.975	213.565	1740.51	1164.78	2232.83	1683.87	1094.64	779.373	1711.95	626.515	1196.41	78.8111	71.8461	90.5069	291.279	223.481	300.679	236.459	92.2322	175.825	-0.174935	0.00359319	-0.185221	-0.131735	0.0174387	-0.827067	PF01477,PF00305
Glyma.20G144600.1	JA_Biosynthesis	0	63	AT1G55020	LOX1	LIPOXYGENASE 1, 9-LOX, not JA biosynthesis	144.484	159.174	124.509	330.736	345.127	182.441	33.4093	41.4637	34.8092	3175.12	3274.89	2158.13	3053.31	1935.63	1411.84	1009.67	866.17	1045.92	204.049	139.73	373.29	310.068	199.768	191.503	42.1571	44.1381	37.0022	2518.95	2828.12	2812.07	892.24	1641.66	1514.89	660.693	1200.62	1131.45	0.743938	-0.291378	0.168813	-0.0772823	-0.66076	0.0346368	PF00305,PF01477
Glyma.20G144600.1	JA_Biosynthesis	0	43.41	AT1G17420	LOX3	LIPOXYGENASE 3, 13-LOX	144.484	159.174	124.509	330.736	345.127	182.441	33.4093	41.4637	34.8092	3175.12	3274.89	2158.13	3053.31	1935.63	1411.84	1009.67	866.17	1045.92	204.049	139.73	373.29	310.068	199.768	191.503	42.1571	44.1381	37.0022	2518.95	2828.12	2812.07	892.24	1641.66	1514.89	660.693	1200.62	1131.45	0.743938	-0.291378	0.168813	-0.0772823	-0.66076	0.0346368	PF00305,PF01477
Glyma.20G144600.1	JA_Biosynthesis	0	42.35	AT1G72520	LOX4	LIPOXYGENASE 4, 13-LOX	144.484	159.174	124.509	330.736	345.127	182.441	33.4093	41.4637	34.8092	3175.12	3274.89	2158.13	3053.31	1935.63	1411.84	1009.67	866.17	1045.92	204.049	139.73	373.29	310.068	199.768	191.503	42.1571	44.1381	37.0022	2518.95	2828.12	2812.07	892.24	1641.66	1514.89	660.693	1200.62	1131.45	0.743938	-0.291378	0.168813	-0.0772823	-0.66076	0.0346368	PF00305,PF01477
Glyma.20G144600.1	JA_Biosynthesis	0	44.34	AT3G45140	LOX2	LIPOXYGENASE 2, 13-LOX	144.484	159.174	124.509	330.736	345.127	182.441	33.4093	41.4637	34.8092	3175.12	3274.89	2158.13	3053.31	1935.63	1411.84	1009.67	866.17	1045.92	204.049	139.73	373.29	310.068	199.768	191.503	42.1571	44.1381	37.0022	2518.95	2828.12	2812.07	892.24	1641.66	1514.89	660.693	1200.62	1131.45	0.743938	-0.291378	0.168813	-0.0772823	-0.66076	0.0346368	PF00305,PF01477
Glyma.20G144600.1	JA_Biosynthesis	0	41.16	AT1G67560	LOX6	LIPOXYGENASE 4, 13-LOX	144.484	159.174	124.509	330.736	345.127	182.441	33.4093	41.4637	34.8092	3175.12	3274.89	2158.13	3053.31	1935.63	1411.84	1009.67	866.17	1045.92	204.049	139.73	373.29	310.068	199.768	191.503	42.1571	44.1381	37.0022	2518.95	2828.12	2812.07	892.24	1641.66	1514.89	660.693	1200.62	1131.45	0.743938	-0.291378	0.168813	-0.0772823	-0.66076	0.0346368	PF00305,PF01477
Glyma.05G098600.1	JA_Biosynthesis	1e-86	52.34	AT3G22400	LOX5	LIPOXYGENASE 5, 9-LOX, not JA biosynthesis	2590.23	2642.72	1873.92	1243.57	1009.29	866.238	576.867	945.087	634.599	171.234	271.052	167.956	1283.49	1195.81	294.923	261.573	566.179	394.275	2009.6	1698.59	2487.61	760.459	515.387	760.445	251.11	491.649	260.249	164.377	168.185	181.808	189.744	281.214	221.087	105.479	349.68	154.132	-0.197924	-0.615185	-1.10439	-0.246573	-2.00315	-1.00407	PF00305
Glyma.05G098600.1	JA_Biosynthesis	4e-66	41.04	AT1G72520	LOX4	LIPOXYGENASE 4, 13-LOX	2590.23	2642.72	1873.92	1243.57	1009.29	866.238	576.867	945.087	634.599	171.234	271.052	167.956	1283.49	1195.81	294.923	261.573	566.179	394.275	2009.6	1698.59	2487.61	760.459	515.387	760.445	251.11	491.649	260.249	164.377	168.185	181.808	189.744	281.214	221.087	105.479	349.68	154.132	-0.197924	-0.615185	-1.10439	-0.246573	-2.00315	-1.00407	PF00305
Glyma.05G098600.1	JA_Biosynthesis	2e-64	41.04	AT1G17420	LOX3	LIPOXYGENASE 3, 13-LOX	2590.23	2642.72	1873.92	1243.57	1009.29	866.238	576.867	945.087	634.599	171.234	271.052	167.956	1283.49	1195.81	294.923	261.573	566.179	394.275	2009.6	1698.59	2487.61	760.459	515.387	760.445	251.11	491.649	260.249	164.377	168.185	181.808	189.744	281.214	221.087	105.479	349.68	154.132	-0.197924	-0.615185	-1.10439	-0.246573	-2.00315	-1.00407	PF00305
Glyma.05G098600.1	JA_Biosynthesis	5e-60	41.27	AT1G67560	LOX6	LIPOXYGENASE 4, 13-LOX	2590.23	2642.72	1873.92	1243.57	1009.29	866.238	576.867	945.087	634.599	171.234	271.052	167.956	1283.49	1195.81	294.923	261.573	566.179	394.275	2009.6	1698.59	2487.61	760.459	515.387	760.445	251.11	491.649	260.249	164.377	168.185	181.808	189.744	281.214	221.087	105.479	349.68	154.132	-0.197924	-0.615185	-1.10439	-0.246573	-2.00315	-1.00407	PF00305
Glyma.11G197500.1	JA_Biosynthesis	1e-72	62.11	AT1G17420	LOX3	LIPOXYGENASE 3, 13-LOX	92.0506	81.7673	62.8832	73.3633	64.1057	51.7157	11.1364	32.885	32.1316	131.305	127.18	82.9661	258.467	196.86	232.152	410.67	436.606	347.728	78.0426	81.873	107.642	54.3185	55.6974	124.7	1.83292	44.1381	13.5675	102.079	93.8898	100.034	168.802	138.745	240.543	332.665	233.387	368.776	0.176782	0.311118	-0.355079	-0.206066	-0.326903	-0.354243	PF00305
Glyma.11G197500.1	JA_Biosynthesis	7e-44	45.21	AT1G67560	LOX6	LIPOXYGENASE 4, 13-LOX	92.0506	81.7673	62.8832	73.3633	64.1057	51.7157	11.1364	32.885	32.1316	131.305	127.18	82.9661	258.467	196.86	232.152	410.67	436.606	347.728	78.0426	81.873	107.642	54.3185	55.6974	124.7	1.83292	44.1381	13.5675	102.079	93.8898	100.034	168.802	138.745	240.543	332.665	233.387	368.776	0.176782	0.311118	-0.355079	-0.206066	-0.326903	-0.354243	PF00305
Glyma.11G035200.1	JA_Biosynthesis	0	78.4	AT2G35690	ACX5	ACYL-COA OXIDASE 5	1012.56	1029.18	1071.53	2259.83	3487.05	1732.48	1652.65	830.704	796.596	1058.12	1256.7	1103.85	2144.59	2142.57	1983.76	1446.5	1002.79	1174.61	950.332	998.85	1021.12	3488.45	3840.15	2445	2073.03	632.646	1546.69	1082.34	1252.41	979.698	2222.35	2007.61	2254.2	1523.07	1162.13	1471.68	-0.0678204	0.385977	0.374595	-0.0446664	0.0482443	0.197958	PF01756,PF02770
Glyma.11G130200.1	JA_Biosynthesis	0	50.53	AT1G72520	LOX4	LIPOXYGENASE 4, 13-LOX	3637.75	3816.9	3774.25	5213.6	4919.74	3954.81	338.548	1105.22	1994.84	10.7501	11.1283	59.6951	7.48193	4.57813	0.996362	2.61573	1.40841	0.912673	5141.06	4549.95	5411.72	4282.86	3015.09	4103.95	295.1	1852.57	587.102	12.7599	7.3479	11.1149	1.90378	1.86234	0.884349	1.15911	2.40606	1.14172	0.427593	-0.305208	-0.330402	-1.38551	-1.48931	-0.0688056	PF00305,PF01477
Glyma.11G130200.1	JA_Biosynthesis	0	48.96	AT1G17420	LOX3	LIPOXYGENASE 3, 13-LOX	3637.75	3816.9	3774.25	5213.6	4919.74	3954.81	338.548	1105.22	1994.84	10.7501	11.1283	59.6951	7.48193	4.57813	0.996362	2.61573	1.40841	0.912673	5141.06	4549.95	5411.72	4282.86	3015.09	4103.95	295.1	1852.57	587.102	12.7599	7.3479	11.1149	1.90378	1.86234	0.884349	1.15911	2.40606	1.14172	0.427593	-0.305208	-0.330402	-1.38551	-1.48931	-0.0688056	PF00305,PF01477
Glyma.11G130200.1	JA_Biosynthesis	0	48.29	AT1G67560	LOX6	LIPOXYGENASE 4, 13-LOX	3637.75	3816.9	3774.25	5213.6	4919.74	3954.81	338.548	1105.22	1994.84	10.7501	11.1283	59.6951	7.48193	4.57813	0.996362	2.61573	1.40841	0.912673	5141.06	4549.95	5411.72	4282.86	3015.09	4103.95	295.1	1852.57	587.102	12.7599	7.3479	11.1149	1.90378	1.86234	0.884349	1.15911	2.40606	1.14172	0.427593	-0.305208	-0.330402	-1.38551	-1.48931	-0.0688056	PF00305,PF01477
Glyma.11G130200.1	JA_Biosynthesis	0	44.83	AT1G55020	LOX1	LIPOXYGENASE 1, 9-LOX, not JA biosynthesis	3637.75	3816.9	3774.25	5213.6	4919.74	3954.81	338.548	1105.22	1994.84	10.7501	11.1283	59.6951	7.48193	4.57813	0.996362	2.61573	1.40841	0.912673	5141.06	4549.95	5411.72	4282.86	3015.09	4103.95	295.1	1852.57	587.102	12.7599	7.3479	11.1149	1.90378	1.86234	0.884349	1.15911	2.40606	1.14172	0.427593	-0.305208	-0.330402	-1.38551	-1.48931	-0.0688056	PF00305,PF01477
Glyma.11G130200.1	JA_Biosynthesis	0	42.05	AT3G22400	LOX5	LIPOXYGENASE 5, 9-LOX, not JA biosynthesis	3637.75	3816.9	3774.25	5213.6	4919.74	3954.81	338.548	1105.22	1994.84	10.7501	11.1283	59.6951	7.48193	4.57813	0.996362	2.61573	1.40841	0.912673	5141.06	4549.95	5411.72	4282.86	3015.09	4103.95	295.1	1852.57	587.102	12.7599	7.3479	11.1149	1.90378	1.86234	0.884349	1.15911	2.40606	1.14172	0.427593	-0.305208	-0.330402	-1.38551	-1.48931	-0.0688056	PF00305,PF01477
Glyma.11G093400.1	JA_Biosynthesis	4e-93	40.24	AT2G44810	DAD1	DEFECTIVE ANTHER DEHISCENCE 1, chloroplastic phospholipase A1	33.7907	53.4213	37.7299	85.3901	99.1402	47.406	4.45457	40.0339	36.1481	33.786	24.6411	37.4359	27.207	19.2282	13.9491	13.0787	22.5345	24.6422	57.719	33.8408	56.2898	51.3008	33.4184	31.1749	10.9975	33.1036	28.3684	67.5524	67.764	73.0407	10.7881	11.1741	7.95914	4.63644	22.4565	10.2755	0.242873	-1.00092	-0.154061	1.12001	-1.013	-0.689267	PF01764
Glyma.14G173500.1	JA_Biosynthesis	3e-90	55.88	AT3G22400	LOX5	LIPOXYGENASE 5, 9-LOX, not JA biosynthesis	122.346	110.113	111.932	61.3365	58.8878	48.8426	22.2729	42.8935	25.4375	11.518	14.3078	13.1532	72.7787	68.672	11.9563	12.2067	35.2102	19.1661	87.798	88.4228	129.368	47.5287	24.5069	35.6285	14.6633	23.2951	11.1007	8.2564	9.7972	10.321	12.0573	15.8299	22.1087	3.47733	16.0404	5.7086	-0.172458	-0.651058	-0.885052	-0.458094	-1.61748	-1.40022	PF00305
Glyma.14G173500.1	JA_Biosynthesis	5e-67	45.06	AT1G72520	LOX4	LIPOXYGENASE 4, 13-LOX	122.346	110.113	111.932	61.3365	58.8878	48.8426	22.2729	42.8935	25.4375	11.518	14.3078	13.1532	72.7787	68.672	11.9563	12.2067	35.2102	19.1661	87.798	88.4228	129.368	47.5287	24.5069	35.6285	14.6633	23.2951	11.1007	8.2564	9.7972	10.321	12.0573	15.8299	22.1087	3.47733	16.0404	5.7086	-0.172458	-0.651058	-0.885052	-0.458094	-1.61748	-1.40022	PF00305
Glyma.14G173500.1	JA_Biosynthesis	2e-65	44.64	AT1G17420	LOX3	LIPOXYGENASE 3, 13-LOX	122.346	110.113	111.932	61.3365	58.8878	48.8426	22.2729	42.8935	25.4375	11.518	14.3078	13.1532	72.7787	68.672	11.9563	12.2067	35.2102	19.1661	87.798	88.4228	129.368	47.5287	24.5069	35.6285	14.6633	23.2951	11.1007	8.2564	9.7972	10.321	12.0573	15.8299	22.1087	3.47733	16.0404	5.7086	-0.172458	-0.651058	-0.885052	-0.458094	-1.61748	-1.40022	PF00305
Glyma.14G173500.1	JA_Biosynthesis	1e-63	44.87	AT1G67560	LOX6	LIPOXYGENASE 4, 13-LOX	122.346	110.113	111.932	61.3365	58.8878	48.8426	22.2729	42.8935	25.4375	11.518	14.3078	13.1532	72.7787	68.672	11.9563	12.2067	35.2102	19.1661	87.798	88.4228	129.368	47.5287	24.5069	35.6285	14.6633	23.2951	11.1007	8.2564	9.7972	10.321	12.0573	15.8299	22.1087	3.47733	16.0404	5.7086	-0.172458	-0.651058	-0.885052	-0.458094	-1.61748	-1.40022	PF00305
Glyma.14G173500.1	JA_Biosynthesis	7e-59	42.13	AT3G45140	LOX2	LIPOXYGENASE 2, 13-LOX	122.346	110.113	111.932	61.3365	58.8878	48.8426	22.2729	42.8935	25.4375	11.518	14.3078	13.1532	72.7787	68.672	11.9563	12.2067	35.2102	19.1661	87.798	88.4228	129.368	47.5287	24.5069	35.6285	14.6633	23.2951	11.1007	8.2564	9.7972	10.321	12.0573	15.8299	22.1087	3.47733	16.0404	5.7086	-0.172458	-0.651058	-0.885052	-0.458094	-1.61748	-1.40022	PF00305
Glyma.08G189400.1	JA_Biosynthesis	0	53.72	AT3G22400	LOX5	LIPOXYGENASE 5, 9-LOX, not JA biosynthesis	5.82599	4.36092	3.77299	2.40535	3.72707	2.87309	8.90915	10.0085	1.33882	6.91077	7.94875	1.01178	46.2519	31.1313	27.8981	8.7191	1.40841	13.6901	4.06472	3.27492	6.91278	4.52654	1.48526	2.22678	5.49876	1.22606	2.46682	3.00233	5.71503	11.1149	126.919	90.3236	91.9723	9.27288	20.8525	22.8344	0.0299178	-0.128414	-1.13999	0.321427	1.55436	1.15287	PF00305,PF01477
Glyma.08G189400.1	JA_Biosynthesis	0	44.41	AT1G72520	LOX4	LIPOXYGENASE 4, 13-LOX	5.82599	4.36092	3.77299	2.40535	3.72707	2.87309	8.90915	10.0085	1.33882	6.91077	7.94875	1.01178	46.2519	31.1313	27.8981	8.7191	1.40841	13.6901	4.06472	3.27492	6.91278	4.52654	1.48526	2.22678	5.49876	1.22606	2.46682	3.00233	5.71503	11.1149	126.919	90.3236	91.9723	9.27288	20.8525	22.8344	0.0299178	-0.128414	-1.13999	0.321427	1.55436	1.15287	PF00305,PF01477
Glyma.08G189400.1	JA_Biosynthesis	0	44.15	AT1G17420	LOX3	LIPOXYGENASE 3, 13-LOX	5.82599	4.36092	3.77299	2.40535	3.72707	2.87309	8.90915	10.0085	1.33882	6.91077	7.94875	1.01178	46.2519	31.1313	27.8981	8.7191	1.40841	13.6901	4.06472	3.27492	6.91278	4.52654	1.48526	2.22678	5.49876	1.22606	2.46682	3.00233	5.71503	11.1149	126.919	90.3236	91.9723	9.27288	20.8525	22.8344	0.0299178	-0.128414	-1.13999	0.321427	1.55436	1.15287	PF00305,PF01477
Glyma.08G189400.1	JA_Biosynthesis	0	42.93	AT3G45140	LOX2	LIPOXYGENASE 2, 13-LOX	5.82599	4.36092	3.77299	2.40535	3.72707	2.87309	8.90915	10.0085	1.33882	6.91077	7.94875	1.01178	46.2519	31.1313	27.8981	8.7191	1.40841	13.6901	4.06472	3.27492	6.91278	4.52654	1.48526	2.22678	5.49876	1.22606	2.46682	3.00233	5.71503	11.1149	126.919	90.3236	91.9723	9.27288	20.8525	22.8344	0.0299178	-0.128414	-1.13999	0.321427	1.55436	1.15287	PF00305,PF01477
Glyma.08G189400.1	JA_Biosynthesis	0	44.43	AT1G67560	LOX6	LIPOXYGENASE 4, 13-LOX	5.82599	4.36092	3.77299	2.40535	3.72707	2.87309	8.90915	10.0085	1.33882	6.91077	7.94875	1.01178	46.2519	31.1313	27.8981	8.7191	1.40841	13.6901	4.06472	3.27492	6.91278	4.52654	1.48526	2.22678	5.49876	1.22606	2.46682	3.00233	5.71503	11.1149	126.919	90.3236	91.9723	9.27288	20.8525	22.8344	0.0299178	-0.128414	-1.13999	0.321427	1.55436	1.15287	PF00305,PF01477
Glyma.08G189800.1	JA_Biosynthesis	0	55.14	AT3G22400	LOX5	LIPOXYGENASE 5, 9-LOX, not JA biosynthesis	140.989	95.9403	99.3555	54.1205	40.2524	27.2944	2.22729	12.868	16.0658	9.98223	13.5129	8.09425	26.5268	13.7344	2.98909	2.61573	1.40841	3.65069	60.9708	84.0562	108.629	20.3694	28.22	24.4946	5.49876	3.67817	9.86727	11.2587	7.3479	9.52704	22.2108	7.44937	11.4965	2.31822	3.20808	3.42516	-0.406807	-0.735313	-0.710397	-0.167141	-0.0715824	0.221988	PF00305,PF01477
Glyma.08G189800.1	JA_Biosynthesis	0	44.46	AT1G72520	LOX4	LIPOXYGENASE 4, 13-LOX	140.989	95.9403	99.3555	54.1205	40.2524	27.2944	2.22729	12.868	16.0658	9.98223	13.5129	8.09425	26.5268	13.7344	2.98909	2.61573	1.40841	3.65069	60.9708	84.0562	108.629	20.3694	28.22	24.4946	5.49876	3.67817	9.86727	11.2587	7.3479	9.52704	22.2108	7.44937	11.4965	2.31822	3.20808	3.42516	-0.406807	-0.735313	-0.710397	-0.167141	-0.0715824	0.221988	PF00305,PF01477
Glyma.08G189800.1	JA_Biosynthesis	0	44.21	AT1G17420	LOX3	LIPOXYGENASE 3, 13-LOX	140.989	95.9403	99.3555	54.1205	40.2524	27.2944	2.22729	12.868	16.0658	9.98223	13.5129	8.09425	26.5268	13.7344	2.98909	2.61573	1.40841	3.65069	60.9708	84.0562	108.629	20.3694	28.22	24.4946	5.49876	3.67817	9.86727	11.2587	7.3479	9.52704	22.2108	7.44937	11.4965	2.31822	3.20808	3.42516	-0.406807	-0.735313	-0.710397	-0.167141	-0.0715824	0.221988	PF00305,PF01477
Glyma.08G189800.1	JA_Biosynthesis	0	41.76	AT3G45140	LOX2	LIPOXYGENASE 2, 13-LOX	140.989	95.9403	99.3555	54.1205	40.2524	27.2944	2.22729	12.868	16.0658	9.98223	13.5129	8.09425	26.5268	13.7344	2.98909	2.61573	1.40841	3.65069	60.9708	84.0562	108.629	20.3694	28.22	24.4946	5.49876	3.67817	9.86727	11.2587	7.3479	9.52704	22.2108	7.44937	11.4965	2.31822	3.20808	3.42516	-0.406807	-0.735313	-0.710397	-0.167141	-0.0715824	0.221988	PF00305,PF01477
Glyma.08G189800.1	JA_Biosynthesis	0	43.31	AT1G67560	LOX6	LIPOXYGENASE 4, 13-LOX	140.989	95.9403	99.3555	54.1205	40.2524	27.2944	2.22729	12.868	16.0658	9.98223	13.5129	8.09425	26.5268	13.7344	2.98909	2.61573	1.40841	3.65069	60.9708	84.0562	108.629	20.3694	28.22	24.4946	5.49876	3.67817	9.86727	11.2587	7.3479	9.52704	22.2108	7.44937	11.4965	2.31822	3.20808	3.42516	-0.406807	-0.735313	-0.710397	-0.167141	-0.0715824	0.221988	PF00305,PF01477
Glyma.08G189300.1	JA_Biosynthesis	0	49.04	AT3G22400	LOX5	LIPOXYGENASE 5, 9-LOX, not JA biosynthesis	461.418	661.77	457.79	355.992	299.657	120.67	51.2276	68.6296	37.4869	0.767864	0.794875	1.01178	0.680175	0.915626	0.996362	0.87191	1.40841	0.912673	72.352	237.977	69.1278	18.8606	12.6247	46.7624	3.66584	15.9387	49.3363	0.750582	0.816433	0.79392	0.634595	0.931172	0.884349	2.31822	0.802019	1.14172	-2.05881	-3.31053	-1.19049	-0.124945	-0.0813071	0.41661	PF01477,PF00305
Glyma.08G189300.1	JA_Biosynthesis	0	42.76	AT1G72520	LOX4	LIPOXYGENASE 4, 13-LOX	461.418	661.77	457.79	355.992	299.657	120.67	51.2276	68.6296	37.4869	0.767864	0.794875	1.01178	0.680175	0.915626	0.996362	0.87191	1.40841	0.912673	72.352	237.977	69.1278	18.8606	12.6247	46.7624	3.66584	15.9387	49.3363	0.750582	0.816433	0.79392	0.634595	0.931172	0.884349	2.31822	0.802019	1.14172	-2.05881	-3.31053	-1.19049	-0.124945	-0.0813071	0.41661	PF01477,PF00305
Glyma.08G189300.1	JA_Biosynthesis	0	43.31	AT1G17420	LOX3	LIPOXYGENASE 3, 13-LOX	461.418	661.77	457.79	355.992	299.657	120.67	51.2276	68.6296	37.4869	0.767864	0.794875	1.01178	0.680175	0.915626	0.996362	0.87191	1.40841	0.912673	72.352	237.977	69.1278	18.8606	12.6247	46.7624	3.66584	15.9387	49.3363	0.750582	0.816433	0.79392	0.634595	0.931172	0.884349	2.31822	0.802019	1.14172	-2.05881	-3.31053	-1.19049	-0.124945	-0.0813071	0.41661	PF01477,PF00305
Glyma.08G189300.1	JA_Biosynthesis	0	42.95	AT3G45140	LOX2	LIPOXYGENASE 2, 13-LOX	461.418	661.77	457.79	355.992	299.657	120.67	51.2276	68.6296	37.4869	0.767864	0.794875	1.01178	0.680175	0.915626	0.996362	0.87191	1.40841	0.912673	72.352	237.977	69.1278	18.8606	12.6247	46.7624	3.66584	15.9387	49.3363	0.750582	0.816433	0.79392	0.634595	0.931172	0.884349	2.31822	0.802019	1.14172	-2.05881	-3.31053	-1.19049	-0.124945	-0.0813071	0.41661	PF01477,PF00305
Glyma.08G189300.1	JA_Biosynthesis	0	43.63	AT1G67560	LOX6	LIPOXYGENASE 4, 13-LOX	461.418	661.77	457.79	355.992	299.657	120.67	51.2276	68.6296	37.4869	0.767864	0.794875	1.01178	0.680175	0.915626	0.996362	0.87191	1.40841	0.912673	72.352	237.977	69.1278	18.8606	12.6247	46.7624	3.66584	15.9387	49.3363	0.750582	0.816433	0.79392	0.634595	0.931172	0.884349	2.31822	0.802019	1.14172	-2.05881	-3.31053	-1.19049	-0.124945	-0.0813071	0.41661	PF01477,PF00305
Glyma.08G189200.1	JA_Biosynthesis	0	54.08	AT3G22400	LOX5	LIPOXYGENASE 5, 9-LOX, not JA biosynthesis	167.788	106.843	74.2022	36.0803	46.2157	68.9542	89.0915	68.6296	34.8092	382.396	508.72	139.626	1875.92	1940.21	2198.97	663.524	621.107	728.313	7.3165	60.0402	48.3894	30.9314	15.5953	18.9276	42.1571	14.7127	93.739	217.669	342.086	368.379	4463.1	2996.51	2966.99	533.191	832.496	959.045	-1.59157	-1.20838	-0.354279	-0.151279	0.793608	0.207758	PF01477,PF00305
Glyma.08G189200.1	JA_Biosynthesis	0	46.16	AT1G72520	LOX4	LIPOXYGENASE 4, 13-LOX	167.788	106.843	74.2022	36.0803	46.2157	68.9542	89.0915	68.6296	34.8092	382.396	508.72	139.626	1875.92	1940.21	2198.97	663.524	621.107	728.313	7.3165	60.0402	48.3894	30.9314	15.5953	18.9276	42.1571	14.7127	93.739	217.669	342.086	368.379	4463.1	2996.51	2966.99	533.191	832.496	959.045	-1.59157	-1.20838	-0.354279	-0.151279	0.793608	0.207758	PF01477,PF00305
Glyma.08G189200.1	JA_Biosynthesis	0	45.19	AT1G17420	LOX3	LIPOXYGENASE 3, 13-LOX	167.788	106.843	74.2022	36.0803	46.2157	68.9542	89.0915	68.6296	34.8092	382.396	508.72	139.626	1875.92	1940.21	2198.97	663.524	621.107	728.313	7.3165	60.0402	48.3894	30.9314	15.5953	18.9276	42.1571	14.7127	93.739	217.669	342.086	368.379	4463.1	2996.51	2966.99	533.191	832.496	959.045	-1.59157	-1.20838	-0.354279	-0.151279	0.793608	0.207758	PF01477,PF00305
Glyma.08G189200.1	JA_Biosynthesis	0	43.6	AT3G45140	LOX2	LIPOXYGENASE 2, 13-LOX	167.788	106.843	74.2022	36.0803	46.2157	68.9542	89.0915	68.6296	34.8092	382.396	508.72	139.626	1875.92	1940.21	2198.97	663.524	621.107	728.313	7.3165	60.0402	48.3894	30.9314	15.5953	18.9276	42.1571	14.7127	93.739	217.669	342.086	368.379	4463.1	2996.51	2966.99	533.191	832.496	959.045	-1.59157	-1.20838	-0.354279	-0.151279	0.793608	0.207758	PF01477,PF00305
Glyma.08G189200.1	JA_Biosynthesis	0	44.05	AT1G67560	LOX6	LIPOXYGENASE 4, 13-LOX	167.788	106.843	74.2022	36.0803	46.2157	68.9542	89.0915	68.6296	34.8092	382.396	508.72	139.626	1875.92	1940.21	2198.97	663.524	621.107	728.313	7.3165	60.0402	48.3894	30.9314	15.5953	18.9276	42.1571	14.7127	93.739	217.669	342.086	368.379	4463.1	2996.51	2966.99	533.191	832.496	959.045	-1.59157	-1.20838	-0.354279	-0.151279	0.793608	0.207758	PF01477,PF00305
Glyma.08G102900.1	JA_Biosynthesis	0	55.36	AT1G72520	LOX4	LIPOXYGENASE 4, 13-LOX	158.467	156.993	166.012	187.618	166.228	103.431	37.8639	57.1913	62.9244	1455.1	1485.62	1123.08	766.557	893.651	1059.13	571.101	326.75	667.164	157.711	167.021	170.844	194.641	159.666	93.5247	45.823	56.3986	83.8718	1440.37	1367.53	1459.23	859.876	789.634	955.981	702.421	838.11	726.134	0.0416563	-0.0301096	0.236288	0.0704325	-0.0617023	0.534395	PF00305,PF01477
Glyma.08G102900.1	JA_Biosynthesis	0	52.79	AT1G17420	LOX3	LIPOXYGENASE 3, 13-LOX	158.467	156.993	166.012	187.618	166.228	103.431	37.8639	57.1913	62.9244	1455.1	1485.62	1123.08	766.557	893.651	1059.13	571.101	326.75	667.164	157.711	167.021	170.844	194.641	159.666	93.5247	45.823	56.3986	83.8718	1440.37	1367.53	1459.23	859.876	789.634	955.981	702.421	838.11	726.134	0.0416563	-0.0301096	0.236288	0.0704325	-0.0617023	0.534395	PF00305,PF01477
Glyma.08G102900.1	JA_Biosynthesis	0	47	AT3G45140	LOX2	LIPOXYGENASE 2, 13-LOX	158.467	156.993	166.012	187.618	166.228	103.431	37.8639	57.1913	62.9244	1455.1	1485.62	1123.08	766.557	893.651	1059.13	571.101	326.75	667.164	157.711	167.021	170.844	194.641	159.666	93.5247	45.823	56.3986	83.8718	1440.37	1367.53	1459.23	859.876	789.634	955.981	702.421	838.11	726.134	0.0416563	-0.0301096	0.236288	0.0704325	-0.0617023	0.534395	PF00305,PF01477
Glyma.08G102900.1	JA_Biosynthesis	0	44.92	AT1G55020	LOX1	LIPOXYGENASE 1, 9-LOX, not JA biosynthesis	158.467	156.993	166.012	187.618	166.228	103.431	37.8639	57.1913	62.9244	1455.1	1485.62	1123.08	766.557	893.651	1059.13	571.101	326.75	667.164	157.711	167.021	170.844	194.641	159.666	93.5247	45.823	56.3986	83.8718	1440.37	1367.53	1459.23	859.876	789.634	955.981	702.421	838.11	726.134	0.0416563	-0.0301096	0.236288	0.0704325	-0.0617023	0.534395	PF00305,PF01477
Glyma.08G102900.1	JA_Biosynthesis	0	41.49	AT3G22400	LOX5	LIPOXYGENASE 5, 9-LOX, not JA biosynthesis	158.467	156.993	166.012	187.618	166.228	103.431	37.8639	57.1913	62.9244	1455.1	1485.62	1123.08	766.557	893.651	1059.13	571.101	326.75	667.164	157.711	167.021	170.844	194.641	159.666	93.5247	45.823	56.3986	83.8718	1440.37	1367.53	1459.23	859.876	789.634	955.981	702.421	838.11	726.134	0.0416563	-0.0301096	0.236288	0.0704325	-0.0617023	0.534395	PF00305,PF01477
Glyma.08G189500.1	JA_Biosynthesis	0	54.15	AT3G22400	LOX5	LIPOXYGENASE 5, 9-LOX, not JA biosynthesis	2.33039	3.27069	1.25766	1.20268	2.23624	1.43655	6.68186	5.71913	1.33882	762.489	971.338	741.636	5347.54	7292.05	5095.39	1848.45	1168.98	1229.37	3.25178	2.18328	3.95016	1.50885	1.48526	1.11339	3.66584	1.22606	2.46682	926.218	1646.75	787.569	6305.33	6251.89	6044.52	2413.27	1118.82	1896.4	0.452444	-0.24728	-0.900837	0.440992	0.0688402	0.354174	PF00305,PF01477
Glyma.08G189500.1	JA_Biosynthesis	0	46.84	AT1G72520	LOX4	LIPOXYGENASE 4, 13-LOX	2.33039	3.27069	1.25766	1.20268	2.23624	1.43655	6.68186	5.71913	1.33882	762.489	971.338	741.636	5347.54	7292.05	5095.39	1848.45	1168.98	1229.37	3.25178	2.18328	3.95016	1.50885	1.48526	1.11339	3.66584	1.22606	2.46682	926.218	1646.75	787.569	6305.33	6251.89	6044.52	2413.27	1118.82	1896.4	0.452444	-0.24728	-0.900837	0.440992	0.0688402	0.354174	PF00305,PF01477
Glyma.08G189500.1	JA_Biosynthesis	0	47.3	AT1G17420	LOX3	LIPOXYGENASE 3, 13-LOX	2.33039	3.27069	1.25766	1.20268	2.23624	1.43655	6.68186	5.71913	1.33882	762.489	971.338	741.636	5347.54	7292.05	5095.39	1848.45	1168.98	1229.37	3.25178	2.18328	3.95016	1.50885	1.48526	1.11339	3.66584	1.22606	2.46682	926.218	1646.75	787.569	6305.33	6251.89	6044.52	2413.27	1118.82	1896.4	0.452444	-0.24728	-0.900837	0.440992	0.0688402	0.354174	PF00305,PF01477
Glyma.08G189500.1	JA_Biosynthesis	0	44.05	AT3G45140	LOX2	LIPOXYGENASE 2, 13-LOX	2.33039	3.27069	1.25766	1.20268	2.23624	1.43655	6.68186	5.71913	1.33882	762.489	971.338	741.636	5347.54	7292.05	5095.39	1848.45	1168.98	1229.37	3.25178	2.18328	3.95016	1.50885	1.48526	1.11339	3.66584	1.22606	2.46682	926.218	1646.75	787.569	6305.33	6251.89	6044.52	2413.27	1118.82	1896.4	0.452444	-0.24728	-0.900837	0.440992	0.0688402	0.354174	PF00305,PF01477
Glyma.08G189500.1	JA_Biosynthesis	0	46.12	AT1G67560	LOX6	LIPOXYGENASE 4, 13-LOX	2.33039	3.27069	1.25766	1.20268	2.23624	1.43655	6.68186	5.71913	1.33882	762.489	971.338	741.636	5347.54	7292.05	5095.39	1848.45	1168.98	1229.37	3.25178	2.18328	3.95016	1.50885	1.48526	1.11339	3.66584	1.22606	2.46682	926.218	1646.75	787.569	6305.33	6251.89	6044.52	2413.27	1118.82	1896.4	0.452444	-0.24728	-0.900837	0.440992	0.0688402	0.354174	PF00305,PF01477
Glyma.12G120300.1	JA_Biosynthesis	0	69.93	AT1G06310	ACX6	ACYL-COA OXIDASE 6	264.5	335.791	275.428	675.904	731.998	610.532	4496.89	2620.79	2731.19	444.593	410.951	516.008	969.93	1271.8	1526.43	2319.28	1840.79	2052.6	337.372	299.109	305.15	734.808	548.805	749.311	4001.26	1400.16	2866.44	423.328	476.797	403.312	1403.09	1041.05	1654.62	1649.41	1677.82	2120.18	0.104693	0.0103201	-0.252444	-0.0734886	0.121325	-0.189642	PF01756,PF02770,PF00441
Glyma.12G054700.1	JA_Biosynthesis	0	50.77	AT1G72520	LOX4	LIPOXYGENASE 4, 13-LOX	3499.09	2952.34	2754.28	6950.27	5258.9	5693.04	1392.05	2406.33	2653.53	8.4465	7.94875	21.2474	21.0854	30.2157	32.8799	70.6247	38.027	50.197	4089.11	3187.59	4428.13	4216.47	2923	5902.08	1545.15	3502.85	1422.12	8.2564	17.9615	13.4966	39.3449	21.4169	45.9861	54.4782	18.4464	35.3933	0.346501	-0.457022	0.00406446	0.0773002	0.342641	-0.552381	PF00305,PF01477
Glyma.12G054700.1	JA_Biosynthesis	0	48.47	AT1G17420	LOX3	LIPOXYGENASE 3, 13-LOX	3499.09	2952.34	2754.28	6950.27	5258.9	5693.04	1392.05	2406.33	2653.53	8.4465	7.94875	21.2474	21.0854	30.2157	32.8799	70.6247	38.027	50.197	4089.11	3187.59	4428.13	4216.47	2923	5902.08	1545.15	3502.85	1422.12	8.2564	17.9615	13.4966	39.3449	21.4169	45.9861	54.4782	18.4464	35.3933	0.346501	-0.457022	0.00406446	0.0773002	0.342641	-0.552381	PF00305,PF01477
Glyma.12G054700.1	JA_Biosynthesis	0	48.3	AT1G67560	LOX6	LIPOXYGENASE 4, 13-LOX	3499.09	2952.34	2754.28	6950.27	5258.9	5693.04	1392.05	2406.33	2653.53	8.4465	7.94875	21.2474	21.0854	30.2157	32.8799	70.6247	38.027	50.197	4089.11	3187.59	4428.13	4216.47	2923	5902.08	1545.15	3502.85	1422.12	8.2564	17.9615	13.4966	39.3449	21.4169	45.9861	54.4782	18.4464	35.3933	0.346501	-0.457022	0.00406446	0.0773002	0.342641	-0.552381	PF00305,PF01477
Glyma.12G054700.1	JA_Biosynthesis	0	45.41	AT1G55020	LOX1	LIPOXYGENASE 1, 9-LOX, not JA biosynthesis	3499.09	2952.34	2754.28	6950.27	5258.9	5693.04	1392.05	2406.33	2653.53	8.4465	7.94875	21.2474	21.0854	30.2157	32.8799	70.6247	38.027	50.197	4089.11	3187.59	4428.13	4216.47	2923	5902.08	1545.15	3502.85	1422.12	8.2564	17.9615	13.4966	39.3449	21.4169	45.9861	54.4782	18.4464	35.3933	0.346501	-0.457022	0.00406446	0.0773002	0.342641	-0.552381	PF00305,PF01477
Glyma.12G054700.1	JA_Biosynthesis	0	43.23	AT3G22400	LOX5	LIPOXYGENASE 5, 9-LOX, not JA biosynthesis	3499.09	2952.34	2754.28	6950.27	5258.9	5693.04	1392.05	2406.33	2653.53	8.4465	7.94875	21.2474	21.0854	30.2157	32.8799	70.6247	38.027	50.197	4089.11	3187.59	4428.13	4216.47	2923	5902.08	1545.15	3502.85	1422.12	8.2564	17.9615	13.4966	39.3449	21.4169	45.9861	54.4782	18.4464	35.3933	0.346501	-0.457022	0.00406446	0.0773002	0.342641	-0.552381	PF00305,PF01477
Glyma.06G285400.1	JA_Biosynthesis	0	70.36	AT1G06310	ACX6	ACYL-COA OXIDASE 6	432.288	437.182	387.361	699.958	795.358	606.223	1766.24	970.823	834.083	529.826	546.874	798.295	1173.3	1503.46	1757.58	1616.52	953.491	1317.9	520.284	462.855	538.209	638.242	517.615	629.065	1438.84	621.611	1197.64	650.004	683.355	532.721	1886.65	1446.11	1914.61	1655.21	1077.11	1423.73	0.27556	-0.235585	-0.132359	-0.00687687	0.242876	0.0962163	PF01756,PF02770,PF00441
Glyma.18G280900.1	JA_Biosynthesis	1e-81	65.71	AT3G25780	AOC3	ALLENE OXIDE CYCLASE 3	419.471	432.821	363.465	383.654	705.163	283	66.8186	184.442	140.576	206.555	214.616	345.017	266.629	281.097	71.738	24.4135	14.0841	52.935	311.358	218.328	345.639	669.928	528.754	227.131	78.8155	180.23	117.174	294.228	248.196	295.338	56.4789	105.222	39.7957	26.6595	48.1211	23.9761	-0.473966	0.0556981	-0.0586758	0.12884	-1.62026	0.111172	PF06351
Glyma.18G280900.1	JA_Biosynthesis	1e-80	63.79	AT3G25770	AOC2	ALLENE OXIDE CYCLASE 2	419.471	432.821	363.465	383.654	705.163	283	66.8186	184.442	140.576	206.555	214.616	345.017	266.629	281.097	71.738	24.4135	14.0841	52.935	311.358	218.328	345.639	669.928	528.754	227.131	78.8155	180.23	117.174	294.228	248.196	295.338	56.4789	105.222	39.7957	26.6595	48.1211	23.9761	-0.473966	0.0556981	-0.0586758	0.12884	-1.62026	0.111172	PF06351
Glyma.18G280900.1	JA_Biosynthesis	1e-79	63.22	AT3G25760	AOC1	ALLENE OXIDE CYCLASE 1	419.471	432.821	363.465	383.654	705.163	283	66.8186	184.442	140.576	206.555	214.616	345.017	266.629	281.097	71.738	24.4135	14.0841	52.935	311.358	218.328	345.639	669.928	528.754	227.131	78.8155	180.23	117.174	294.228	248.196	295.338	56.4789	105.222	39.7957	26.6595	48.1211	23.9761	-0.473966	0.0556981	-0.0586758	0.12884	-1.62026	0.111172	PF06351
Glyma.16G008700.1	JA_Biosynthesis	0	72.44	AT1G72520	LOX4	LIPOXYGENASE 4, 13-LOX	513.852	800.229	870.304	1760.72	2269.79	958.177	434.321	726.33	708.234	318.663	431.617	982.44	1094.4	1908.16	2536.74	2287.02	312.666	1452.06	885.296	657.167	956.926	1659.73	1621.17	839.496	548.043	635.098	611.77	619.981	760.099	523.987	4590.66	2193.84	3098.76	2706.52	972.047	2413.6	0.194348	-0.275877	-0.0582654	0.136046	0.835282	0.588411	PF01477,PF00305
Glyma.16G008700.1	JA_Biosynthesis	0	52.75	AT1G67560	LOX6	LIPOXYGENASE 4, 13-LOX	513.852	800.229	870.304	1760.72	2269.79	958.177	434.321	726.33	708.234	318.663	431.617	982.44	1094.4	1908.16	2536.74	2287.02	312.666	1452.06	885.296	657.167	956.926	1659.73	1621.17	839.496	548.043	635.098	611.77	619.981	760.099	523.987	4590.66	2193.84	3098.76	2706.52	972.047	2413.6	0.194348	-0.275877	-0.0582654	0.136046	0.835282	0.588411	PF01477,PF00305
Glyma.16G008700.1	JA_Biosynthesis	0	45.72	AT3G45140	LOX2	LIPOXYGENASE 2, 13-LOX	513.852	800.229	870.304	1760.72	2269.79	958.177	434.321	726.33	708.234	318.663	431.617	982.44	1094.4	1908.16	2536.74	2287.02	312.666	1452.06	885.296	657.167	956.926	1659.73	1621.17	839.496	548.043	635.098	611.77	619.981	760.099	523.987	4590.66	2193.84	3098.76	2706.52	972.047	2413.6	0.194348	-0.275877	-0.0582654	0.136046	0.835282	0.588411	PF01477,PF00305
Glyma.16G008700.1	JA_Biosynthesis	0	45.68	AT1G55020	LOX1	LIPOXYGENASE 1, 9-LOX, not JA biosynthesis	513.852	800.229	870.304	1760.72	2269.79	958.177	434.321	726.33	708.234	318.663	431.617	982.44	1094.4	1908.16	2536.74	2287.02	312.666	1452.06	885.296	657.167	956.926	1659.73	1621.17	839.496	548.043	635.098	611.77	619.981	760.099	523.987	4590.66	2193.84	3098.76	2706.52	972.047	2413.6	0.194348	-0.275877	-0.0582654	0.136046	0.835282	0.588411	PF01477,PF00305
Glyma.16G008700.1	JA_Biosynthesis	0	44.02	AT3G22400	LOX5	LIPOXYGENASE 5, 9-LOX, not JA biosynthesis	513.852	800.229	870.304	1760.72	2269.79	958.177	434.321	726.33	708.234	318.663	431.617	982.44	1094.4	1908.16	2536.74	2287.02	312.666	1452.06	885.296	657.167	956.926	1659.73	1621.17	839.496	548.043	635.098	611.77	619.981	760.099	523.987	4590.66	2193.84	3098.76	2706.52	972.047	2413.6	0.194348	-0.275877	-0.0582654	0.136046	0.835282	0.588411	PF01477,PF00305
Glyma.16G096200.1	JA_Biosynthesis	2e-61	54.86	AT3G22400	LOX5	LIPOXYGENASE 5, 9-LOX, not JA biosynthesis	1379.59	1062.97	757.114	532.786	459.921	426.654	273.956	456.101	330.688	98.2866	102.539	73.86	610.797	516.413	145.469	125.555	554.912	209.915	851.152	756.506	1077.41	341.754	253.238	550.014	137.469	247.664	136.908	75.8088	76.7447	73.0407	97.093	156.437	117.618	49.8417	164.414	81.0622	-0.252972	-0.309887	-1.02284	-0.284051	-1.7778	-1.59216	PF00305
Glyma.16G096200.1	JA_Biosynthesis	3e-42	42.69	AT1G17420	LOX3	LIPOXYGENASE 3, 13-LOX	1379.59	1062.97	757.114	532.786	459.921	426.654	273.956	456.101	330.688	98.2866	102.539	73.86	610.797	516.413	145.469	125.555	554.912	209.915	851.152	756.506	1077.41	341.754	253.238	550.014	137.469	247.664	136.908	75.8088	76.7447	73.0407	97.093	156.437	117.618	49.8417	164.414	81.0622	-0.252972	-0.309887	-1.02284	-0.284051	-1.7778	-1.59216	PF00305
Glyma.16G096200.1	JA_Biosynthesis	4e-42	42.11	AT1G72520	LOX4	LIPOXYGENASE 4, 13-LOX	1379.59	1062.97	757.114	532.786	459.921	426.654	273.956	456.101	330.688	98.2866	102.539	73.86	610.797	516.413	145.469	125.555	554.912	209.915	851.152	756.506	1077.41	341.754	253.238	550.014	137.469	247.664	136.908	75.8088	76.7447	73.0407	97.093	156.437	117.618	49.8417	164.414	81.0622	-0.252972	-0.309887	-1.02284	-0.284051	-1.7778	-1.59216	PF00305
Glyma.16G096200.1	JA_Biosynthesis	1e-38	40.12	AT1G67560	LOX6	LIPOXYGENASE 4, 13-LOX	1379.59	1062.97	757.114	532.786	459.921	426.654	273.956	456.101	330.688	98.2866	102.539	73.86	610.797	516.413	145.469	125.555	554.912	209.915	851.152	756.506	1077.41	341.754	253.238	550.014	137.469	247.664	136.908	75.8088	76.7447	73.0407	97.093	156.437	117.618	49.8417	164.414	81.0622	-0.252972	-0.309887	-1.02284	-0.284051	-1.7778	-1.59216	PF00305
[truncated: 9 more columns]

## Sheet: SA
	Plant hormone DB						Normalization																																				Log2FoldChange						Annoatation
Gene id	Category	E-value	Identity	ID	Symbol	Description	Kwangan_Leaf_1_0h	Kwangan_Leaf_2_0h	Kwangan_Leaf_3_0h	Kwangan_Leaf_1_24h	Kwangan_Leaf_2_24h	Kwangan_Leaf_3_24h	Kwangan_Leaf_1_72h	Kwangan_Leaf_2_72h	Kwangan_Leaf_3_72h	Kwangan_Root1_0h	Kwangan_Root2_0h	Kwangan_Root3_0h	Kwangan_Root1_24h	Kwangan_Root2_24h	Kwangan_Root3_24h	Kwangan_Root1_72h	Kwangan_Root2_72h	Kwangan_Root3_72h	KA_1285_Leaf_1_0h	KA_1285_Leaf_2_0h	KA_1285_Leaf_3_0h	KA_1285_Leaf_1_24h	KA_1285_Leaf_2_24h	KA_1285_Leaf_3_24h	KA_1285_Leaf_1_72h	KA_1285_Leaf_2_72h	KA_1285_Leaf_3_72h	KA_1285_Root1_0h	KA_1285_Root2_0h	KA_1285_Root3_0h	KA_1285_Root1_24h	KA_1285_Root2_24h	KA_1285_Root3_24h	KA_1285_Root1_72h	KA_1285_Root2_72h	KA_1285_Root3_72h	KA_1285_Leaf_0h_vs_Kwangan_Leaf_0h	KA_1285_Leaf_24h_vs_Kwangan_Leaf_24h	KA_1285_Leaf_72h_vs_Kwangan_Leaf_72h	KA_1285_Root_0h_vs_Kwangan_Root_0h	KA_1285_Root_24h_vs_Kwangan_Root_24h	KA_1285_Root_72h_vs_Kwangan_Root_72h	Pfam
Glyma.10G186800.1	SA_Response	3e-33	44.76	AT4G17500	ERF1	ERF1	2.33039	2.18046	3.77299	1.20268	8.94498	5.74619	15.591	8.5787	4.01645	24.5716	23.0514	24.2827	115.63	295.747	640.661	1766.49	1001.38	1254.92	6.50355	3.27492	3.95016	9.8075	4.45579	1.11339	25.6609	6.13029	25.9016	27.021	35.9231	5.55744	497.522	260.728	443.059	2224.33	397.801	1094.91	0.728815	-0.0477235	1.0334	-0.0699728	0.191421	-0.114041	PF00847
Glyma.10G007000.1	SA_Response	7e-32	44.12	AT4G17500	ERF1	ERF1	1.1652	1.09023	6.28832	26.4589	33.5437	11.4924	216.047	137.259	112.461	35.3217	52.4618	79.9307	195.89	293	213.221	69.7528	69.0119	35.5942	0.812944	1.09164	1.97508	33.1946	25.2495	14.4741	271.272	76.0156	134.441	137.357	159.204	46.8413	503.868	219.756	248.502	60.2737	59.3494	66.2198	-1.13894	0.0284375	0.0486146	1.03389	0.469443	0.0920234	PF00847
Glyma.10G115500.1	SA_Response	4e-111	40.47	AT3G26830	PAD3	PAD3	3.49559	3.27069	1.25766	2.40535	0.745415	1.43655	2.22729	2.85957	1.33882	272.592	558.797	622.245	61.8959	72.3345	70.7417	182.229	114.081	216.303	2.43883	1.09164	0.98754	0.754423	0.742632	1.11339	1.83292	1.22606	1.23341	354.275	586.199	446.183	83.7665	68.9067	66.3262	219.072	229.377	129.014	-0.828624	-0.813354	-0.582068	-0.0680534	0.0954991	0.171859	PF00067
Glyma.10G253000.1	SA_Response	1e-58	40.5	AT2G32800	AP4.3a	AP4.3a	66.4163	74.1357	59.1102	193.631	144.611	163.766	100.228	85.787	93.7172	329.414	318.745	238.78	784.922	1189.4	1066.11	648.701	659.134	727.4	99.1792	84.0562	92.8287	211.993	160.409	238.265	113.641	205.978	203.512	331.757	373.926	357.264	1396.11	1037.33	1093.94	789.354	980.869	964.754	0.467443	0.282676	0.903127	0.261164	0.21432	0.426333	PF07714,PF01657
Glyma.10G079400.1	SA_Response	5e-63	48.32	AT5G06320	NHL3	NHL3	90.8854	70.865	60.3679	51.7151	26.8349	33.0406	15.591	12.868	20.0823	82.9293	63.59	38.4477	15.644	17.3969	8.96726	19.182	33.8017	32.8562	51.2155	54.582	56.2898	37.7212	10.3969	53.4427	7.33167	18.3909	4.93363	58.5454	48.986	78.5981	5.71135	5.58703	2.65305	19.7049	28.0707	11.4172	-0.454558	-0.135873	-0.663035	0.00903902	-1.59026	-0.536229	PF03168
Glyma.10G223200.1	SA_Response	1e-25	70	AT4G17500	ERF1	ERF1	1.1652	1.09023	1.25766	30.0669	60.3786	8.61928	1409.87	497.565	402.984	13.0537	30.2053	13.1532	347.57	892.736	1124.89	2038.53	2470.34	1573.45	0.812944	1.09164	1.97508	86.7587	58.6679	56.7829	1464.5	478.162	853.518	15.7622	22.0437	11.1149	798.32	471.173	902.036	1910.21	692.944	1597.27	0.14319	1.02941	0.275303	-0.205556	-0.12325	-0.534086	PF00847
Glyma.10G060300.1	SA_Response	8e-83	53.41	AT1G75040	PR5	PR5	180.606	110.113	111.932	188.82	108.085	116.36	28.9547	48.6126	33.4704	2.30359	0.794875	2.02356	0.680175	1.83125	0.996362	0.87191	1.40841	0.912673	82.9203	146.28	90.8537	155.411	114.365	124.7	12.8304	35.5557	57.9702	1.50116	0.816433	1.58784	0.634595	1.86234	0.884349	1.15911	0.802019	1.14172	-0.331216	-0.0671315	-0.0621453	-0.391231	-0.0529898	-0.0413136	PF00314
Glyma.10G115700.1	SA_Response	3e-111	40.47	AT3G26830	PAD3	PAD3	1.1652	3.27069	1.25766	1.20268	0.745415	1.43655	2.22729	1.42978	1.33882	192.734	342.591	407.748	36.0493	51.2751	34.8727	122.939	39.4354	98.5686	2.43883	2.18328	0.98754	0.754423	0.742632	1.11339	1.83292	1.22606	1.23341	197.403	312.694	269.139	32.9989	54.9391	42.4487	184.299	138.749	121.022	-0.0214182	-0.374706	-0.218962	-0.275309	0.0935887	0.767051	PF00067
Glyma.10G115200.1	SA_Response	4e-108	40.34	AT3G26830	PAD3	PAD3	1.1652	2.18046	1.25766	1.20268	0.745415	1.43655	2.22729	2.85957	1.33882	228.056	395.053	428.995	35.3691	45.7813	41.8472	138.634	81.6876	132.338	3.25178	1.09164	0.98754	0.754423	0.742632	1.11339	1.83292	1.22606	1.23341	220.671	320.042	265.963	41.8833	54.9391	40.68	214.435	138.749	99.3297	0.211719	-0.374706	-0.582068	-0.383215	0.160827	0.359691	PF00067
Glyma.10G115300.1	SA_Response	3e-111	40.47	AT3G26830	PAD3	PAD3	1.1652	2.18046	1.25766	2.40535	0.745415	1.43655	2.22729	2.85957	1.33882	334.021	616.823	661.705	70.058	65.9251	64.7635	219.721	98.5884	223.605	3.25178	2.18328	0.98754	0.754423	0.742632	1.11339	1.83292	1.22606	1.23341	356.527	550.276	446.977	96.4584	91.2548	65.4418	312.96	244.616	176.967	0.480481	-0.813354	-0.582068	-0.25235	0.334645	0.43878	PF00067
Glyma.10G194200.1	SA_Response	9e-32	66.67	AT4G17500	ERF1	ERF1	18.6432	16.3535	31.4416	14.4321	41.7432	24.4213	1118.1	356.016	425.744	683.399	529.387	1695.75	411.506	407.454	742.29	1484.86	2947.79	1166.4	98.3662	115.714	121.467	65.6348	108.424	52.3293	1141.91	181.457	721.544	748.33	352.699	500.964	671.401	668.581	822.444	1971.65	878.211	1243.33	2.33643	1.49001	0.106145	-0.860423	0.46995	-0.451957	PF00847
Glyma.10G118900.1	SA_Response	1e-32	71.64	AT4G17500	ERF1	ERF1	80.3986	154.813	186.134	336.749	436.813	415.162	2456.7	1265.36	1045.62	1778.37	1738.39	2972.61	1729.01	2029.94	3119.61	3008.96	2426.68	2490.68	294.286	268.543	323.913	1014.7	739.662	468.737	2183.01	863.145	1488.72	1236.21	1103.82	909.039	1865.71	1745.95	2675.15	2659	1731.56	2100.77	1.07351	0.903157	-0.0722223	-0.998055	-0.129778	-0.28814	PF00847
Glyma.10G115900.1	SA_Response	3e-111	40.47	AT3G26830	PAD3	PAD3	1.1652	2.18046	1.25766	2.40535	0.745415	1.43655	2.22729	2.85957	1.33882	307.913	554.028	587.845	57.1347	58.6001	61.7744	188.333	98.5884	199.875	3.25178	2.18328	0.98754	0.754423	0.742632	1.11339	1.83292	1.22606	1.23341	315.245	502.106	404.899	87.5741	70.769	55.714	286.3	221.357	157.557	0.480481	-0.813354	-0.582068	-0.246301	0.270102	0.450502	PF00067
Glyma.10G061700.1	SA_Response	8e-83	53.41	AT1G75040	PR5	PR5	181.771	111.203	113.19	188.82	108.831	116.36	28.9547	48.6126	33.4704	2.30359	0.794875	2.02356	0.680175	1.83125	11.9563	0.87191	1.40841	0.912673	84.5462	146.28	90.8537	153.902	115.108	124.7	14.6633	36.7817	57.9702	1.50116	0.816433	1.58784	512.118	129.433	0.884349	1.15911	0.802019	1.14172	-0.336439	-0.0725363	-0.0212366	-0.391231	5.47264	-0.0413136	PF00314
Glyma.10G194800.1	SA_Signaling	2e-51	46.45	AT5G65210	TGA1	TGA1	2.33039	4.36092	3.77299	1.20268	0.745415	1.43655	2.22729	1.42978	1.33882	125.162	113.667	179.085	6.80175	0.915626	0.996362	0.87191	1.40841	0.912673	1.62589	2.18328	0.98754	0.754423	0.742632	1.11339	1.83292	1.22606	1.23341	152.368	105.32	113.531	0.634595	5.58703	0.884349	1.15911	0.802019	1.14172	-1.12536	-0.374706	-0.218962	-0.170938	-0.29426	-0.0413136
Glyma.10G092100.1	SA_Signaling	3e-114	57.63	AT5G06960	TGA5	TGA5	4.66079	19.6241	11.319	3.60803	6.70873	4.30964	4.45457	1.42978	5.35527	158.18	209.052	146.708	535.298	1009.02	1050.17	1596.47	560.546	1159.09	4.06472	4.36656	4.9377	2.26327	2.97053	3.34017	7.33167	2.45212	6.16704	162.126	216.355	164.342	1472.89	803.601	983.396	1081.45	636.001	1042.39	-1.41315	-0.770541	0.505038	0.0788783	0.329377	-0.264905	PF00170
Glyma.10G209800.1	SA_Synthesis	0	82.82	AT3G53260	PAL2	PAL2	245.857	237.67	276.686	253.765	235.551	222.665	151.455	407.488	338.721	251.091	218.591	245.863	491.767	382.732	384.596	847.497	771.807	617.879	171.531	93.881	179.732	127.498	95.7996	66.8034	185.125	196.169	191.178	248.443	293.916	339.798	423.909	336.153	410.338	665.329	627.179	460.113	-0.77213	-1.29529	-0.64897	0.301992	-0.105384	-0.352169	PF00221
Glyma.10G115400.1	SA_Response	1e-110	40.26	AT3G26830	PAD3	PAD3	2.33039	2.18046	1.25766	1.20268	0.745415	1.43655	2.22729	1.42978	1.33882	254.931	521.438	577.727	68.6977	67.7563	35.869	177.87	63.3783	193.487	1.62589	1.09164	0.98754	0.754423	0.742632	1.11339	1.83292	1.22606	1.23341	289.725	467	388.227	83.1319	77.2872	53.9453	217.913	215.743	152.991	-0.638701	-0.374706	-0.218962	-0.242043	0.31495	0.432356	PF00067
Glyma.10G011300.1	SA_Synthesis	6e-50	64.46	AT4G18170	WRKY28	WRKY28	44.2775	31.6167	51.5642	39.6883	54.4153	38.7868	102.455	80.0679	53.5527	659.595	740.029	534.22	1000.54	1570.3	2092.36	2232.96	1363.34	1888.32	69.9132	63.3151	60.2399	92.0396	85.4027	84.6176	109.975	57.6247	102.373	603.468	681.722	623.227	1591.56	1411.66	1573.26	2129.29	1327.34	2195.53	0.60207	0.97966	0.193564	-0.019095	-0.027082	0.0434098	PF03106
Glyma.10G113800.1	SA_Response	8e-20	69.39	AT4G31800	WRKY18	WRKY18	147.98	76.3161	83.0058	61.3365	38.7616	54.5888	22.2729	35.7446	32.1316	98.2866	70.7439	63.7422	70.7382	106.213	120.56	144.737	173.234	144.202	95.9274	82.9646	105.667	50.5464	49.7564	187.049	12.8304	111.571	34.5354	75.8088	71.8461	81.7738	76.1514	67.0444	67.2105	181.98	131.531	207.793	-0.110931	0.893469	0.818072	-0.0208757	-0.499764	0.173693	PF03106
Glyma.10G019900.1	SA_Response	2e-62	43.96	AT1G02930	GST1	GST1	71.077	43.6092	28.9263	1.20268	2.23624	1.43655	2.22729	1.42978	1.33882	62.197	69.1542	29.3417	2.04053	1.83125	0.996362	0.87191	1.40841	14.6028	4.06472	32.7492	14.8131	0.754423	0.742632	5.56695	1.83292	14.7127	1.23341	51.0396	57.9668	54.7805	1.26919	1.86234	0.884349	1.15911	8.02019	4.56688	-1.47598	0.534945	1.83136	0.0275145	-0.277654	-0.296547	PF02798,PF00043
Glyma.17G143900.1	SA_Response	5e-19	55.07	AT4G17500	ERF1	ERF1	67.5815	93.7598	109.417	108.241	42.4887	73.2639	6.68186	22.8765	9.37172	100.59	113.667	137.602	70.7382	106.213	73.7308	75.8562	87.3212	79.4025	105.683	70.9566	88.8786	41.4933	29.7053	72.3703	1.83292	63.755	9.86727	159.123	139.61	150.051	40.6141	35.3845	55.714	26.6595	122.709	26.2596	-0.0281953	-0.641713	0.954734	0.351023	-0.928463	-0.465937	PF00847
Glyma.17G066000.1	SA_Response	3e-45	45.34	AT2G14610	PR1	PR1	2.33039	1.09023	2.51533	1.20268	3.72707	1.43655	2.22729	1.42978	1.33882	90.6079	94.5902	118.378	30.6079	9.15626	3.98545	13.9506	12.6757	36.5069	1.62589	1.09164	1.97508	1.50885	1.48526	1.11339	1.83292	1.22606	1.23341	85.5664	79.194	116.706	4.44216	13.0364	4.42174	10.432	5.61413	6.85032	-0.33909	-0.632194	-0.218962	-0.109096	-0.998318	-1.46327	PF00188
Glyma.17G240100.1	SA_Response	9e-18	44.94	AT4G17500	ERF1	ERF1	5.82599	1.09023	5.03066	33.6749	65.5965	20.1117	917.642	484.696	566.319	39.9289	40.5386	70.8247	297.237	551.207	682.508	965.205	721.104	746.566	8.12944	8.73312	12.838	46.0198	39.3595	26.7213	1143.74	248.89	611.77	55.5431	82.4598	76.2164	389.007	229.999	477.548	835.719	423.466	739.835	1.31386	-0.0908039	0.0259588	0.50175	-0.481451	-0.28337	PF00847
Glyma.17G035400.1	SA_Synthesis	3e-49	52.73	AT4G18170	WRKY28	WRKY28	13.9824	17.4437	28.9263	102.228	104.358	99.1217	781.778	285.957	319.977	124.394	211.437	135.579	556.383	1210.46	931.598	795.182	735.188	658.95	21.1365	18.5579	25.676	150.13	152.24	109.112	764.327	202.3	425.526	85.5664	142.059	150.845	1005.83	607.124	878.158	689.671	562.215	861.999	0.115229	0.428678	0.00460942	-0.316799	-0.115334	-0.0505858	PF03106
Glyma.17G168900.1	SA_Synthesis	1e-21	41.76	AT4G18170	WRKY28	WRKY28	139.824	130.828	130.797	180.402	202.753	110.614	886.46	275.948	182.079	1123.38	1201.06	1471.13	747.513	1677.43	2199.97	1302.63	1612.62	1378.14	138.2	151.738	175.782	233.117	151.497	209.317	905.462	237.855	547.633	1340.54	1429.57	1255.98	1203.19	1078.3	1249.58	1761.85	1355.41	1926.08	0.21425	0.266461	0.330778	0.0850647	-0.389318	0.232261	PF10533,PF03106
Glyma.17G011400.1	SA_Synthesis	1e-23	53.25	AT4G18170	WRKY28	WRKY28	2.33039	7.63161	5.03066	8.41874	28.3258	12.9289	91.3188	41.4637	24.0987	260.306	546.079	920.721	218.336	266.447	402.53	354.868	235.204	303.92	4.87766	6.54984	9.8754	21.1239	15.5953	16.7008	122.806	22.069	77.7047	286.722	354.332	315.98	342.681	202.995	307.753	265.436	297.549	324.249	0.506793	0.104905	0.504647	-0.851714	-0.0561714	-0.0109462	PF03106
Glyma.17G165500.1	SA_aa conjugation of SA	3e-161	46.65	AT5G13320	PBS3	PBS3	2.33039	1.09023	1.25766	19.2428	162.5	30.1675	1120.33	684.866	222.244	8.4465	17.4873	11.1296	7.48193	15.5656	12.9527	12.2067	25.3513	15.5154	0.812944	2.18328	1.97508	67.1437	56.44	13.3607	758.828	53.9465	615.471	2.25175	5.71503	9.52704	10.1535	3.72469	15.0339	6.95466	18.4464	82.2039	0.0876427	-0.629867	-0.505412	-1.08315	-0.316333	1.01968	PF03321
Glyma.17G125400.1	SA_Response	9e-120	41.04	AT3G26830	PAD3	PAD3	1.1652	1.09023	1.25766	2.40535	0.745415	1.43655	6.68186	5.71913	2.67763	209.627	222.565	178.073	730.508	828.642	2284.66	7315.33	4520.98	4379	0.812944	1.09164	0.98754	0.754423	0.742632	1.11339	1.83292	4.90423	8.63386	168.13	137.161	159.578	1536.99	1118.34	3008.55	8724.62	2171.87	6278.32	-0.280612	-0.813354	0.0277066	-0.392612	0.559255	0.0829374	PF00067
Glyma.17G165300.1	SA_aa conjugation of SA	0	47.38	AT5G13320	PBS3	PBS3	2.33039	3.27069	2.51533	76.9713	547.135	61.7715	2699.47	1781.51	732.333	109.037	174.078	98.1428	190.449	484.366	196.283	300.809	230.979	348.641	3.25178	3.27492	1.97508	136.551	187.143	81.2774	3643.84	322.453	1988.25	89.3193	75.9283	100.828	224.647	211.376	157.414	465.962	420.258	697.591	0.0669214	-0.760131	0.191791	-0.518929	-0.553742	0.847123	PF03321
Glyma.17G145400.1	SA_Response	5e-86	55.06	AT4G17500	ERF1	ERF1	37.2863	38.1581	27.6686	33.6749	187.099	66.0812	481.094	213.038	218.227	289.485	325.104	613.139	218.336	552.123	663.577	1110.81	1497.14	715.535	42.2731	55.6736	66.1652	153.148	151.497	80.164	571.871	220.69	346.588	262.704	233.5	160.372	828.781	470.242	624.35	1401.36	267.072	573.144	0.670453	0.423819	0.320283	-0.902958	0.423557	-0.56818	PF00847
Glyma.17G085000.1	SA_Response	4e-73	41.51	AT2G32800	AP4.3a	AP4.3a	287.804	263.836	220.091	614.568	685.782	326.096	1267.33	670.568	499.379	436.914	511.105	911.615	466.6	864.351	718.377	1440.4	1387.28	1108.9	217.056	158.288	228.122	516.78	407.705	455.376	1162.07	598.316	809.116	512.648	484.961	458.886	656.171	465.586	588.092	1378.18	707.381	1186.25	-0.354826	-0.237199	0.076221	-0.352518	-0.261282	-0.266851	PF00069,PF00139
Glyma.09G240900.1	SA_Signaling	3e-45	62.26	AT1G45145	TRX5	TRX5	205.075	237.67	309.385	519.556	295.93	429.528	131.41	200.17	143.253	83.6971	62.7951	118.378	155.76	146.5	160.414	160.432	269.006	108.608	507.277	485.78	458.218	328.929	504.247	351.831	109.975	186.361	123.341	129.1	110.218	116.706	193.551	189.028	200.747	153.003	95.4402	123.306	0.948266	-0.0712661	-0.178142	0.42669	0.334306	-0.5334	PF00085
Glyma.09G253200.1	SA_Response	2e-116	46.32	AT1G21250	WAK1	WAK1	3.49559	6.54138	8.80365	127.484	418.178	135.035	777.323	434.654	804.629	172.001	263.899	211.462	104.747	81.4907	61.7744	50.5708	102.814	36.5069	10.5683	3.27492	5.92524	351.561	491.623	204.864	714.838	458.546	711.677	106.583	164.92	118.294	66.6325	44.6962	57.4827	30.1369	111.481	54.8026	0.0693514	0.622619	-0.0973186	-0.731853	-0.554999	0.0487683	PF00069,PF01476
Glyma.09G116300.1	SA_Response	2e-63	43.71	AT1G21250	WAK1	WAK1	22.1388	27.2558	17.6073	54.1205	77.5232	54.5888	3169.43	1687.14	1996.18	78.3221	128.77	105.225	294.516	412.947	330.792	393.232	149.291	336.776	19.5107	17.4662	15.8006	79.2145	63.1237	35.6285	4536.47	800.616	2443.38	80.3123	121.649	107.179	423.275	335.222	380.27	384.825	265.468	431.57	-0.344276	-0.0654971	0.183175	-0.014751	0.13331	0.299093	PF00069
Glyma.09G181600.1	SA_Response	7e-61	41.39	AT1G21250	WAK1	WAK1	353.055	361.956	393.649	668.688	622.422	515.72	1737.28	746.347	823.372	835.436	1057.18	1828.29	1480.06	2083.97	2235.84	2316.67	1818.25	1788.84	429.234	403.907	436.493	815.532	664.656	779.373	1926.4	615.481	1392.52	1143.14	1320.17	1034.48	2622.78	1857.69	2091.48	2040.03	1489.35	1988.88	0.195595	0.322581	0.250618	-0.0892123	0.180303	-0.102299	PF00069
Glyma.09G253900.1	SA_Synthesis	4e-84	41	AT3G11480	BSMT1	BSMT1	1.1652	1.09023	1.25766	1.20268	0.745415	1.43655	2.22729	4.28935	1.33882	11.518	18.2821	17.2003	179.566	322.3	419.468	92.4225	123.94	115.909	0.812944	1.09164	0.98754	0.754423	0.742632	1.11339	1.83292	1.22606	2.46682	28.5221	63.6818	12.7027	331.893	292.388	386.46	105.479	61.7555	133.581	-0.280612	-0.374706	-0.507513	1.15836	0.133616	-0.143483	PF03492
Glyma.09G081800.1	SA_Response	1e-64	40.07	AT1G21250	WAK1	WAK1	349.559	299.813	276.686	672.296	500.919	577.492	57.9095	107.234	74.9737	1232.42	960.209	1357.81	1235.2	961.408	613.759	420.261	585.897	355.942	390.213	462.855	412.792	493.393	427.014	877.351	45.823	217.012	108.54	1075.58	1022.99	1047.97	630.787	723.52	642.037	354.688	337.65	326.532	0.450942	0.0382605	0.62914	-0.174227	-0.493396	-0.418863	PF00069
Glyma.09G254400.1	SA_Synthesis	4e-34	60	AT4G18170	WRKY28	WRKY28	1.1652	1.09023	1.25766	1.20268	0.745415	1.43655	2.22729	1.42978	4.01645	20.7323	39.7438	61.7187	117.67	149.247	231.156	545.816	330.975	318.523	0.812944	2.18328	1.97508	1.50885	0.742632	2.22678	3.66584	2.45212	2.46682	64.5501	120.832	111.149	149.13	185.303	148.571	454.371	230.179	283.147	0.500882	0.403936	0.161891	1.279	-0.0443245	-0.304762	PF03106
Glyma.09G005700.1	SA_Synthesis	7e-24	49.41	AT4G18170	WRKY28	WRKY28	114.189	116.655	159.723	426.95	878.099	344.771	8140.73	1964.52	1325.43	1082.69	1498.34	2975.65	2996.85	6494.54	7600.25	8108.77	2316.83	4820.74	189.416	198.678	230.097	943.784	813.925	635.745	7315.18	1631.88	5171.68	1691.81	2354.59	1379.04	6552.19	3945.37	5926.02	7661.72	3204.87	6822.92	0.662481	0.536785	0.3047	-0.0344807	-0.0575214	0.214432	PF03106
Glyma.09G027800.1	SA_Response	9e-30	41.42	AT2G32800	AP4.3a	AP4.3a	577.938	674.853	792.329	167.172	89.4498	206.863	40.0912	38.6041	129.865	3.07145	1.58975	1.01178	10.8828	22.8907	18.9309	1.74382	1.40841	6.38871	517.845	539.27	477.969	237.643	297.053	269.44	256.609	46.5902	97.4392	0.750582	0.816433	0.79392	52.0368	25.1416	21.2244	5.79555	9.62423	11.4172	-0.413867	0.794919	0.941833	-1.26475	0.900777	1.49202	PF00069
Glyma.09G037100.1	SA_Response	1e-101	49.51	AT3G57260	PR2	PR2	1.1652	1.09023	1.25766	1.20268	1.49083	1.43655	24.5002	4.28935	2.67763	33.786	23.0514	35.4123	514.212	885.411	1596.17	2750.01	4220.99	2211.41	0.812944	1.09164	0.98754	1.50885	0.742632	1.11339	25.6609	2.45212	17.2677	135.855	360.047	91.3008	1873.32	1095.06	1449.45	4493.87	986.483	2518.64	-0.280612	-0.29561	0.528233	2.67024	0.560399	-0.199054	PF00332
Glyma.09G110700.1	SA_Response	2e-65	40.92	AT2G32800	AP4.3a	AP4.3a	120.015	208.234	237.699	419.734	217.661	508.538	138.092	180.153	96.3948	15.3573	13.5129	16.1885	170.044	393.719	735.315	453.393	91.5464	180.709	438.99	517.437	508.583	181.816	229.473	338.47	177.793	263.602	165.277	12.0093	15.5122	16.6723	1837.79	648.095	848.09	598.101	137.947	380.193	1.37217	-0.612022	0.54906	-0.0279578	1.35975	0.621305	PF00139,PF00069
Glyma.09G072000.1	SA_Response	8e-16	55.17	AT4G17500	ERF1	ERF1	4.66079	3.27069	5.03066	4.81071	21.617	14.3655	126.955	35.7446	40.1645	69.1077	96.9748	310.617	54.414	75.997	170.378	61.9056	76.0539	81.2279	2.43883	2.18328	4.9377	7.54423	2.97053	3.34017	93.4788	20.843	65.3706	53.2913	37.5559	30.169	84.4011	69.8379	145.033	157.639	92.2322	46.8105	-0.43925	-1.55793	-0.174986	-1.97788	-0.00729305	0.436751	PF00847
Glyma.09G181400.1	SA_Response	2e-55	40.2	AT1G21250	WAK1	WAK1	172.449	178.798	217.576	483.476	623.167	531.522	118.046	270.229	239.648	172.001	279.001	480.596	328.525	343.36	232.152	136.018	170.417	245.509	221.121	176.846	200.471	759.704	810.212	478.757	87.9801	437.703	193.645	219.921	194.311	223.886	297.625	371.537	206.938	93.8879	281.509	113.03	0.0732196	0.322609	0.196061	-0.545887	-0.0452859	-0.176379	PF07714
Glyma.09G129100.1	SA_Signaling	3e-18	40.91	AT2G21900	WRKY59	WRKY59	2.33039	1.09023	1.25766	1.20268	0.745415	1.43655	2.22729	1.42978	1.33882	26.8752	28.6155	45.5302	3.40088	4.57813	11.9563	7.84719	8.45044	1.82535	0.812944	1.09164	0.98754	0.754423	0.742632	1.11339	1.83292	1.22606	1.23341	54.7925	52.2517	42.0778	3.17297	5.58703	3.53739	5.79555	2.40606	6.85032	-0.693852	-0.374706	-0.218962	0.561839	-0.696976	-0.267871	PF03106
Glyma.09G253800.1	SA_Synthesis	1e-78	41.27	AT3G11480	BSMT1	BSMT1	1.1652	1.09023	1.25766	1.20268	1.49083	1.43655	4.45457	5.71913	1.33882	73.7149	53.2566	57.6715	359.133	395.551	643.65	1222.42	1139.4	1201.08	0.812944	1.09164	0.98754	0.754423	0.742632	1.11339	3.66584	2.45212	3.70022	46.5361	57.1503	60.3379	615.557	542.873	756.118	1167.22	457.151	867.708	-0.280612	-0.661865	-0.229677	-0.170829	0.453296	-0.515698	PF03492
Glyma.04G067200.1	SA_Response	4e-20	56.34	AT4G17500	ERF1	ERF1	182.936	170.076	212.545	97.4168	63.3603	89.0659	6.68186	45.7531	46.8586	0.767864	0.794875	1.01178	0.680175	0.915626	2.98909	0.87191	1.40841	0.912673	160.15	106.981	142.206	55.0729	46.0432	60.123	5.49876	106.667	56.7368	0.750582	0.816433	0.79392	1.90378	0.931172	0.884349	1.15911	1.60404	1.14172	-0.466386	-0.63182	0.76642	-0.124945	-0.301853	0.290367	PF00847
Glyma.04G061400.1	SA_Response	6e-52	49.2	AT4G31800	WRKY18	WRKY18	2.33039	3.27069	2.51533	9.62141	9.69039	4.30964	13.3637	7.14892	1.33882	30.7145	30.2053	40.4712	214.255	270.11	456.334	79.3438	59.1531	42.8956	2.43883	4.36656	2.96262	16.5973	18.5658	6.68034	3.66584	6.13029	17.2677	57.0442	64.4982	26.1994	699.958	372.469	448.365	73.024	117.897	113.03	0.267222	0.824904	0.308637	0.543148	0.693018	0.744724	PF03106
Glyma.04G012900.1	SA_Response	1e-68	41.49	AT1G21250	WAK1	WAK1	94.381	75.2259	69.1715	37.283	38.0162	41.6599	24.5002	25.7361	42.8421	76.7864	94.5902	67.7893	38.77	43.0344	21.92	14.8225	36.6186	33.7689	65.0355	76.4148	78.0156	41.4933	49.7564	40.082	23.8279	46.5902	25.9016	68.303	76.7447	92.8887	16.4995	37.2469	22.9931	9.27288	34.4868	13.7006	-0.121676	0.167212	0.0493847	-0.00743567	-0.434716	-0.568455	PF00069
Glyma.04G173500.1	SA_Response	4e-27	53.09	AT4G31800	WRKY18	WRKY18	1.1652	1.09023	1.25766	1.20268	0.745415	1.43655	2.22729	1.42978	1.33882	351.682	426.053	466.431	135.355	112.622	191.301	32.2607	53.5194	57.4984	0.812944	1.09164	0.98754	0.754423	0.742632	1.11339	1.83292	1.22606	1.23341	829.393	690.702	627.991	257.645	150.85	203.4	64.9102	104.262	76.4953	-0.280612	-0.374706	-0.218962	0.787873	0.47815	0.777888	PF03106
Glyma.04G062900.1	SA_Response	2e-20	56.34	AT4G17500	ERF1	ERF1	15.1476	20.7144	12.5766	7.21606	19.3808	15.802	8.90915	17.1574	8.0329	205.787	217.796	133.555	46.2519	53.1063	48.8217	49.6989	136.615	245.509	17.0718	15.283	13.8256	36.9667	28.9627	23.3812	10.9975	12.2606	4.93363	115.59	137.977	161.96	17.7687	31.6598	18.5713	32.4551	141.155	71.9284	-0.0688782	1.07481	-0.274477	-0.423095	-1.12375	-0.81449	PF00847
Glyma.04G084000.1	SA_Response	6e-18	53.62	AT4G17500	ERF1	ERF1	124.676	151.542	154.693	76.9713	96.1585	84.7563	35.6366	48.6126	46.8586	241.877	219.386	161.885	91.8237	60.4313	36.8654	39.236	87.3212	59.3237	108.122	158.288	127.393	77.7056	75.7485	90.1845	36.6584	22.069	24.6682	174.886	225.336	242.146	20.307	25.1416	22.9931	15.0684	84.212	18.2675	-0.129919	-0.0819912	-0.652711	0.0438236	-1.46636	-0.661129	PF00847
Glyma.04G023700.1	SA_Response	2e-83	56.9	AT1G75040	PR5	PR5	2023.95	1371.51	1533.09	797.375	567.261	543.015	46.773	58.6211	40.1645	688.006	577.079	667.776	142.837	97.972	77.7162	81.0877	83.096	126.861	1795.79	1166.96	1992.86	457.181	357.206	908.526	25.6609	434.024	78.9381	625.986	571.503	666.893	95.1892	87.5301	55.714	53.3191	156.394	75.3536	0.00789955	-0.146947	1.88768	-0.0520405	-0.417821	-0.0299451	PF00314
Glyma.04G139100.1	SA_Response	3e-58	40.91	AT2G32800	AP4.3a	AP4.3a	13.9824	15.2632	23.8956	143.119	109.576	192.497	4.45457	7.14892	10.7105	0.767864	1.58975	1.01178	6.80175	9.15626	18.9309	51.4427	18.3093	34.6816	99.9921	63.3151	68.1402	82.9866	80.2043	173.689	7.33167	20.843	22.2013	3.75291	4.8986	1.58784	17.1341	27.004	19.4557	76.5013	23.2585	73.0701	2.12278	-0.402194	1.17479	1.60356	0.866116	0.726768	PF00954,PF01453,PF07714,PF11883,PF08276
Glyma.04G218700.1	SA_Signaling	1e-29	52.22	AT2G21900	WRKY59	WRKY59	9.32158	2.18046	1.25766	2.40535	1.49083	5.74619	229.411	85.787	52.2139	6.91077	0.794875	5.05891	42.851	46.6969	157.425	51.4427	36.6186	31.9435	2.43883	4.36656	5.92524	15.0885	7.42632	6.68034	337.257	58.8508	254.082	19.5151	43.271	13.4966	300.163	133.158	154.761	128.661	28.0707	100.471	-0.00329131	1.59827	0.823465	2.57921	1.25166	1.09982	PF03106
Glyma.04G238700.1	SA_Response	7e-24	51.61	AT4G17500	ERF1	ERF1	10.4868	9.81207	10.0613	15.6348	6.70873	5.74619	218.274	60.0509	29.454	81.3936	114.462	120.402	44.8916	97.0564	99.6362	56.6742	36.6186	100.394	8.94238	7.64148	12.838	8.29866	11.1395	6.68034	227.282	102.989	143.075	85.5664	71.0297	96.0644	47.5946	33.5222	53.0609	97.3653	132.333	91.3377	-0.0452903	-0.104972	0.621001	-0.3239	-0.848381	0.72901	PF00847
Glyma.04G041200.1	SA_Response	2e-17	56.67	AT4G17500	ERF1	ERF1	10.4868	6.54138	20.1226	155.145	270.586	126.416	1679.37	686.296	736.349	333.253	275.822	296.452	531.897	813.992	1000.35	1177.08	1681.64	1107.07	41.4601	49.1238	46.4144	479.059	484.196	479.871	1669.79	776.094	1045.93	250.694	233.5	191.335	577.481	443.238	748.159	1128.97	609.534	1093.77	1.88269	1.38607	0.170769	-0.422739	-0.407514	-0.485645	PF00847
Glyma.04G254800.1	SA_Signaling	1e-124	53.33	AT1G22070	TGA3	TGA3	46.6079	52.3311	45.2759	73.3633	78.2686	91.939	28.9547	122.961	78.9902	38.3932	29.4104	46.5419	91.8237	182.21	226.174	347.02	130.982	185.273	30.0789	32.7492	49.377	75.4423	45.3006	93.5247	32.9925	137.318	66.604	42.7832	42.4545	42.8717	119.938	64.2508	155.645	234.14	174.84	173.542	-0.362082	-0.184928	0.0370624	0.163977	-0.557694	-0.187294	PF00170
Glyma.04G223300.1	SA_Signaling	4e-46	41.87	AT3G56400	WRKY70	WRKY70	693.292	685.755	1193.52	205.658	131.938	307.421	113.592	101.515	57.5691	354.753	375.976	1400.31	951.565	1069.45	1377.97	235.416	270.414	130.512	1100.73	1275.03	1167.27	331.192	447.807	208.204	142.968	449.963	188.711	1145.39	1020.54	536.69	3541.04	2413.6	1620.13	362.802	237.398	317.398	0.461774	0.614009	1.51932	0.342805	1.1561	0.528059	PF03106
Glyma.04G189700.1	SA_Response	3e-71	42.32	AT3G26830	PAD3	PAD3	41.9471	33.7971	40.2453	33.6749	21.617	51.7157	2.22729	58.6211	44.181	6.91077	9.5385	6.07069	1.36035	8.24064	37.8617	20.9259	18.3093	13.6901	100.805	82.9646	59.2524	66.3893	103.969	168.122	9.16459	117.702	32.0686	9.00699	9.7972	7.14528	28.5568	10.2429	37.1426	98.5244	64.1615	97.0463	1.06709	1.66135	0.597642	0.2045	0.678108	2.295	PF00067
Glyma.04G020400.1	SA_Response	0	52.83	AT4G11850	PLDGAMMA1	PLDGAMMA1	39.6167	34.8874	35.2146	78.174	93.1769	56.0253	1262.87	583.352	459.214	82.1614	62.0003	42.4948	69.3779	52.1907	34.8727	150.841	83.096	108.608	20.3236	41.4823	23.701	56.5818	54.2121	51.2159	890.798	266.054	666.04	63.0489	95.5227	65.1015	34.9027	53.0768	31.8366	76.5013	99.4503	45.6688	-0.359697	-0.489	-0.33881	0.261006	-0.3848	-0.6282	PF00168,PF00614,PF12357
Glyma.04G054200.1	SA_Synthesis	1e-31	58.7	AT4G18170	WRKY28	WRKY28	1.1652	1.09023	2.51533	1.20268	0.745415	2.87309	189.319	155.846	228.938	1.53573	3.1795	8.09425	91.1435	170.306	213.221	68.8809	43.6606	18.2535	0.812944	1.09164	2.96262	8.29866	11.8821	6.68034	183.292	89.5022	107.307	21.0163	11.4301	5.55744	307.144	257.003	173.332	102.002	40.1009	63.9364	0.0288748	2.47806	-0.594929	1.56893	0.635674	0.655611	PF03106
Glyma.07G135100.1	SA_Response	2e-71	47.33	AT1G75040	PR5	PR5	64.0859	65.4138	62.8832	14.4321	20.1262	17.2386	26.7274	40.0339	52.2139	160.484	168.514	137.602	97.9452	64.0938	40.8508	24.4135	57.7446	67.5378	39.0213	40.3907	27.6511	4.52654	17.0805	7.79373	42.1571	8.5824	49.3363	160.625	117.566	130.997	67.267	106.154	84.0131	35.9324	48.1211	33.1099	-0.845519	-0.81701	-0.249567	-0.189421	0.343504	-0.353512	PF00314
Glyma.07G080400.1	SA_Response	0	68.71	AT4G11850	PLDGAMMA1	PLDGAMMA1	346.064	357.596	332.023	451.004	409.978	327.533	483.321	178.723	159.319	653.452	658.952	1014.82	1147.46	1645.38	1917	830.931	878.845	656.212	584.507	401.723	493.77	611.083	467.116	496.572	571.871	275.863	421.826	777.603	837.66	686.741	2615.17	1543.88	2035.77	1072.18	781.968	1097.19	0.515015	0.405982	0.628235	-0.0157169	0.395385	0.318927	PF00168,PF00614,PF12357
Glyma.07G031100.1	SA_Response	0	44.42	AT4G11850	PLDGAMMA1	PLDGAMMA1	835.447	1187.26	1100.46	1607.98	1447.6	1176.53	4209.57	2682.27	1764.56	1677.01	1856.03	1552.07	2198.33	2649.82	2452.05	2363.75	2026.7	1726.78	1103.98	1013.04	1172.21	1631.82	1227.57	1025.43	3178.28	2026.67	2954.01	1719.58	1805.95	1779.97	2214.1	1863.27	2267.47	2355.31	1781.28	2338.24	0.0747413	-0.123528	-0.0853817	0.0612077	-0.20235	0.081968	PF00168,PF12357,PF00614
Glyma.07G103800.1	SA_Response	8e-40	40.44	AT5G06320	NHL3	NHL3	1.1652	1.09023	1.25766	1.20268	0.745415	2.87309	2.22729	1.42978	1.33882	94.4472	105.718	237.769	865.183	1226.02	2388.28	760.306	433.789	505.621	0.812944	2.18328	0.98754	3.01769	0.742632	1.11339	25.6609	2.45212	6.16704	201.156	253.094	124.645	3230.72	1758.05	2247.13	1026.97	380.157	714.717	0.18139	0.015634	2.77856	0.402589	0.69184	0.320027	PF03168
Glyma.07G117700.1	SA_Response	0	55.92	AT2G32800	AP4.3a	AP4.3a	10.4868	10.9023	10.0613	43.2964	29.8166	22.9847	665.959	251.642	109.783	181.984	182.026	166.944	209.494	260.038	334.778	668.755	625.332	475.502	8.94238	6.54984	4.9377	29.4225	24.5069	17.8142	538.878	105.441	282.45	137.357	145.325	157.99	277.953	169.473	328.093	665.329	382.563	500.074	-0.622395	-0.421652	-0.148692	-0.268882	-0.0525882	-0.193041	PF00069,PF07714
Glyma.07G085600.1	SA_Response	6e-63	40.28	AT1G21250	WAK1	WAK1	566.286	384.851	369.753	287.44	333.946	160.893	278.411	207.319	187.434	861.543	889.465	708.247	368.655	519.16	300.901	327.838	709.837	534.826	320.3	209.595	333.788	291.962	324.53	390.8	359.252	355.557	257.782	673.272	810.718	869.343	224.647	342.671	237.005	250.368	507.678	389.327	-0.612937	0.364727	0.530876	-0.063516	-0.563557	-0.454727	PF07714
Glyma.07G082600.1	SA_Response	3e-31	43.43	AT2G32800	AP4.3a	AP4.3a	635.033	560.378	491.747	394.478	245.242	235.594	22.2729	198.74	194.128	184.287	158.975	211.462	31.2881	34.7938	27.8981	26.1573	66.1951	79.4025	592.636	370.066	571.785	239.907	161.894	311.749	42.1571	398.469	91.2722	192.9	176.35	207.213	12.0573	25.1416	16.8026	33.6142	92.2322	39.9602	-0.136838	-0.294786	0.357548	0.0554547	-0.799352	-0.0508499	PF00069
Glyma.07G238000.1	SA_Synthesis	4e-50	74.29	AT4G18170	WRKY28	WRKY28	5.82599	4.36092	2.51533	19.2428	17.89	12.9289	95.7733	41.4637	46.8586	79.09	131.949	54.6362	123.112	208.763	203.258	174.382	81.6876	198.05	4.06472	6.54984	7.90032	27.9137	15.5953	15.5875	104.476	22.069	60.437	51.7902	67.764	76.2164	266.53	148.987	180.407	159.957	142.759	194.093	0.543602	0.239362	0.022447	-0.440502	0.155234	0.129619	PF03106
Glyma.07G023300.1	SA_Response	6e-84	48.48	AT4G31800	WRKY18	WRKY18	18.6432	32.7069	26.411	170.78	1422.25	252.832	445.457	264.51	448.504	271.056	354.514	1424.59	812.129	1258.07	1593.18	1266.89	901.38	1211.12	45.5249	63.3151	58.2648	422.477	602.275	256.08	522.382	160.614	458.828	394.806	498.024	231.825	1522.39	1378.13	1498.09	1554.37	821.267	1348.37	1.10363	-0.527216	-0.0208825	-0.866252	0.263873	0.140096	PF03106
Glyma.07G110000.1	SA_Response	6e-17	58.62	AT4G17500	ERF1	ERF1	6.99118	4.36092	1.25766	9.62141	39.507	12.9289	149.228	50.0424	46.8586	12.2858	25.436	14.1649	28.5674	42.1188	22.9163	7.84719	28.1681	41.9829	3.25178	1.09164	3.95016	18.1062	14.11	12.2473	91.6459	47.8162	109.773	16.5128	16.3287	15.8784	13.9611	17.6923	7.95914	27.8186	52.1312	26.2596	-0.604476	-0.480982	0.0180937	-0.0908561	-1.24059	0.445398	PF00847
Glyma.07G156200.1	SA_Response	1e-16	55.07	AT4G17500	ERF1	ERF1	1.1652	2.18046	2.51533	10.8241	4.47249	4.30964	371.957	104.374	89.7007	2.30359	3.1795	1.01178	8.1621	26.5532	13.9491	46.2113	26.7597	29.2055	4.06472	5.4582	0.98754	5.28096	4.45579	4.45356	218.117	82.1459	201.046	1.50116	0.816433	0.79392	9.51892	17.6923	13.2652	79.9786	20.8525	53.6609	0.84261	-0.466405	-0.175184	-1.06168	-0.265783	0.596469	PF00847
Glyma.07G017300.1	SA_Response	2e-17	55.56	AT4G17500	ERF1	ERF1	19.8084	21.8046	27.6686	24.0535	4.47249	17.2386	2.22729	1.42978	2.67763	451.504	448.31	489.702	80.2607	54.0219	14.9454	34.0045	11.2672	52.0223	42.2731	46.9405	59.2524	11.3164	11.8821	12.2473	1.83292	9.80846	1.23341	790.363	734.79	661.336	7.61514	43.7651	18.5713	27.8186	77.7958	43.3854	1.09959	-0.368619	1.0232	0.654034	-1.09309	0.614887	PF00847
Glyma.07G135600.1	SA_Response	4e-75	42.77	AT2G32800	AP4.3a	AP4.3a	58.2599	34.8874	56.5949	114.254	175.918	86.1928	563.504	413.207	522.139	247.252	276.617	336.923	414.227	767.295	856.871	1206.72	1183.06	1174.61	78.8556	52.3987	83.9409	104.11	57.1827	80.164	767.993	176.552	629.038	322	269.423	240.558	536.867	526.112	718.091	1002.63	829.288	1215.93	0.523165	-0.640366	0.0701981	-0.0491146	-0.194688	-0.225865	PF00069,PF00139
Glyma.15G078600.1	SA_Response	2e-44	60.19	AT1G28480	GRX480	GRX480	33.7907	20.7144	20.1226	156.348	609.004	257.142	367.502	400.339	402.984	218.073	330.668	767.942	572.708	696.792	733.322	353.996	474.633	379.672	48.7766	31.6575	59.2524	316.858	348.294	149.194	590.2	128.736	435.393	247.692	275.138	245.321	458.177	541.011	546.527	391.779	324.818	389.327	0.90441	-0.328378	-0.0204717	-0.777446	-0.373759	-0.127727	PF00462
Glyma.15G232000.1	SA_Signaling	4e-173	76.44	AT5G06960	TGA5	TGA5	367.037	401.205	377.299	691.539	722.307	606.223	376.411	556.186	360.142	498.344	542.9	768.954	1339.95	1944.79	2000.69	2049.86	1070.39	1558.84	461.752	415.915	490.807	724.246	730.75	743.744	320.761	647.358	372.489	751.333	793.573	660.542	2290.25	1704.98	2165.77	2393.56	1177.36	2081.36	0.256539	0.122273	0.0524571	0.284925	0.221143	0.272604	PF00170
Glyma.15G183000.1	SA_Response	5e-109	44	AT5G40990	GLIP1	GLIP1	16.3128	15.2632	27.6686	151.537	166.228	146.528	8.90915	75.7785	22.7599	0.767864	0.794875	1.01178	4.08105	2.74688	3.98545	3.48764	1.40841	0.912673	27.6401	9.82476	18.7633	135.796	129.961	47.8757	1.83292	24.5212	3.70022	3.00233	8.16433	5.55744	2.53838	5.58703	3.53739	1.15911	5.61413	1.14172	-0.0753923	-0.565959	-1.83799	2.69955	0.109097	0.446362	PF00657
Glyma.15G018400.1	SA_Response	3e-18	46.08	AT4G17500	ERF1	ERF1	46.6079	44.6994	95.5825	36.0803	35.7799	25.8578	13.3637	18.5872	14.727	11.518	24.6411	19.2238	42.1709	54.9376	40.8508	73.2405	178.868	78.4898	72.352	45.8489	70.1153	12.0708	29.7053	26.7213	5.49876	12.2606	13.5675	9.00699	14.6958	23.8176	24.1146	14.8987	30.0679	55.6373	52.1312	57.086	0.010969	-0.512576	-0.575341	-0.220895	-0.997877	-1.00388	PF00847
Glyma.15G079100.1	SA_Response	2e-37	46.38	AT4G17500	ERF1	ERF1	153.806	133.008	124.509	45.7017	167.718	70.3908	478.867	278.808	271.78	227.288	189.18	367.277	301.998	522.823	569.919	544.072	1001.38	596.888	88.6109	92.7894	131.343	232.362	236.157	140.287	683.679	500.231	712.91	291.226	247.379	188.953	571.77	292.388	387.345	505.372	494.846	601.687	-0.395294	1.10105	0.881703	-0.107321	-0.156334	-0.419397	PF00847
Glyma.15G186300.1	SA_Synthesis	2e-25	40.3	AT4G18170	WRKY28	WRKY28	1.1652	3.27069	2.51533	2.40535	2.98166	1.43655	6.68186	4.28935	4.01645	158.18	178.847	435.066	744.792	1368.86	1496.54	1271.25	383.086	842.397	0.812944	4.36656	0.98754	2.26327	0.742632	2.22678	1.83292	1.22606	4.93363	171.883	157.572	145.287	1823.83	1052.22	1327.41	1090.72	486.825	1106.33	-0.172687	-0.382974	-0.907037	-0.701629	0.219502	0.104279	PF03106
Glyma.15G189200.1	SA_Response	3e-66	40.77	AT1G21250	WAK1	WAK1	556.964	570.19	573.495	909.224	670.128	818.832	126.955	160.136	175.385	567.451	511.105	357.159	629.842	410.201	351.716	319.991	576.038	318.523	693.441	731.398	631.038	697.087	639.406	881.804	100.811	462.224	247.915	414.321	427.811	504.933	416.294	441.375	380.27	295.573	401.009	287.714	0.273668	-0.112489	0.810233	-0.091949	-0.168968	-0.30326	PF00069
Glyma.15G003300.1	SA_Response	3e-79	46.6	AT4G31800	WRKY18	WRKY18	32.6255	43.6092	64.1409	179.199	1003.33	258.578	768.414	413.207	357.464	433.075	710.619	2109.56	629.162	853.364	752.253	1282.58	821.101	884.38	99.9921	114.622	118.505	849.481	989.929	472.077	997.108	253.794	868.319	739.323	938.082	485.879	733.592	752.387	705.71	1111.59	615.951	868.849	1.24675	0.681645	0.461461	-0.588662	-0.0280893	-0.202704	PF03106
Glyma.15G051600.1	SA_Response	1e-64	40.06	AT2G32800	AP4.3a	AP4.3a	316.934	294.362	305.612	834.658	1021.96	821.705	844.142	702.024	744.382	1273.12	1303.6	1780.73	2046.65	2415.42	2572.61	2625.32	1621.08	2173.99	408.098	353.691	376.253	1147.48	1014.44	1056.61	784.489	751.573	825.15	1428.36	1469.58	1253.6	3186.3	2534.65	2807.81	2592.93	1941.69	2381.63	0.311704	0.265066	0.0438355	-0.0698377	0.277852	0.10733	PF00069,PF08263,PF00560
Glyma.15G077100.1	SA_Response	7e-25	62.82	AT4G17500	ERF1	ERF1	8.15638	15.2632	18.865	26.4589	55.1607	34.4771	2991.25	1085.21	773.836	347.074	460.233	679.917	261.187	389.141	486.225	426.364	1171.79	382.41	18.6977	24.0161	24.6885	25.6504	24.5069	34.5151	4382.51	538.239	2001.82	258.951	319.225	192.129	276.683	277.489	302.447	557.532	438.704	412.161	0.672666	-0.455365	0.513237	-0.949121	-0.407938	-0.491859	PF00847
Glyma.15G062400.1	SA_Response	9e-63	56.1	AT2G14610	PR1	PR1	1.1652	1.09023	3.77299	70.9579	35.7799	60.335	498.912	293.106	85.6843	215.002	438.771	145.696	2368.37	4471.92	6716.47	6268.16	3140.75	3815.88	14.633	32.7492	13.8256	241.415	241.355	42.3088	857.806	164.292	1429.52	463.109	1320.99	498.582	12519.9	8957.87	8918.66	15344.3	5176.23	8598.3	3.34386	1.65206	1.48193	1.51361	1.16489	1.13871	PF00188
Glyma.15G110300.1	SA_Synthesis	3e-23	51.95	AT4G18170	WRKY28	WRKY28	79.2334	95.9403	100.613	309.088	582.915	199.68	4118.25	976.542	737.688	2110.09	3012.58	6241.68	2932.92	6456.08	7066.2	5749.38	2308.38	4424.64	116.251	145.188	152.081	473.778	515.387	242.719	4448.49	881.535	3147.66	2403.36	2985.7	1895.09	6559.17	3778.69	5306.09	6089.97	3605.07	5964.35	0.584404	0.174313	0.53956	-0.641682	-0.0729374	0.327134	PF03106
Glyma.15G085400.1	SA_Response	4e-16	53.73	AT4G17500	ERF1	ERF1	1.1652	1.09023	3.77299	75.7686	255.677	112.051	193.774	237.344	469.925	3.07145	2.38463	5.05891	14.9639	14.65	8.96726	29.645	1.40841	19.1661	1.62589	4.36656	0.98754	119.199	196.798	62.3498	240.112	63.755	239.281	2.25175	1.63287	1.58784	12.6919	13.0364	7.95914	10.432	15.2384	7.99204	0.211444	-0.229216	-0.730249	-0.942187	-0.195685	-0.577109	PF00847
Glyma.15G139000.1	SA_Synthesis	6e-49	42.54	AT4G18170	WRKY28	WRKY28	30.2951	31.6167	25.1533	26.4589	20.8716	10.0558	84.6369	34.3148	26.7763	23.8038	39.7438	14.1649	41.4907	50.3594	61.7744	36.6202	45.069	71.1885	16.2589	12.008	12.838	10.5619	14.8526	6.68034	51.3217	20.843	38.2357	18.7646	22.8601	25.4055	60.2865	61.4573	67.2105	41.728	92.2322	103.897	-1.08278	-0.838363	-0.400534	-0.213336	0.298629	0.637715	PF03106
Glyma.15G152000.1	SA_Response	1e-24	61.73	AT4G17500	ERF1	ERF1	283.143	366.317	277.944	493.097	547.135	363.446	2205.01	1985.97	1733.77	1520.37	1296.44	843.826	2360.21	4420.64	5177.1	8120.97	5718.13	9500.92	500.774	385.349	531.296	337.982	287.399	384.119	2107.86	1352.34	1824.21	1453.88	1804.32	1992.74	2613.26	2261.82	3139.44	6903.66	7380.98	8804.95	0.611996	-0.475572	-0.165012	0.52048	-0.577283	-0.0155634	PF00847
Glyma.15G062500.1	SA_Response	7e-60	53.99	AT2G14610	PR1	PR1	83.8942	89.3989	103.128	109.444	52.179	48.8426	603.595	468.969	109.783	115.947	280.591	83.9778	1247.44	2502.41	6011.05	6363.2	3222.43	2489.77	156.898	182.304	124.43	212.747	176.746	70.1435	1266.55	153.257	1895.75	281.468	403.318	228.649	11048.3	6765.89	7747.78	15848.5	3399.76	7095.79	0.74611	1.12691	1.4876	0.926717	1.38891	1.12541	PF00188
Glyma.15G077000.1	SA_Response	2e-24	62.32	AT4G17500	ERF1	ERF1	16.3128	10.9023	6.28832	3.60803	1.49083	1.43655	26.7274	7.14892	13.3882	156.644	152.616	103.202	84.3417	185.872	255.069	336.557	553.504	390.624	8.12944	4.36656	7.90032	2.26327	2.2279	2.22678	9.16459	13.4866	11.1007	113.338	160.837	150.051	130.092	105.222	144.149	481.031	429.882	548.026	-0.715998	0.039743	-0.485789	0.0405727	-0.469134	0.188004	PF00847
Glyma.13G035700.1	SA_Response	0	43.96	AT1G21250	WAK1	WAK1	4.66079	5.45115	8.80365	64.9445	29.0712	53.1522	4.45457	22.8765	9.37172	489.129	709.824	705.212	695.139	841.46	1155.78	780.36	970.392	870.69	8.12944	14.1913	16.7882	27.1592	14.11	17.8142	1.83292	6.13029	3.70022	583.953	629.47	476.352	1802.88	1254.29	1423.8	840.355	1245.54	1217.07	1.04792	-1.31664	-1.6539	-0.172327	0.73493	0.333401	PF07645,PF00069
Glyma.13G293700.1	SA_Response	5e-46	56.82	AT1G28480	GRX480	GRX480	71.077	111.203	64.1409	44.499	84.9773	31.604	258.365	140.119	125.849	277.199	270.258	382.453	314.921	437.669	449.359	456.009	530.969	277.452	68.2873	46.9405	61.2275	68.6525	89.1159	26.7213	467.394	147.127	334.254	331.007	320.042	248.497	726.611	384.574	398.841	290.937	232.585	302.556	-0.481825	0.19576	0.855583	-0.0478942	0.329197	-0.614138	PF00462
Glyma.13G267400.1	SA_Synthesis	6e-15	53.33	AT4G18170	WRKY28	WRKY28	1.1652	1.09023	1.25766	1.20268	0.745415	1.43655	6.68186	1.42978	1.33882	86.0007	61.2054	106.237	51.0131	28.3844	56.7926	39.236	19.7177	30.1182	0.812944	1.09164	0.98754	0.754423	0.742632	1.11339	1.83292	1.22606	1.23341	138.858	127.364	104.797	58.3827	79.1496	59.2514	15.0684	36.8929	41.1019	-0.280612	-0.374706	-1.13861	0.54983	0.530988	0.063242	PF03106
Glyma.13G316900.1	SA_Signaling	1e-112	57.64	AT5G06960	TGA5	TGA5	22.1388	20.7144	18.865	49.3097	52.179	34.4771	111.364	131.54	88.3619	2414.93	2251.09	3185.09	2134.39	1843.16	2078.41	1686.27	1057.71	1423.77	38.2084	21.8328	24.6885	39.9844	30.4479	36.7419	98.9776	88.2761	88.8054	2590.26	2287.65	2107.06	2216	1874.45	2249.78	1178.82	1254.36	1430.58	0.457173	-0.343287	-0.263014	-0.168642	0.0661819	-0.10927	PF00170
Glyma.13G088100.1	SA_Response	5e-23	71.67	AT4G17500	ERF1	ERF1	400.828	355.415	280.459	380.046	414.451	327.533	1389.83	646.262	590.418	1005.13	1284.52	1599.63	1362.39	2653.48	2039.55	3152.83	1443.62	2511.67	265.02	241.252	330.826	247.451	193.084	511.046	1204.23	540.691	796.782	742.326	840.926	828.853	1415.15	1203.07	1527.27	2085.24	1578.37	2522.06	-0.308533	-0.237712	-0.0473514	-0.68921	-0.546686	-0.200537	PF00847
Glyma.13G094200.1	SA_Response	4e-46	44.64	AT2G14610	PR1	PR1	64.0859	44.6994	55.3372	28.8642	12.6721	11.4924	2.22729	4.28935	4.01645	516.772	515.874	541.303	156.44	87.9001	49.8181	78.4719	76.0539	94.9179	69.1002	43.6656	79.0032	6.03539	9.65422	15.5875	1.83292	1.22606	2.46682	502.89	509.454	704.207	65.3633	45.6274	23.8774	74.1831	70.5777	57.086	0.224596	-0.761668	-0.930675	0.125124	-1.12504	-0.305454	PF00188
Glyma.13G174100.1	SA_Response	2e-40	59.62	AT1G28480	GRX480	GRX480	1.1652	3.27069	2.51533	1.20268	0.745415	1.43655	8.90915	1.42978	1.33882	9.21436	10.3334	6.07069	69.3779	79.6595	94.6544	33.1326	64.7867	45.6336	0.812944	1.09164	0.98754	1.50885	0.742632	1.11339	1.83292	1.22606	3.70022	14.2611	16.3287	14.2906	91.3816	130.364	82.2444	35.9324	23.2585	38.8185	-1.26514	-0.00845176	-0.788837	0.8089	0.318967	-0.550589	PF00462
Glyma.13G298600.1	SA_Response	7e-22	70	AT4G17500	ERF1	ERF1	24.4691	38.1581	25.1533	103.43	213.189	74.7004	1318.55	743.487	698.862	122.858	163.744	224.615	210.854	225.244	119.563	129.915	28.1681	99.4813	30.0789	30.5659	33.5763	61.1083	68.3222	53.4427	1429.68	242.759	843.651	65.3006	58.7832	88.1252	100.266	72.6314	122.04	83.4559	76.9938	70.7867	0.102151	-1.0975	-0.133959	-1.26845	-0.913798	-0.155563	PF00847
Glyma.13G355700.1	SA_Response	2e-18	46.46	AT4G17500	ERF1	ERF1	20.9736	40.3385	31.4416	12.0268	18.6354	11.4924	20.0456	18.5872	10.7105	8.4465	12.718	13.1532	23.8061	40.2876	84.6908	115.092	246.471	77.5772	43.086	20.7412	31.6013	12.8252	11.8821	10.0205	20.1621	9.80846	9.86727	16.5128	13.8794	9.52704	33.6335	16.7611	40.68	86.9333	52.1312	62.7946	0.0410149	-0.279596	-0.308715	0.218132	-0.708102	-1.12133	PF00847
Glyma.13G283400.1	SA_Response	1e-58	40.37	AT2G32800	AP4.3a	AP4.3a	538.321	660.68	822.512	1094.44	881.081	1042.93	369.73	687.726	980.014	15.3573	15.8975	6.07069	21.7656	33.8782	45.8326	43.5955	71.8287	41.9829	608.082	493.421	482.907	795.162	758.97	551.128	535.212	472.032	667.274	6.75524	7.3479	10.321	59.0173	49.3521	72.5166	64.9102	17.6444	73.0701	-0.35149	-0.519809	-0.283032	-0.611855	0.833936	-0.01643	PF00954,PF01453,PF07714,PF11883,PF08276
Glyma.13G035800.1	SA_Response	0	43.05	AT1G21250	WAK1	WAK1	171.284	146.091	158.466	115.457	67.8328	103.431	31.182	40.0339	78.9902	176.609	275.822	461.372	152.359	255.46	204.254	57.5461	64.7867	57.4984	120.316	179.029	137.268	107.128	83.1748	36.7419	54.9876	99.3107	82.6383	388.051	448.222	237.382	432.794	284.007	166.258	125.184	130.729	89.0542	-0.124125	-0.336671	0.657557	0.232576	0.528805	0.939816	PF07645,PF00069
Glyma.13G159400.1	SA_Response	1e-57	40.56	AT2G32800	AP4.3a	AP4.3a	254.013	274.738	242.729	153.943	134.92	162.33	75.7277	214.467	211.533	634.255	513.489	345.017	188.409	116.285	74.7271	135.146	252.105	209.002	243.883	228.153	218.246	110.9	128.475	125.813	45.823	394.791	148.009	374.541	375.559	499.376	48.2292	67.0444	62.7888	104.32	449.131	181.534	-0.160443	-0.305101	0.230436	-0.256662	-1.09141	0.301789	PF07714
Glyma.13G104300.1	SA_Response	6e-59	41.75	AT1G21250	WAK1	WAK1	382.185	325.979	306.87	179.199	163.246	149.401	57.9095	60.0509	78.9902	566.683	577.079	282.287	404.704	261.869	88.6762	50.5708	73.2371	240.946	197.545	227.061	211.333	131.27	106.196	133.607	27.4938	46.5902	46.8695	247.692	269.423	310.423	40.6141	128.502	109.659	17.3867	220.555	43.3854	-0.674565	-0.406503	-0.703381	-0.785127	-1.43785	-0.374672	PF07714
Glyma.13G040400.1	SA_Response	4e-23	67.74	AT4G17500	ERF1	ERF1	11.652	5.45115	3.77299	1.20268	4.47249	1.43655	4.45457	2.85957	8.0329	66.8041	71.5388	40.4712	10.8828	9.15626	2.98909	6.97528	1.40841	20.0788	4.06472	4.36656	5.92524	1.50885	0.742632	1.11339	1.83292	3.67817	1.23341	45.7855	36.7395	50.017	3.80757	5.58703	5.30609	5.79555	19.2485	10.2755	-0.540148	-1.07965	-1.18618	-0.432012	-0.647515	0.311403	PF00847
Glyma.13G234500.1	SA_Response	9e-45	61.9	AT1G28480	GRX480	GRX480	8.15638	15.2632	11.319	152.74	871.39	222.665	302.911	215.897	202.161	183.519	290.924	805.378	1080.12	1533.67	2675.23	1599.08	2132.33	1362.62	8.94238	20.7412	11.8505	281.4	421.815	170.349	425.237	118.928	336.72	347.52	458.019	288.193	1727.37	1274.77	1798.77	1681.87	921.52	1781.08	0.257754	-0.513239	0.289015	-0.226684	-0.139695	-0.216404	PF00462
Glyma.13G260300.1	SA_Signaling	1e-22	83.33	AT5G06960	TGA5	TGA5	11.652	13.0828	15.092	3.60803	8.19956	12.9289	2.22729	1.42978	5.35527	46.8397	34.1796	94.0957	16.3242	5.49376	7.97089	48.827	54.9278	34.6816	13.0071	3.27492	5.92524	6.03539	6.68369	2.22678	1.83292	1.22606	1.23341	72.0559	53.0682	57.1623	7.61514	16.7611	8.84349	31.296	48.1211	23.9761	-0.842705	-0.726897	-1.07012	0.0579037	0.157267	-0.421081	PF00170
Glyma.13G085100.1	SA_Signaling	7e-131	52.57	AT5G65210	TGA1	TGA1	144.484	119.925	79.2329	103.43	73.7961	94.8121	17.8183	41.4637	44.181	1382.15	1079.44	1286.99	895.111	872.592	874.806	490.886	446.465	557.643	147.143	124.447	129.368	61.1083	78.719	118.019	32.9925	73.5635	50.5697	1315.77	1218.12	1402.86	620.634	665.788	728.703	464.803	639.209	461.255	0.22254	-0.0772973	0.602805	0.0706591	-0.391039	0.0662703	PF00170
Glyma.13G310100.1	SA_Response	7e-25	60	AT4G31800	WRKY18	WRKY18	41.9471	58.8724	49.0489	363.208	471.848	354.827	643.686	275.948	258.392	567.451	725.721	762.883	1149.5	1966.77	2292.63	1920.82	304.216	1441.11	132.51	155.013	215.284	513.008	331.214	331.79	597.531	389.886	587.102	542.671	726.626	511.285	2747.8	1505.7	2289.58	1737.51	1369.85	1984.31	1.74631	-0.0169173	0.418541	-0.207531	0.274637	0.473874	PF03106
Glyma.13G364900.1	SA_Response	0	44.07	AT4G11850	PLDGAMMA1	PLDGAMMA1	717.762	1000.83	1025	3335.02	2932.46	3072.77	2412.15	2512.13	2522.33	3773.28	4502.97	4848.46	8350.51	7440.38	8206.04	6345.76	6975.84	5782.69	1591.74	1484.63	1480.32	2956.59	2612.58	1941.75	4481.49	1384.22	3139.02	4711.4	5536.23	4164.91	10523.5	9027.71	10832.4	5364.36	5457.74	6231.51	0.731924	-0.314474	0.274099	0.13504	0.340442	-0.163819	PF00168,PF00614,PF12357
Glyma.13G191400.1	SA_Response	1e-95	46.88	AT2G03760	RAR047	RAR047	2.33039	1.09023	2.51533	1.20268	6.70873	14.3655	138.092	125.821	133.882	1109.56	1374.34	1451.91	590.392	543.882	289.941	72.3686	190.135	66.6251	1.62589	1.09164	0.98754	8.29866	5.19843	6.68034	395.91	45.3641	178.844	1814.91	2119.46	1887.94	147.226	667.65	222.856	79.9786	96.2423	79.9204	-0.67998	-0.142806	0.640522	0.564932	-0.456734	-0.361711	PF00685
Glyma.13G033300.1	SA_Response	4e-42	41.63	AT1G21250	WAK1	WAK1	8.15638	3.27069	6.28832	14.4321	9.69039	8.61928	22.2729	11.4383	13.3882	7.67864	18.2821	15.1767	12.2432	17.3969	48.8217	14.8225	18.3093	15.5154	57.719	48.0321	80.9783	235.38	196.798	240.492	247.444	114.023	207.213	19.5151	22.8601	20.6419	60.9211	70.769	52.1766	73.024	29.6747	83.3456	3.39787	4.36069	3.59384	0.615292	1.2286	1.93522	PF00069
Glyma.13G035900.1	SA_Response	0	42.37	AT1G21250	WAK1	WAK1	624.546	556.017	625.059	318.709	133.429	386.431	75.7277	100.085	373.53	178.144	74.7183	197.297	267.309	113.538	271.01	105.501	174.642	105.87	573.126	1145.13	674.49	540.922	441.866	120.246	210.786	300.384	461.295	1089.09	1022.17	605.761	695.516	453.481	215.781	207.481	256.646	215.785	0.40617	0.395474	0.82394	2.59352	1.06604	0.816697	PF07645,PF00069
Glyma.13G350000.1	SA_Response	4e-60	42.21	AT1G21250	WAK1	WAK1	729.414	651.958	537.023	134.7	169.955	101.995	40.0912	130.11	166.013	28.411	27.8206	33.3888	2.7207	4.57813	0.996362	2.61573	2.81681	4.56336	317.048	263.085	331.813	147.867	129.961	122.473	42.1571	144.675	97.4392	48.7878	27.7587	29.3751	1.90378	5.58703	0.884349	2.31822	4.01009	3.42516	-1.07288	-0.0227017	-0.242115	0.241099	0.0138415	-0.0354207	PF07714
Glyma.13G283100.1	SA_Response	7e-59	40.88	AT2G32800	AP4.3a	AP4.3a	9.32158	20.7144	17.6073	209.266	181.136	241.34	4.45457	27.1659	21.4211	3.83932	4.76925	6.07069	6.12158	3.6625	2.98909	2.61573	7.04203	3.65069	73.165	66.59	53.3271	98.8295	109.91	151.421	3.66584	49.0423	14.8009	4.50349	3.26573	3.9696	1.26919	7.44937	0.884349	1.15911	6.41615	2.28344	2.01887	-0.810696	0.347959	-0.322491	-0.411573	-0.432873	PF00954,PF07714,PF01453,PF08276
Glyma.13G351500.1	SA_Response	5e-56	40.29	AT1G21250	WAK1	WAK1	442.775	417.558	387.361	283.832	187.099	214.045	6.68186	24.3063	41.5033	208.859	182.821	143.673	120.391	55.8532	43.8399	41.8517	61.9699	61.1491	482.076	320.942	437.48	165.219	158.181	122.473	5.49876	89.5022	40.7025	150.867	144.509	156.402	41.2487	50.2833	42.4487	44.0462	85.014	57.086	-0.00834469	-0.619424	0.904574	-0.244877	-0.71603	0.174227	PF07714
Glyma.02G066200.1	SA_Response	1e-28	73.85	AT4G17500	ERF1	ERF1	25.6343	19.6241	22.638	103.43	140.883	89.0659	184.865	180.153	283.829	721.792	747.978	1205.03	644.126	857.026	1033.23	1222.42	1057.71	1228.46	72.352	55.6736	70.1153	190.869	158.181	222.678	186.958	128.736	181.311	595.962	487.411	606.555	944.277	628.541	864.893	1036.24	1045.03	1028.69	1.54512	0.778162	-0.384618	-0.66247	-0.0561054	-0.173992	PF00847
Glyma.02G242800.1	SA_Response	6e-42	42.2	AT1G21250	WAK1	WAK1	401.993	243.121	277.944	322.317	383.143	224.101	113.592	141.549	89.7007	308.681	256.745	198.309	89.1029	144.669	124.545	129.915	235.204	260.112	232.502	151.738	237.997	368.159	400.279	514.386	43.99	252.568	93.739	270.21	209.823	261.2	60.9211	89.3925	62.7888	106.638	181.256	142.715	-0.568958	0.464699	0.178641	-0.0431457	-0.749691	-0.538007	PF00069
Glyma.02G063500.1	SA_Synthesis	4e-116	60.7	AT2G23620	MES1	MES1	40.7819	30.5264	42.7606	7.21606	2.23624	7.18273	6.68186	4.28935	6.69408	54.5183	44.513	62.7304	46.2519	17.3969	9.96362	6.97528	7.04203	5.47604	19.5107	31.6575	29.6262	3.77212	2.97053	3.34017	1.83292	1.22606	3.70022	55.5431	84.9091	49.2231	6.98054	10.2429	8.84349	1.15911	4.01009	1.14172	-0.497579	-0.722327	-1.38599	0.22966	-1.49773	-1.62706	PF00561
Glyma.02G125600.1	SA_aa conjugation of SA	0	48.85	AT5G13320	PBS3	PBS3	55.9295	52.3311	27.6686	43.2964	221.388	54.5888	570.185	263.08	192.79	148.198	249.591	470.478	170.044	468.801	460.319	189.205	56.3362	241.858	37.3954	63.3151	32.5888	141.077	156.695	72.3703	1459	201.073	724.011	417.324	454.753	285.017	481.657	325.91	349.318	690.83	356.898	268.304	-0.0281854	0.21329	1.21633	0.414296	0.0738396	1.43302	PF03321
Glyma.02G010900.1	SA_Synthesis	8e-50	76	AT4G18170	WRKY28	WRKY28	76.903	73.0454	89.2942	105.836	214.68	160.893	296.229	251.642	249.02	1180.21	1301.21	1269.79	1387.56	1995.15	2944.25	2945.31	2149.23	2403.07	112.999	113.531	145.168	304.787	276.259	231.585	337.257	274.637	463.761	973.505	925.019	983.667	2063.07	1930.32	2268.35	2883.87	1818.98	3066.66	0.635657	0.75534	0.432762	-0.380187	-0.0149478	0.0513927	PF03106
Glyma.02G063300.1	SA_Synthesis	5e-109	57.03	AT2G23620	MES1	MES1	243.526	245.302	384.845	475.057	428.614	622.025	144.774	250.212	236.971	0.767864	0.794875	1.01178	0.680175	0.915626	0.996362	2.61573	1.40841	4.56336	819.448	864.578	741.642	313.84	484.196	548.901	207.12	220.69	238.048	0.750582	0.816433	0.79392	1.26919	0.931172	0.884349	3.47733	2.40606	5.7086	1.47322	-0.179785	0.0753897	-0.124945	0.250978	0.432818	PF00561
Glyma.02G063100.1	SA_Synthesis	5e-104	53.7	AT2G23620	MES1	MES1	46.6079	53.4213	95.5825	319.912	344.382	406.543	314.047	237.344	231.615	0.767864	0.794875	1.01178	0.680175	0.915626	0.996362	1.74382	1.40841	1.82535	227.624	212.87	221.209	294.225	375.772	226.018	471.06	171.648	368.789	0.750582	0.816433	0.79392	0.634595	0.931172	0.884349	1.15911	0.802019	3.42516	1.75819	-0.257143	0.369396	-0.124945	-0.0813071	0.11385	PF00561
Glyma.02G063000.1	SA_Synthesis	2e-95	52.73	AT2G23620	MES1	MES1	78.0682	68.6845	127.024	502.719	536.699	675.177	247.229	231.625	265.086	0.767864	0.794875	1.01178	0.680175	0.915626	0.996362	1.74382	1.40841	0.912673	305.667	291.468	319.963	437.566	574.797	573.396	208.953	280.767	271.35	0.750582	0.816433	0.79392	0.634595	0.931172	0.884349	1.15911	0.802019	3.42516	1.74407	-0.112695	0.0328434	-0.124945	-0.0813071	0.406073	PF00561
Glyma.02G063600.1	SA_Synthesis	5e-97	51.53	AT2G23620	MES1	MES1	4.66079	3.27069	2.51533	2.40535	2.23624	4.30964	4.45457	4.28935	1.33882	373.95	273.437	434.054	89.7831	57.6845	28.8945	38.3641	67.6035	53.8477	0.812944	2.18328	1.97508	3.01769	3.71316	1.11339	1.83292	2.45212	1.23341	430.834	327.39	370.761	15.8649	41.9027	25.6461	30.1369	89.0241	31.9682	-1.07137	-0.190453	-0.869555	0.0620711	-1.08018	-0.080623	PF00561
Glyma.02G115200.1	SA_Synthesis	3e-43	78.31	AT4G18170	WRKY28	WRKY28	45.4427	47.9701	55.3372	144.321	93.1769	94.8121	64.5913	82.9274	65.602	176.609	213.027	173.015	223.778	199.607	470.283	238.903	208.444	235.47	294.286	220.511	254.785	220.292	213.878	268.327	117.307	167.97	118.407	367.035	384.54	462.062	516.56	410.647	497.004	412.643	380.959	415.586	2.37119	1.07996	0.921555	1.10903	0.672354	0.824468	PF03106
Glyma.02G218700.1	SA_Signaling	0	86.89	AT2G40690	GLY1	GLY1	210.901	162.444	145.889	72.1606	67.0873	86.1928	24.5002	62.9105	56.2303	20.7323	24.6411	24.2827	58.4951	68.672	63.7672	120.324	67.6035	77.5772	130.884	123.355	134.305	71.6702	60.8958	106.885	20.1621	93.1804	55.5034	31.5245	37.5559	36.5203	59.0173	47.4898	75.1696	154.162	59.3494	127.873	-0.418305	0.0869847	0.23324	0.600296	-0.071702	0.362659	PF07479,PF01210
Glyma.02G093500.1	SA_Response	0	69.07	AT4G11850	PLDGAMMA1	PLDGAMMA1	51.2687	49.0604	44.0183	199.644	105.849	145.091	294.002	267.369	190.112	279.502	253.565	304.546	554.343	626.288	1328.15	881.501	942.224	647.085	172.344	124.447	108.629	248.96	194.57	270.554	821.147	324.905	780.747	596.713	666.21	577.18	1404.99	1001.94	1453.87	1285.45	1091.55	1300.42	1.48987	0.664294	1.35839	1.13543	0.621914	0.57371	PF00168,PF00614,PF12357
Glyma.02G072800.1	SA_Response	5e-16	53.52	AT4G17500	ERF1	ERF1	3.49559	3.27069	1.25766	1.20268	0.745415	2.87309	4.45457	1.42978	1.33882	149.733	139.103	120.402	115.63	54.9376	78.7126	32.2607	60.5615	52.0223	2.43883	5.4582	2.96262	2.26327	3.71316	1.11339	1.83292	2.45212	4.93363	156.121	159.204	141.318	74.8822	95.9107	99.0471	34.7733	44.9131	39.9602	0.436593	0.556361	0.351925	0.158126	0.114337	-0.275725	PF00847
Glyma.02G023400.1	SA_Signaling	2e-34	42.73	AT1G45145	TRX5	TRX5	276.152	297.633	269.14	242.941	184.118	191.061	15.591	14.2978	21.4211	89.0722	80.2824	29.3417	6.80175	10.0719	4.98181	7.84719	19.7177	10.0394	511.342	490.146	579.686	244.433	290.369	236.039	21.995	68.6592	19.7345	36.7785	52.2517	51.6048	4.44216	6.5182	5.30609	5.79555	25.6646	4.56688	0.90752	0.318549	1.10528	-0.498608	-0.426093	-0.0618167	PF00085
Glyma.02G267400.1	SA_Response	3e-22	53.57	AT4G17500	ERF1	ERF1	252.848	313.986	282.974	491.895	547.135	298.802	1106.96	753.496	733.672	370.878	390.284	431.019	367.975	578.676	662.581	999.209	1116.87	990.25	299.976	258.719	388.103	454.917	351.265	554.468	932.955	814.102	769.647	414.321	433.526	366.791	491.176	374.331	462.514	929.607	726.629	1136.01	0.155919	0.0244002	-0.0437143	0.0269241	-0.277093	-0.153782	PF00847
Glyma.02G195300.1	SA_Signaling	1e-139	72.41	AT3G11820	SYP121	SYP121	2.33039	2.18046	1.25766	2.40535	3.72707	5.74619	69.0459	28.5957	13.3882	393.146	577.874	1248.54	763.157	1296.53	1419.82	1245.96	976.025	804.065	2.43883	7.64148	0.98754	4.52654	7.42632	1.11339	148.466	13.4866	59.2036	734.069	911.956	451.741	2271.21	1194.69	1452.1	1443.09	919.916	1236.48	0.940102	0.137479	0.994123	-0.0814191	0.499195	0.250357	PF00804,PF05739
Glyma.02G047400.1	SA_Response	1e-82	53.81	AT1G75040	PR5	PR5	12.8172	14.173	8.80365	67.3499	137.156	66.0812	40.0912	85.787	112.461	89.8401	95.385	335.911	119.031	262.785	362.676	156.944	136.615	138.726	17.0718	24.0161	19.7508	41.4933	34.9037	70.1435	80.6484	58.8508	114.707	238.685	206.558	169.899	244.954	189.959	252.924	137.934	101.054	123.306	0.765279	-0.884795	0.0929853	0.239258	-0.114189	-0.254822	PF00314
Glyma.02G237300.1	SA_Response	1e-60	40.74	AT1G21250	WAK1	WAK1	18.6432	13.0828	20.1226	19.2428	11.1812	27.2944	11.1364	10.0085	8.0329	1045.83	1201.85	1727.11	893.07	510.919	729.337	265.933	176.051	162.456	11.3812	19.6495	14.8131	12.0708	11.1395	17.8142	7.33167	8.5824	4.93363	2344.07	2530.13	1205.96	814.82	1070.85	1252.24	228.345	63.3595	116.456	-0.177576	-0.492547	-0.484983	0.61323	0.556697	-0.566463	PF07714,PF00560
Glyma.02G232600.1	SA_Signaling	2e-75	54.94	AT3G01080	WRKY58	WRKY58	140.989	192.971	216.318	835.86	2108.03	813.086	6296.54	2923.91	2918.62	2446.41	3190.63	5595.15	2973.05	4390.43	5477	5761.58	3878.75	4092.42	396.717	374.432	427.605	2069.38	1984.31	1332.73	6539.85	2200.77	4640.08	2362.83	2895.89	1833.16	6164.45	3748.9	5290.17	6456.25	3941.12	5145.74	1.1233	0.519754	0.140497	-0.663399	0.243707	0.178653	PF03106
Glyma.02G062900.1	SA_Synthesis	1e-107	58.08	AT2G23620	MES1	MES1	58.2599	38.1581	60.3679	342.763	336.928	445.33	481.094	295.965	282.49	2.30359	3.97438	53.6244	31.9682	52.1907	47.8254	12.2067	14.0841	14.6028	144.704	146.28	157.019	282.154	352.75	511.046	560.873	289.35	538.999	15.7622	6.53147	3.9696	29.1914	32.591	71.6322	33.6142	8.02019	12.5589	1.51471	0.0265939	0.390826	-1.18957	0.0155504	0.406241	PF00561
Glyma.02G069700.1	SA_Signaling	9e-88	49.63	AT3G11820	SYP121	SYP121	358.881	360.866	343.342	85.3901	87.959	104.868	11.1364	14.2978	8.0329	306.378	338.617	201.344	36.0493	21.0594	6.97453	12.2067	43.6606	59.3237	188.603	432.289	207.383	144.849	150.012	167.008	45.823	2.45212	19.7345	236.433	164.92	227.855	13.3265	27.9351	10.6122	8.11377	24.8626	6.85032	-0.36008	0.731275	1.02299	-0.427698	-0.30494	-1.53222	PF05739,PF00804
Glyma.02G097900.1	SA_Signaling	7e-132	66.2	AT5G06960	TGA5	TGA5	10.4868	6.54138	13.8343	25.2562	11.1812	12.9289	6.68186	8.5787	8.0329	36.8575	21.4616	56.6597	4.08105	1.83125	9.96362	0.87191	1.40841	0.912673	30.8919	26.1993	21.7259	29.4225	20.0511	33.4017	3.66584	25.7472	13.5675	52.5408	71.8461	27.7872	6.98054	13.0364	5.30609	1.15911	3.20808	1.14172	1.35266	0.747413	0.883759	0.404354	0.67361	0.786858	PF00170
Glyma.02G249500.1	SA_Response	8e-70	48.31	AT1G75040	PR5	PR5	69.9118	78.4966	86.7788	36.0803	20.8716	28.7309	8.90915	17.1574	12.0494	99.8223	139.103	61.7187	60.5356	32.9625	16.9382	6.10337	47.8858	20.9915	75.6038	99.3392	44.4393	9.8075	14.8526	10.0205	14.6633	9.80846	14.8009	45.0349	48.986	71.4528	21.5762	26.0728	33.6053	10.432	12.8323	6.85032	-0.100363	-1.30488	0.0431343	-0.861454	-0.442699	-1.31605	PF00314
Glyma.02G195400.1	SA_Signaling	3e-156	70.47	AT3G11820	SYP121	SYP121	66.4163	102.482	95.5825	97.4168	152.81	91.939	957.733	430.365	259.73	758.649	1011.88	2027.61	801.927	1032.83	1154.78	1211.08	1633.75	952.83	111.373	98.2476	122.455	161.447	148.526	92.4113	1286.71	252.568	642.606	782.107	791.124	561.302	1240.63	869.714	1150.54	1490.62	1117.21	1001.29	0.328352	0.233878	0.405007	-0.831371	0.125342	-0.0734665	PF05739,PF00804
Glyma.02G020300.1	SA_Response	2e-26	53.16	AT4G31800	WRKY18	WRKY18	1.1652	1.09023	1.25766	1.20268	0.745415	1.43655	2.22729	1.42978	1.33882	139.751	103.334	78.9189	10.2026	21.975	44.8363	11.3348	1.40841	10.9521	0.812944	1.09164	0.98754	0.754423	0.742632	1.11339	1.83292	1.22606	1.23341	85.5664	44.0874	38.1082	60.2865	20.4858	34.4896	25.5004	6.41615	17.1258	-0.280612	-0.374706	-0.218962	-0.940663	0.581724	1.04943	PF03106
Glyma.02G288600.1	SA_Response	1e-61	41.27	AT2G32800	AP4.3a	AP4.3a	79.2334	77.4064	83.0058	162.361	181.136	179.568	64.5913	41.4637	73.6349	162.787	184.411	211.462	380.898	290.254	213.221	61.0337	97.18	160.63	101.618	101.522	71.1029	318.367	426.271	193.73	115.474	94.4064	102.373	186.895	178.799	223.092	323.643	396.679	265.305	54.4782	203.713	106.18	0.194554	0.843161	0.797207	0.0757703	0.156387	0.192557	PF11721,PF07714,PF00560
Glyma.02G080200.1	SA_Response	9e-24	69.12	AT4G17500	ERF1	ERF1	1.1652	10.9023	1.25766	63.7419	374.198	50.2791	594.686	310.263	376.207	43.0004	54.8464	150.755	461.839	1163.76	1582.22	470.832	252.105	478.24	6.50355	6.54984	6.91278	528.851	677.281	228.245	1002.61	487.971	1048.4	212.415	306.979	105.591	2395.6	1627.69	1780.19	949.311	493.242	877.983	0.583404	1.55482	0.9868	1.32998	0.855323	0.95001	PF00847
Glyma.02G096800.1	SA_Signaling	0	50.78	AT1G09420	G6PD4	G6PD4	791.169	1009.55	696.746	291.048	301.148	231.284	240.547	255.931	294.54	2538.56	1960.96	2349.36	964.488	693.129	1281.32	952.126	1754.87	1219.33	2785.15	2354.67	2220.98	640.505	451.52	555.581	355.586	1142.69	593.269	5361.41	4578.56	4355.45	1677.23	1397.69	1270.81	2139.72	2815.89	1994.59	1.55939	1.00057	1.40278	1.06161	0.564304	0.823871	PF02781,PF00479
Glyma.19G217000.1	SA_Synthesis	4e-20	55.56	AT4G18170	WRKY28	WRKY28	37.2863	38.1581	38.9876	34.8776	16.3991	35.9137	8.90915	44.3233	58.9079	139.751	146.257	163.909	581.55	1055.72	1785.48	2957.52	3187.22	1874.63	27.6401	26.1993	31.6013	36.2123	21.5363	27.8347	20.1621	47.8162	22.2013	166.629	181.248	128.615	1123.23	858.54	1437.07	3284.92	1064.28	2511.79	-0.421495	-0.0268389	-0.314431	0.0827953	-0.00164799	-0.225074	PF03106
Glyma.19G254800.1	SA_Signaling	1e-22	60.32	AT2G40750	WRKY54	WRKY54	62.9207	95.9403	109.417	81.782	79.7594	54.5888	31.182	15.7276	25.4375	215.002	325.899	602.01	489.726	879.001	943.555	527.506	361.96	352.292	93.4886	91.6977	133.318	172.009	103.969	79.0506	87.9801	33.1036	51.8031	288.224	339.636	150.051	1038.83	776.597	710.132	710.535	575.85	567.435	0.247585	0.716031	1.25682	-0.555036	0.127286	0.578117	PF03106
Glyma.19G018300.1	SA_Response	2e-48	43.48	AT3G26830	PAD3	PAD3	41.9471	13.0828	36.4723	14.4321	11.1812	7.18273	167.047	90.0763	24.0987	19.9645	11.1283	9.10603	127.193	250.882	225.178	353.124	485.9	233.644	13.82	31.6575	31.6013	9.05308	7.42632	11.1339	84.3142	29.4254	113.474	30.7739	24.493	38.9021	228.454	138.745	198.094	484.508	121.105	371.059	-0.24747	-0.24816	-0.307661	1.2281	-0.0937628	-0.135257	PF00067
Glyma.19G198700.1	SA_Response	1e-56	40.5	AT5G06320	NHL3	NHL3	1.1652	1.09023	5.03066	4.81071	17.89	8.61928	102.455	42.8935	25.4375	5.37505	14.3078	21.2474	115.63	269.194	223.185	58.418	12.6757	15.5154	0.812944	1.09164	2.96262	19.615	11.1395	10.0205	186.958	36.7817	81.4049	6.00466	13.0629	3.17568	417.563	214.169	191.904	51.0009	41.705	50.2357	-0.582051	0.380603	0.8373	-0.879797	0.437915	0.722835	PF03168
Glyma.19G256800.1	SA_Response	3e-17	50.63	AT4G17500	ERF1	ERF1	151.476	121.016	168.527	105.836	131.938	109.178	147.001	165.855	210.194	14.5894	19.8719	432.031	2.04053	2.74688	5.97817	2.61573	7.04203	0.912673	103.244	87.3312	133.318	93.5485	107.682	87.9578	102.643	107.893	127.041	18.7646	12.2465	20.6419	0.634595	2.79351	0.884349	1.15911	3.20808	1.14172	-0.445321	-0.262727	-0.63173	-3.17493	-1.31984	-0.940197	PF00847
Glyma.19G217800.1	SA_Synthesis	1e-50	73.74	AT4G18170	WRKY28	WRKY28	24.4691	33.7971	18.865	54.1205	57.397	48.8426	298.456	108.664	115.138	33.0181	49.2823	52.6126	112.229	228.907	262.043	189.205	57.7446	114.997	33.3307	26.1993	23.701	65.6348	41.5874	66.8034	362.918	68.6592	212.146	27.7715	26.1259	30.169	260.818	148.056	235.237	217.913	105.064	223.777	0.109806	0.117985	0.301677	-0.682429	0.0947251	0.595119	PF03106
Glyma.19G245500.1	SA_Response	3e-92	69.59	AT3G04720	HEL	HEL	93.2158	58.8724	45.2759	90.2008	59.6332	67.5177	510.049	311.693	119.155	13.8215	14.3078	19.2238	349.61	649.179	1419.82	1047.16	842.227	584.11	98.3662	92.7894	83.9409	71.6702	75.7485	96.8649	582.868	71.1113	561.201	43.5338	37.5559	26.1994	1644.24	932.103	1604.21	3070.48	560.611	1724	0.479078	0.168526	0.369063	1.17997	0.789517	1.11436	PF00187,PF00967
Glyma.19G094100.1	SA_Synthesis	1e-36	67.47	AT4G18170	WRKY28	WRKY28	11.652	5.45115	6.28832	50.5124	87.959	43.0964	639.231	274.518	236.971	73.7149	93.7953	102.19	612.838	1121.64	1379.96	1843.22	1030.95	1056.87	7.3165	9.82476	12.838	98.8295	75.0059	28.9481	815.649	120.154	637.672	159.874	268.607	107.179	2249.64	1211.45	1276.12	1925.28	676.102	1469.39	0.357984	0.159431	0.451417	0.989961	0.605064	0.0503914	PF03106
Glyma.19G164100.1	SA_Response	3e-30	66.22	AT4G17500	ERF1	ERF1	1.1652	1.09023	1.25766	1.20268	2.23624	1.43655	2.22729	1.42978	1.33882	5.37505	8.74363	2.02356	51.6933	102.55	297.912	168.279	253.513	132.338	0.812944	1.09164	0.98754	3.01769	3.71316	3.34017	3.66584	1.22606	1.23341	9.00699	10.6136	7.14528	322.374	157.368	215.781	318.755	66.5676	172.4	-0.280612	1.0466	0.29404	0.729556	0.621279	0.00932543	PF00847
Glyma.19G262700.1	SA_Response	6e-23	67.74	AT4G17500	ERF1	ERF1	121.181	121.016	119.478	164.767	220.643	179.568	550.14	341.718	440.471	366.271	266.283	220.568	244.183	269.194	239.127	371.434	552.095	344.99	78.8556	91.6977	106.654	266.311	257.693	359.625	460.063	467.128	479.796	298.732	290.65	329.477	247.492	197.408	185.713	404.53	398.603	390.468	-0.383724	0.645247	0.0786582	0.10709	-0.254943	-0.0878243	PF00847
Glyma.19G188900.1	SA_Response	3e-91	40.3	AT1G21250	WAK1	WAK1	58.2599	95.9403	64.1409	84.1874	88.7044	64.6446	4.45457	7.14892	4.01645	6.91077	11.9231	18.2121	2.04053	3.6625	4.98181	3.48764	5.63362	4.56336	132.51	85.1479	124.43	64.8804	75.7485	34.5151	3.66584	53.9465	9.86727	9.00699	9.7972	7.9392	0.634595	5.58703	4.42174	4.63644	10.4262	3.42516	0.647783	-0.439607	2.11106	-0.470134	-0.0056105	0.434021	PF00069
Glyma.19G039100.1	SA_Response	2e-60	40	AT2G32800	AP4.3a	AP4.3a	607.068	617.07	641.409	260.981	245.987	316.04	31.182	117.242	139.237	109.805	108.103	96.1192	110.188	43.0344	34.8727	16.5663	33.8017	49.2843	465.817	539.27	468.094	190.115	311.163	165.895	29.3267	129.962	118.407	121.594	136.344	178.632	23.48	44.6962	26.5305	11.5911	51.3292	10.2755	-0.340664	-0.302847	-0.0508642	0.475328	-0.989927	-0.445143	PF00560,PF00069,PF08263
Glyma.19G262900.1	SA_Response	5e-121	51.15	AT5G40990	GLIP1	GLIP1	3.49559	8.72184	6.28832	10.8241	11.1812	5.74619	6.68186	11.4383	8.0329	195.805	174.078	214.498	598.554	346.107	631.693	399.335	526.744	256.461	3.25178	7.64148	8.88786	11.3164	7.42632	5.56695	32.9925	12.2606	17.2677	250.694	265.341	237.382	689.805	737.488	690.676	270.073	265.468	336.808	0.0961492	-0.191039	1.25736	0.366541	0.42609	-0.438912	PF00657
Glyma.19G182300.1	SA_Synthesis	0	84.68	AT2G37040	PAL1	PAL1	179.44	214.775	241.472	477.463	512.1	376.375	222.729	917.921	1060.34	982.866	1220.93	4951.66	1903.81	3536.15	3219.24	2840.68	2699.91	2205.93	188.603	203.045	191.583	444.355	340.126	227.131	505.885	323.679	626.571	1887.71	2373.37	1525.12	3622.27	2689.22	2628.28	3078.6	2539.19	2735.56	-0.124251	-0.433236	-0.596009	-0.306425	0.0460041	0.108805	PF00221
Glyma.19G104200.1	SA_Response	1e-25	70.77	AT4G17500	ERF1	ERF1	8.15638	6.54138	7.54599	4.81071	2.23624	1.43655	22.2729	1.42978	1.33882	29.1788	80.2824	29.3417	189.769	591.495	444.377	402.823	397.171	380.584	1.62589	3.27492	4.9377	3.01769	0.742632	4.45356	10.9975	1.22606	6.16704	28.5221	70.2133	84.1556	251.934	297.044	286.529	477.553	221.357	401.886	-1.17689	-0.046595	-0.44535	0.397946	-0.552813	-0.100945	PF00847
Glyma.19G113100.1	SA_Response	7e-16	52.11	AT4G17500	ERF1	ERF1	1.1652	3.27069	6.28832	4.81071	9.69039	4.30964	8.90915	2.85957	5.35527	61.4291	71.5388	83.9778	10.2026	9.15626	11.9563	23.5416	4.22522	15.5154	2.43883	4.36656	6.91278	8.29866	4.45579	4.45356	5.49876	4.90423	4.93363	63.7995	118.383	78.5981	8.24973	22.3481	6.19044	2.31822	8.82221	9.13377	0.355216	-0.128477	-0.159038	0.265501	0.232382	-1.09413	PF00847
Glyma.19G245400.1	SA_Response	1e-97	68.75	AT3G04720	HEL	HEL	280.813	244.212	298.066	349.979	310.838	218.355	3416.66	992.27	646.648	125.162	104.924	114.331	1566.44	2945.57	2656.3	3348.14	3702.7	2220.53	492.644	747.773	659.677	475.287	496.078	358.511	2155.51	430.346	2390.35	216.168	364.129	159.578	4200.38	2650.11	2919.24	5401.45	1591.21	4192.4	1.20695	0.597075	-0.02283	1.10313	0.446685	0.270719	PF00187,PF00967
Glyma.03G132900.1	SA_Response	3e-125	53.04	AT3G57260	PR2	PR2	9.32158	18.5339	17.6073	73.3633	64.8511	48.8426	35.6366	55.7615	9.37172	1057.35	751.157	595.939	689.017	816.739	681.511	219.721	452.098	535.739	296.725	306.751	278.486	122.971	83.9174	189.276	263.94	29.4254	91.2722	1722.59	1690.83	1571.17	958.873	1257.08	620.813	425.394	858.962	672.473	4.27796	1.08262	1.93244	1.05177	0.375118	0.696425	PF00332
Glyma.03G132600.1	SA_Response	9e-51	51.45	AT3G57260	PR2	PR2	22.1388	11.9925	16.3496	20.4455	13.4175	20.1117	135.864	205.889	251.698	44.5361	51.6669	50.5891	15.644	32.9625	27.8981	122.939	212.669	124.123	10.5683	25.1077	12.838	20.3694	23.0216	52.3293	71.4838	196.169	83.8718	38.2797	48.1696	63.5136	15.8649	19.5546	20.34	47.5235	75.3898	69.645	-0.0573372	0.826544	-0.755502	0.0308316	-0.456331	-1.2555	PF00332
Glyma.03G201500.1	SA_Response	1e-59	41.32	AT5G06320	NHL3	NHL3	1.1652	1.09023	1.25766	6.01338	7.45415	1.43655	294.002	175.863	104.428	301.003	488.053	1416.49	803.287	1372.52	2456.03	1250.32	312.666	624.268	1.62589	1.09164	0.98754	9.05308	0.742632	1.11339	844.975	106.667	345.354	503.641	521.701	223.092	2328.96	1285.95	2143.66	1390.93	879.815	774.087	0.0767583	-0.450175	1.17532	-0.82102	0.314125	0.477243	PF03168
Glyma.03G201000.1	SA_Response	1e-71	48.26	AT5G06320	NHL3	NHL3	29.1299	37.0678	27.6686	69.7553	118.521	44.533	951.051	431.795	307.928	1263.14	1834.57	4776.62	1905.17	2925.43	3951.57	2918.28	1704.17	2002.4	31.7048	31.6575	39.5016	81.4777	80.9469	34.5151	1565.31	248.89	810.349	1351.8	1604.29	904.275	3701.59	2321.41	3431.27	2611.48	2070.01	2214.94	0.132057	-0.241394	0.634387	-1.02842	0.10639	0.0579588	PF03168
Glyma.03G030900.1	SA_Response	1e-116	40.38	AT3G26830	PAD3	PAD3	132.833	91.5793	225.122	414.923	282.512	416.599	209.365	321.701	295.878	3.07145	6.359	2.02356	14.9639	4.57813	21.92	25.2854	9.85884	29.2055	178.848	232.519	205.408	336.473	234.672	537.767	285.935	380.078	284.917	12.0093	25.3094	29.3751	52.0368	12.1052	38.9113	146.048	162.81	188.384	0.456315	-0.00664927	0.201549	2.5417	1.31353	2.94994	PF00067
Glyma.03G224700.1	SA_Response	6e-25	50	AT4G31800	WRKY18	WRKY18	23.3039	29.4362	20.1226	51.7151	52.9245	37.3502	15.591	8.5787	9.37172	353.217	415.72	222.592	859.741	1320.33	1100.98	776	611.248	795.85	34.1437	49.1238	53.3271	58.0906	57.9253	52.3293	20.1621	33.1036	12.3341	319.748	493.126	363.616	1014.08	954.451	1037.34	565.646	725.025	909.951	0.906646	0.245636	0.967746	0.246761	-0.126375	0.0115341	PF03106
Glyma.03G030400.1	SA_Response	1e-126	41.74	AT3G26830	PAD3	PAD3	102.537	123.196	167.269	2583.35	2459.12	1590.26	3588.16	2008.85	2634.79	10.7501	15.8975	175.038	14.9639	45.7813	180.341	62.7776	28.1681	16.4281	964.152	1046.88	992.477	6273.78	6058.39	3228.83	8317.78	3594.8	8150.36	36.0279	12.2465	9.52704	148.495	130.364	173.332	348.892	62.5575	294.564	2.93404	1.23026	1.28525	-1.80293	0.907382	2.71705	PF00067
Glyma.03G258200.1	SA_Response	4e-17	55.56	AT4G17500	ERF1	ERF1	130.502	92.6696	110.674	43.2964	49.9428	31.604	42.3184	30.0254	30.7928	0.767864	0.794875	12.1414	0.680175	0.915626	0.996362	0.87191	1.40841	1.82535	47.1508	76.4148	76.0406	36.2123	37.8742	40.082	20.1621	8.5824	16.0343	2.25175	1.63287	0.79392	0.634595	0.931172	0.884349	1.15911	0.802019	1.14172	-0.742028	-0.128952	-1.20367	-1.55048	-0.0813071	-0.404021	PF00847
Glyma.03G201100.1	SA_Response	3e-60	41.84	AT5G06320	NHL3	NHL3	4.66079	7.63161	12.5766	30.0669	55.9061	18.6751	1906.56	547.607	342.737	145.126	209.052	446.196	867.904	1773.57	2581.57	813.492	335.201	429.869	16.2589	7.64148	14.8131	44.511	51.2416	18.9276	2593.58	505.136	1329.61	276.965	346.984	107.179	3537.23	1509.43	2012.78	796.309	583.068	646.214	0.638484	0.13207	0.662933	-0.13055	0.434662	0.359732	PF03168
Glyma.03G031200.1	SA_Response	5e-63	46.77	AT3G26830	PAD3	PAD3	99.0418	119.925	142.116	204.455	276.549	244.213	982.233	604.798	464.569	303.306	326.694	297.464	435.992	357.094	439.396	1092.5	1388.69	835.095	51.2155	78.598	65.1776	111.655	152.982	111.339	603.03	167.97	398.391	235.683	251.461	250.879	383.93	356.639	481.97	689.671	566.225	778.654	-0.888923	-0.947773	-0.810993	-0.329625	-0.0116867	-0.70486	PF00067
Glyma.03G070600.1	SA_Response	0	56.26	AT1G74710	SID2	SID2	407.819	334.701	243.987	123.876	121.503	153.711	31.182	44.3233	37.4869	12.2858	12.718	4.04712	4.76123	0.915626	11.9563	0.87191	5.63362	2.73802	298.35	219.42	288.362	172.009	162.636	218.224	14.6633	90.7283	40.7025	15.7622	15.5122	20.6419	11.4227	13.0364	12.3809	4.63644	3.20808	1.14172	-0.291313	0.470228	0.370675	0.837605	1.06298	-0.0407301	PF00425
Glyma.03G020700.1	SA_Response	1e-30	42.29	AT2G32800	AP4.3a	AP4.3a	546.478	456.807	289.263	170.78	172.191	122.106	37.8639	101.515	81.6678	178.144	157.385	169.979	46.2519	65.9251	49.8181	66.2652	130.982	84.8785	391.026	251.077	348.602	169.745	148.526	266.1	29.3267	293.028	66.604	210.163	163.287	185.777	34.2681	45.6274	47.7548	107.797	107.471	83.3456	-0.38369	0.329415	0.815268	0.145697	-0.343753	0.0819419	PF00069
Glyma.03G106400.1	SA_Response	0	54.86	AT2G32800	AP4.3a	AP4.3a	4.66079	7.63161	2.51533	6.01338	8.19956	4.30964	144.774	44.3233	13.3882	219.609	195.539	201.344	274.111	248.135	292.93	302.553	291.54	266.5	6.50355	2.18328	4.9377	6.78981	3.71316	5.56695	113.641	23.2951	66.604	204.158	227.785	274.696	211.955	176.923	300.679	263.118	218.149	244.328	-0.120144	-0.204923	0.00749727	0.196891	-0.241444	-0.246166	PF07714,PF00069
Glyma.03G029900.1	SA_Response	5e-121	40.7	AT3G26830	PAD3	PAD3	4727.21	4873.33	6392.71	7645.42	7474.28	8057.59	12573	13297	8875.02	1064.26	1133.49	632.363	5152.33	5665.89	7142.92	10611.2	13134.8	8464.13	7245.77	6458.14	6285.69	10669.1	9242.06	6440.96	22746.5	5333.35	23915.8	776.102	1018.91	1151.18	7492.03	5096.3	9110.56	10221	6460.26	8970.5	0.321787	0.185205	0.581584	0.0579925	0.272742	-0.328452	PF00067
Glyma.03G051100.1	SA_Response	8e-76	42.77	AT2G32800	AP4.3a	AP4.3a	177.11	227.858	218.834	203.252	208.716	159.457	60.1367	132.97	202.161	3.83932	7.94875	14.1649	35.3691	37.5407	23.9127	8.7191	1.40841	3.65069	188.603	150.646	207.383	82.2321	92.829	56.7829	25.6609	88.2761	37.0022	8.2564	4.8986	4.76352	69.8054	41.9027	26.5305	13.9093	9.62423	5.7086	-0.190516	-1.30141	-1.38886	-0.53445	0.513747	1.08566	PF00069,PF00139
Glyma.03G109100.1	SA_Synthesis	2e-33	65.06	AT4G18170	WRKY28	WRKY28	11.652	19.6241	21.3803	13.2294	17.1445	18.6751	167.047	121.532	54.8915	38.3932	39.7438	27.3181	42.851	34.7938	40.8508	103.757	142.249	77.5772	17.0718	12.008	19.7508	17.3517	15.5953	8.90712	135.636	17.1648	143.075	22.5175	27.7587	58.7501	50.7676	28.8663	38.9113	88.0924	55.3393	92.4794	-0.108822	-0.228857	-0.215189	0.0480481	0.000603474	-0.455895	PF03106
Glyma.03G042700.1	SA_Signaling	4e-71	53.77	AT3G01080	WRKY58	WRKY58	5.82599	5.45115	6.28832	16.8375	31.3074	14.3655	229.411	72.9189	16.0658	734.846	1194.7	3174.97	514.893	981.551	934.587	748.971	514.068	367.807	7.3165	12.008	7.90032	61.8627	23.7642	15.5875	240.112	18.3909	166.51	812.13	969.923	471.589	1644.87	787.771	849.859	957.425	652.041	638.222	0.632183	0.695247	0.416689	-1.17952	0.433227	0.462821	PF03106
Glyma.03G132700.1	SA_Response	7e-132	53.87	AT3G57260	PR2	PR2	2241.84	1611.36	2448.67	223.698	139.393	124.98	51.2276	25.7361	420.388	13439.9	18928.4	4413.39	653.648	137.344	121.556	3.48764	59.1531	148.766	2872.13	3006.38	2974.47	351.561	221.304	141.4	434.402	78.4677	240.515	8638.45	8843.6	9467.5	102.804	434.857	129.115	18.5458	276.697	26.2596	0.490382	0.549373	0.599118	-0.448726	-0.452698	0.604809	PF00332
Glyma.03G220100.1	SA_Synthesis	3e-20	57.38	AT4G18170	WRKY28	WRKY28	102.537	103.572	115.705	116.66	71.5598	100.558	51.2276	118.672	97.7336	189.662	182.026	219.557	615.559	895.482	1408.86	2484.94	1805.58	1532.38	143.891	164.838	162.944	65.6348	98.0274	104.659	45.823	88.2761	82.6383	225.175	217.988	204.038	1168.29	729.107	1209.79	2791.14	741.065	1799.35	0.551557	-0.106	-0.304309	0.130454	0.089691	-0.127181	PF03106
Glyma.03G220800.1	SA_Synthesis	2e-50	76.04	AT4G18170	WRKY28	WRKY28	66.4163	62.1431	74.2022	113.052	118.521	90.5025	465.503	174.434	153.964	403.896	474.541	526.126	684.936	965.986	981.416	1017.52	478.858	625.181	76.4167	98.2476	85.916	149.376	161.151	96.8649	614.028	165.518	405.791	401.561	349.433	391.403	891.606	729.107	862.24	605.056	449.933	634.797	0.361943	0.33902	0.578267	-0.298057	-0.084288	-0.328285	PF03106
Glyma.03G159800.1	SA_Response	1e-20	52.44	AT4G17500	ERF1	ERF1	73.4074	57.7822	56.5949	12.0268	22.3624	17.2386	42.3184	24.3063	12.0494	106.733	79.4875	91.0603	22.4458	34.7938	17.9345	46.2113	36.6186	37.4196	35.7695	44.7572	44.4393	22.6327	16.3379	5.56695	53.1546	28.1993	33.302	110.336	100.421	129.409	17.1341	17.6923	9.72784	26.6595	31.2787	23.9761	-0.587542	-0.213125	0.543351	0.29489	-0.754676	-0.55384	PF00847
Glyma.20G140200.1	SA_Response	1e-59	41.49	AT2G32800	AP4.3a	AP4.3a	61.7555	41.4288	85.5212	116.66	108.085	70.3908	144.774	54.3318	44.181	11.518	19.8719	17.2003	133.995	270.11	347.73	199.667	143.657	200.788	104.87	112.439	134.305	213.502	165.607	161.441	223.616	74.7895	182.544	108.834	79.194	47.6352	560.982	435.788	339.59	396.416	277.499	377.91	0.897857	0.873051	0.983231	2.27799	0.829822	0.950915	PF07714,PF01657
Glyma.20G152800.1	SA_Response	3e-22	40	AT2G32800	AP4.3a	AP4.3a	39.6167	47.9701	28.9263	32.4723	67.0873	25.8578	13.3637	28.5957	37.4869	95.2151	93.0004	81.9543	202.012	367.166	260.05	281.627	485.9	236.382	36.5825	33.8408	41.4767	36.2123	29.7053	54.5561	18.3292	46.5902	34.5354	137.357	172.267	101.622	421.371	270.971	288.298	265.436	154.79	341.374	-0.0582828	-0.0580202	0.324062	0.606134	0.241953	-0.398523	PF00069
Glyma.20G115300.1	SA_Response	4e-13	66.67	AT4G17500	ERF1	ERF1	1292.2	1031.36	777.237	424.545	485.265	353.391	162.592	324.561	295.878	412.343	422.079	728.482	252.345	336.035	265.032	285.987	538.011	281.103	1104.79	873.312	1142.58	371.176	322.302	730.383	131.97	792.033	260.249	547.925	460.468	391.403	290.01	243.967	190.135	459.008	359.304	345.941	0.00922345	0.172726	0.596835	-0.159013	-0.23703	0.0752272	PF00847
Glyma.20G140100.1	SA_Response	8e-62	41.34	AT2G32800	AP4.3a	AP4.3a	107.198	124.286	152.177	95.0115	83.4865	81.8832	242.774	148.697	80.329	45.304	64.3849	73.86	273.43	517.329	569.919	905.915	270.414	595.975	164.215	157.196	143.193	171.254	143.328	136.947	472.893	142.223	321.92	73.5571	78.3776	66.6893	1321.86	581.051	699.52	1040.88	622.367	973.888	0.276167	0.794194	0.989926	0.252287	0.935534	0.573346	PF00069,PF01657
Glyma.20G070100.1	SA_Response	9e-31	66.67	AT4G17500	ERF1	ERF1	31.4603	28.346	47.7912	68.5526	196.044	159.457	2135.97	939.368	805.968	154.341	151.026	95.1074	133.314	206.016	391.57	733.277	715.47	540.302	140.639	290.376	258.735	297.243	403.249	156.988	2797.03	424.216	1938.92	123.095	156.755	116.706	420.102	238.38	358.161	1202	199.703	782.079	2.68043	1.01586	0.410877	-0.0141818	0.476066	0.134748	PF00847
Glyma.20G028000.1	SA_Synthesis	1e-32	68	AT4G18170	WRKY28	WRKY28	36.1211	32.7069	44.0183	123.876	130.448	113.487	98.0006	27.1659	22.7599	459.95	408.566	401.677	537.338	556.701	580.879	342.661	640.825	377.846	82.1074	62.2235	68.1402	181.816	131.446	238.265	86.1472	58.8508	65.3706	351.272	424.545	385.845	498.157	365.019	480.201	289.778	314.391	337.949	0.912907	0.584469	0.50804	-0.128857	-0.318226	-0.531039	PF03106
Glyma.20G203700.1	SA_Response	8e-34	46.15	AT4G17500	ERF1	ERF1	1.1652	2.18046	1.25766	12.0268	46.2157	11.4924	461.048	273.089	226.26	27.6431	26.2309	28.3299	75.4994	147.416	238.13	592.027	160.558	438.083	4.87766	5.4582	7.90032	56.5818	36.389	25.608	769.826	111.571	509.398	44.2843	36.7395	32.5507	236.704	123.846	198.094	682.716	182.058	328.816	1.98606	0.765893	0.534207	0.466362	0.277019	0.00353566	PF00847
Glyma.20G168500.1	SA_Response	3e-25	70	AT4G17500	ERF1	ERF1	1.1652	1.09023	1.25766	143.119	523.281	97.6852	735.005	288.816	240.987	3.83932	7.15388	16.1885	203.372	463.307	963.482	824.827	440.831	532.088	0.812944	1.09164	0.98754	630.698	567.371	258.306	1107.08	191.265	1001.53	16.5128	9.7972	3.17568	850.992	517.731	836.594	1126.66	388.979	924.794	-0.280612	0.930577	0.862637	0.117379	0.435971	0.440945	PF00847
Glyma.20G195900.1	SA_Response	7e-33	54.21	AT4G17500	ERF1	ERF1	68.7466	88.3087	236.441	46.9044	65.5965	56.0253	122.501	188.731	186.096	420.021	418.104	477.561	340.768	406.538	738.304	1399.42	2106.98	1198.34	504.838	522.895	521.421	227.081	470.086	140.287	131.97	161.84	157.876	247.692	151.857	139.73	642.21	579.189	826.866	1804.73	850.942	1390.62	1.97706	2.31304	-0.138877	-1.28671	0.463347	-0.217511	PF00847
Glyma.20G195100.1	SA_Signaling	4e-54	48.26	AT5G65210	TGA1	TGA1	1.1652	1.09023	1.25766	1.20268	0.745415	1.43655	2.22729	4.28935	1.33882	66.8041	69.1542	62.7304	4.76123	0.915626	0.996362	1.74382	1.40841	0.912673	0.812944	1.09164	0.98754	0.754423	0.742632	1.11339	5.49876	1.22606	1.23341	113.338	95.5227	97.6522	0.634595	0.931172	0.884349	1.15911	2.40606	1.14172	-0.280612	-0.374706	0.0187515	0.625437	-1.44553	0.211554
Glyma.20G139300.1	SA_Response	6e-59	40.24	AT2G32800	AP4.3a	AP4.3a	16.3128	7.63161	11.319	7.21606	4.47249	11.4924	86.8642	44.3233	45.5198	334.021	437.181	660.693	401.984	640.023	863.846	680.962	381.678	365.982	10.5683	17.4662	4.9377	12.8252	14.8526	11.1339	194.289	22.069	108.54	555.431	545.377	400.136	1817.48	912.548	871.083	615.488	475.597	586.844	-0.0969195	0.743555	0.878627	0.0679442	0.918006	0.232058	PF01657,PF07714
Glyma.20G119300.1	SA_Response	7e-63	42.18	AT1G21250	WAK1	WAK1	1.1652	1.09023	1.25766	9.62141	36.5253	8.61928	60.1367	28.5957	20.0823	4.60718	26.2309	34.4006	79.5805	172.138	148.458	70.6247	73.2371	47.459	0.812944	2.18328	0.98754	15.8429	16.3379	13.3607	109.975	9.80846	64.1372	18.014	33.4738	15.0845	279.856	178.785	136.19	88.0924	45.7151	73.0701	0.18139	-0.2661	0.757212	0.0291938	0.571845	0.112783	PF00069
Glyma.20G155200.1	SA_Response	3e-15	42.27	AT4G17500	ERF1	ERF1	39.6167	43.6092	67.9139	32.4723	28.3258	17.2386	24.5002	12.868	14.727	63.7327	124.001	168.967	134.675	166.644	229.163	22.6697	29.5765	40.1576	28.453	40.3907	51.3521	16.5973	21.5363	13.3607	25.6609	15.9387	17.2677	102.83	138.794	138.936	144.688	150.85	192.788	61.4329	68.9736	55.9443	-0.330498	-0.599738	0.176317	0.0934079	-0.119461	1.012	PF00847
Glyma.20G070000.1	SA_Response	1e-32	69.57	AT4G17500	ERF1	ERF1	80.3986	159.174	174.815	781.74	1253.79	712.527	13107.6	5764.89	5382.04	1900.46	1845.7	3527.07	2447.27	2989.52	4508.54	4432.79	2999.9	3350.42	410.537	459.58	458.218	1800.81	1331.54	690.301	12764.4	2965.83	8464.88	1316.52	1219.75	930.475	2854.41	2053.23	3705.42	3934.02	2261.69	2936.51	1.68057	0.476162	-0.00353478	-1.06901	-0.207493	-0.239737	PF00847
Glyma.05G114100.1	SA_Response	1e-13	50	AT2G32800	AP4.3a	AP4.3a	40.7819	13.0828	12.5766	70.9579	11.1812	18.6751	11.1364	5.71913	5.35527	32.2503	24.6411	13.1532	78.9003	36.625	59.7817	41.8517	1.40841	29.2055	102.431	128.813	69.1278	76.1968	80.9469	46.7624	12.8304	36.7817	33.302	61.5477	70.2133	61.1319	95.8238	81.9431	113.197	64.9102	68.1716	82.2039	2.1766	1.0162	1.90036	1.46145	0.730954	1.57088	PF00069
Glyma.05G063500.1	SA_Response	7e-35	72.37	AT4G17500	ERF1	ERF1	142.154	126.467	110.674	185.212	248.969	183.878	285.093	311.693	500.717	997.455	978.491	1936.55	737.99	1280.05	1819.36	1619.14	1773.18	1403.69	107.309	123.355	133.318	509.99	251.01	237.152	254.776	250.116	197.345	720.559	706.215	518.43	1075	860.403	1396.39	1773.44	1124.43	1541.32	-0.0594553	0.691515	-0.644195	-1.00817	-0.203828	-0.111538	PF00847
Glyma.05G228100.1	SA_Response	8e-19	52	AT4G17500	ERF1	ERF1	59.4251	58.8724	54.0796	10.8241	8.94498	11.4924	6.68186	1.42978	2.67763	6.14291	5.56413	5.05891	0.680175	1.83125	0.996362	0.87191	1.40841	0.912673	39.0213	34.9325	48.3894	9.8075	14.8526	17.8142	1.83292	7.35635	3.70022	3.00233	4.08217	2.38176	0.634595	0.931172	0.884349	1.15911	1.60404	1.14172	-0.494634	0.442208	0.256597	-0.824668	-0.517713	0.290367	PF00847
Glyma.05G123600.1	SA_Synthesis	2e-20	57.38	AT4G18170	WRKY28	WRKY28	15.1476	17.4437	10.0613	68.5526	62.6149	44.533	129.183	80.0679	70.9573	26.1074	31.795	33.3888	18.3647	27.4688	45.8326	26.1573	83.096	33.7689	23.5754	18.5579	18.7633	73.1791	66.0943	67.9168	163.13	77.2416	151.709	65.3006	48.986	41.2839	34.2681	26.0728	59.2514	47.5235	52.9332	46.8105	0.513727	0.237838	0.484653	0.769021	0.383663	0.0421987	PF03106
Glyma.05G204600.1	SA_Response	2e-59	46.15	AT1G75040	PR5	PR5	3010.87	2145.57	2260.02	1005.44	1402.87	1170.79	694.913	607.658	333.365	140.519	357.694	136.59	459.118	764.548	1759.57	204.899	404.213	196.225	2300.63	2957.25	3393.19	2388.5	1556.56	1010.96	769.826	552.952	860.919	1265.48	794.39	567.653	2887.41	2247.85	1589.17	410.325	1263.18	729.56	0.222147	0.469587	0.416656	2.04932	1.17253	1.57721	PF00314
Glyma.05G029000.1	SA_Response	1e-27	53.09	AT4G31800	WRKY18	WRKY18	3.49559	2.18046	1.25766	3.60803	4.47249	7.18273	2.22729	4.28935	6.69408	776.31	943.517	1285.97	495.168	553.038	722.362	400.207	143.657	376.021	6.50355	5.4582	7.90032	1.50885	2.97053	4.45356	7.33167	4.90423	3.70022	1224.95	1342.22	824.883	1281.88	838.054	908.226	481.031	368.127	526.333	1.51831	-0.772857	0.270592	0.174408	0.77423	0.58042	PF03106
Glyma.05G204800.1	SA_Response	2e-58	46.15	AT1G75040	PR5	PR5	41.9471	7.63161	18.865	6.01338	46.2157	2.87309	311.82	363.165	66.9408	596.63	1754.29	229.674	368.655	976.058	1547.35	442.059	1050.67	1085.17	3.25178	19.6495	2.96262	43.7566	5.94106	10.0205	797.32	49.0423	779.514	446.596	490.676	739.14	2245.83	1643.52	1229.24	1212.43	749.086	1166.84	-1.40398	0.116059	1.13187	-0.622326	0.823649	0.279209	PF00314
Glyma.05G168300.1	SA_Response	0	54.08	AT4G11850	PLDGAMMA1	PLDGAMMA1	371.698	187.52	207.515	1225.53	1800.18	1104.7	4365.48	3717.44	5313.76	3.07145	7.15388	6.07069	10.8828	21.0594	14.9454	111.605	50.7026	74.8391	112.186	429.014	86.9035	370.422	764.169	539.994	8233.47	1841.54	5756.32	1.50116	1.63287	1.58784	24.7492	12.1052	36.2583	45.2053	27.2686	35.3933	-0.287719	-1.30248	0.240906	-1.78709	0.640915	-1.13652	PF12357,PF00168,PF00614
Glyma.05G186700.1	SA_Response	9e-26	73.02	AT4G17500	ERF1	ERF1	1.1652	1.09023	3.77299	161.159	386.87	159.457	775.096	221.616	302.573	9.98223	21.4616	21.2474	68.0175	119.947	74.7271	23.5416	12.6757	6.38871	3.25178	3.27492	4.9377	745.37	976.561	459.83	833.978	247.664	632.738	12.7599	37.5559	27.7872	52.6714	58.6638	51.2922	11.5911	21.6545	33.1099	0.927308	1.62472	0.399969	0.567815	-0.6918	0.639162	PF00847
Glyma.05G042600.1	SA_Response	2e-117	40.8	AT3G26830	PAD3	PAD3	114.189	81.7673	119.478	175.591	154.301	235.594	51.2276	295.965	187.434	9.21436	10.3334	13.1532	8.1621	11.9031	16.9382	79.3438	77.4623	43.8083	209.74	211.778	224.172	190.115	164.864	256.08	12.8304	177.778	53.0366	3.00233	5.71503	1.58784	10.7881	13.0364	15.9183	66.0693	45.7151	62.7946	1.0335	0.111821	-1.13375	-1.66596	0.103036	-0.200546	PF00067
Glyma.05G041300.1	SA_Response	2e-71	40.57	AT2G32800	AP4.3a	AP4.3a	140.989	148.271	159.723	330.736	472.593	169.513	2367.61	1208.17	1065.7	491.433	419.694	436.078	274.111	400.129	438.399	1401.16	1453.48	1174.61	192.668	125.539	168.869	272.347	223.532	278.347	1946.56	756.478	1301.25	475.869	499.657	404.899	325.547	259.797	393.535	1349.2	785.979	1427.15	0.117483	-0.329449	-0.213038	0.0351441	-0.184782	-0.177687	PF00069,PF00139
Glyma.05G160800.1	SA_Synthesis	7e-21	58.33	AT4G18170	WRKY28	WRKY28	85.0594	78.4966	76.7175	92.6061	79.014	86.1928	37.8639	41.4637	48.1974	1753.03	1919.62	2242.11	3056.71	3125.03	4224.57	3102.26	5044.91	2802.82	141.452	165.929	173.807	79.9689	82.4322	139.174	14.6633	87.0501	32.0686	2515.2	2481.14	2111.03	4385.68	3745.17	4289.09	2675.23	1953.72	3475.4	1.00192	0.226191	0.0691046	0.264996	0.2552	-0.434162	PF03106
Glyma.05G245800.1	SA_Response	3e-86	56.02	AT1G75040	PR5	PR5	341.403	250.753	166.012	76.9713	60.3786	50.2791	55.6822	30.0254	32.1316	201.948	192.36	136.59	53.7338	134.597	129.527	51.4427	128.165	152.416	159.337	203.045	219.234	61.8627	52.7269	55.6695	95.3118	63.755	80.1715	223.673	205.741	256.436	64.0941	105.222	76.9383	121.707	170.028	162.124	-0.38245	-0.140152	1.02163	0.369459	-0.36823	0.450957	PF00314
Glyma.05G101300.1	SA_aa conjugation of SA	0	48.02	AT5G13320	PBS3	PBS3	1.1652	1.09023	1.25766	54.1205	512.846	45.9695	1060.19	333.139	133.882	24.5716	67.5644	34.4006	117.67	670.238	620.733	320.863	77.4623	205.351	1.62589	2.18328	2.96262	79.9689	179.717	67.9168	1229.89	125.058	585.869	23.268	26.1259	23.0237	715.823	335.222	464.283	826.446	230.981	798.063	0.946795	-0.903788	0.345765	-0.805142	0.105325	1.61995	PF03321
Glyma.05G062100.1	SA_Response	2e-18	45.36	AT4G17500	ERF1	ERF1	55.9295	80.677	85.5212	36.0803	26.8349	44.533	8.90915	17.1574	5.35527	25.3395	34.1796	30.3534	6.80175	7.32501	4.98181	4.35955	1.40841	5.47604	69.1002	38.2074	60.2399	12.8252	11.8821	25.608	3.66584	77.2416	12.3341	14.2611	26.1259	32.5507	0.634595	0.931172	0.884349	2.31822	4.81211	3.42516	-0.406819	-1.09457	1.56921	-0.301217	-2.9633	-0.0911601	PF00847
Glyma.11G043800.1	SA_Response	2e-47	40.79	AT1G21250	WAK1	WAK1	575.608	609.439	469.109	552.029	562.043	314.604	171.501	207.319	232.954	378.557	352.13	207.415	60.5356	86.9845	53.8035	81.9596	56.3362	170.67	470.695	429.014	572.773	526.587	414.389	445.356	197.955	597.09	329.32	259.701	249.829	302.484	30.4605	43.7651	34.4896	69.5466	205.317	99.3297	-0.167845	-0.0434052	0.878041	-0.20824	-0.888963	0.276337	PF07714,PF00560,PF08263
Glyma.11G036500.1	SA_Response	4e-80	55.51	AT4G17500	ERF1	ERF1	10.4868	7.63161	15.092	9.62141	26.0895	24.4213	64.5913	31.4552	21.4211	13.0537	28.6155	59.6951	78.2201	118.116	244.109	259.829	252.105	163.368	19.5107	12.008	17.7757	37.7212	44.5579	14.4741	67.818	15.9387	43.1693	24.7692	17.1451	9.52704	281.76	162.024	248.502	472.917	88.2221	270.588	0.569791	0.68617	0.111725	-0.978549	0.652408	0.300576	PF00847
Glyma.11G025600.1	SA_Response	5e-58	42.15	AT1G75040	PR5	PR5	1.1652	1.09023	1.25766	4.81071	2.23624	1.43655	2799.7	1110.94	297.217	989.008	1157.34	2023.56	5579.48	10711.9	11761.1	15035.2	12777.1	9668.85	0.812944	3.27492	0.98754	17.3517	13.3674	2.22678	3524.7	403.373	2428.58	2058.1	2791.39	1304.41	12769.3	7364.64	9901.17	14973.4	6020.76	12880.9	0.530781	1.95737	0.595182	0.561483	0.098524	-0.145942	PF00314
Glyma.11G239200.1	SA_Response	2e-24	66.2	AT4G17500	ERF1	ERF1	5.82599	14.173	13.8343	68.5526	60.3786	48.8426	1953.33	1076.63	602.468	540.576	546.079	528.15	2212.61	2906.2	3341.8	1869.38	2325.28	2299.02	14.633	14.1913	14.8131	20.3694	20.0511	46.7624	1523.16	394.791	1022.5	361.03	426.178	398.548	2007.22	1645.38	2760.05	1093.04	1565.54	1687.46	0.367122	-1.02793	-0.3049	-0.445553	-0.399839	-0.579332	PF00847
Glyma.11G207000.1	SA_Response	1e-61	40.97	AT1G21250	WAK1	WAK1	37.2863	33.7971	89.2942	820.226	540.426	758.497	138.092	141.549	141.915	175.841	226.539	320.735	1766.41	2035.44	1584.22	877.142	346.468	1146.32	179.661	374.432	201.458	854.007	673.567	605.684	263.94	110.345	297.251	1430.61	1260.57	805.829	3893.87	4100.88	1864.21	1146.36	1133.25	1728.57	2.23606	0.00957432	0.671746	2.27383	0.872203	0.758104	PF07714,PF01657
Glyma.11G073000.1	SA_Signaling	1e-54	61.16	AT1G45145	TRX5	TRX5	76.903	68.6845	57.8526	122.673	81.2502	81.8832	53.4549	80.0679	37.4869	306.378	284.565	594.927	500.609	590.579	606.784	1651.4	2270.35	1747.77	147.956	211.778	184.67	66.3893	80.9469	87.9578	82.4813	56.3986	77.7047	499.137	484.961	471.589	375.68	367.813	461.63	1695.78	1468.5	1661.2	1.42007	-0.280574	0.340854	0.295754	-0.494633	-0.232554	PF00085
Glyma.11G095100.1	SA_Response	1e-104	47.83	AT3G57260	PR2	PR2	2.33039	1.09023	2.51533	87.7954	60.3786	70.3908	135.864	77.2083	65.602	188.894	463.412	76.8954	2213.29	2022.62	4101.03	77.6	333.792	450.86	10.5683	64.4067	22.7134	335.718	242.098	57.8962	223.616	25.7472	429.226	502.89	829.496	841.556	5291.25	7275.24	4626.03	235.299	428.278	229.486	4.04064	1.54031	1.28396	1.57592	1.04419	0.0506521	PF00332
Glyma.11G051600.1	SA_aa conjugation of SA	0	46.22	AT5G13320	PBS3	PBS3	13.9824	13.0828	15.092	24.0535	61.8694	11.4924	552.367	150.127	42.8421	472.236	480.9	482.62	107.468	194.113	79.7089	30.5169	105.63	136.901	11.3812	2.18328	4.9377	20.3694	20.0511	11.1339	234.614	40.4599	189.945	294.228	343.718	396.96	49.4984	55.8703	53.9453	52.16	275.894	86.7708	-1.18808	-0.918054	-0.680604	-0.472309	-1.25901	0.603348	PF03321
Glyma.11G089100.1	SA_Response	3e-70	42.73	AT2G32800	AP4.3a	AP4.3a	34.9559	11.9925	36.4723	62.5392	134.92	57.4619	690.459	327.42	287.846	463.022	511.9	487.679	533.257	758.138	788.122	770.769	671.81	764.82	40.6472	20.7412	42.4642	103.356	100.255	57.8962	899.963	236.629	716.61	589.958	631.919	453.329	758.341	656.476	878.158	829.923	573.443	861.999	0.316059	0.0368016	0.505169	0.195803	0.140971	0.0373971	PF00069,PF00139
Glyma.11G059500.1	SA_Synthesis	3e-74	42.8	AT2G23620	MES1	MES1	264.5	192.971	89.2942	285.034	466.63	449.639	423.184	386.041	664.053	184.287	142.283	264.075	217.656	235.316	285.956	322.607	285.906	229.993	95.1145	180.121	108.629	523.57	629.752	582.303	423.404	435.25	531.599	223.673	168.185	171.487	279.856	231.862	238.774	366.279	164.414	221.494	-0.510324	0.530854	-0.0836827	-0.0682709	0.0224035	-0.156732	PF00561
Glyma.11G152200.1	SA_Response	1e-59	40.18	AT2G32800	AP4.3a	AP4.3a	75.7378	69.7747	100.613	184.01	195.299	219.792	151.455	305.974	369.513	87.5365	124.795	108.261	285.674	343.36	284.959	326.095	305.624	231.819	83.7332	86.2395	76.0406	234.626	274.031	180.369	218.117	214.56	199.812	81.8135	162.47	96.8583	705.035	456.274	382.923	360.483	201.307	297.989	-0.000659056	0.201762	-0.386746	0.0896316	0.756635	-0.00629255	PF00954,PF08276,PF01453,PF07714,PF11883
Glyma.11G077800.1	SA_Response	2e-83	55.56	AT1G75040	PR5	PR5	265.665	285.64	274.171	555.637	645.529	475.497	322.957	966.533	1164.77	284.11	277.411	278.24	203.372	354.347	282.967	480.423	547.87	397.925	415.414	261.993	393.041	687.28	470.829	1039.91	399.576	1102.23	520.498	266.457	224.519	285.017	121.842	118.259	170.679	420.757	469.983	436.137	0.374917	0.390608	-0.279291	-0.113935	-1.0332	-0.104159	PF00314
Glyma.11G095200.1	SA_Response	3e-80	47.9	AT3G57260	PR2	PR2	1.1652	1.09023	2.51533	16.8375	29.8166	14.3655	37.8639	32.885	60.2468	36.0896	49.2823	20.2356	115.63	140.091	228.167	64.5214	143.657	61.1491	0.812944	2.18328	1.97508	9.8075	12.6247	11.1339	38.4913	28.1993	48.1029	45.0349	59.5996	57.9562	281.125	237.449	214.012	112.434	109.075	98.188	0.0594058	-0.862265	-0.190477	0.622533	0.598328	0.247338	PF00332
Glyma.11G180700.1	SA_Response	1e-19	43.02	AT2G32800	AP4.3a	AP4.3a	61.7555	70.865	65.3985	363.208	744.67	462.568	1657.1	947.946	978.675	19.9645	26.2309	15.1767	174.805	195.944	426.443	578.077	288.723	515.66	49.5896	70.9566	37.5265	1349.66	886.703	921.886	2346.14	1147.59	2259.6	20.2657	27.7587	42.8717	400.429	282.145	538.568	551.737	341.66	505.782	-0.325051	1.00795	0.682938	0.566637	0.615233	0.0173428	PF00069
Glyma.11G140800.1	SA_Response	2e-51	41.25	AT1G75040	PR5	PR5	34.9559	20.7144	7.54599	10.8241	12.6721	11.4924	17.8183	18.5872	9.37172	598.166	695.516	290.381	569.987	1806.53	2211.92	1628.73	3402.71	1865.5	5.69061	13.0997	11.8505	9.8075	6.68369	16.7008	36.6584	14.7127	24.6682	368.536	346.984	369.173	814.82	722.589	1221.29	2041.19	1990.61	2732.14	-1.04484	-0.0760446	0.732115	-0.546343	-0.734018	-0.0280922	PF00314
Glyma.11G059600.1	SA_Synthesis	2e-90	54.58	AT2G23620	MES1	MES1	96.7114	88.3087	51.5642	75.7686	87.2136	94.8121	220.501	185.872	271.78	280.27	253.565	309.605	306.759	373.575	383.599	406.31	307.033	388.798	53.6543	67.6816	43.4517	86.7587	72.778	125.813	161.297	136.092	219.547	290.475	239.215	289.781	310.951	275.627	292.719	331.506	360.106	301.414	-0.521746	0.14651	-0.391625	-0.0415932	-0.274985	-0.150405	PF01535
Glyma.11G207500.1	SA_Response	1e-61	40.4	AT1G21250	WAK1	WAK1	6.99118	5.45115	11.319	62.5392	64.1057	81.8832	60.1367	34.3148	20.0823	170.466	246.411	304.546	2575.14	3845.63	5362.42	2582.6	1977.4	1610.87	19.5107	17.4662	12.838	96.5662	56.44	60.123	113.641	13.4866	72.7711	328.004	315.96	271.521	10891.5	6073.1	6559.21	2916.32	1855.07	3235.64	1.06796	0.0314872	0.803496	0.34369	0.997395	0.375793	PF07714,PF01657
Glyma.11G077700.1	SA_Response	6e-86	58.74	AT1G75040	PR5	PR5	280.813	232.219	198.711	477.463	1223.97	343.335	3585.93	1760.06	2400.5	541.344	534.951	416.854	333.966	345.191	153.44	79.3438	95.7716	133.25	323.552	185.579	285.399	1099.95	1297.38	880.691	5348.46	1835.41	2915.78	526.158	399.236	555.744	184.032	198.34	156.53	85.7742	112.283	70.7867	0.158745	0.680886	0.382689	-0.0116518	-0.627596	-0.197875	PF00314
Glyma.11G200300.1	SA_Response	9e-63	43.69	AT1G21250	WAK1	WAK1	339.072	427.37	299.324	582.096	488.992	403.67	102.455	417.497	481.974	19.1966	26.2309	31.3652	48.2924	67.7563	89.6726	144.737	164.784	140.552	523.536	471.588	502.658	467.742	363.89	296.162	245.611	177.778	167.744	46.5361	45.7203	41.2839	90.7471	103.36	91.0879	142.571	133.937	159.841	0.490936	-0.386974	-0.761221	0.798233	0.471257	-0.0446752	PF00560,PF07714,PF08263
Glyma.11G035100.1	SA_Response	3e-18	54.55	AT4G17500	ERF1	ERF1	25.6343	19.6241	18.865	119.065	116.285	106.304	8.90915	8.5787	22.7599	0.767864	0.794875	1.01178	3.40088	4.57813	3.98545	0.87191	1.40841	0.912673	26.8272	18.5579	23.701	69.4069	61.6385	113.566	3.66584	8.5824	11.1007	0.750582	1.63287	0.79392	1.26919	0.931172	1.7687	1.15911	0.802019	1.14172	0.107541	-0.482047	-0.785552	0.303529	-1.59189	-0.0413136	PF00847
Glyma.11G206900.1	SA_Response	3e-48	44.85	AT1G21250	WAK1	WAK1	4.66079	5.45115	10.0613	85.3901	113.303	93.3755	42.3184	38.6041	32.1316	99.0544	99.3594	70.8247	316.281	234.4	190.305	181.357	177.459	144.202	15.4459	34.9325	35.5514	107.883	87.6306	57.8962	18.3292	28.1993	24.6682	113.338	110.218	105.591	367.43	284.007	226.393	103.161	125.917	176.967	2.09072	-0.204838	-0.667133	0.289851	0.244495	-0.308974	PF00069,PF01657
Glyma.11G112100.1	SA_Synthesis	0	59.31	AT4G39030	EDS5	EDS5	1633.61	1767.26	1745.64	1416.75	1287.33	1111.89	770.641	683.436	795.257	452.272	386.309	498.808	416.267	394.635	383.599	581.564	370.411	428.043	1878.71	1532.66	2059.02	1281.01	974.333	1334.95	520.549	679.236	488.43	405.314	372.294	405.693	349.027	291.457	383.807	555.214	372.939	434.996	0.0880513	-0.087947	-0.414	-0.176602	-0.221783	-0.0177451	PF01554
Glyma.11G019000.1	SA_Response	2e-23	66.13	AT4G17500	ERF1	ERF1	285.473	223.497	178.588	40.891	54.4153	31.604	51.2276	47.1828	81.6678	58.3576	65.1798	42.4948	8.84228	3.6625	2.98909	17.4382	5.63362	31.9435	139.826	116.805	199.483	21.8783	21.5363	24.4946	12.8304	85.824	38.2357	49.5384	35.9231	31.7568	3.17297	4.65586	0.884349	19.7049	29.6747	17.1258	-0.592086	-0.902131	-0.395606	-0.502265	-0.830426	0.273636	PF00847
Glyma.14G167000.1	SA_Signaling	3e-130	52.29	AT5G65210	TGA1	TGA1	108.363	113.384	176.073	54.1205	38.7616	76.137	11.1364	34.3148	22.7599	351.682	263.899	449.231	292.475	262.785	226.174	230.184	115.489	186.185	185.351	150.646	177.757	48.2831	68.3222	73.4837	27.4938	78.4677	34.5354	357.277	342.086	405.693	180.86	242.105	191.019	154.162	247.824	215.785	0.368963	0.169489	1.04246	0.0535219	-0.347925	0.216028	PF00170
Glyma.14G070500.1	SA_Signaling	2e-49	52.54	AT1G45145	TRX5	TRX5	1028.87	1071.7	1696.59	1626.02	1068.18	1949.39	559.049	554.756	717.606	845.418	1173.24	1247.53	877.426	614.385	709.41	565.87	2023.88	676.29	1895.79	2078.48	1627.47	1029.03	1608.54	1623.32	417.905	516.17	548.867	851.911	801.737	770.897	887.798	1118.34	856.934	475.235	699.36	514.916	0.560954	-0.124084	-0.304493	-0.42989	0.379259	-0.950936	PF00085
Glyma.14G048400.1	SA_Response	2e-69	40.53	AT3G57260	PR2	PR2	581.434	528.762	368.496	98.6195	137.902	58.8984	6.68186	17.1574	17.4046	575.13	599.336	382.453	126.513	73.2501	84.6908	78.4719	67.6035	201.701	342.249	377.707	410.817	95.0573	103.969	93.5247	20.1621	69.8853	33.302	415.823	374.743	494.612	66.6325	67.9755	70.7479	90.4106	203.713	65.0781	-0.387011	-0.01408	1.5805	-0.276726	-0.470066	0.0466347	PF00332,PF07983
Glyma.14G056200.1	SA_Response	3e-18	62.71	AT4G17500	ERF1	ERF1	59.4251	64.3236	62.8832	159.956	362.272	221.228	7183	4293.64	3412.64	33.786	53.2566	75.8836	197.251	223.413	273.003	489.142	392.945	448.122	95.9274	78.598	91.8412	182.57	204.966	160.328	9947.25	1341.31	5959.83	38.2797	45.7203	30.9629	214.493	157.368	295.372	372.074	364.919	304.839	0.513218	-0.440427	0.212187	-0.503051	-0.056051	-0.35253	PF00847
Glyma.14G072300.1	SA_Synthesis	3e-91	40.65	AT3G11480	BSMT1	BSMT1	64.0859	87.2184	111.932	64.9445	66.3419	51.7157	11.1364	14.2978	22.7599	0.767864	0.794875	1.01178	0.680175	0.915626	0.996362	0.87191	1.40841	0.912673	99.9921	91.6977	119.492	36.9667	41.5874	61.2364	1.83292	28.1993	9.86727	0.750582	0.816433	0.79392	0.634595	0.931172	0.884349	1.15911	0.802019	1.14172	0.2414	-0.388594	-0.272487	-0.124945	-0.0813071	-0.0413136	PF03492
Glyma.14G077400.1	SA_Response	2e-102	60.25	AT1G75040	PR5	PR5	100.207	74.1357	72.9445	25.2562	30.562	11.4924	13.3637	8.5787	1.33882	0.767864	0.794875	2.02356	0.680175	0.915626	0.996362	0.87191	1.40841	0.912673	4.87766	28.3826	2.96262	1.50885	0.742632	16.7008	14.6633	4.90423	7.40045	0.750582	0.816433	0.79392	0.634595	0.931172	0.884349	1.15911	0.802019	1.14172	-2.77121	-1.82846	0.212082	-0.603138	-0.0813071	-0.0413136	PF00314
Glyma.14G171500.1	SA_Response	5e-23	71.67	AT4G17500	ERF1	ERF1	165.458	138.459	135.828	102.228	157.283	99.1217	833.005	413.207	357.464	496.04	681.208	850.908	429.871	571.351	595.824	880.63	340.834	760.256	91.0497	93.881	122.455	116.936	70.5501	169.235	665.349	242.759	498.297	354.275	369.028	422.366	331.893	324.979	412.106	663.011	534.145	758.103	-0.516617	-0.00770789	-0.18937	-0.823979	-0.579173	-0.019394	PF00847
Glyma.14G020100.1	SA_Response	6e-25	60	AT4G17500	ERF1	ERF1	80.3986	129.737	90.5518	209.266	256.423	127.853	835.233	318.842	353.448	333.253	356.899	469.466	259.147	509.088	574.901	554.535	1263.34	564.944	165.028	124.447	173.807	217.274	186.401	231.585	652.519	355.557	445.26	334.009	316.776	282.636	350.931	235.586	350.202	610.851	526.926	633.655	0.623623	0.0979981	-0.0528106	-0.313051	-0.519916	-0.427753	PF00847
Glyma.14G146100.1	SA_Response	5e-18	51.32	AT4G17500	ERF1	ERF1	15.1476	14.173	8.80365	2.40535	14.9083	8.61928	2.22729	1.42978	1.33882	76.0185	71.5388	67.7893	62.5761	40.2876	14.9454	5.23146	32.3933	5.47604	8.94238	7.64148	6.91278	3.01769	4.45579	2.22678	5.49876	3.67817	3.70022	96.0745	88.1748	101.622	15.8649	18.6234	14.1496	5.79555	21.6545	10.2755	-0.698253	-1.41869	1.366	0.408704	-1.2763	-0.192174	PF00847
Glyma.14G205600.1	SA_Response	3e-22	44.33	AT4G17500	ERF1	ERF1	86.2246	121.016	132.055	111.849	482.283	80.4466	316.275	228.765	216.888	362.432	329.873	641.469	286.354	777.367	724.355	1897.28	1354.89	1384.52	247.135	200.862	255.773	108.637	132.189	128.04	194.289	131.188	141.842	336.261	378.825	349.325	461.985	340.809	392.651	2075.97	931.946	1617.82	1.05256	-0.870894	-0.705246	-0.325459	-0.58086	-0.00341329	PF00847
Glyma.14G147500.1	SA_Response	1e-16	49.28	AT4G17500	ERF1	ERF1	2.33039	6.54138	1.25766	4.81071	12.6721	5.74619	73.5005	44.3233	25.4375	39.161	45.3079	44.5184	19.7251	27.4688	8.96726	10.4629	15.4925	29.2055	0.812944	1.09164	3.95016	4.52654	20.7937	1.11339	109.975	12.2606	59.2036	30.0233	14.6958	17.4662	10.1535	22.3481	9.72784	13.9093	49.7252	10.2755	-0.790877	0.186451	0.340838	-1.05258	-0.411322	0.422123	PF00847
Glyma.14G206200.1	SA_Response	1e-60	42.57	AT1G21250	WAK1	WAK1	104.868	90.4891	83.0058	56.5258	49.1974	28.7309	111.364	81.4976	41.5033	350.914	379.156	612.128	1680.71	1653.62	1801.42	1234.63	412.663	909.935	52.8414	74.2315	59.2524	24.1415	30.4479	12.2473	65.9851	13.4866	99.9061	401.561	448.222	406.487	2816.33	1663.07	2680.46	941.198	656.853	844.873	-0.579143	-1.0084	-0.385758	-0.0954491	0.479356	-0.0659685	PF00069,PF00560,PF08263
Glyma.14G031000.1	SA_Response	3e-56	42.31	AT1G02930	GST1	GST1	680.475	924.515	939.475	3761.97	4450.13	3496.56	27442.4	9505.2	6980.59	2705.95	2552.34	4736.15	6654.15	8559.27	13622.3	10184.8	16302.3	7501.26	1139.75	1204.08	1177.15	7302.82	5606.13	4977.96	22156.3	5350.52	18444.4	3118.67	2595.44	2460.36	13428	9470.01	12579.9	9879.1	4652.51	7664.37	0.468611	0.611329	0.0649561	-0.290001	0.299065	-0.614742	PF02798,PF00043
Glyma.14G016200.1	SA_Signaling	8e-72	51.25	AT3G01080	WRKY58	WRKY58	280.813	280.189	310.643	193.631	243.005	201.117	66.8186	104.374	104.428	503.719	484.079	483.631	383.619	390.057	425.446	311.272	116.898	291.143	322.739	283.826	305.15	342.508	274.774	308.409	80.6484	229.273	160.343	549.426	510.271	527.163	438.505	441.375	412.106	359.324	355.294	387.043	0.0648422	0.537533	0.770789	0.108957	0.107613	0.614991	PF03106
Glyma.14G084700.1	SA_Response	8e-17	56.67	AT4G17500	ERF1	ERF1	249.352	208.234	228.895	726.417	844.555	729.766	2325.29	1731.47	1838.2	386.235	381.54	613.139	2108.54	3212.93	4144.87	4389.2	4043.53	3675.33	478.011	438.839	556.972	813.268	767.139	938.587	1975.89	994.333	1545.46	439.841	531.498	495.406	2531.4	1514.08	3257.06	3334.76	2322.65	3667.21	1.10227	0.130752	-0.384537	0.086994	-0.374409	-0.376852	PF00847
Glyma.14G157700.1	SA_Response	0	42.82	AT1G21250	WAK1	WAK1	11.652	9.81207	16.3496	13.2294	2.98166	8.61928	2242.88	4705.42	6329.93	148.966	138.308	269.134	229.899	136.428	70.7417	28.773	61.9699	49.2843	6.50355	15.283	5.92524	6.03539	7.42632	5.56695	1858.58	1402.61	1286.44	342.265	307.795	242.94	118.035	186.234	91.9723	44.0462	140.353	68.5032	-0.448411	-0.383933	-1.54587	0.682519	-0.141483	0.852875	PF00069,PF07645
Glyma.14G050100.1	SA_Response	7e-23	61.43	AT4G17500	ERF1	ERF1	255.178	291.091	337.054	565.258	629.13	430.964	1093.6	766.364	631.921	813.168	879.132	901.497	751.594	1469.58	1520.45	2097.82	3011.17	2280.77	310.545	247.802	409.829	585.433	414.389	731.497	934.788	980.846	728.944	830.894	848.274	834.41	896.682	811.05	1015.23	2103.79	1665.79	2552.89	0.132327	0.0911183	0.0858016	-0.0453225	-0.458485	-0.22504	PF00847
Glyma.14G200200.1	SA_Signaling	8e-76	55.79	AT3G01080	WRKY58	WRKY58	146.815	177.708	177.331	909.224	1967.9	712.527	9352.38	3794.64	3756.72	1866.68	2290.83	4622.83	1706.56	3004.17	3638.71	3838.15	1835.15	2721.59	329.242	330.767	423.655	1760.82	1702.11	1170.17	9967.41	2801.54	6486.49	1689.56	1952.91	1119.43	3929.41	2083.03	3231.41	4427.8	2528.77	3175.13	1.11058	0.368139	0.187924	-0.88274	0.146814	0.271291	PF03106
Glyma.U013700.1	SA_Response	2e-55	47.67	AT3G26830	PAD3	PAD3	58.2599	53.4213	57.8526	135.902	108.085	87.6294	505.594	260.221	161.997	218.841	214.616	214.498	448.916	718.767	840.929	991.362	2608.37	1196.51	100.805	76.4148	113.567	138.059	89.1159	222.678	383.08	209.656	309.585	174.135	204.925	202.45	480.388	343.602	573.058	848.469	1154.91	1108.61	0.77839	0.439936	-0.0401905	-0.156091	-0.523816	-0.624069	PF00067
Glyma.08G035000.1	SA_Response	3e-18	43.14	AT4G17500	ERF1	ERF1	185.266	189.7	153.435	63.7419	77.5232	63.2081	11.1364	27.1659	22.7599	11.518	11.9231	11.1296	3.40088	1.83125	0.996362	0.87191	1.40841	5.47604	171.531	129.905	200.471	113.164	137.387	51.2159	7.33167	24.5212	19.7345	9.75757	11.4301	6.35136	1.26919	2.79351	0.884349	2.31822	9.62423	5.7086	-0.074215	0.561521	-0.243262	-0.328073	-0.332313	1.1863	PF00847
Glyma.08G256200.1	SA_Response	5e-60	40.34	AT1G21250	WAK1	WAK1	235.37	279.099	188.65	196.036	181.136	140.782	37.8639	97.2253	88.3619	423.861	383.925	319.723	218.336	211.51	82.698	55.8023	26.7597	164.281	214.617	167.021	181.707	205.958	178.974	214.884	9.16459	208.43	72.7711	406.065	372.294	417.602	105.343	175.06	106.122	41.728	212.535	81.0622	-0.319748	0.211697	0.377911	0.0850317	-0.407115	0.441967	PF00069
Glyma.08G284100.1	SA_Response	4e-66	42.7	AT1G21250	WAK1	WAK1	128.172	126.467	162.239	459.423	538.19	363.446	628.095	450.382	472.602	252.627	273.437	351.088	376.137	478.872	469.286	449.034	283.09	442.646	191.855	170.296	202.446	593.731	591.135	487.665	808.317	431.572	641.372	232.68	258.809	200.068	452.466	445.1	451.018	398.734	499.658	493.223	0.437597	0.297304	0.278428	-0.342978	0.0262199	0.244382	PF00069,PF01657
Glyma.08G202300.1	SA_Response	5e-17	55.56	AT4G17500	ERF1	ERF1	31.4603	45.7897	49.0489	33.6749	85.7227	24.4213	20.0456	24.3063	18.7434	207.323	220.18	99.1546	40.1303	36.625	16.9382	50.5708	21.1261	52.0223	48.7766	60.0402	63.2025	56.5818	34.9037	53.4427	31.1596	24.5212	29.6018	340.014	388.622	309.629	16.4995	27.9351	13.2652	45.2053	44.111	29.6847	0.445729	0.0110839	0.434718	0.979236	-0.699382	-0.0560951	PF00847
Glyma.08G145300.1	SA_Response	1e-25	73.02	AT4G17500	ERF1	ERF1	1.1652	1.09023	3.77299	21.6482	17.1445	22.9847	147.001	47.1828	77.6514	9.21436	13.5129	12.1414	53.0537	52.1907	87.6798	40.1079	76.0539	44.721	0.812944	4.36656	1.97508	48.2831	77.2337	25.608	146.633	47.8162	103.606	12.0093	21.2273	14.2906	65.9979	86.599	76.054	24.3413	186.87	95.9045	0.247087	1.29059	0.132851	0.446822	0.245112	0.932775	PF00847
Glyma.08G257300.1	SA_Response	2e-31	58.76	AT4G17500	ERF1	ERF1	5.82599	1.09023	1.25766	1.20268	1.49083	1.43655	4.45457	2.85957	4.01645	7.67864	14.3078	4.04712	27.8872	78.7439	120.56	420.261	233.795	271.064	6.50355	5.4582	1.97508	4.52654	2.97053	3.34017	9.16459	2.45212	4.93363	9.00699	7.3479	11.9088	42.5178	72.6314	58.367	431.189	146.769	383.618	0.769809	1.39176	0.546638	0.11858	-0.388834	0.0557614	PF00847
Glyma.08G027100.1	SA_Response	7e-59	40.98	AT1G21250	WAK1	WAK1	656.006	757.71	793.586	529.178	606.768	525.776	149.228	170.144	216.888	563.612	612.849	665.752	314.921	317.722	240.123	222.337	294.357	192.574	747.909	776.156	759.418	636.733	788.675	486.551	144.801	243.985	143.075	628.988	604.977	597.028	337.604	364.088	259.114	274.709	275.894	239.761	0.0489512	0.202373	-0.0118843	-0.00881352	0.13865	0.156188	PF00069
Glyma.08G107700.1	SA_Response	3e-60	40.73	AT1G21250	WAK1	WAK1	237.7	303.084	228.895	234.522	407.742	186.751	345.229	328.85	436.454	122.09	101.744	81.9543	86.3822	65.0095	36.8654	40.1079	49.2942	71.1885	242.257	191.037	244.91	377.966	308.192	241.606	262.107	383.756	377.423	107.333	128.996	114.325	39.9795	34.4533	27.4148	44.0462	85.816	54.8026	-0.182538	0.162359	-0.118044	0.197514	-0.886292	0.201522	PF00069,PF00560,PF08263
Glyma.08G295600.1	SA_Signaling	2e-33	42.06	AT1G45145	TRX5	TRX5	167.788	197.332	129.539	455.814	319.783	448.203	37.8639	35.7446	40.1645	132.84	114.462	125.461	142.837	72.3345	73.7308	74.9843	97.18	67.5378	283.717	267.452	333.788	430.776	832.491	264.987	34.8255	187.587	50.5697	100.578	110.218	111.943	52.6714	78.2184	101.7	83.4559	145.967	55.9443	0.839172	0.320516	1.26265	-0.207891	-0.312792	0.25158	PF00085
Glyma.08G142400.1	SA_Synthesis	4e-28	59.46	AT4G18170	WRKY28	WRKY28	13.9824	23.9851	67.9139	226.103	325.746	284.436	1817.47	670.568	471.263	446.129	480.9	1051.24	1697.72	2138.9	2946.24	1129.12	523.927	602.364	38.2084	76.4148	58.2648	438.32	426.271	101.318	2896.01	331.036	2053.62	701.044	680.905	347.737	3967.49	2806.55	2904.2	1072.18	777.958	1028.69	0.70739	0.207892	0.835466	-0.193728	0.51285	0.352088	PF03106
Glyma.08G247700.1	SA_Synthesis	2e-171	74.11	AT3G29770	MES11	MES11	37.2863	78.4966	66.6562	110.646	117.03	101.995	193.774	121.532	77.6514	82.9293	50.872	63.7422	247.584	331.457	424.45	166.535	157.741	159.718	78.0426	55.6736	85.916	137.305	122.534	99.0917	192.456	95.6325	188.711	83.3146	107.769	70.6589	535.598	389.23	428.025	222.549	167.622	254.604	0.267674	0.122679	0.279014	0.405979	0.430977	0.413806	PF00561
Glyma.08G082400.1	SA_Synthesis	3e-76	56.68	AT4G18170	WRKY28	WRKY28	30.2951	54.5115	41.5029	128.686	180.39	80.4466	639.231	230.195	190.112	41.4646	89.8209	73.86	164.602	369.913	210.232	155.2	108.447	157.892	32.5178	39.299	38.514	117.69	129.961	79.0506	654.352	129.962	536.533	48.7878	79.194	73.0407	195.455	135.951	168.026	106.638	153.988	140.432	-0.195128	-0.253738	0.318027	-0.0292908	-0.576462	-0.0718596	PF03106
Glyma.08G270000.1	SA_Response	9e-108	45.48	AT2G03760	RAR047	RAR047	113.024	142.82	139.601	14.4321	10.4358	4.30964	2.22729	1.42978	1.33882	0.767864	0.794875	1.01178	0.680175	0.915626	0.996362	0.87191	1.40841	0.912673	88.6109	148.463	103.692	4.52654	4.45579	7.79373	1.83292	2.45212	1.23341	0.750582	0.816433	0.79392	0.634595	0.931172	0.884349	1.15911	0.802019	1.14172	-0.214698	-0.798456	0.14352	-0.124945	-0.0813071	-0.0413136	PF00685
Glyma.08G240800.1	SA_Signaling	2e-105	42.16	AT3G01080	WRKY58	WRKY58	751.552	673.762	735.734	922.453	998.856	778.608	2908.84	1720.03	1532.95	520.612	568.336	722.412	724.387	1042.9	1251.43	1225.03	643.642	957.393	835.707	671.358	934.213	970.943	829.52	1005.39	2533.09	1354.79	2063.49	581.701	587.832	523.987	1095.31	836.192	1173.53	1346.89	785.979	1211.37	0.175905	0.0555244	-0.0501304	-0.0970472	0.0406741	0.242877	PF03106
Glyma.08G118200.1	SA_Synthesis	9e-21	58.33	AT4G18170	WRKY28	WRKY28	67.5815	63.2334	69.1715	57.7285	64.1057	60.335	6.68186	38.6041	29.454	1981.86	2089.73	2091.35	3830.75	5136.66	6697.54	6161.79	7774.4	5835.63	76.4167	81.873	122.455	55.0729	51.9843	64.5766	3.66584	23.2951	13.5675	2337.31	2286.01	1891.12	6630.88	4947.31	6123.23	6357.72	4217.02	6779.54	0.489357	-0.0859454	-0.882946	0.0800245	0.176325	-0.188155	PF03106
Glyma.08G053600.1	SA_Response	2e-86	55.88	AT1G75040	PR5	PR5	475.401	305.264	277.944	159.956	124.484	104.868	62.364	40.0339	30.7928	254.931	306.822	165.932	40.1303	20.1438	13.9491	24.4135	22.5345	113.171	215.43	213.961	307.125	159.183	150.012	143.627	58.6534	77.2416	66.604	256.699	244.93	285.017	7.61514	16.7611	7.07479	8.11377	53.7353	26.2596	-0.52338	0.218032	0.604421	0.112402	-1.23876	-0.861793	PF00314
Glyma.08G126700.1	SA_Response	0	53.37	AT4G11850	PLDGAMMA1	PLDGAMMA1	59.4251	68.6845	100.613	260.981	246.732	267.198	155.91	168.714	176.724	0.767864	0.794875	1.01178	0.680175	0.915626	0.996362	0.87191	1.40841	0.912673	88.6109	78.598	86.9035	104.865	106.939	170.349	174.127	187.587	118.407	0.750582	0.816433	0.79392	0.634595	0.931172	0.884349	1.15911	0.802019	1.14172	0.151867	-1.01988	-0.0624144	-0.124945	-0.0813071	-0.0413136	PF00168,PF12357,PF00614
Glyma.08G218600.1	SA_Response	3e-81	46.97	AT4G31800	WRKY18	WRKY18	2.33039	11.9925	6.28832	76.9713	623.167	249.959	216.047	174.434	211.533	382.396	552.438	1722.05	888.309	1096	1282.32	1242.47	1038	1280.48	13.82	13.0997	15.8006	175.026	202.739	131.38	274.938	58.8508	276.283	602.717	865.419	435.862	1189.23	1313.88	1330.06	1353.84	966.433	1225.07	1.05149	-0.9	0.0191838	-0.480704	0.230736	-0.00633704	PF03106
Glyma.08G266100.1	SA_Response	4e-69	40.11	AT1G21250	WAK1	WAK1	928.662	1164.37	1168.37	900.805	718.58	745.568	126.955	467.539	641.293	138.983	115.257	120.402	168.003	114.453	37.8617	48.827	61.9699	65.7124	1196.65	911.519	1104.07	706.895	579.253	582.303	87.9801	578.699	234.348	126.098	133.079	157.196	75.5168	74.4937	64.5575	17.3867	64.1615	22.8344	-0.0219102	-0.339969	-0.455789	0.152362	-0.578072	-0.757863	PF08263,PF07714
Glyma.01G188600.1	SA_Response	3e-16	53.33	AT4G17500	ERF1	ERF1	440.445	454.626	576.01	792.564	620.185	745.568	149.228	480.407	722.961	440.754	347.361	439.113	614.198	704.117	773.177	844.881	1840.79	716.448	766.606	720.482	736.705	380.984	519.1	467.624	98.9776	372.722	229.414	450.349	454.753	477.146	708.842	708.622	723.397	980.607	518.906	963.612	0.596146	-0.658147	-0.948012	0.171615	0.0336591	-0.465942	PF00847
Glyma.01G215100.1	SA_Response	0	69.37	AT4G11850	PLDGAMMA1	PLDGAMMA1	195.753	296.543	354.661	246.549	244.496	202.553	28.9547	25.7361	34.8092	1366.03	1761.44	2429.29	982.853	1225.11	1194.64	460.369	238.021	317.61	440.616	495.604	464.144	356.842	302.251	152.534	87.9801	110.345	93.739	2304.29	2605.24	1635.48	2348	1604.41	1571.49	574.919	518.104	541.176	0.725441	0.226719	1.70633	0.23615	0.699049	0.685684	PF00614,PF00168,PF12357
Glyma.01G190600.1	SA_aa conjugation of SA	0	46.4	AT5G13320	PBS3	PBS3	15.1476	11.9925	6.28832	15.6348	25.3441	10.0558	1503.42	413.207	208.855	191.198	133.539	794.248	59.8554	224.328	102.625	81.9596	49.2942	81.2279	5.69061	4.36656	2.96262	18.1062	14.8526	14.4741	1468.17	148.353	860.919	275.464	207.374	150.845	118.035	58.6638	54.8296	202.844	103.46	117.597	-1.36037	-0.105592	0.22106	-0.820359	-0.740435	0.996392	PF03321
Glyma.01G053800.1	SA_Signaling	2e-96	41.99	AT3G01080	WRKY58	WRKY58	37.2863	38.1581	47.7912	192.428	354.818	129.289	946.597	254.501	164.674	784.757	728.901	812.46	933.881	1173.83	1417.82	850.985	416.888	647.997	37.3954	22.9244	42.4642	247.451	288.884	151.421	806.484	143.449	587.102	804.624	770.713	676.42	1424.67	1051.29	1297.34	980.607	575.85	899.676	-0.261803	0.0237316	0.170433	-0.0468728	0.0979832	0.358389	PF03106
Glyma.01G224100.1	SA_Response	2e-24	58.44	AT4G17500	ERF1	ERF1	138.658	95.9403	104.386	22.8509	28.3258	12.9289	15.591	12.868	18.7434	29.1788	34.1796	20.2356	5.4414	5.49376	6.97453	7.84719	1.40841	31.9435	73.165	45.8489	89.8661	18.8606	14.11	27.8347	18.3292	42.912	13.5675	25.5198	22.0437	30.9629	5.07676	4.65586	5.30609	9.27288	23.2585	6.85032	-0.698547	-0.0762515	0.664343	-0.0902234	-0.25206	-0.0650868	PF00847
Glyma.01G197800.1	SA_Response	1e-47	40.79	AT1G21250	WAK1	WAK1	1279.39	1046.62	841.377	734.836	868.408	403.67	147.001	231.625	259.73	759.417	763.875	646.528	279.552	274.688	226.174	356.611	312.666	449.948	861.721	825.279	988.527	622.399	513.901	827.248	172.294	665.749	310.819	634.242	649.064	689.123	125.65	150.85	154.761	306.005	512.49	352.792	-0.243469	-0.0315149	0.847772	-0.137602	-0.85568	0.0655943	PF07714,PF00560,PF08263
Glyma.01G063100.1	SA_Synthesis	2e-87	40.44	AT3G11480	BSMT1	BSMT1	251.683	252.933	247.76	229.711	302.638	331.842	216.047	297.395	400.306	25.3395	19.8719	28.3299	56.4545	75.997	102.625	92.4225	60.5615	78.4898	263.394	261.993	205.408	235.38	238.385	189.276	535.212	190.039	397.157	21.0163	24.493	40.4899	67.9016	96.8418	101.7	93.8879	69.7756	55.9443	-0.0419858	-0.382253	0.29673	0.22577	0.180698	-0.075919	PF03492
Glyma.01G217700.1	SA_Response	6e-58	46.4	AT1G75040	PR5	PR5	6.99118	4.36092	8.80365	6.01338	30.562	15.802	835.233	451.811	168.691	707.97	877.542	720.388	2006.52	4737.45	9303.03	3179.86	2652.03	1947.64	32.5178	38.2074	28.6387	91.2852	16.3379	25.608	1308.7	127.51	1311.11	1649.03	2514.61	980.492	10148.4	5224.8	7409.96	6681.11	2061.19	4819.2	2.30153	1.34691	0.916281	1.1576	0.505667	0.801762	PF00314
Glyma.01G165600.1	SA_Response	4e-84	57.85	AT1G75040	PR5	PR5	18.6432	19.6241	30.1839	18.0402	23.8533	7.18273	20.0456	17.1574	17.4046	274.895	201.898	251.934	31.2881	13.7344	12.9527	6.97528	23.9429	25.5548	22.7624	19.6495	18.7633	9.05308	17.8232	11.1339	16.4963	20.843	13.5675	355.025	251.461	237.382	7.61514	4.65586	14.1496	8.11377	20.8525	3.42516	-0.16213	-0.368638	-0.101245	0.21164	-1.13377	-0.80195	PF00314
Glyma.01G081100.1	SA_Response	2e-14	71.43	AT4G17500	ERF1	ERF1	357.716	439.363	316.931	238.13	326.492	245.65	66.8186	190.161	270.441	199.645	194.744	181.109	158.481	178.547	121.556	251.982	314.075	312.134	386.148	302.384	402.916	213.502	242.841	276.121	62.3192	171.648	101.139	279.217	249.012	178.632	194.821	207.651	148.571	358.165	295.945	308.265	-0.0295176	-0.145649	-0.654334	0.296616	0.264977	0.132064	PF00847
Glyma.01G217600.1	SA_Response	6e-60	42.74	AT1G75040	PR5	PR5	1.1652	1.09023	1.25766	7.21606	2.98166	1.43655	36658.9	13399.9	6177.3	277.967	408.566	599.986	2343.88	5511.15	7630.14	9545.68	3715.38	4821.65	1.62589	3.27492	0.98754	24.1415	27.4774	14.4741	45588.3	8491.67	25959.5	722.811	954.41	375.524	9124.84	4119.5	6470.78	9915.03	3152.74	7332.13	0.745121	2.50612	0.509216	0.674082	0.348415	0.173952	PF00314
Glyma.01G215300.1	SA_Response	8e-24	66.67	AT4G11850	PLDGAMMA1	PLDGAMMA1	31.4603	27.2558	21.3803	21.6482	26.8349	17.2386	8.90915	1.42978	1.33882	132.073	120.821	192.238	53.0537	86.0689	104.618	38.3641	78.8707	31.9435	21.9495	22.9244	24.6885	27.1592	17.8232	25.608	5.49876	13.4866	8.63386	195.902	226.968	127.027	132.63	95.9107	68.0948	38.2506	40.1009	45.6688	-0.203429	0.103102	1.24191	0.30493	0.283347	-0.26646	PF12357
Glyma.01G224800.1	SA_Signaling	5e-56	46.49	AT4G23810	WRKY53	WRKY53	2.33039	1.09023	12.5766	42.0937	49.9428	51.7157	53.4549	24.3063	16.0658	251.091	522.233	837.755	301.998	613.47	649.628	299.937	336.609	185.273	2.43883	4.36656	16.7882	30.9314	36.389	55.6695	80.6484	19.6169	57.9702	208.662	320.042	123.058	677.747	384.574	464.283	166.912	328.828	284.288	0.560568	-0.225045	0.753998	-1.30561	-0.0359244	-0.0752942	PF03106
Glyma.01G155600.1	SA_Response	2e-68	42.9	AT2G32800	AP4.3a	AP4.3a	60.5903	52.3311	59.1102	19.2428	22.3624	11.4924	6.68186	12.868	4.01645	420.021	473.746	374.359	274.791	366.25	285.956	163.919	178.868	215.391	78.8556	49.1238	73.0779	28.6681	22.279	14.4741	21.995	19.6169	34.5354	454.853	462.918	390.609	290.01	284.007	253.808	185.458	279.103	191.809	0.224933	0.301108	1.69207	0.0450825	-0.163239	0.233784	PF00069,PF00139
Glyma.01G170300.1	SA_Signaling	1e-57	64.46	AT1G45145	TRX5	TRX5	972.94	1033.54	949.537	1537.02	1004.07	1462.4	973.324	802.108	732.333	59.1255	55.6413	34.4006	80.9408	137.344	155.432	80.2158	77.4623	66.6251	1467.36	1669.12	1517.85	863.06	1460.01	714.796	1792.59	597.09	1226.01	33.0256	46.5367	42.8717	187.84	149.919	183.945	127.502	53.7353	94.7628	0.65492	-0.398201	0.527869	-0.284927	0.481282	0.299219	PF00085
Glyma.01G040700.1	SA_Signaling	5e-34	42.73	AT1G45145	TRX5	TRX5	265.665	276.919	257.821	153.943	83.4865	57.4619	4.45457	12.868	8.0329	248.788	177.257	186.168	27.207	12.8188	4.98181	4.35955	15.4925	10.9521	392.652	323.125	432.542	125.234	126.247	107.999	18.3292	53.9465	13.5675	165.879	163.287	154.021	10.7881	20.4858	15.0339	20.864	24.8626	5.7086	0.520723	0.285732	1.7594	-0.341455	0.0410875	0.739633	PF00085
Glyma.01G041200.1	SA_Signaling	3e-34	45.71	AT1G45145	TRX5	TRX5	5.82599	8.72184	11.319	1.20268	1.49083	2.87309	2.22729	2.85957	1.33882	315.592	329.078	214.498	68.0175	21.975	11.9563	20.9259	78.8707	37.4196	2.43883	2.18328	4.9377	0.754423	0.742632	2.22678	1.83292	1.22606	1.23341	110.336	127.364	230.237	11.4227	13.0364	18.5713	3.47733	49.7252	12.5589	-1.43605	-0.580008	-0.582068	-0.876629	-1.24442	-1.06114	PF00085
Glyma.01G104100.1	SA_Response	0	55.81	AT1G74710	SID2	SID2	978.766	686.845	586.072	197.239	169.209	206.863	22.2729	71.4892	72.2961	23.8038	23.8463	8.09425	10.8828	8.24064	4.98181	5.23146	1.40841	2.73802	439.803	339.5	514.508	150.885	137.387	228.245	23.8279	131.188	34.5354	19.5151	10.6136	23.0237	7.61514	5.58703	3.53739	5.79555	4.81211	3.42516	-0.799377	-0.150503	0.190902	-0.0686875	-0.526086	0.581471	PF00425
Glyma.01G098400.1	SA_Response	3e-62	40.49	AT2G32800	AP4.3a	AP4.3a	111.859	140.64	171.042	90.2008	99.8856	100.558	13.3637	38.6041	56.2303	163.555	181.232	166.944	133.995	118.116	152.443	105.501	111.264	97.656	208.927	187.762	208.371	96.5662	101.741	112.452	21.995	83.3719	62.9038	234.182	234.316	215.946	153.572	154.574	145.918	127.502	144.363	171.258	0.514575	0.0965404	0.637108	0.419549	0.166564	0.495011	PF00069
Glyma.12G155900.1	SA_Response	3e-59	40.25	AT2G32800	AP4.3a	AP4.3a	2619.36	2094.33	2273.86	1553.86	1145.7	1496.88	329.638	333.139	539.543	1393.67	1739.98	719.376	1110.73	1150.94	1087.03	1004.44	1390.1	1212.94	2020.17	1398.39	1874.35	963.399	938.687	1025.43	278.604	369.043	284.917	751.333	902.159	705.001	1540.8	1190.04	1417.61	1009.59	1848.65	1271.88	-0.400727	-0.519489	-0.366547	-0.708129	0.30897	0.195191	PF00560,PF11721,PF07714
Glyma.12G226600.1	SA_Response	4e-22	65.62	AT4G17500	ERF1	ERF1	87.3898	99.211	61.6256	76.9713	114.794	54.5888	746.141	416.067	336.043	1326.1	1525.37	2120.69	578.149	736.163	683.504	425.492	767.581	368.72	49.5896	61.1318	80.9783	62.6171	52.7269	91.2979	683.679	181.457	275.05	884.186	1050.75	746.285	255.107	303.562	403.263	441.621	517.302	316.257	-0.372808	-0.2536	-0.394011	-0.890983	-1.05442	-0.292503	PF00847
Glyma.12G117000.1	SA_Response	4e-23	68.33	AT4G17500	ERF1	ERF1	39.6167	66.5041	33.9569	110.646	193.062	74.7004	882.006	527.59	511.428	1030.47	1402.95	2600.28	1017.54	1930.14	1860.21	1883.33	845.044	1318.81	30.0789	33.8408	36.539	74.6879	46.0432	47.8757	1083.25	207.204	613.004	566.69	698.05	588.295	964.584	783.115	1172.65	1900.94	1246.34	1258.18	-0.479624	-1.16628	-0.0132491	-1.44173	-0.719265	0.122373	PF00847
Glyma.12G233000.1	SA_Response	3e-59	40.63	AT2G32800	AP4.3a	AP4.3a	3169.34	2761.55	3218.36	793.767	465.884	772.862	62.364	80.0679	78.9902	78.3221	103.334	114.331	109.508	124.525	96.6471	38.3641	69.0119	90.3546	1827.5	2423.44	1947.43	617.118	718.125	615.704	54.9876	234.177	136.908	315.995	277.587	181.014	175.148	249.554	114.965	27.8186	44.9131	58.2278	-0.561766	-0.0590894	0.944301	1.38791	0.706633	-0.594415	PF00560,PF11721,PF07714
Glyma.12G203100.1	SA_Response	7e-23	56.1	AT4G17500	ERF1	ERF1	17.478	10.9023	12.5766	61.3365	122.248	53.1522	590.231	404.629	476.619	198.109	292.514	264.075	316.962	396.466	283.963	319.119	95.7716	318.523	6.50355	10.9164	6.91278	42.2477	32.6758	17.8142	340.923	61.3029	175.144	100.578	130.629	168.311	168.802	129.433	248.502	117.07	170.83	158.699	-0.751209	-1.35206	-1.3497	-0.917637	-0.867312	-0.715646	PF00847
Glyma.12G231800.1	SA_Response	6e-59	40	AT2G32800	AP4.3a	AP4.3a	1882.96	1898.09	2141.8	542.407	271.331	557.38	26.7274	35.7446	44.181	26.8752	55.6413	63.7422	56.4545	62.2626	84.6908	10.4629	36.6186	40.1576	1375.5	1749.9	1304.54	540.167	510.931	318.429	42.1571	109.119	115.94	261.203	224.519	206.419	171.341	233.724	135.305	18.5458	49.7252	42.2437	-0.419005	-0.00167505	1.32509	2.24254	1.40957	0.341191	PF11721,PF07714,PF00560
Glyma.12G207400.1	SA_Response	6e-45	64.22	AT1G28480	GRX480	GRX480	13.9824	14.173	7.54599	19.2428	7.45415	7.18273	2120.38	569.054	385.579	40.6968	68.3593	43.5066	457.078	642.77	786.129	1575.54	495.759	1465.75	14.633	21.8328	26.6636	7.54423	22.279	10.0205	2476.27	767.512	1396.22	75.0582	133.079	45.2535	708.842	381.78	642.037	1149.84	763.522	1374.63	0.822332	0.23393	0.593535	0.731959	-0.122323	-0.105341	PF00462
Glyma.12G097100.1	SA_Synthesis	1e-24	45.19	AT4G18170	WRKY28	WRKY28	23.3039	42.519	38.9876	86.5927	172.936	40.2233	229.411	70.0594	37.4869	26.8752	75.5132	39.4595	191.809	315.891	312.858	290.346	102.814	206.264	51.2155	62.2235	54.3147	107.883	124.762	35.6285	168.628	41.686	139.375	24.0186	46.5367	33.3447	375.046	205.789	347.549	299.05	174.038	292.281	0.67856	-0.160068	0.0535113	-0.449149	0.178115	0.352579	PF03106
Glyma.12G088700.1	SA_Signaling	4e-115	59.51	AT5G06960	TGA5	TGA5	13.9824	1.09023	7.54599	2.40535	4.47249	1.43655	8.90915	5.71913	4.01645	3222.72	3061.86	3898.39	1642.62	1185.74	1414.83	1446.5	738.005	1265.88	8.94238	4.36656	13.8256	9.05308	1.48526	1.11339	9.16459	3.67817	9.86727	3652.33	3526.18	3041.51	1554.12	1330.64	1571.49	1120.86	1218.27	1202.23	0.262619	0.486862	0.284562	0.00523821	0.0706814	0.0375472	PF00170
Glyma.12G141000.1	SA_aa conjugation of SA	0	47.54	AT5G13320	PBS3	PBS3	172.449	154.813	166.012	85.3901	135.666	83.3197	18110.1	6990.21	9233.82	635.023	564.361	857.99	1140.65	1357.87	1424.8	4060.49	3990.01	2445.96	147.143	96.0643	170.844	55.8273	54.9548	43.4222	11844.3	2313.57	8677.03	1017.79	1019.73	836.792	844.011	1024.29	1279.65	1020.02	1069.89	1463.69	-0.252578	-0.981008	-0.588401	0.482409	-0.317663	-1.56255	PF03321
Glyma.12G188100.1	SA_Response	1e-55	40.61	AT1G21250	WAK1	WAK1	312.273	250.753	211.288	161.159	99.1402	83.3197	31.182	58.6211	70.9573	155.108	175.667	81.9543	38.77	14.65	3.98545	18.3101	69.0119	24.6422	197.545	161.563	199.483	71.6702	89.8585	120.246	14.6633	68.6592	24.6682	107.333	126.547	140.524	3.80757	13.0364	4.42174	4.63644	12.8323	2.28344	-0.471125	-0.286266	-0.574005	-0.140602	-1.43266	-2.50295	PF08263,PF00069,PF00560
Glyma.12G212300.1	SA_Synthesis	3e-20	43.48	AT4G18170	WRKY28	WRKY28	115.355	119.925	55.3372	67.3499	90.9406	67.5177	71.2732	24.3063	13.3882	445.361	480.9	789.189	563.865	996.201	1156.78	740.252	860.536	598.713	90.2368	62.2235	97.7664	93.5485	96.5422	114.679	58.6534	50.2684	54.27	705.547	642.533	581.15	1154.96	874.37	974.552	1046.68	523.718	931.644	-0.215884	0.432622	0.582668	0.169438	0.144899	0.185928	PF03106
Glyma.12G031200.1	SA_Response	9e-87	56.49	AT1G75040	PR5	PR5	859.916	516.769	470.366	184.01	176.663	112.051	8.90915	31.4552	42.8421	651.916	574.695	443.16	132.634	101.635	35.869	40.9798	291.54	198.05	425.983	446.481	484.882	165.219	130.703	217.111	14.6633	145.901	54.27	582.452	519.252	590.677	15.2303	40.9715	27.4148	42.8871	222.961	66.2198	-0.444436	0.118055	1.36846	0.019403	-1.69183	-0.676063	PF00314
Glyma.12G021300.1	SA_Response	5e-108	52.85	AT3G57260	PR2	PR2	82.729	76.3161	70.4292	66.1472	73.7961	71.8273	100.228	54.3318	66.9408	3.07145	8.74363	2.02356	26.5268	54.0219	132.516	12.2067	1.40841	11.8647	66.6614	120.08	67.1527	155.411	135.902	40.082	197.955	35.5557	275.05	9.00699	8.98077	6.35136	470.869	243.036	171.564	53.3191	13.6343	25.1179	0.145896	0.646049	1.19911	0.814574	2.05515	1.85339	PF00332
Glyma.12G119200.1	SA_Response	8e-46	64.81	AT1G28480	GRX480	GRX480	168.954	232.219	137.085	381.249	790.14	655.065	1645.96	890.755	1006.79	952.919	767.85	1611.77	837.296	748.067	1064.11	1218.93	802.791	725.575	397.53	299.109	419.704	700.105	515.387	425.315	1798.09	313.871	1282.74	1176.91	1276.9	947.147	704.4	510.282	794.145	1007.27	707.381	779.795	1.05241	-0.15464	-0.0618915	0.0293222	-0.399354	-0.139295	PF00462
Glyma.12G064300.1	SA_Response	6e-52	41.67	AT1G75040	PR5	PR5	1541.56	1109.85	564.691	208.063	231.824	107.741	73.5005	38.6041	34.8092	1015.12	914.107	422.925	308.8	450.488	430.428	189.205	338.017	393.362	340.624	469.405	637.951	135.042	78.719	291.708	113.641	83.3719	69.0709	520.153	445.773	547.011	138.976	186.234	189.251	214.435	540.561	409.878	-1.15127	-0.115575	0.85691	-0.636626	-1.20948	0.339553	PF00314
Glyma.06G125100.1	SA_Response	7e-24	49.06	AT4G17500	ERF1	ERF1	15.1476	11.9925	8.80365	6.01338	6.70873	2.87309	238.32	92.9359	49.5362	49.9111	71.5388	62.7304	39.4502	111.706	62.7708	36.6202	33.8017	113.171	4.06472	13.0997	7.90032	3.77212	1.48526	5.56695	119.14	47.8162	96.2058	68.303	62.8654	79.392	30.4605	41.9027	23.8774	108.956	83.41	42.2437	-0.520083	-0.526826	-0.533052	0.193115	-1.1524	0.353751	PF00847
Glyma.06G147600.1	SA_Response	6e-48	40.14	AT1G21250	WAK1	WAK1	632.702	716.281	875.334	626.595	471.848	318.913	142.546	167.285	190.112	772.471	798.055	598.974	534.618	862.52	740.297	548.432	870.395	657.124	1073.09	741.223	1055.68	368.913	285.913	469.85	131.97	375.174	242.981	722.06	708.664	666.099	472.139	498.177	565.099	544.782	789.989	714.717	0.367682	-0.333691	0.585368	-0.0491574	-0.477252	-0.018509	PF08263,PF00069,PF00560
Glyma.06G042100.1	SA_Response	1e-17	56.67	AT4G17500	ERF1	ERF1	13.9824	9.81207	32.6993	399.289	766.287	379.248	4926.76	2643.67	2573.21	140.519	121.616	300.499	750.913	1094.17	1147.81	1146.56	1387.28	993.9	46.3378	41.4823	54.3147	672.946	639.406	654.673	5484.09	1651.5	3427.64	162.876	163.287	127.027	974.103	602.468	994.892	1112.75	537.353	996.722	1.3311	0.348573	0.058477	-0.31208	-0.218952	-0.414485	PF00847
Glyma.06G226700.1	SA_Response	1e-59	40.56	AT2G32800	AP4.3a	AP4.3a	131.667	142.82	150.92	256.17	313.82	245.65	770.641	303.114	358.803	62.9648	100.949	50.5891	239.422	378.154	290.938	170.894	76.0539	125.949	222.747	223.786	225.159	348.544	314.133	223.791	967.781	163.066	682.075	70.5547	122.465	84.9495	754.533	336.153	428.909	317.596	166.82	197.518	0.658955	0.120138	0.339723	0.373927	0.742108	0.870854	PF11721,PF07714,PF00560
Glyma.06G290000.1	SA_Response	1e-23	68.33	AT4G17500	ERF1	ERF1	71.077	69.7747	88.0365	274.21	316.056	189.624	1755.1	806.398	743.043	443.057	538.131	1303.17	986.934	1831.25	2208.93	1573.8	735.188	1115.29	89.4238	75.3231	79.0032	194.641	116.593	160.328	1930.06	372.722	1070.6	267.207	317.593	169.899	1111.18	717.002	1452.1	1696.94	889.439	1259.32	0.0907594	-0.725822	0.0297454	-1.59782	-0.615914	0.167447	PF00847
Glyma.06G085700.1	SA_Response	5e-19	47.37	AT4G17500	ERF1	ERF1	71.077	95.9403	91.8095	101.025	76.0323	64.6446	51.2276	45.7531	48.1974	1016.65	949.876	549.397	350.97	297.579	275.992	142.121	412.663	300.269	52.8414	60.0402	77.0281	41.4933	43.0727	34.5151	20.1621	20.843	20.9679	884.186	934	1101.96	102.804	175.06	175.101	67.2284	417.852	187.242	-0.446674	-1.02128	-1.22811	0.214952	-1.02934	-0.346862	PF00847
Glyma.06G307700.1	SA_Response	4e-25	56.79	AT4G31800	WRKY18	WRKY18	33.7907	51.2408	36.4723	82.9847	90.1952	53.1522	302.911	107.234	56.2303	65.2684	135.129	155.814	420.348	850.617	871.817	450.778	176.051	303.92	74.7909	43.6656	77.0281	120.708	151.497	75.7105	236.446	96.8585	226.947	140.359	222.886	149.257	1462.11	874.37	929.45	714.012	311.183	513.774	0.686053	0.620294	0.264586	0.524824	0.608008	0.725502	PF03106
Glyma.06G023900.1	SA_Response	1e-82	56.49	AT1G75040	PR5	PR5	79.2334	75.2259	62.8832	15.6348	17.89	14.3655	2.22729	1.42978	2.67763	1233.96	800.439	2584.09	182.967	107.128	48.8217	14.8225	45.069	88.5292	86.1721	84.0562	101.717	14.334	14.8526	21.1544	5.49876	3.67817	3.70022	1798.39	1279.35	1512.42	24.1146	71.7002	37.1426	17.3867	93.8362	46.8105	0.323344	0.0720051	1.02346	-0.00887419	-1.34997	0.0905372	PF00314
Glyma.06G260800.1	SA_aa conjugation of SA	0	48.44	AT5G13320	PBS3	PBS3	92.0506	52.3311	94.3248	63.7419	77.5232	33.0406	4766.39	1422.63	768.481	992.848	1362.42	1365.9	1568.48	1887.11	1199.62	3868.67	2606.96	2676.87	60.9708	52.3987	71.1029	52.8096	57.9253	55.6695	4355.01	794.485	2518.62	1212.94	1759.41	1683.91	1005.83	897.649	1249.58	1123.18	1215.86	1423.73	-0.371833	-0.0669252	0.140302	0.323416	-0.56209	-1.28237	PF03321
Glyma.06G061900.1	SA_Synthesis	6e-20	43.18	AT4G18170	WRKY28	WRKY28	9.32158	21.8046	26.411	15.6348	20.1262	17.2386	1060.19	268.799	194.128	18.4287	39.7438	58.6833	236.021	418.441	714.391	251.11	105.63	113.171	37.3954	19.6495	24.6885	87.5131	59.4106	14.4741	987.943	252.568	741.278	98.3263	63.6818	53.1927	1418.95	645.302	691.561	344.256	243.012	316.257	0.506433	1.60657	0.379778	0.880953	1.00951	0.943172	PF03106
Glyma.06G119300.1	SA_Response	0	45.24	AT1G21250	WAK1	WAK1	9.32158	6.54138	18.865	43.2964	67.0873	27.2944	338.548	100.085	57.5691	384.7	536.541	681.941	787.643	1055.72	931.598	1173.59	1785.86	806.803	44.7119	43.6656	50.3645	157.674	193.827	66.8034	353.753	84.598	284.917	525.408	564.155	426.335	1536.35	1035.46	1032.03	1038.56	762.72	969.321	1.99824	1.60326	0.543605	-0.0807646	0.377074	-0.442929	PF07714,PF07645
Glyma.06G148400.1	SA_Response	2e-25	66.67	AT4G17500	ERF1	ERF1	3.49559	2.18046	1.25766	6.01338	23.8533	14.3655	1044.6	357.446	214.211	12.2858	11.9231	18.2121	36.0493	75.0813	124.545	125.555	112.672	110.433	1.62589	3.27492	1.97508	24.1415	34.9037	13.3607	1361.86	273.411	862.152	15.7622	22.0437	9.52704	100.266	81.0119	95.5097	154.162	182.86	135.865	-0.0120834	0.711013	0.627785	0.158066	0.231975	0.43967	PF00847
Glyma.06G163700.1	SA_Response	8e-30	79.37	AT4G17500	ERF1	ERF1	1.1652	1.09023	1.25766	8.41874	15.6537	8.61928	33.4093	22.8765	14.727	3.07145	4.76925	6.07069	88.4228	210.594	198.276	23.5416	52.111	43.8083	1.62589	2.18328	2.96262	34.7035	11.1395	8.90712	16.4963	6.13029	12.3341	3.00233	6.53147	5.55744	118.669	117.328	109.659	23.1822	22.4565	41.1019	0.946795	0.743935	-1.02235	0.117444	-0.524758	-0.461758	PF00847
Glyma.06G147100.1	SA_Signaling	4e-28	53.85	AT2G21900	WRKY59	WRKY59	26.7995	38.1581	55.3372	119.065	102.122	135.035	211.592	114.383	140.576	27.6431	19.077	104.213	199.972	252.713	426.443	234.544	197.177	140.552	143.078	161.563	157.019	186.343	190.114	105.772	353.753	69.8853	291.084	104.331	114.301	73.0407	633.96	450.687	512.038	261.959	106.669	195.234	1.94025	0.436939	0.61535	0.950434	0.860936	-0.0213605	PF03106
Glyma.06G141200.1	SA_Synthesis	2e-72	44.71	AT4G16690	MES16	MES16	132.833	149.362	225.122	45.7017	43.9795	40.2233	40.0912	32.885	16.0658	365.503	372.797	448.219	240.102	271.941	227.17	126.427	256.33	143.29	198.358	200.862	171.832	33.1946	33.4184	51.2159	36.6584	20.843	55.5034	490.13	453.12	425.541	269.068	327.772	206.938	93.8879	122.709	127.873	0.170737	-0.140757	0.343825	0.206168	0.120807	-0.610814	PF03283
Glyma.06G238700.1	SA_Response	2e-54	41.78	AT1G21250	WAK1	WAK1	107.198	121.016	70.4292	145.524	189.335	113.487	320.729	185.872	210.194	66.0363	69.1542	70.8247	114.269	134.597	104.618	101.142	52.111	119.56	77.2297	76.4148	107.642	220.292	135.159	218.224	406.908	187.587	370.022	84.8158	65.3147	68.2771	123.111	95.9107	104.353	141.411	132.333	129.014	-0.19279	0.35562	0.428246	0.0842728	-0.128438	0.562006	PF00069,PF00560,PF08263
Glyma.06G054500.1	SA_Synthesis	4e-30	56.99	AT4G18170	WRKY28	WRKY28	1.1652	1.09023	1.25766	1.20268	0.745415	1.43655	216.047	108.664	163.336	0.767864	0.794875	1.01178	6.80175	15.5656	9.96362	39.236	1.40841	13.6901	0.812944	1.09164	0.98754	0.754423	0.742632	1.11339	124.638	34.3296	71.5377	0.750582	0.816433	0.79392	37.4411	22.3481	8.84349	69.5466	4.01009	23.9761	-0.280612	-0.374706	-1.08221	-0.124945	1.08598	0.844021	PF03106
Glyma.06G068800.1	SA_Response	5e-20	57.97	AT4G17500	ERF1	ERF1	461.418	535.303	665.304	138.308	92.4315	124.98	15.591	74.3487	56.2303	0.767864	1.58975	2.02356	2.04053	0.915626	4.98181	0.87191	1.40841	0.912673	493.457	276.185	423.655	67.8981	90.6011	57.8962	42.1571	72.3374	43.1693	0.750582	1.63287	0.79392	0.634595	0.931172	0.884349	1.15911	0.802019	1.14172	-0.47799	-0.717067	0.109204	-0.463486	-1.69592	-0.0413136	PF00847
Glyma.18G269200.1	SA_Synthesis	2e-165	71.6	AT3G29770	MES11	MES11	114.189	176.617	163.496	240.535	239.278	201.117	621.413	408.918	285.168	115.947	115.257	145.696	197.931	239.894	289.941	291.218	235.204	254.636	136.575	125.539	140.231	309.314	265.862	261.647	720.337	327.357	529.132	150.116	135.528	122.264	328.72	216.963	264.42	379.029	276.697	295.706	-0.175226	0.297415	0.261414	0.114059	0.154631	0.284671	PF00561
Glyma.18G252400.1	SA_Response	2e-30	67.12	AT4G17500	ERF1	ERF1	1.1652	1.09023	2.51533	1.20268	0.745415	1.43655	2.22729	1.42978	1.33882	116.715	129.565	278.24	60.5356	46.6969	49.8181	62.7776	35.2102	43.8083	0.812944	1.09164	0.98754	0.754423	0.742632	1.11339	1.83292	1.22606	1.23341	211.664	225.336	171.487	27.2876	67.0444	26.5305	48.6826	19.2485	30.8265	-0.722089	-0.374706	-0.218962	0.214228	-0.377864	-0.521854	PF00847
Glyma.18G134100.1	SA_Response	3e-56	44.21	AT1G21250	WAK1	WAK1	118.85	133.008	133.312	57.7285	33.5437	33.0406	20.0456	17.1574	57.5691	120.555	77.1029	93.0839	105.427	28.3844	15.9418	29.645	26.7597	20.0788	87.798	109.164	61.2275	26.4048	34.1611	16.7008	7.33167	19.6169	30.8352	102.079	92.257	141.318	27.9222	27.004	20.34	13.9093	32.0808	11.4172	-0.577068	-0.686055	-0.713797	0.207238	-0.992515	-0.413914	PF00069
Glyma.18G046100.1	SA_Response	2e-61	40.4	AT1G21250	WAK1	WAK1	19.8084	16.3535	11.319	14.4321	11.9266	11.4924	6.68186	4.28935	1.33882	0.767864	2.38463	7.08247	23.8061	48.5282	28.8945	43.5955	1.40841	20.9915	8.94238	13.0997	13.8256	14.334	8.16895	5.56695	7.33167	3.67817	7.40045	6.00466	2.4493	2.38176	88.2087	69.8379	66.3262	45.2053	12.8323	50.2357	-0.404662	-0.43131	0.580679	0.0822896	1.14828	0.71424	PF07714,PF01657
Glyma.18G127400.1	SA_Signaling	2e-34	43.93	AT1G45145	TRX5	TRX5	29.1299	137.369	128.282	1615.19	1349.2	1376.21	278.411	173.004	104.428	439.986	391.079	302.523	106.107	39.3719	37.8617	113.348	70.4203	143.29	484.515	454.122	446.368	1584.29	2510.84	1073.31	324.427	449.963	276.283	360.279	294.732	347.737	27.2876	72.6314	38.9113	79.9786	267.072	45.6688	2.23218	0.251831	0.918566	-0.176935	-0.401207	0.263953	PF00085
Glyma.18G205000.1	SA_Response	2e-69	42.12	AT2G32800	AP4.3a	AP4.3a	2.33039	1.09023	5.03066	15.6348	14.1629	8.61928	4.45457	2.85957	8.0329	0.767864	0.794875	1.01178	5.4414	13.7344	48.8217	1.74382	1.40841	2.73802	8.12944	6.54984	13.8256	21.1239	9.65422	4.45356	1.83292	3.67817	3.70022	0.750582	1.63287	0.79392	78.0552	16.7611	80.4757	4.63644	0.802019	7.99204	1.75396	-0.124872	-0.736481	0.303529	1.36621	1.18911	PF00069,PF00139
Glyma.18G216800.1	SA_Response	8e-56	40.26	AT1G21250	WAK1	WAK1	8.15638	3.27069	11.319	233.319	95.4131	150.837	64.5913	22.8765	12.0494	183.519	173.283	141.649	1437.89	1353.3	1966.82	1992.32	932.365	1356.23	56.9061	62.2235	43.4517	147.867	109.167	139.174	56.8205	20.843	33.302	294.979	381.274	325.507	2285.81	2181.74	2635.36	2045.83	1071.5	1770.81	2.83747	-0.275484	0.157093	1.00701	0.578053	0.191366	PF07714,PF00560,PF08263
Glyma.18G252300.1	SA_Response	4e-34	71.83	AT4G17500	ERF1	ERF1	11.652	15.2632	47.7912	7.21606	12.6721	18.6751	2.22729	2.85957	6.69408	651.148	571.515	1034.04	472.042	311.313	243.112	299.065	670.401	351.379	60.1579	72.0482	54.3147	12.0708	20.7937	10.0205	1.83292	2.45212	4.93363	1077.84	1007.48	774.866	328.72	684.411	283.876	266.595	268.676	294.564	1.32003	0.153247	-0.353824	0.341889	0.337499	-0.670564	PF00847
Glyma.18G141700.1	SA_Response	5e-65	42.34	AT1G21250	WAK1	WAK1	11.652	10.9023	1.25766	18.0402	11.9266	15.802	4.45457	11.4383	9.37172	26.8752	24.6411	38.4477	73.4589	127.272	151.447	143.865	80.2791	139.639	6.50355	14.1913	18.7633	36.2123	16.3379	21.1544	16.4963	28.1993	27.135	42.7832	24.493	28.5811	119.304	116.396	163.605	234.14	140.353	224.919	0.728637	0.687391	1.50748	0.0915399	0.181186	0.72047	PF01657,PF00069
Glyma.18G239600.1	SA_Response	4e-116	45.95	AT1G21250	WAK1	WAK1	1.1652	1.09023	1.25766	1.20268	2.23624	1.43655	4.45457	1.42978	4.01645	389.307	565.951	948.039	48.2924	53.1063	25.9054	6.10337	8.45044	10.9521	1.62589	1.09164	0.98754	0.754423	2.97053	1.11339	5.49876	1.22606	1.23341	325.002	355.965	346.943	27.2876	20.4858	15.9183	5.79555	44.111	5.7086	0.0767583	-0.0110283	-0.3151	-0.888787	-0.999104	1.12465	PF01476,PF00069
Glyma.18G280200.1	SA_Response	1e-59	40.34	AT1G21250	WAK1	WAK1	457.923	426.28	384.845	368.019	298.166	226.974	51.2276	41.4637	33.4704	492.201	561.977	336.923	174.805	151.078	105.614	76.7281	63.3783	185.273	405.659	307.842	419.704	370.422	288.884	273.894	31.1596	176.552	94.9724	448.098	453.937	484.291	98.9968	113.603	91.9723	81.1377	240.606	108.463	-0.163337	0.0632678	1.26254	-0.00496039	-0.50257	0.40291	PF00069
Glyma.18G206600.1	SA_Response	4e-15	52.17	AT4G17500	ERF1	ERF1	2.33039	4.36092	3.77299	38.4857	21.617	38.7868	922.097	343.148	325.332	5.37505	9.5385	36.4241	39.4502	42.1188	28.8945	15.6944	5.63362	13.6901	5.69061	5.4582	4.9377	39.9844	50.499	23.3812	744.165	267.281	659.873	11.2587	8.98077	5.55744	24.7492	27.9351	34.4896	11.5911	20.8525	14.8424	0.620374	0.203431	0.0714366	-0.992818	-0.3416	0.433311	PF00847
Glyma.18G185500.1	SA_Response	3e-72	42.14	AT2G32800	AP4.3a	AP4.3a	27.9647	11.9925	15.092	25.2562	40.2524	10.0558	131.41	82.9274	89.7007	168.93	186.796	210.45	139.436	227.075	281.97	358.355	433.789	402.489	17.8848	24.0161	18.7633	36.9667	25.9921	12.2473	317.095	52.7205	230.647	180.14	184.514	134.966	195.455	165.749	227.278	385.984	244.616	393.894	0.14012	-0.00685693	0.981823	-0.18042	-0.140069	-0.221657	PF00069,PF00139
Glyma.18G217000.1	SA_Response	7e-59	42.48	AT1G21250	WAK1	WAK1	103.703	95.9403	135.828	293.453	207.971	146.528	559.049	358.876	254.375	1279.26	1298.03	1749.37	2236.42	2187.43	2416.18	2992.4	1440.8	2382.08	203.236	161.563	185.657	258.013	255.465	248.286	663.516	220.69	588.336	1512.42	1622.25	1278.21	2839.18	2653.84	3208.42	2625.39	1863.09	2325.69	0.714441	0.233458	0.328968	0.0284686	0.347252	-0.000235265	PF00069,PF00560,PF08263
Glyma.18G076200.1	SA_Response	2e-71	41	AT2G32800	AP4.3a	AP4.3a	57.0947	51.2408	30.1839	12.0268	12.6721	5.74619	6.68186	2.85957	4.01645	97.5187	98.5645	54.6362	12.9233	2.74688	6.97453	1.74382	22.5345	18.2535	32.5178	40.3907	39.5016	12.0708	15.5953	28.9481	3.66584	11.0345	4.93363	71.3053	72.6626	90.5069	2.53838	13.0364	6.19044	4.63644	12.8323	6.85032	-0.301318	0.894958	0.534222	-0.0966409	-0.0571512	-0.806453	PF00069,PF00139
Glyma.18G255200.1	SA_Signaling	4e-32	50	AT1G45145	TRX5	TRX5	39.6167	38.1581	54.0796	86.5927	61.124	129.289	20.0456	42.8935	25.4375	14.5894	9.5385	15.1767	21.7656	14.65	20.9236	13.0787	67.6035	14.6028	238.193	242.344	202.446	31.6858	57.9253	122.473	23.8279	40.4599	25.9016	19.5151	13.0629	10.321	43.1524	27.004	26.5305	15.0684	8.82221	11.4172	2.3729	-0.385282	0.0292938	0.126246	0.753798	-1.43226	PF00085
Glyma.18G238600.1	SA_Synthesis	7e-34	61.8	AT4G18170	WRKY28	WRKY28	1.1652	1.09023	1.25766	1.20268	0.745415	1.43655	2.22729	1.42978	1.33882	11.518	20.6668	21.2474	70.7382	96.1408	143.476	245.879	135.207	131.425	0.812944	1.09164	2.96262	0.754423	2.2279	3.34017	1.83292	1.22606	3.70022	31.5245	72.6626	73.8346	100.901	129.433	97.2784	195.89	97.8463	143.857	0.470351	0.901491	0.436112	1.73627	0.0780675	-0.227993	PF03106
Glyma.18G046300.1	SA_Response	4e-61	40.07	AT1G21250	WAK1	WAK1	2.33039	2.18046	8.80365	126.281	117.776	107.741	102.455	55.7615	16.0658	88.3043	127.975	289.369	1293.69	2219.48	2178.05	2447.45	2009.8	1047.75	15.4459	21.8328	15.8006	101.847	77.9764	64.5766	102.643	26.9733	109.773	192.149	242.481	176.25	3815.18	2952.75	3000.6	2226.65	966.433	2282.3	1.99515	-0.525501	0.457935	0.272754	0.779403	-0.00778151	PF07714,PF01657
Glyma.18G056600.1	SA_Signaling	3e-73	51.27	AT3G01080	WRKY58	WRKY58	1.1652	1.09023	3.77299	2.40535	6.70873	5.74619	57.9095	21.4467	9.37172	135.144	205.873	342.994	548.221	694.045	698.45	751.587	77.4623	430.781	3.25178	3.27492	2.96262	8.29866	10.3969	2.22678	91.6459	7.35635	74.0045	243.939	363.313	177.838	1542.7	735.626	1001.08	664.17	306.371	488.656	0.654524	0.49358	0.963368	0.19884	0.756847	0.211946	PF03106
Glyma.18G223000.1	SA_Response	2e-50	42.47	AT3G26830	PAD3	PAD3	2.33039	1.09023	5.03066	271.805	675.346	142.218	231.638	64.3402	52.2139	0.767864	0.794875	1.01178	3.40088	6.40938	1.99272	1.74382	1.40841	0.912673	0.812944	2.18328	2.96262	304.033	505.733	202.637	197.955	68.6592	187.478	0.750582	0.816433	0.79392	4.44216	6.5182	4.42174	2.31822	2.40606	6.85032	-0.504138	-0.105711	0.383103	-0.124945	0.382102	1.50967	PF00067
Glyma.18G111300.1	SA_Response	7e-45	42.23	AT1G02930	GST1	GST1	44.2775	21.8046	30.1839	25.2562	11.1812	25.8578	6.68186	20.017	17.4046	293.324	246.411	153.791	175.485	86.0689	39.8545	21.7978	64.7867	36.5069	19.5107	61.1318	18.7633	8.29866	59.4106	18.9276	10.9975	13.4866	35.7688	198.154	223.703	258.818	32.3643	110.809	37.1426	8.11377	61.7555	27.4013	0.0463018	0.475858	0.450141	-0.0269851	-0.74119	-0.339655	PF02798,PF00043
Glyma.18G018200.1	SA_Response	4e-25	54.26	AT4G17500	ERF1	ERF1	27.9647	13.0828	35.2146	19.2428	40.9978	27.2944	104.682	84.3572	40.1645	552.094	494.412	623.257	1649.42	2357.74	3128.58	2375.08	2043.6	2770.87	35.7695	30.5659	41.4767	24.1415	13.3674	10.0205	58.6534	28.1993	66.604	473.617	405.767	405.693	1606.16	1528.98	2547.81	1389.77	1553.51	1970.61	0.499481	-0.88104	-0.578801	-0.377788	-0.328422	-0.549036	PF00847
Glyma.18G100500.1	SA_Response	1e-120	40.59	AT3G26830	PAD3	PAD3	2.33039	3.27069	2.51533	15.6348	10.4358	15.802	24.5002	50.0424	17.4046	9.21436	8.74363	3.03534	280.232	193.197	132.516	213.618	357.735	218.129	3.25178	4.36656	1.97508	4.52654	8.16895	2.22678	69.6509	25.7472	39.4691	3.00233	4.08217	1.58784	82.4973	55.8703	147.686	133.298	263.864	141.573	0.241202	-1.48854	0.552662	-1.27544	-1.0829	-0.55133	PF00067
Glyma.18G185400.1	SA_Response	3e-74	42.86	AT2G32800	AP4.3a	AP4.3a	67.5815	69.7747	57.8526	61.3365	127.466	45.9695	414.275	194.451	307.928	23.0359	46.1028	87.0132	202.012	234.4	311.861	209.259	59.1531	150.591	40.6472	50.2154	40.4891	115.427	129.218	37.8552	1019.1	126.284	657.407	39.0303	38.3724	28.5811	434.063	254.21	366.12	267.755	155.592	180.392	-0.571582	0.266991	0.975785	-0.559106	0.494775	0.526964	PF00069,PF00139
Glyma.18G255300.1	SA_Signaling	3e-42	59.63	AT1G45145	TRX5	TRX5	139.824	74.1357	123.251	226.103	169.209	340.462	158.137	141.549	132.543	43.0004	44.513	37.4359	48.2924	63.1782	96.6471	70.6247	169.009	45.6336	404.846	413.731	363.415	137.305	239.128	413.067	144.801	170.422	76.4713	41.282	33.4738	37.3143	164.995	103.36	102.584	79.9786	39.2989	74.2118	1.8095	0.101677	-0.142068	-0.156942	0.833783	-0.560059	PF00085
Glyma.18G043500.1	SA_Response	4e-71	42.57	AT2G32800	AP4.3a	AP4.3a	142.154	139.549	138.343	40.891	99.8856	31.604	26.7274	35.7446	18.7434	44.5361	53.2566	33.3888	22.4458	12.8188	9.96362	20.9259	12.6757	40.1576	136.575	113.531	140.231	93.5485	75.7485	45.649	36.6584	31.8775	28.3684	48.7878	35.1066	41.2839	7.61514	6.5182	7.95914	9.27288	32.0808	20.551	-0.105834	0.318376	0.254806	-0.0675797	-1.03367	-0.252774	PF00069,PF00139
Glyma.18G238800.1	SA_Synthesis	2e-85	40.27	AT3G11480	BSMT1	BSMT1	2.33039	3.27069	1.25766	1.20268	0.745415	2.87309	2.22729	5.71913	1.33882	115.18	144.667	158.85	1991.55	3058.19	3883.82	3370.81	1543.61	2278.03	2.43883	2.18328	4.9377	1.50885	1.48526	1.11339	3.66584	4.90423	16.0343	259.701	507.005	247.703	7594.2	4359.75	4211.27	4357.1	1645.74	3418.31	0.479036	-0.231127	1.4059	1.27666	0.855585	0.38942	PF03492
Glyma.18G284600.1	SA_Signaling	0	52.43	AT1G09420	G6PD4	G6PD4	886.715	924.515	669.077	343.966	355.563	344.771	247.229	436.084	350.77	3489.94	2812.27	3615.09	1205.27	887.242	726.348	1378.49	1132.36	1616.34	1605.56	1467.16	1313.43	341.754	298.538	337.357	203.454	762.608	426.759	3526.24	2985.7	2973.23	977.276	851.091	713.669	1557.84	1680.23	1563.02	0.822438	-0.0951475	0.429658	-0.0642754	-0.149127	0.218201	PF00479,PF02781
Glyma.18G281400.1	SA_Response	5e-32	73.24	AT4G17500	ERF1	ERF1	22.1388	32.7069	45.2759	68.5526	77.5232	47.406	182.638	62.9105	88.3619	183.519	220.18	80.9425	360.493	966.901	699.446	905.043	977.434	1223.89	59.3449	46.9405	57.2773	113.164	96.5422	72.3703	166.796	98.0846	168.977	141.109	142.059	163.548	464.523	646.233	448.365	806.741	829.288	1118.89	0.708091	0.543886	0.377761	-0.117561	-0.378499	-0.173222	PF00847
Glyma.16G031900.1	SA_Synthesis	3e-21	47.56	AT4G18170	WRKY28	WRKY28	15.1476	16.3535	7.54599	30.0669	57.397	20.1117	2129.29	551.896	374.869	304.074	411.745	708.247	840.697	1414.64	2398.24	1326.18	1522.49	881.642	12.1942	10.9164	9.8754	72.4246	90.6011	103.545	1415.01	350.652	1420.89	439.841	502.106	381.082	1724.83	1199.35	2124.21	1732.87	776.354	1371.21	-0.24336	1.30917	0.0603274	-0.106171	0.11748	0.0569235	PF03106
Glyma.16G145100.1	SA_Synthesis	6e-103	55.04	AT2G23620	MES1	MES1	1.1652	6.54138	3.77299	74.566	275.058	94.8121	49.0003	58.6211	49.5362	3.83932	10.3334	304.546	107.468	111.706	116.574	221.465	90.138	104.045	8.94238	9.82476	14.8131	193.887	440.381	125.813	58.6534	39.2338	66.604	25.5198	13.0629	25.4055	157.38	148.056	157.414	147.207	68.1716	135.865	1.54854	0.774176	0.0657987	-2.31641	0.463164	-0.242891	PF00561
Glyma.16G047600.1	SA_Response	3e-26	70.77	AT4G17500	ERF1	ERF1	9.32158	37.0678	3.77299	2.40535	3.72707	7.18273	33.4093	15.7276	5.35527	23.8038	71.5388	7.08247	42.851	183.125	224.181	224.953	185.91	310.309	5.69061	7.64148	3.95016	0.754423	3.71316	4.45356	18.3292	6.13029	28.3684	39.0303	31.8409	80.186	66.6325	91.2548	157.414	258.482	206.119	275.155	-1.53732	-0.57777	-0.0447503	0.560526	-0.513699	0.0367062	PF00847
Glyma.16G151200.1	SA_Signaling	2e-88	53.09	AT3G11820	SYP121	SYP121	855.255	784.966	811.194	173.185	160.264	228.411	42.3184	32.885	12.0494	701.06	682.003	346.029	72.0986	50.3594	20.9236	30.5169	42.2522	69.3631	448.745	904.969	555.985	208.221	234.672	226.018	152.132	9.80846	50.5697	472.867	367.395	481.91	19.6724	37.2469	21.2244	24.3413	43.309	22.8344	-0.360269	0.251601	1.28426	-0.387105	-0.875659	-0.651486	PF05739,PF00804
Glyma.16G202400.1	SA_Response	2e-15	43.01	AT2G32800	AP4.3a	AP4.3a	384.515	406.656	432.637	457.017	408.487	372.066	140.319	131.54	156.642	33.786	58.8208	14.1649	103.387	91.5626	82.698	100.27	16.9009	73.9265	566.622	498.879	483.894	373.44	442.609	269.44	306.097	176.552	259.016	51.7902	48.986	35.7264	149.13	170.404	114.965	92.7288	80.2019	105.038	0.340329	-0.189166	0.791471	0.354399	0.646101	0.540619	PF07714,PF01657
Glyma.16G134000.1	SA_Synthesis	1e-102	41.42	AT3G11480	BSMT1	BSMT1	621.05	842.748	1028.77	583.298	295.93	591.857	15.591	64.3402	99.0724	0.767864	0.794875	1.01178	0.680175	0.915626	0.996362	0.87191	1.40841	0.912673	1056.83	1248.84	1097.16	201.431	345.324	241.606	27.4938	64.9811	27.135	0.750582	0.816433	0.79392	0.634595	0.931172	0.884349	1.15911	0.802019	1.14172	0.449098	-0.899953	-0.581654	-0.124945	-0.0813071	-0.0413136	PF03492
Glyma.16G026400.1	SA_Synthesis	3e-16	40.62	AT4G18170	WRKY28	WRKY28	102.537	168.986	148.404	155.145	117.776	116.36	11.1364	20.017	10.7105	132.073	270.258	529.162	574.068	989.792	1148.81	372.306	302.807	222.692	127.632	80.7813	132.33	285.926	155.953	144.741	60.4863	69.8853	67.8374	283.72	280.853	168.311	974.103	954.451	881.696	412.643	560.611	382.476	-0.301453	0.591613	2.24324	-0.345958	0.0509874	0.594597	PF03106
Glyma.16G113200.1	SA_Response	2e-99	49.39	AT3G57260	PR2	PR2	1.1652	1.09023	1.25766	1.20268	0.745415	1.43655	253.911	215.897	251.698	0.767864	0.794875	1.01178	0.680175	0.915626	1.99272	0.87191	1.40841	0.912673	0.812944	1.09164	0.98754	0.754423	0.742632	1.11339	161.297	73.5635	66.604	0.750582	0.816433	0.79392	0.634595	0.931172	0.884349	1.15911	0.802019	1.14172	-0.280612	-0.374706	-1.25902	-0.124945	-0.550541	-0.0413136	PF00332
Glyma.16G164800.1	SA_Response	6e-25	54.55	AT4G17500	ERF1	ERF1	3.49559	2.18046	2.51533	140.713	746.906	68.9542	2886.56	1092.35	814.001	9.98223	18.2821	21.2474	674.054	2001.56	1895.08	816.98	346.468	725.575	5.69061	1.09164	1.97508	387.774	297.796	129.153	3238.77	896.248	2491.48	56.2937	95.5227	20.6419	2381.63	1205.87	1549.38	920.334	424.268	787.787	0.0963838	-0.231567	0.467343	1.8004	0.16848	0.174831	PF00847
Glyma.16G134400.1	SA_Synthesis	5e-102	42.28	AT3G11480	BSMT1	BSMT1	59.4251	35.9776	45.2759	19.2428	10.4358	5.74619	2.22729	4.28935	2.67763	0.767864	3.97438	3.03534	19.0449	41.2032	28.8945	53.1865	15.4925	31.0309	30.0789	40.3907	37.5265	10.5619	18.5658	11.1339	5.49876	4.90423	1.23341	3.00233	0.816433	0.79392	52.0368	36.3157	19.4557	110.115	19.2485	41.1019	-0.381424	0.184645	0.339837	-0.753716	0.274279	0.773675	PF03492
Glyma.16G143300.1	SA_Response	2e-35	40.83	AT2G14610	PR1	PR1	575.608	379.4	386.103	153.943	101.376	139.345	13.3637	42.8935	38.8257	38.3932	50.0771	23.271	4.76123	3.6625	0.996362	2.61573	4.22522	22.8168	247.948	456.305	280.461	79.9689	122.534	151.421	21.995	94.4064	49.3363	63.7995	57.1503	42.0778	3.17297	2.79351	2.65305	3.47733	23.2585	10.2755	-0.445651	-0.157185	0.801645	0.544954	-0.128131	0.319559	PF00188
Glyma.16G101800.1	SA_Response	2e-68	40.06	AT1G21250	WAK1	WAK1	738.735	741.357	783.525	521.962	383.143	425.218	106.91	127.251	202.161	374.717	284.565	270.146	376.817	226.16	109.6	135.146	121.123	165.194	675.557	630.968	602.399	448.127	380.97	298.388	89.813	218.238	125.808	285.972	332.288	332.653	121.208	199.271	107.891	48.6826	186.068	68.5032	-0.245871	-0.238667	-0.00816663	0.0329692	-0.734191	-0.474877	PF07714,PF08263
Glyma.16G031400.1	SA_Synthesis	7e-34	56.57	AT4G18170	WRKY28	WRKY28	1.1652	1.09023	1.25766	1.20268	0.745415	1.43655	2.22729	1.42978	1.33882	6.91077	9.5385	22.2592	27.8872	32.9625	54.7999	118.58	53.5194	66.6251	0.812944	1.09164	0.98754	0.754423	0.742632	3.34017	1.83292	1.22606	1.23341	30.7739	32.6573	41.2839	43.787	42.8339	46.8705	125.184	48.9232	68.5032	-0.280612	0.515177	-0.218962	1.43575	0.206986	0.0232952	PF03106
Glyma.16G145200.1	SA_Synthesis	2e-105	50.5	AT2G23620	MES1	MES1	43.1123	13.0828	32.6993	81.782	204.244	107.741	472.185	304.544	281.152	209.627	320.335	508.926	1068.56	1209.54	849.897	1840.6	5070.26	2017.01	17.8848	41.4823	18.7633	257.258	529.497	94.6381	1030.1	117.702	667.274	395.557	491.493	368.379	1634.72	1236.6	951.559	923.811	1732.36	1198.81	-0.186209	1.16244	0.778853	0.273141	0.289419	-1.21159	PF00561
Glyma.16G054400.1	SA_Synthesis	3e-36	66.27	AT4G18170	WRKY28	WRKY28	11.652	17.4437	15.092	18.0402	11.1812	11.4924	62.364	15.7276	16.0658	56.0541	106.513	90.0485	519.654	629.035	697.453	893.708	977.434	587.761	9.75533	12.008	6.91278	8.29866	11.8821	6.68034	62.3192	11.0345	87.572	106.583	130.629	59.544	1283.15	975.868	810.063	996.835	557.403	873.416	-0.623792	-0.599997	0.773248	0.232332	0.733293	-0.0184518	PF03106
Glyma.10G092100.1	SA_Signaling	4e-102	52.13	AT1G22070	TGA3	TGA3	4.66079	19.6241	11.319	3.60803	6.70873	4.30964	4.45457	1.42978	5.35527	158.18	209.052	146.708	535.298	1009.02	1050.17	1596.47	560.546	1159.09	4.06472	4.36656	4.9377	2.26327	2.97053	3.34017	7.33167	2.45212	6.16704	162.126	216.355	164.342	1472.89	803.601	983.396	1081.45	636.001	1042.39	-1.41315	-0.770541	0.505038	0.0788783	0.329377	-0.264905	PF00170
Glyma.10G092100.1	SA_Signaling	2e-101	50.81	AT5G65210	TGA1	TGA1	4.66079	19.6241	11.319	3.60803	6.70873	4.30964	4.45457	1.42978	5.35527	158.18	209.052	146.708	535.298	1009.02	1050.17	1596.47	560.546	1159.09	4.06472	4.36656	4.9377	2.26327	2.97053	3.34017	7.33167	2.45212	6.16704	162.126	216.355	164.342	1472.89	803.601	983.396	1081.45	636.001	1042.39	-1.41315	-0.770541	0.505038	0.0788783	0.329377	-0.264905	PF00170
Glyma.10G209800.1	SA_Synthesis	0	82.22	AT2G37040	PAL1	PAL1	245.857	237.67	276.686	253.765	235.551	222.665	151.455	407.488	338.721	251.091	218.591	245.863	491.767	382.732	384.596	847.497	771.807	617.879	171.531	93.881	179.732	127.498	95.7996	66.8034	185.125	196.169	191.178	248.443	293.916	339.798	423.909	336.153	410.338	665.329	627.179	460.113	-0.77213	-1.29529	-0.64897	0.301992	-0.105384	-0.352169	PF00221
Glyma.10G209800.1	SA_Synthesis	0	81.34	AT3G10340	PAL4	PAL4	245.857	237.67	276.686	253.765	235.551	222.665	151.455	407.488	338.721	251.091	218.591	245.863	491.767	382.732	384.596	847.497	771.807	617.879	171.531	93.881	179.732	127.498	95.7996	66.8034	185.125	196.169	191.178	248.443	293.916	339.798	423.909	336.153	410.338	665.329	627.179	460.113	-0.77213	-1.29529	-0.64897	0.301992	-0.105384	-0.352169	PF00221
Glyma.10G209800.1	SA_Synthesis	0	72.77	AT5G04230	PAL3	PAL3	245.857	237.67	276.686	253.765	235.551	222.665	151.455	407.488	338.721	251.091	218.591	245.863	491.767	382.732	384.596	847.497	771.807	617.879	171.531	93.881	179.732	127.498	95.7996	66.8034	185.125	196.169	191.178	248.443	293.916	339.798	423.909	336.153	410.338	665.329	627.179	460.113	-0.77213	-1.29529	-0.64897	0.301992	-0.105384	-0.352169	PF00221
Glyma.10G011300.1	SA_Signaling	2e-28	58.54	AT3G01080	WRKY58	WRKY58	44.2775	31.6167	51.5642	39.6883	54.4153	38.7868	102.455	80.0679	53.5527	659.595	740.029	534.22	1000.54	1570.3	2092.36	2232.96	1363.34	1888.32	69.9132	63.3151	60.2399	92.0396	85.4027	84.6176	109.975	57.6247	102.373	603.468	681.722	623.227	1591.56	1411.66	1573.26	2129.29	1327.34	2195.53	0.60207	0.97966	0.193564	-0.019095	-0.027082	0.0434098	PF03106
Glyma.10G011300.1	SA_Signaling	7e-27	51.76	AT2G21900	WRKY59	WRKY59	44.2775	31.6167	51.5642	39.6883	54.4153	38.7868	102.455	80.0679	53.5527	659.595	740.029	534.22	1000.54	1570.3	2092.36	2232.96	1363.34	1888.32	69.9132	63.3151	60.2399	92.0396	85.4027	84.6176	109.975	57.6247	102.373	603.468	681.722	623.227	1591.56	1411.66	1573.26	2129.29	1327.34	2195.53	0.60207	0.97966	0.193564	-0.019095	-0.027082	0.0434098	PF03106
Glyma.10G011300.1	SA_Signaling	1e-12	50.85	AT4G23810	WRKY53	WRKY53	44.2775	31.6167	51.5642	39.6883	54.4153	38.7868	102.455	80.0679	53.5527	659.595	740.029	534.22	1000.54	1570.3	2092.36	2232.96	1363.34	1888.32	69.9132	63.3151	60.2399	92.0396	85.4027	84.6176	109.975	57.6247	102.373	603.468	681.722	623.227	1591.56	1411.66	1573.26	2129.29	1327.34	2195.53	0.60207	0.97966	0.193564	-0.019095	-0.027082	0.0434098	PF03106
Glyma.10G011300.1	SA_Signaling	1e-12	47.46	AT2G40750	WRKY54	WRKY54	44.2775	31.6167	51.5642	39.6883	54.4153	38.7868	102.455	80.0679	53.5527	659.595	740.029	534.22	1000.54	1570.3	2092.36	2232.96	1363.34	1888.32	69.9132	63.3151	60.2399	92.0396	85.4027	84.6176	109.975	57.6247	102.373	603.468	681.722	623.227	1591.56	1411.66	1573.26	2129.29	1327.34	2195.53	0.60207	0.97966	0.193564	-0.019095	-0.027082	0.0434098	PF03106
Glyma.10G011300.1	SA_Signaling	1e-11	48.28	AT5G22570	WRKY38	WRKY38	44.2775	31.6167	51.5642	39.6883	54.4153	38.7868	102.455	80.0679	53.5527	659.595	740.029	534.22	1000.54	1570.3	2092.36	2232.96	1363.34	1888.32	69.9132	63.3151	60.2399	92.0396	85.4027	84.6176	109.975	57.6247	102.373	603.468	681.722	623.227	1591.56	1411.66	1573.26	2129.29	1327.34	2195.53	0.60207	0.97966	0.193564	-0.019095	-0.027082	0.0434098	PF03106
Glyma.10G113800.1	SA_Signaling	8e-20	69.39	AT4G31800	WRKY18	WRKY18	147.98	76.3161	83.0058	61.3365	38.7616	54.5888	22.2729	35.7446	32.1316	98.2866	70.7439	63.7422	70.7382	106.213	120.56	144.737	173.234	144.202	95.9274	82.9646	105.667	50.5464	49.7564	187.049	12.8304	111.571	34.5354	75.8088	71.8461	81.7738	76.1514	67.0444	67.2105	181.98	131.531	207.793	-0.110931	0.893469	0.818072	-0.0208757	-0.499764	0.173693	PF03106
Glyma.10G113800.1	SA_Signaling	9e-11	57.14	AT3G01080	WRKY58	WRKY58	147.98	76.3161	83.0058	61.3365	38.7616	54.5888	22.2729	35.7446	32.1316	98.2866	70.7439	63.7422	70.7382	106.213	120.56	144.737	173.234	144.202	95.9274	82.9646	105.667	50.5464	49.7564	187.049	12.8304	111.571	34.5354	75.8088	71.8461	81.7738	76.1514	67.0444	67.2105	181.98	131.531	207.793	-0.110931	0.893469	0.818072	-0.0208757	-0.499764	0.173693	PF03106
Glyma.17G035400.1	SA_Signaling	1e-30	66.67	AT3G01080	WRKY58	WRKY58	13.9824	17.4437	28.9263	102.228	104.358	99.1217	781.778	285.957	319.977	124.394	211.437	135.579	556.383	1210.46	931.598	795.182	735.188	658.95	21.1365	18.5579	25.676	150.13	152.24	109.112	764.327	202.3	425.526	85.5664	142.059	150.845	1005.83	607.124	878.158	689.671	562.215	861.999	0.115229	0.428678	0.00460942	-0.316799	-0.115334	-0.0505858	PF03106
Glyma.17G035400.1	SA_Signaling	1e-25	46.07	AT2G21900	WRKY59	WRKY59	13.9824	17.4437	28.9263	102.228	104.358	99.1217	781.778	285.957	319.977	124.394	211.437	135.579	556.383	1210.46	931.598	795.182	735.188	658.95	21.1365	18.5579	25.676	150.13	152.24	109.112	764.327	202.3	425.526	85.5664	142.059	150.845	1005.83	607.124	878.158	689.671	562.215	861.999	0.115229	0.428678	0.00460942	-0.316799	-0.115334	-0.0505858	PF03106
Glyma.17G035400.1	SA_Signaling	6e-14	52.54	AT4G23810	WRKY53	WRKY53	13.9824	17.4437	28.9263	102.228	104.358	99.1217	781.778	285.957	319.977	124.394	211.437	135.579	556.383	1210.46	931.598	795.182	735.188	658.95	21.1365	18.5579	25.676	150.13	152.24	109.112	764.327	202.3	425.526	85.5664	142.059	150.845	1005.83	607.124	878.158	689.671	562.215	861.999	0.115229	0.428678	0.00460942	-0.316799	-0.115334	-0.0505858	PF03106
Glyma.17G035400.1	SA_Signaling	8e-14	50	AT5G22570	WRKY38	WRKY38	13.9824	17.4437	28.9263	102.228	104.358	99.1217	781.778	285.957	319.977	124.394	211.437	135.579	556.383	1210.46	931.598	795.182	735.188	658.95	21.1365	18.5579	25.676	150.13	152.24	109.112	764.327	202.3	425.526	85.5664	142.059	150.845	1005.83	607.124	878.158	689.671	562.215	861.999	0.115229	0.428678	0.00460942	-0.316799	-0.115334	-0.0505858	PF03106
Glyma.17G035400.1	SA_Signaling	3e-12	45.31	AT2G40750	WRKY54	WRKY54	13.9824	17.4437	28.9263	102.228	104.358	99.1217	781.778	285.957	319.977	124.394	211.437	135.579	556.383	1210.46	931.598	795.182	735.188	658.95	21.1365	18.5579	25.676	150.13	152.24	109.112	764.327	202.3	425.526	85.5664	142.059	150.845	1005.83	607.124	878.158	689.671	562.215	861.999	0.115229	0.428678	0.00460942	-0.316799	-0.115334	-0.0505858	PF03106
Glyma.17G168900.1	SA_Signaling	2e-20	51.9	AT3G01080	WRKY58	WRKY58	139.824	130.828	130.797	180.402	202.753	110.614	886.46	275.948	182.079	1123.38	1201.06	1471.13	747.513	1677.43	2199.97	1302.63	1612.62	1378.14	138.2	151.738	175.782	233.117	151.497	209.317	905.462	237.855	547.633	1340.54	1429.57	1255.98	1203.19	1078.3	1249.58	1761.85	1355.41	1926.08	0.21425	0.266461	0.330778	0.0850647	-0.389318	0.232261	PF10533,PF03106
Glyma.17G168900.1	SA_Response	4e-20	44.05	AT4G31800	WRKY18	WRKY18	139.824	130.828	130.797	180.402	202.753	110.614	886.46	275.948	182.079	1123.38	1201.06	1471.13	747.513	1677.43	2199.97	1302.63	1612.62	1378.14	138.2	151.738	175.782	233.117	151.497	209.317	905.462	237.855	547.633	1340.54	1429.57	1255.98	1203.19	1078.3	1249.58	1761.85	1355.41	1926.08	0.21425	0.266461	0.330778	0.0850647	-0.389318	0.232261	PF10533,PF03106
Glyma.17G168900.1	SA_Signaling	4e-20	44.05	AT4G31800	WRKY18	WRKY18	139.824	130.828	130.797	180.402	202.753	110.614	886.46	275.948	182.079	1123.38	1201.06	1471.13	747.513	1677.43	2199.97	1302.63	1612.62	1378.14	138.2	151.738	175.782	233.117	151.497	209.317	905.462	237.855	547.633	1340.54	1429.57	1255.98	1203.19	1078.3	1249.58	1761.85	1355.41	1926.08	0.21425	0.266461	0.330778	0.0850647	-0.389318	0.232261	PF10533,PF03106
Glyma.17G168900.1	SA_Signaling	6e-18	48.65	AT2G21900	WRKY59	WRKY59	139.824	130.828	130.797	180.402	202.753	110.614	886.46	275.948	182.079	1123.38	1201.06	1471.13	747.513	1677.43	2199.97	1302.63	1612.62	1378.14	138.2	151.738	175.782	233.117	151.497	209.317	905.462	237.855	547.633	1340.54	1429.57	1255.98	1203.19	1078.3	1249.58	1761.85	1355.41	1926.08	0.21425	0.266461	0.330778	0.0850647	-0.389318	0.232261	PF10533,PF03106
Glyma.17G168900.1	SA_Signaling	8e-13	50	AT5G22570	WRKY38	WRKY38	139.824	130.828	130.797	180.402	202.753	110.614	886.46	275.948	182.079	1123.38	1201.06	1471.13	747.513	1677.43	2199.97	1302.63	1612.62	1378.14	138.2	151.738	175.782	233.117	151.497	209.317	905.462	237.855	547.633	1340.54	1429.57	1255.98	1203.19	1078.3	1249.58	1761.85	1355.41	1926.08	0.21425	0.266461	0.330778	0.0850647	-0.389318	0.232261	PF10533,PF03106
Glyma.17G011400.1	SA_Signaling	1e-21	51.35	AT3G01080	WRKY58	WRKY58	2.33039	7.63161	5.03066	8.41874	28.3258	12.9289	91.3188	41.4637	24.0987	260.306	546.079	920.721	218.336	266.447	402.53	354.868	235.204	303.92	4.87766	6.54984	9.8754	21.1239	15.5953	16.7008	122.806	22.069	77.7047	286.722	354.332	315.98	342.681	202.995	307.753	265.436	297.549	324.249	0.506793	0.104905	0.504647	-0.851714	-0.0561714	-0.0109462	PF03106
Glyma.17G011400.1	SA_Signaling	4e-15	43.94	AT2G21900	WRKY59	WRKY59	2.33039	7.63161	5.03066	8.41874	28.3258	12.9289	91.3188	41.4637	24.0987	260.306	546.079	920.721	218.336	266.447	402.53	354.868	235.204	303.92	4.87766	6.54984	9.8754	21.1239	15.5953	16.7008	122.806	22.069	77.7047	286.722	354.332	315.98	342.681	202.995	307.753	265.436	297.549	324.249	0.506793	0.104905	0.504647	-0.851714	-0.0561714	-0.0109462	PF03106
Glyma.17G011400.1	SA_Signaling	1e-12	46.58	AT4G23810	WRKY53	WRKY53	2.33039	7.63161	5.03066	8.41874	28.3258	12.9289	91.3188	41.4637	24.0987	260.306	546.079	920.721	218.336	266.447	402.53	354.868	235.204	303.92	4.87766	6.54984	9.8754	21.1239	15.5953	16.7008	122.806	22.069	77.7047	286.722	354.332	315.98	342.681	202.995	307.753	265.436	297.549	324.249	0.506793	0.104905	0.504647	-0.851714	-0.0561714	-0.0109462	PF03106
Glyma.09G254400.1	SA_Signaling	6e-27	57.89	AT3G01080	WRKY58	WRKY58	1.1652	1.09023	1.25766	1.20268	0.745415	1.43655	2.22729	1.42978	4.01645	20.7323	39.7438	61.7187	117.67	149.247	231.156	545.816	330.975	318.523	0.812944	2.18328	1.97508	1.50885	0.742632	2.22678	3.66584	2.45212	2.46682	64.5501	120.832	111.149	149.13	185.303	148.571	454.371	230.179	283.147	0.500882	0.403936	0.161891	1.279	-0.0443245	-0.304762	PF03106
Glyma.09G254400.1	SA_Signaling	7e-22	40.4	AT2G21900	WRKY59	WRKY59	1.1652	1.09023	1.25766	1.20268	0.745415	1.43655	2.22729	1.42978	4.01645	20.7323	39.7438	61.7187	117.67	149.247	231.156	545.816	330.975	318.523	0.812944	2.18328	1.97508	1.50885	0.742632	2.22678	3.66584	2.45212	2.46682	64.5501	120.832	111.149	149.13	185.303	148.571	454.371	230.179	283.147	0.500882	0.403936	0.161891	1.279	-0.0443245	-0.304762	PF03106
Glyma.09G254400.1	SA_Response	2e-18	52.54	AT4G31800	WRKY18	WRKY18	1.1652	1.09023	1.25766	1.20268	0.745415	1.43655	2.22729	1.42978	4.01645	20.7323	39.7438	61.7187	117.67	149.247	231.156	545.816	330.975	318.523	0.812944	2.18328	1.97508	1.50885	0.742632	2.22678	3.66584	2.45212	2.46682	64.5501	120.832	111.149	149.13	185.303	148.571	454.371	230.179	283.147	0.500882	0.403936	0.161891	1.279	-0.0443245	-0.304762	PF03106
Glyma.09G254400.1	SA_Signaling	2e-18	52.54	AT4G31800	WRKY18	WRKY18	1.1652	1.09023	1.25766	1.20268	0.745415	1.43655	2.22729	1.42978	4.01645	20.7323	39.7438	61.7187	117.67	149.247	231.156	545.816	330.975	318.523	0.812944	2.18328	1.97508	1.50885	0.742632	2.22678	3.66584	2.45212	2.46682	64.5501	120.832	111.149	149.13	185.303	148.571	454.371	230.179	283.147	0.500882	0.403936	0.161891	1.279	-0.0443245	-0.304762	PF03106
Glyma.09G254400.1	SA_Signaling	3e-15	44.44	AT4G23810	WRKY53	WRKY53	1.1652	1.09023	1.25766	1.20268	0.745415	1.43655	2.22729	1.42978	4.01645	20.7323	39.7438	61.7187	117.67	149.247	231.156	545.816	330.975	318.523	0.812944	2.18328	1.97508	1.50885	0.742632	2.22678	3.66584	2.45212	2.46682	64.5501	120.832	111.149	149.13	185.303	148.571	454.371	230.179	283.147	0.500882	0.403936	0.161891	1.279	-0.0443245	-0.304762	PF03106
Glyma.09G254400.1	SA_Signaling	7e-15	41.49	AT2G40750	WRKY54	WRKY54	1.1652	1.09023	1.25766	1.20268	0.745415	1.43655	2.22729	1.42978	4.01645	20.7323	39.7438	61.7187	117.67	149.247	231.156	545.816	330.975	318.523	0.812944	2.18328	1.97508	1.50885	0.742632	2.22678	3.66584	2.45212	2.46682	64.5501	120.832	111.149	149.13	185.303	148.571	454.371	230.179	283.147	0.500882	0.403936	0.161891	1.279	-0.0443245	-0.304762	PF03106
Glyma.09G254400.1	SA_Synthesis	9e-15	40.22	AT2G46400	WRKY46	WRKY46	1.1652	1.09023	1.25766	1.20268	0.745415	1.43655	2.22729	1.42978	4.01645	20.7323	39.7438	61.7187	117.67	149.247	231.156	545.816	330.975	318.523	0.812944	2.18328	1.97508	1.50885	0.742632	2.22678	3.66584	2.45212	2.46682	64.5501	120.832	111.149	149.13	185.303	148.571	454.371	230.179	283.147	0.500882	0.403936	0.161891	1.279	-0.0443245	-0.304762	PF03106
Glyma.09G254400.1	SA_Signaling	3e-14	41.33	AT5G22570	WRKY38	WRKY38	1.1652	1.09023	1.25766	1.20268	0.745415	1.43655	2.22729	1.42978	4.01645	20.7323	39.7438	61.7187	117.67	149.247	231.156	545.816	330.975	318.523	0.812944	2.18328	1.97508	1.50885	0.742632	2.22678	3.66584	2.45212	2.46682	64.5501	120.832	111.149	149.13	185.303	148.571	454.371	230.179	283.147	0.500882	0.403936	0.161891	1.279	-0.0443245	-0.304762	PF03106
Glyma.09G005700.1	SA_Signaling	5e-23	48.81	AT3G01080	WRKY58	WRKY58	114.189	116.655	159.723	426.95	878.099	344.771	8140.73	1964.52	1325.43	1082.69	1498.34	2975.65	2996.85	6494.54	7600.25	8108.77	2316.83	4820.74	189.416	198.678	230.097	943.784	813.925	635.745	7315.18	1631.88	5171.68	1691.81	2354.59	1379.04	6552.19	3945.37	5926.02	7661.72	3204.87	6822.92	0.662481	0.536785	0.3047	-0.0344807	-0.0575214	0.214432	PF03106
Glyma.09G005700.1	SA_Signaling	1e-15	43.94	AT2G21900	WRKY59	WRKY59	114.189	116.655	159.723	426.95	878.099	344.771	8140.73	1964.52	1325.43	1082.69	1498.34	2975.65	2996.85	6494.54	7600.25	8108.77	2316.83	4820.74	189.416	198.678	230.097	943.784	813.925	635.745	7315.18	1631.88	5171.68	1691.81	2354.59	1379.04	6552.19	3945.37	5926.02	7661.72	3204.87	6822.92	0.662481	0.536785	0.3047	-0.0344807	-0.0575214	0.214432	PF03106
Glyma.09G005700.1	SA_Synthesis	9e-14	40.24	AT2G46400	WRKY46	WRKY46	114.189	116.655	159.723	426.95	878.099	344.771	8140.73	1964.52	1325.43	1082.69	1498.34	2975.65	2996.85	6494.54	7600.25	8108.77	2316.83	4820.74	189.416	198.678	230.097	943.784	813.925	635.745	7315.18	1631.88	5171.68	1691.81	2354.59	1379.04	6552.19	3945.37	5926.02	7661.72	3204.87	6822.92	0.662481	0.536785	0.3047	-0.0344807	-0.0575214	0.214432	PF03106
Glyma.09G005700.1	SA_Signaling	3e-12	46.58	AT4G23810	WRKY53	WRKY53	114.189	116.655	159.723	426.95	878.099	344.771	8140.73	1964.52	1325.43	1082.69	1498.34	2975.65	2996.85	6494.54	7600.25	8108.77	2316.83	4820.74	189.416	198.678	230.097	943.784	813.925	635.745	7315.18	1631.88	5171.68	1691.81	2354.59	1379.04	6552.19	3945.37	5926.02	7661.72	3204.87	6822.92	0.662481	0.536785	0.3047	-0.0344807	-0.0575214	0.214432	PF03106
Glyma.09G129100.1	SA_Synthesis	2e-17	46.25	AT4G18170	WRKY28	WRKY28	2.33039	1.09023	1.25766	1.20268	0.745415	1.43655	2.22729	1.42978	1.33882	26.8752	28.6155	45.5302	3.40088	4.57813	11.9563	7.84719	8.45044	1.82535	0.812944	1.09164	0.98754	0.754423	0.742632	1.11339	1.83292	1.22606	1.23341	54.7925	52.2517	42.0778	3.17297	5.58703	3.53739	5.79555	2.40606	6.85032	-0.693852	-0.374706	-0.218962	0.561839	-0.696976	-0.267871	PF03106
Glyma.09G129100.1	SA_Signaling	9e-16	46.88	AT3G01080	WRKY58	WRKY58	2.33039	1.09023	1.25766	1.20268	0.745415	1.43655	2.22729	1.42978	1.33882	26.8752	28.6155	45.5302	3.40088	4.57813	11.9563	7.84719	8.45044	1.82535	0.812944	1.09164	0.98754	0.754423	0.742632	1.11339	1.83292	1.22606	1.23341	54.7925	52.2517	42.0778	3.17297	5.58703	3.53739	5.79555	2.40606	6.85032	-0.693852	-0.374706	-0.218962	0.561839	-0.696976	-0.267871	PF03106
Glyma.09G129100.1	SA_Response	5e-15	45	AT4G31800	WRKY18	WRKY18	2.33039	1.09023	1.25766	1.20268	0.745415	1.43655	2.22729	1.42978	1.33882	26.8752	28.6155	45.5302	3.40088	4.57813	11.9563	7.84719	8.45044	1.82535	0.812944	1.09164	0.98754	0.754423	0.742632	1.11339	1.83292	1.22606	1.23341	54.7925	52.2517	42.0778	3.17297	5.58703	3.53739	5.79555	2.40606	6.85032	-0.693852	-0.374706	-0.218962	0.561839	-0.696976	-0.267871	PF03106
Glyma.09G129100.1	SA_Signaling	5e-15	45	AT4G31800	WRKY18	WRKY18	2.33039	1.09023	1.25766	1.20268	0.745415	1.43655	2.22729	1.42978	1.33882	26.8752	28.6155	45.5302	3.40088	4.57813	11.9563	7.84719	8.45044	1.82535	0.812944	1.09164	0.98754	0.754423	0.742632	1.11339	1.83292	1.22606	1.23341	54.7925	52.2517	42.0778	3.17297	5.58703	3.53739	5.79555	2.40606	6.85032	-0.693852	-0.374706	-0.218962	0.561839	-0.696976	-0.267871	PF03106
Glyma.09G129100.1	SA_Synthesis	1e-13	52.83	AT2G46400	WRKY46	WRKY46	2.33039	1.09023	1.25766	1.20268	0.745415	1.43655	2.22729	1.42978	1.33882	26.8752	28.6155	45.5302	3.40088	4.57813	11.9563	7.84719	8.45044	1.82535	0.812944	1.09164	0.98754	0.754423	0.742632	1.11339	1.83292	1.22606	1.23341	54.7925	52.2517	42.0778	3.17297	5.58703	3.53739	5.79555	2.40606	6.85032	-0.693852	-0.374706	-0.218962	0.561839	-0.696976	-0.267871	PF03106
Glyma.09G129100.1	SA_Signaling	5e-13	45.76	AT2G40750	WRKY54	WRKY54	2.33039	1.09023	1.25766	1.20268	0.745415	1.43655	2.22729	1.42978	1.33882	26.8752	28.6155	45.5302	3.40088	4.57813	11.9563	7.84719	8.45044	1.82535	0.812944	1.09164	0.98754	0.754423	0.742632	1.11339	1.83292	1.22606	1.23341	54.7925	52.2517	42.0778	3.17297	5.58703	3.53739	5.79555	2.40606	6.85032	-0.693852	-0.374706	-0.218962	0.561839	-0.696976	-0.267871	PF03106
Glyma.04G061400.1	SA_Signaling	6e-52	49.2	AT4G31800	WRKY18	WRKY18	2.33039	3.27069	2.51533	9.62141	9.69039	4.30964	13.3637	7.14892	1.33882	30.7145	30.2053	40.4712	214.255	270.11	456.334	79.3438	59.1531	42.8956	2.43883	4.36656	2.96262	16.5973	18.5658	6.68034	3.66584	6.13029	17.2677	57.0442	64.4982	26.1994	699.958	372.469	448.365	73.024	117.897	113.03	0.267222	0.824904	0.308637	0.543148	0.693018	0.744724	PF03106
Glyma.04G061400.1	SA_Synthesis	2e-22	47.56	AT4G18170	WRKY28	WRKY28	2.33039	3.27069	2.51533	9.62141	9.69039	4.30964	13.3637	7.14892	1.33882	30.7145	30.2053	40.4712	214.255	270.11	456.334	79.3438	59.1531	42.8956	2.43883	4.36656	2.96262	16.5973	18.5658	6.68034	3.66584	6.13029	17.2677	57.0442	64.4982	26.1994	699.958	372.469	448.365	73.024	117.897	113.03	0.267222	0.824904	0.308637	0.543148	0.693018	0.744724	PF03106
Glyma.04G061400.1	SA_Signaling	8e-21	43.33	AT2G21900	WRKY59	WRKY59	2.33039	3.27069	2.51533	9.62141	9.69039	4.30964	13.3637	7.14892	1.33882	30.7145	30.2053	40.4712	214.255	270.11	456.334	79.3438	59.1531	42.8956	2.43883	4.36656	2.96262	16.5973	18.5658	6.68034	3.66584	6.13029	17.2677	57.0442	64.4982	26.1994	699.958	372.469	448.365	73.024	117.897	113.03	0.267222	0.824904	0.308637	0.543148	0.693018	0.744724	PF03106
Glyma.04G061400.1	SA_Signaling	4e-20	49.37	AT3G01080	WRKY58	WRKY58	2.33039	3.27069	2.51533	9.62141	9.69039	4.30964	13.3637	7.14892	1.33882	30.7145	30.2053	40.4712	214.255	270.11	456.334	79.3438	59.1531	42.8956	2.43883	4.36656	2.96262	16.5973	18.5658	6.68034	3.66584	6.13029	17.2677	57.0442	64.4982	26.1994	699.958	372.469	448.365	73.024	117.897	113.03	0.267222	0.824904	0.308637	0.543148	0.693018	0.744724	PF03106
Glyma.04G061400.1	SA_Synthesis	3e-12	42.37	AT2G46400	WRKY46	WRKY46	2.33039	3.27069	2.51533	9.62141	9.69039	4.30964	13.3637	7.14892	1.33882	30.7145	30.2053	40.4712	214.255	270.11	456.334	79.3438	59.1531	42.8956	2.43883	4.36656	2.96262	16.5973	18.5658	6.68034	3.66584	6.13029	17.2677	57.0442	64.4982	26.1994	699.958	372.469	448.365	73.024	117.897	113.03	0.267222	0.824904	0.308637	0.543148	0.693018	0.744724	PF03106
Glyma.04G061400.1	SA_Signaling	6e-11	42.03	AT5G22570	WRKY38	WRKY38	2.33039	3.27069	2.51533	9.62141	9.69039	4.30964	13.3637	7.14892	1.33882	30.7145	30.2053	40.4712	214.255	270.11	456.334	79.3438	59.1531	42.8956	2.43883	4.36656	2.96262	16.5973	18.5658	6.68034	3.66584	6.13029	17.2677	57.0442	64.4982	26.1994	699.958	372.469	448.365	73.024	117.897	113.03	0.267222	0.824904	0.308637	0.543148	0.693018	0.744724	PF03106
Glyma.04G061400.1	SA_Signaling	8e-11	42.11	AT2G40750	WRKY54	WRKY54	2.33039	3.27069	2.51533	9.62141	9.69039	4.30964	13.3637	7.14892	1.33882	30.7145	30.2053	40.4712	214.255	270.11	456.334	79.3438	59.1531	42.8956	2.43883	4.36656	2.96262	16.5973	18.5658	6.68034	3.66584	6.13029	17.2677	57.0442	64.4982	26.1994	699.958	372.469	448.365	73.024	117.897	113.03	0.267222	0.824904	0.308637	0.543148	0.693018	0.744724	PF03106
Glyma.04G173500.1	SA_Signaling	4e-27	53.09	AT4G31800	WRKY18	WRKY18	1.1652	1.09023	1.25766	1.20268	0.745415	1.43655	2.22729	1.42978	1.33882	351.682	426.053	466.431	135.355	112.622	191.301	32.2607	53.5194	57.4984	0.812944	1.09164	0.98754	0.754423	0.742632	1.11339	1.83292	1.22606	1.23341	829.393	690.702	627.991	257.645	150.85	203.4	64.9102	104.262	76.4953	-0.280612	-0.374706	-0.218962	0.787873	0.47815	0.777888	PF03106
Glyma.04G173500.1	SA_Signaling	2e-21	50	AT3G01080	WRKY58	WRKY58	1.1652	1.09023	1.25766	1.20268	0.745415	1.43655	2.22729	1.42978	1.33882	351.682	426.053	466.431	135.355	112.622	191.301	32.2607	53.5194	57.4984	0.812944	1.09164	0.98754	0.754423	0.742632	1.11339	1.83292	1.22606	1.23341	829.393	690.702	627.991	257.645	150.85	203.4	64.9102	104.262	76.4953	-0.280612	-0.374706	-0.218962	0.787873	0.47815	0.777888	PF03106
Glyma.04G173500.1	SA_Signaling	6e-17	45.31	AT2G21900	WRKY59	WRKY59	1.1652	1.09023	1.25766	1.20268	0.745415	1.43655	2.22729	1.42978	1.33882	351.682	426.053	466.431	135.355	112.622	191.301	32.2607	53.5194	57.4984	0.812944	1.09164	0.98754	0.754423	0.742632	1.11339	1.83292	1.22606	1.23341	829.393	690.702	627.991	257.645	150.85	203.4	64.9102	104.262	76.4953	-0.280612	-0.374706	-0.218962	0.787873	0.47815	0.777888	PF03106
Glyma.04G173500.1	SA_Signaling	1e-10	46.55	AT4G23810	WRKY53	WRKY53	1.1652	1.09023	1.25766	1.20268	0.745415	1.43655	2.22729	1.42978	1.33882	351.682	426.053	466.431	135.355	112.622	191.301	32.2607	53.5194	57.4984	0.812944	1.09164	0.98754	0.754423	0.742632	1.11339	1.83292	1.22606	1.23341	829.393	690.702	627.991	257.645	150.85	203.4	64.9102	104.262	76.4953	-0.280612	-0.374706	-0.218962	0.787873	0.47815	0.777888	PF03106
Glyma.04G218700.1	SA_Synthesis	2e-27	51.72	AT4G18170	WRKY28	WRKY28	9.32158	2.18046	1.25766	2.40535	1.49083	5.74619	229.411	85.787	52.2139	6.91077	0.794875	5.05891	42.851	46.6969	157.425	51.4427	36.6186	31.9435	2.43883	4.36656	5.92524	15.0885	7.42632	6.68034	337.257	58.8508	254.082	19.5151	43.271	13.4966	300.163	133.158	154.761	128.661	28.0707	100.471	-0.00329131	1.59827	0.823465	2.57921	1.25166	1.09982	PF03106
Glyma.04G218700.1	SA_Signaling	1e-25	54.17	AT3G01080	WRKY58	WRKY58	9.32158	2.18046	1.25766	2.40535	1.49083	5.74619	229.411	85.787	52.2139	6.91077	0.794875	5.05891	42.851	46.6969	157.425	51.4427	36.6186	31.9435	2.43883	4.36656	5.92524	15.0885	7.42632	6.68034	337.257	58.8508	254.082	19.5151	43.271	13.4966	300.163	133.158	154.761	128.661	28.0707	100.471	-0.00329131	1.59827	0.823465	2.57921	1.25166	1.09982	PF03106
Glyma.04G218700.1	SA_Response	9e-19	46.03	AT4G31800	WRKY18	WRKY18	9.32158	2.18046	1.25766	2.40535	1.49083	5.74619	229.411	85.787	52.2139	6.91077	0.794875	5.05891	42.851	46.6969	157.425	51.4427	36.6186	31.9435	2.43883	4.36656	5.92524	15.0885	7.42632	6.68034	337.257	58.8508	254.082	19.5151	43.271	13.4966	300.163	133.158	154.761	128.661	28.0707	100.471	-0.00329131	1.59827	0.823465	2.57921	1.25166	1.09982	PF03106
Glyma.04G218700.1	SA_Signaling	9e-19	46.03	AT4G31800	WRKY18	WRKY18	9.32158	2.18046	1.25766	2.40535	1.49083	5.74619	229.411	85.787	52.2139	6.91077	0.794875	5.05891	42.851	46.6969	157.425	51.4427	36.6186	31.9435	2.43883	4.36656	5.92524	15.0885	7.42632	6.68034	337.257	58.8508	254.082	19.5151	43.271	13.4966	300.163	133.158	154.761	128.661	28.0707	100.471	-0.00329131	1.59827	0.823465	2.57921	1.25166	1.09982	PF03106
Glyma.04G254800.1	SA_Signaling	6e-118	49.04	AT5G65210	TGA1	TGA1	46.6079	52.3311	45.2759	73.3633	78.2686	91.939	28.9547	122.961	78.9902	38.3932	29.4104	46.5419	91.8237	182.21	226.174	347.02	130.982	185.273	30.0789	32.7492	49.377	75.4423	45.3006	93.5247	32.9925	137.318	66.604	42.7832	42.4545	42.8717	119.938	64.2508	155.645	234.14	174.84	173.542	-0.362082	-0.184928	0.0370624	0.163977	-0.557694	-0.187294	PF00170
Glyma.04G254800.1	SA_Signaling	2e-90	50	AT5G06960	TGA5	TGA5	46.6079	52.3311	45.2759	73.3633	78.2686	91.939	28.9547	122.961	78.9902	38.3932	29.4104	46.5419	91.8237	182.21	226.174	347.02	130.982	185.273	30.0789	32.7492	49.377	75.4423	45.3006	93.5247	32.9925	137.318	66.604	42.7832	42.4545	42.8717	119.938	64.2508	155.645	234.14	174.84	173.542	-0.362082	-0.184928	0.0370624	0.163977	-0.557694	-0.187294	PF00170
Glyma.04G223300.1	SA_Response	1e-11	45	AT4G31800	WRKY18	WRKY18	693.292	685.755	1193.52	205.658	131.938	307.421	113.592	101.515	57.5691	354.753	375.976	1400.31	951.565	1069.45	1377.97	235.416	270.414	130.512	1100.73	1275.03	1167.27	331.192	447.807	208.204	142.968	449.963	188.711	1145.39	1020.54	536.69	3541.04	2413.6	1620.13	362.802	237.398	317.398	0.461774	0.614009	1.51932	0.342805	1.1561	0.528059	PF03106
Glyma.04G223300.1	SA_Signaling	1e-11	45	AT4G31800	WRKY18	WRKY18	693.292	685.755	1193.52	205.658	131.938	307.421	113.592	101.515	57.5691	354.753	375.976	1400.31	951.565	1069.45	1377.97	235.416	270.414	130.512	1100.73	1275.03	1167.27	331.192	447.807	208.204	142.968	449.963	188.711	1145.39	1020.54	536.69	3541.04	2413.6	1620.13	362.802	237.398	317.398	0.461774	0.614009	1.51932	0.342805	1.1561	0.528059	PF03106
Glyma.04G223300.1	SA_Signaling	5e-11	43.1	AT2G21900	WRKY59	WRKY59	693.292	685.755	1193.52	205.658	131.938	307.421	113.592	101.515	57.5691	354.753	375.976	1400.31	951.565	1069.45	1377.97	235.416	270.414	130.512	1100.73	1275.03	1167.27	331.192	447.807	208.204	142.968	449.963	188.711	1145.39	1020.54	536.69	3541.04	2413.6	1620.13	362.802	237.398	317.398	0.461774	0.614009	1.51932	0.342805	1.1561	0.528059	PF03106
Glyma.04G054200.1	SA_Signaling	1e-26	45.63	AT2G21900	WRKY59	WRKY59	1.1652	1.09023	2.51533	1.20268	0.745415	2.87309	189.319	155.846	228.938	1.53573	3.1795	8.09425	91.1435	170.306	213.221	68.8809	43.6606	18.2535	0.812944	1.09164	2.96262	8.29866	11.8821	6.68034	183.292	89.5022	107.307	21.0163	11.4301	5.55744	307.144	257.003	173.332	102.002	40.1009	63.9364	0.0288748	2.47806	-0.594929	1.56893	0.635674	0.655611	PF03106
Glyma.04G054200.1	SA_Signaling	2e-26	57.14	AT3G01080	WRKY58	WRKY58	1.1652	1.09023	2.51533	1.20268	0.745415	2.87309	189.319	155.846	228.938	1.53573	3.1795	8.09425	91.1435	170.306	213.221	68.8809	43.6606	18.2535	0.812944	1.09164	2.96262	8.29866	11.8821	6.68034	183.292	89.5022	107.307	21.0163	11.4301	5.55744	307.144	257.003	173.332	102.002	40.1009	63.9364	0.0288748	2.47806	-0.594929	1.56893	0.635674	0.655611	PF03106
Glyma.04G054200.1	SA_Response	2e-20	52.54	AT4G31800	WRKY18	WRKY18	1.1652	1.09023	2.51533	1.20268	0.745415	2.87309	189.319	155.846	228.938	1.53573	3.1795	8.09425	91.1435	170.306	213.221	68.8809	43.6606	18.2535	0.812944	1.09164	2.96262	8.29866	11.8821	6.68034	183.292	89.5022	107.307	21.0163	11.4301	5.55744	307.144	257.003	173.332	102.002	40.1009	63.9364	0.0288748	2.47806	-0.594929	1.56893	0.635674	0.655611	PF03106
Glyma.04G054200.1	SA_Signaling	2e-20	52.54	AT4G31800	WRKY18	WRKY18	1.1652	1.09023	2.51533	1.20268	0.745415	2.87309	189.319	155.846	228.938	1.53573	3.1795	8.09425	91.1435	170.306	213.221	68.8809	43.6606	18.2535	0.812944	1.09164	2.96262	8.29866	11.8821	6.68034	183.292	89.5022	107.307	21.0163	11.4301	5.55744	307.144	257.003	173.332	102.002	40.1009	63.9364	0.0288748	2.47806	-0.594929	1.56893	0.635674	0.655611	PF03106
Glyma.04G054200.1	SA_Signaling	3e-13	40.62	AT3G56400	WRKY70	WRKY70	1.1652	1.09023	2.51533	1.20268	0.745415	2.87309	189.319	155.846	228.938	1.53573	3.1795	8.09425	91.1435	170.306	213.221	68.8809	43.6606	18.2535	0.812944	1.09164	2.96262	8.29866	11.8821	6.68034	183.292	89.5022	107.307	21.0163	11.4301	5.55744	307.144	257.003	173.332	102.002	40.1009	63.9364	0.0288748	2.47806	-0.594929	1.56893	0.635674	0.655611	PF03106
Glyma.04G054200.1	SA_Signaling	6e-11	45	AT5G22570	WRKY38	WRKY38	1.1652	1.09023	2.51533	1.20268	0.745415	2.87309	189.319	155.846	228.938	1.53573	3.1795	8.09425	91.1435	170.306	213.221	68.8809	43.6606	18.2535	0.812944	1.09164	2.96262	8.29866	11.8821	6.68034	183.292	89.5022	107.307	21.0163	11.4301	5.55744	307.144	257.003	173.332	102.002	40.1009	63.9364	0.0288748	2.47806	-0.594929	1.56893	0.635674	0.655611	PF03106
Glyma.07G238000.1	SA_Signaling	9e-31	66.67	AT3G01080	WRKY58	WRKY58	5.82599	4.36092	2.51533	19.2428	17.89	12.9289	95.7733	41.4637	46.8586	79.09	131.949	54.6362	123.112	208.763	203.258	174.382	81.6876	198.05	4.06472	6.54984	7.90032	27.9137	15.5953	15.5875	104.476	22.069	60.437	51.7902	67.764	76.2164	266.53	148.987	180.407	159.957	142.759	194.093	0.543602	0.239362	0.022447	-0.440502	0.155234	0.129619	PF03106
Glyma.07G238000.1	SA_Signaling	2e-25	46.07	AT2G21900	WRKY59	WRKY59	5.82599	4.36092	2.51533	19.2428	17.89	12.9289	95.7733	41.4637	46.8586	79.09	131.949	54.6362	123.112	208.763	203.258	174.382	81.6876	198.05	4.06472	6.54984	7.90032	27.9137	15.5953	15.5875	104.476	22.069	60.437	51.7902	67.764	76.2164	266.53	148.987	180.407	159.957	142.759	194.093	0.543602	0.239362	0.022447	-0.440502	0.155234	0.129619	PF03106
Glyma.07G238000.1	SA_Response	5e-21	53.85	AT4G31800	WRKY18	WRKY18	5.82599	4.36092	2.51533	19.2428	17.89	12.9289	95.7733	41.4637	46.8586	79.09	131.949	54.6362	123.112	208.763	203.258	174.382	81.6876	198.05	4.06472	6.54984	7.90032	27.9137	15.5953	15.5875	104.476	22.069	60.437	51.7902	67.764	76.2164	266.53	148.987	180.407	159.957	142.759	194.093	0.543602	0.239362	0.022447	-0.440502	0.155234	0.129619	PF03106
Glyma.07G238000.1	SA_Signaling	5e-21	53.85	AT4G31800	WRKY18	WRKY18	5.82599	4.36092	2.51533	19.2428	17.89	12.9289	95.7733	41.4637	46.8586	79.09	131.949	54.6362	123.112	208.763	203.258	174.382	81.6876	198.05	4.06472	6.54984	7.90032	27.9137	15.5953	15.5875	104.476	22.069	60.437	51.7902	67.764	76.2164	266.53	148.987	180.407	159.957	142.759	194.093	0.543602	0.239362	0.022447	-0.440502	0.155234	0.129619	PF03106
Glyma.07G238000.1	SA_Signaling	6e-14	52.54	AT4G23810	WRKY53	WRKY53	5.82599	4.36092	2.51533	19.2428	17.89	12.9289	95.7733	41.4637	46.8586	79.09	131.949	54.6362	123.112	208.763	203.258	174.382	81.6876	198.05	4.06472	6.54984	7.90032	27.9137	15.5953	15.5875	104.476	22.069	60.437	51.7902	67.764	76.2164	266.53	148.987	180.407	159.957	142.759	194.093	0.543602	0.239362	0.022447	-0.440502	0.155234	0.129619	PF03106
Glyma.07G238000.1	SA_Signaling	9e-14	50	AT5G22570	WRKY38	WRKY38	5.82599	4.36092	2.51533	19.2428	17.89	12.9289	95.7733	41.4637	46.8586	79.09	131.949	54.6362	123.112	208.763	203.258	174.382	81.6876	198.05	4.06472	6.54984	7.90032	27.9137	15.5953	15.5875	104.476	22.069	60.437	51.7902	67.764	76.2164	266.53	148.987	180.407	159.957	142.759	194.093	0.543602	0.239362	0.022447	-0.440502	0.155234	0.129619	PF03106
Glyma.07G238000.1	SA_Signaling	2e-12	45.31	AT2G40750	WRKY54	WRKY54	5.82599	4.36092	2.51533	19.2428	17.89	12.9289	95.7733	41.4637	46.8586	79.09	131.949	54.6362	123.112	208.763	203.258	174.382	81.6876	198.05	4.06472	6.54984	7.90032	27.9137	15.5953	15.5875	104.476	22.069	60.437	51.7902	67.764	76.2164	266.53	148.987	180.407	159.957	142.759	194.093	0.543602	0.239362	0.022447	-0.440502	0.155234	0.129619	PF03106
Glyma.07G023300.1	SA_Signaling	6e-84	48.48	AT4G31800	WRKY18	WRKY18	18.6432	32.7069	26.411	170.78	1422.25	252.832	445.457	264.51	448.504	271.056	354.514	1424.59	812.129	1258.07	1593.18	1266.89	901.38	1211.12	45.5249	63.3151	58.2648	422.477	602.275	256.08	522.382	160.614	458.828	394.806	498.024	231.825	1522.39	1378.13	1498.09	1554.37	821.267	1348.37	1.10363	-0.527216	-0.0208825	-0.866252	0.263873	0.140096	PF03106
Glyma.07G023300.1	SA_Synthesis	1e-20	44.83	AT4G18170	WRKY28	WRKY28	18.6432	32.7069	26.411	170.78	1422.25	252.832	445.457	264.51	448.504	271.056	354.514	1424.59	812.129	1258.07	1593.18	1266.89	901.38	1211.12	45.5249	63.3151	58.2648	422.477	602.275	256.08	522.382	160.614	458.828	394.806	498.024	231.825	1522.39	1378.13	1498.09	1554.37	821.267	1348.37	1.10363	-0.527216	-0.0208825	-0.866252	0.263873	0.140096	PF03106
Glyma.07G023300.1	SA_Signaling	2e-19	53.33	AT3G01080	WRKY58	WRKY58	18.6432	32.7069	26.411	170.78	1422.25	252.832	445.457	264.51	448.504	271.056	354.514	1424.59	812.129	1258.07	1593.18	1266.89	901.38	1211.12	45.5249	63.3151	58.2648	422.477	602.275	256.08	522.382	160.614	458.828	394.806	498.024	231.825	1522.39	1378.13	1498.09	1554.37	821.267	1348.37	1.10363	-0.527216	-0.0208825	-0.866252	0.263873	0.140096	PF03106
Glyma.07G023300.1	SA_Signaling	5e-19	42.22	AT2G21900	WRKY59	WRKY59	18.6432	32.7069	26.411	170.78	1422.25	252.832	445.457	264.51	448.504	271.056	354.514	1424.59	812.129	1258.07	1593.18	1266.89	901.38	1211.12	45.5249	63.3151	58.2648	422.477	602.275	256.08	522.382	160.614	458.828	394.806	498.024	231.825	1522.39	1378.13	1498.09	1554.37	821.267	1348.37	1.10363	-0.527216	-0.0208825	-0.866252	0.263873	0.140096	PF03106
Glyma.07G023300.1	SA_Synthesis	1e-12	41.1	AT2G46400	WRKY46	WRKY46	18.6432	32.7069	26.411	170.78	1422.25	252.832	445.457	264.51	448.504	271.056	354.514	1424.59	812.129	1258.07	1593.18	1266.89	901.38	1211.12	45.5249	63.3151	58.2648	422.477	602.275	256.08	522.382	160.614	458.828	394.806	498.024	231.825	1522.39	1378.13	1498.09	1554.37	821.267	1348.37	1.10363	-0.527216	-0.0208825	-0.866252	0.263873	0.140096	PF03106
Glyma.15G078600.1	SA_Signaling	2e-44	60.19	AT1G28480	GRX480	GRX480	33.7907	20.7144	20.1226	156.348	609.004	257.142	367.502	400.339	402.984	218.073	330.668	767.942	572.708	696.792	733.322	353.996	474.633	379.672	48.7766	31.6575	59.2524	316.858	348.294	149.194	590.2	128.736	435.393	247.692	275.138	245.321	458.177	541.011	546.527	391.779	324.818	389.327	0.90441	-0.328378	-0.0204717	-0.777446	-0.373759	-0.127727	PF00462
Glyma.15G232000.1	SA_Signaling	1e-115	54.19	AT1G22070	TGA3	TGA3	367.037	401.205	377.299	691.539	722.307	606.223	376.411	556.186	360.142	498.344	542.9	768.954	1339.95	1944.79	2000.69	2049.86	1070.39	1558.84	461.752	415.915	490.807	724.246	730.75	743.744	320.761	647.358	372.489	751.333	793.573	660.542	2290.25	1704.98	2165.77	2393.56	1177.36	2081.36	0.256539	0.122273	0.0524571	0.284925	0.221143	0.272604	PF00170
Glyma.15G232000.1	SA_Signaling	1e-108	51.2	AT5G65210	TGA1	TGA1	367.037	401.205	377.299	691.539	722.307	606.223	376.411	556.186	360.142	498.344	542.9	768.954	1339.95	1944.79	2000.69	2049.86	1070.39	1558.84	461.752	415.915	490.807	724.246	730.75	743.744	320.761	647.358	372.489	751.333	793.573	660.542	2290.25	1704.98	2165.77	2393.56	1177.36	2081.36	0.256539	0.122273	0.0524571	0.284925	0.221143	0.272604	PF00170
Glyma.15G183000.1	SA_Response	5e-100	43.51	AT1G53940	GLIP2	GLIP2	16.3128	15.2632	27.6686	151.537	166.228	146.528	8.90915	75.7785	22.7599	0.767864	0.794875	1.01178	4.08105	2.74688	3.98545	3.48764	1.40841	0.912673	27.6401	9.82476	18.7633	135.796	129.961	47.8757	1.83292	24.5212	3.70022	3.00233	8.16433	5.55744	2.53838	5.58703	3.53739	1.15911	5.61413	1.14172	-0.0753923	-0.565959	-1.83799	2.69955	0.109097	0.446362	PF00657
Glyma.15G186300.1	SA_Response	1e-23	51.28	AT4G31800	WRKY18	WRKY18	1.1652	3.27069	2.51533	2.40535	2.98166	1.43655	6.68186	4.28935	4.01645	158.18	178.847	435.066	744.792	1368.86	1496.54	1271.25	383.086	842.397	0.812944	4.36656	0.98754	2.26327	0.742632	2.22678	1.83292	1.22606	4.93363	171.883	157.572	145.287	1823.83	1052.22	1327.41	1090.72	486.825	1106.33	-0.172687	-0.382974	-0.907037	-0.701629	0.219502	0.104279	PF03106
Glyma.15G186300.1	SA_Signaling	1e-23	51.28	AT4G31800	WRKY18	WRKY18	1.1652	3.27069	2.51533	2.40535	2.98166	1.43655	6.68186	4.28935	4.01645	158.18	178.847	435.066	744.792	1368.86	1496.54	1271.25	383.086	842.397	0.812944	4.36656	0.98754	2.26327	0.742632	2.22678	1.83292	1.22606	4.93363	171.883	157.572	145.287	1823.83	1052.22	1327.41	1090.72	486.825	1106.33	-0.172687	-0.382974	-0.907037	-0.701629	0.219502	0.104279	PF03106
Glyma.15G186300.1	SA_Signaling	8e-20	46.84	AT3G01080	WRKY58	WRKY58	1.1652	3.27069	2.51533	2.40535	2.98166	1.43655	6.68186	4.28935	4.01645	158.18	178.847	435.066	744.792	1368.86	1496.54	1271.25	383.086	842.397	0.812944	4.36656	0.98754	2.26327	0.742632	2.22678	1.83292	1.22606	4.93363	171.883	157.572	145.287	1823.83	1052.22	1327.41	1090.72	486.825	1106.33	-0.172687	-0.382974	-0.907037	-0.701629	0.219502	0.104279	PF03106
Glyma.15G186300.1	SA_Signaling	2e-15	48.33	AT2G21900	WRKY59	WRKY59	1.1652	3.27069	2.51533	2.40535	2.98166	1.43655	6.68186	4.28935	4.01645	158.18	178.847	435.066	744.792	1368.86	1496.54	1271.25	383.086	842.397	0.812944	4.36656	0.98754	2.26327	0.742632	2.22678	1.83292	1.22606	4.93363	171.883	157.572	145.287	1823.83	1052.22	1327.41	1090.72	486.825	1106.33	-0.172687	-0.382974	-0.907037	-0.701629	0.219502	0.104279	PF03106
Glyma.15G186300.1	SA_Signaling	7e-11	49.12	AT4G23810	WRKY53	WRKY53	1.1652	3.27069	2.51533	2.40535	2.98166	1.43655	6.68186	4.28935	4.01645	158.18	178.847	435.066	744.792	1368.86	1496.54	1271.25	383.086	842.397	0.812944	4.36656	0.98754	2.26327	0.742632	2.22678	1.83292	1.22606	4.93363	171.883	157.572	145.287	1823.83	1052.22	1327.41	1090.72	486.825	1106.33	-0.172687	-0.382974	-0.907037	-0.701629	0.219502	0.104279	PF03106
Glyma.15G003300.1	SA_Signaling	3e-79	46.6	AT4G31800	WRKY18	WRKY18	32.6255	43.6092	64.1409	179.199	1003.33	258.578	768.414	413.207	357.464	433.075	710.619	2109.56	629.162	853.364	752.253	1282.58	821.101	884.38	99.9921	114.622	118.505	849.481	989.929	472.077	997.108	253.794	868.319	739.323	938.082	485.879	733.592	752.387	705.71	1111.59	615.951	868.849	1.24675	0.681645	0.461461	-0.588662	-0.0280893	-0.202704	PF03106
Glyma.15G003300.1	SA_Synthesis	7e-20	49.23	AT4G18170	WRKY28	WRKY28	32.6255	43.6092	64.1409	179.199	1003.33	258.578	768.414	413.207	357.464	433.075	710.619	2109.56	629.162	853.364	752.253	1282.58	821.101	884.38	99.9921	114.622	118.505	849.481	989.929	472.077	997.108	253.794	868.319	739.323	938.082	485.879	733.592	752.387	705.71	1111.59	615.951	868.849	1.24675	0.681645	0.461461	-0.588662	-0.0280893	-0.202704	PF03106
Glyma.15G003300.1	SA_Signaling	1e-19	52.38	AT3G01080	WRKY58	WRKY58	32.6255	43.6092	64.1409	179.199	1003.33	258.578	768.414	413.207	357.464	433.075	710.619	2109.56	629.162	853.364	752.253	1282.58	821.101	884.38	99.9921	114.622	118.505	849.481	989.929	472.077	997.108	253.794	868.319	739.323	938.082	485.879	733.592	752.387	705.71	1111.59	615.951	868.849	1.24675	0.681645	0.461461	-0.588662	-0.0280893	-0.202704	PF03106
Glyma.15G003300.1	SA_Signaling	1e-19	40.43	AT2G21900	WRKY59	WRKY59	32.6255	43.6092	64.1409	179.199	1003.33	258.578	768.414	413.207	357.464	433.075	710.619	2109.56	629.162	853.364	752.253	1282.58	821.101	884.38	99.9921	114.622	118.505	849.481	989.929	472.077	997.108	253.794	868.319	739.323	938.082	485.879	733.592	752.387	705.71	1111.59	615.951	868.849	1.24675	0.681645	0.461461	-0.588662	-0.0280893	-0.202704	PF03106
Glyma.15G110300.1	SA_Signaling	2e-22	47.62	AT3G01080	WRKY58	WRKY58	79.2334	95.9403	100.613	309.088	582.915	199.68	4118.25	976.542	737.688	2110.09	3012.58	6241.68	2932.92	6456.08	7066.2	5749.38	2308.38	4424.64	116.251	145.188	152.081	473.778	515.387	242.719	4448.49	881.535	3147.66	2403.36	2985.7	1895.09	6559.17	3778.69	5306.09	6089.97	3605.07	5964.35	0.584404	0.174313	0.53956	-0.641682	-0.0729374	0.327134	PF03106
Glyma.15G110300.1	SA_Signaling	1e-15	45.45	AT2G21900	WRKY59	WRKY59	79.2334	95.9403	100.613	309.088	582.915	199.68	4118.25	976.542	737.688	2110.09	3012.58	6241.68	2932.92	6456.08	7066.2	5749.38	2308.38	4424.64	116.251	145.188	152.081	473.778	515.387	242.719	4448.49	881.535	3147.66	2403.36	2985.7	1895.09	6559.17	3778.69	5306.09	6089.97	3605.07	5964.35	0.584404	0.174313	0.53956	-0.641682	-0.0729374	0.327134	PF03106
Glyma.15G110300.1	SA_Signaling	8e-12	45.21	AT4G23810	WRKY53	WRKY53	79.2334	95.9403	100.613	309.088	582.915	199.68	4118.25	976.542	737.688	2110.09	3012.58	6241.68	2932.92	6456.08	7066.2	5749.38	2308.38	4424.64	116.251	145.188	152.081	473.778	515.387	242.719	4448.49	881.535	3147.66	2403.36	2985.7	1895.09	6559.17	3778.69	5306.09	6089.97	3605.07	5964.35	0.584404	0.174313	0.53956	-0.641682	-0.0729374	0.327134	PF03106
Glyma.15G139000.1	SA_Signaling	8e-29	62.67	AT3G01080	WRKY58	WRKY58	30.2951	31.6167	25.1533	26.4589	20.8716	10.0558	84.6369	34.3148	26.7763	23.8038	39.7438	14.1649	41.4907	50.3594	61.7744	36.6202	45.069	71.1885	16.2589	12.008	12.838	10.5619	14.8526	6.68034	51.3217	20.843	38.2357	18.7646	22.8601	25.4055	60.2865	61.4573	67.2105	41.728	92.2322	103.897	-1.08278	-0.838363	-0.400534	-0.213336	0.298629	0.637715	PF03106
Glyma.15G139000.1	SA_Signaling	5e-27	48.86	AT2G21900	WRKY59	WRKY59	30.2951	31.6167	25.1533	26.4589	20.8716	10.0558	84.6369	34.3148	26.7763	23.8038	39.7438	14.1649	41.4907	50.3594	61.7744	36.6202	45.069	71.1885	16.2589	12.008	12.838	10.5619	14.8526	6.68034	51.3217	20.843	38.2357	18.7646	22.8601	25.4055	60.2865	61.4573	67.2105	41.728	92.2322	103.897	-1.08278	-0.838363	-0.400534	-0.213336	0.298629	0.637715	PF03106
Glyma.15G139000.1	SA_Response	1e-20	54.84	AT4G31800	WRKY18	WRKY18	30.2951	31.6167	25.1533	26.4589	20.8716	10.0558	84.6369	34.3148	26.7763	23.8038	39.7438	14.1649	41.4907	50.3594	61.7744	36.6202	45.069	71.1885	16.2589	12.008	12.838	10.5619	14.8526	6.68034	51.3217	20.843	38.2357	18.7646	22.8601	25.4055	60.2865	61.4573	67.2105	41.728	92.2322	103.897	-1.08278	-0.838363	-0.400534	-0.213336	0.298629	0.637715	PF03106
Glyma.15G139000.1	SA_Signaling	1e-20	54.84	AT4G31800	WRKY18	WRKY18	30.2951	31.6167	25.1533	26.4589	20.8716	10.0558	84.6369	34.3148	26.7763	23.8038	39.7438	14.1649	41.4907	50.3594	61.7744	36.6202	45.069	71.1885	16.2589	12.008	12.838	10.5619	14.8526	6.68034	51.3217	20.843	38.2357	18.7646	22.8601	25.4055	60.2865	61.4573	67.2105	41.728	92.2322	103.897	-1.08278	-0.838363	-0.400534	-0.213336	0.298629	0.637715	PF03106
Glyma.15G139000.1	SA_Signaling	5e-13	46.55	AT4G23810	WRKY53	WRKY53	30.2951	31.6167	25.1533	26.4589	20.8716	10.0558	84.6369	34.3148	26.7763	23.8038	39.7438	14.1649	41.4907	50.3594	61.7744	36.6202	45.069	71.1885	16.2589	12.008	12.838	10.5619	14.8526	6.68034	51.3217	20.843	38.2357	18.7646	22.8601	25.4055	60.2865	61.4573	67.2105	41.728	92.2322	103.897	-1.08278	-0.838363	-0.400534	-0.213336	0.298629	0.637715	PF03106
Glyma.15G139000.1	SA_Signaling	6e-13	43.75	AT2G40750	WRKY54	WRKY54	30.2951	31.6167	25.1533	26.4589	20.8716	10.0558	84.6369	34.3148	26.7763	23.8038	39.7438	14.1649	41.4907	50.3594	61.7744	36.6202	45.069	71.1885	16.2589	12.008	12.838	10.5619	14.8526	6.68034	51.3217	20.843	38.2357	18.7646	22.8601	25.4055	60.2865	61.4573	67.2105	41.728	92.2322	103.897	-1.08278	-0.838363	-0.400534	-0.213336	0.298629	0.637715	PF03106
Glyma.15G139000.1	SA_Signaling	2e-12	47.37	AT5G22570	WRKY38	WRKY38	30.2951	31.6167	25.1533	26.4589	20.8716	10.0558	84.6369	34.3148	26.7763	23.8038	39.7438	14.1649	41.4907	50.3594	61.7744	36.6202	45.069	71.1885	16.2589	12.008	12.838	10.5619	14.8526	6.68034	51.3217	20.843	38.2357	18.7646	22.8601	25.4055	60.2865	61.4573	67.2105	41.728	92.2322	103.897	-1.08278	-0.838363	-0.400534	-0.213336	0.298629	0.637715	PF03106
Glyma.13G293700.1	SA_Signaling	5e-46	56.82	AT1G28480	GRX480	GRX480	71.077	111.203	64.1409	44.499	84.9773	31.604	258.365	140.119	125.849	277.199	270.258	382.453	314.921	437.669	449.359	456.009	530.969	277.452	68.2873	46.9405	61.2275	68.6525	89.1159	26.7213	467.394	147.127	334.254	331.007	320.042	248.497	726.611	384.574	398.841	290.937	232.585	302.556	-0.481825	0.19576	0.855583	-0.0478942	0.329197	-0.614138	PF00462
Glyma.13G267400.1	SA_Signaling	5e-11	44.26	AT3G01080	WRKY58	WRKY58	1.1652	1.09023	1.25766	1.20268	0.745415	1.43655	6.68186	1.42978	1.33882	86.0007	61.2054	106.237	51.0131	28.3844	56.7926	39.236	19.7177	30.1182	0.812944	1.09164	0.98754	0.754423	0.742632	1.11339	1.83292	1.22606	1.23341	138.858	127.364	104.797	58.3827	79.1496	59.2514	15.0684	36.8929	41.1019	-0.280612	-0.374706	-1.13861	0.54983	0.530988	0.063242	PF03106
Glyma.13G316900.1	SA_Signaling	5e-104	55.22	AT1G22070	TGA3	TGA3	22.1388	20.7144	18.865	49.3097	52.179	34.4771	111.364	131.54	88.3619	2414.93	2251.09	3185.09	2134.39	1843.16	2078.41	1686.27	1057.71	1423.77	38.2084	21.8328	24.6885	39.9844	30.4479	36.7419	98.9776	88.2761	88.8054	2590.26	2287.65	2107.06	2216	1874.45	2249.78	1178.82	1254.36	1430.58	0.457173	-0.343287	-0.263014	-0.168642	0.0661819	-0.10927	PF00170
Glyma.13G316900.1	SA_Signaling	4e-100	53.06	AT5G65210	TGA1	TGA1	22.1388	20.7144	18.865	49.3097	52.179	34.4771	111.364	131.54	88.3619	2414.93	2251.09	3185.09	2134.39	1843.16	2078.41	1686.27	1057.71	1423.77	38.2084	21.8328	24.6885	39.9844	30.4479	36.7419	98.9776	88.2761	88.8054	2590.26	2287.65	2107.06	2216	1874.45	2249.78	1178.82	1254.36	1430.58	0.457173	-0.343287	-0.263014	-0.168642	0.0661819	-0.10927	PF00170
Glyma.13G174100.1	SA_Signaling	2e-40	59.62	AT1G28480	GRX480	GRX480	1.1652	3.27069	2.51533	1.20268	0.745415	1.43655	8.90915	1.42978	1.33882	9.21436	10.3334	6.07069	69.3779	79.6595	94.6544	33.1326	64.7867	45.6336	0.812944	1.09164	0.98754	1.50885	0.742632	1.11339	1.83292	1.22606	3.70022	14.2611	16.3287	14.2906	91.3816	130.364	82.2444	35.9324	23.2585	38.8185	-1.26514	-0.00845176	-0.788837	0.8089	0.318967	-0.550589	PF00462
Glyma.13G234500.1	SA_Signaling	9e-45	61.9	AT1G28480	GRX480	GRX480	8.15638	15.2632	11.319	152.74	871.39	222.665	302.911	215.897	202.161	183.519	290.924	805.378	1080.12	1533.67	2675.23	1599.08	2132.33	1362.62	8.94238	20.7412	11.8505	281.4	421.815	170.349	425.237	118.928	336.72	347.52	458.019	288.193	1727.37	1274.77	1798.77	1681.87	921.52	1781.08	0.257754	-0.513239	0.289015	-0.226684	-0.139695	-0.216404	PF00462
Glyma.13G260300.1	SA_Signaling	6e-20	41.04	AT5G65210	TGA1	TGA1	11.652	13.0828	15.092	3.60803	8.19956	12.9289	2.22729	1.42978	5.35527	46.8397	34.1796	94.0957	16.3242	5.49376	7.97089	48.827	54.9278	34.6816	13.0071	3.27492	5.92524	6.03539	6.68369	2.22678	1.83292	1.22606	1.23341	72.0559	53.0682	57.1623	7.61514	16.7611	8.84349	31.296	48.1211	23.9761	-0.842705	-0.726897	-1.07012	0.0579037	0.157267	-0.421081	PF00170
Glyma.13G260300.1	SA_Signaling	1e-19	50	AT1G22070	TGA3	TGA3	11.652	13.0828	15.092	3.60803	8.19956	12.9289	2.22729	1.42978	5.35527	46.8397	34.1796	94.0957	16.3242	5.49376	7.97089	48.827	54.9278	34.6816	13.0071	3.27492	5.92524	6.03539	6.68369	2.22678	1.83292	1.22606	1.23341	72.0559	53.0682	57.1623	7.61514	16.7611	8.84349	31.296	48.1211	23.9761	-0.842705	-0.726897	-1.07012	0.0579037	0.157267	-0.421081	PF00170
Glyma.13G085100.1	SA_Signaling	1e-129	52.47	AT1G22070	TGA3	TGA3	144.484	119.925	79.2329	103.43	73.7961	94.8121	17.8183	41.4637	44.181	1382.15	1079.44	1286.99	895.111	872.592	874.806	490.886	446.465	557.643	147.143	124.447	129.368	61.1083	78.719	118.019	32.9925	73.5635	50.5697	1315.77	1218.12	1402.86	620.634	665.788	728.703	464.803	639.209	461.255	0.22254	-0.0772973	0.602805	0.0706591	-0.391039	0.0662703	PF00170
Glyma.13G085100.1	SA_Signaling	2e-93	52.94	AT5G06960	TGA5	TGA5	144.484	119.925	79.2329	103.43	73.7961	94.8121	17.8183	41.4637	44.181	1382.15	1079.44	1286.99	895.111	872.592	874.806	490.886	446.465	557.643	147.143	124.447	129.368	61.1083	78.719	118.019	32.9925	73.5635	50.5697	1315.77	1218.12	1402.86	620.634	665.788	728.703	464.803	639.209	461.255	0.22254	-0.0772973	0.602805	0.0706591	-0.391039	0.0662703	PF00170
Glyma.13G310100.1	SA_Signaling	7e-25	60	AT4G31800	WRKY18	WRKY18	41.9471	58.8724	49.0489	363.208	471.848	354.827	643.686	275.948	258.392	567.451	725.721	762.883	1149.5	1966.77	2292.63	1920.82	304.216	1441.11	132.51	155.013	215.284	513.008	331.214	331.79	597.531	389.886	587.102	542.671	726.626	511.285	2747.8	1505.7	2289.58	1737.51	1369.85	1984.31	1.74631	-0.0169173	0.418541	-0.207531	0.274637	0.473874	PF03106
Glyma.13G310100.1	SA_Synthesis	2e-24	54.55	AT4G18170	WRKY28	WRKY28	41.9471	58.8724	49.0489	363.208	471.848	354.827	643.686	275.948	258.392	567.451	725.721	762.883	1149.5	1966.77	2292.63	1920.82	304.216	1441.11	132.51	155.013	215.284	513.008	331.214	331.79	597.531	389.886	587.102	542.671	726.626	511.285	2747.8	1505.7	2289.58	1737.51	1369.85	1984.31	1.74631	-0.0169173	0.418541	-0.207531	0.274637	0.473874	PF03106
Glyma.13G310100.1	SA_Signaling	8e-23	47.78	AT3G01080	WRKY58	WRKY58	41.9471	58.8724	49.0489	363.208	471.848	354.827	643.686	275.948	258.392	567.451	725.721	762.883	1149.5	1966.77	2292.63	1920.82	304.216	1441.11	132.51	155.013	215.284	513.008	331.214	331.79	597.531	389.886	587.102	542.671	726.626	511.285	2747.8	1505.7	2289.58	1737.51	1369.85	1984.31	1.74631	-0.0169173	0.418541	-0.207531	0.274637	0.473874	PF03106
Glyma.13G310100.1	SA_Signaling	2e-15	40.85	AT2G21900	WRKY59	WRKY59	41.9471	58.8724	49.0489	363.208	471.848	354.827	643.686	275.948	258.392	567.451	725.721	762.883	1149.5	1966.77	2292.63	1920.82	304.216	1441.11	132.51	155.013	215.284	513.008	331.214	331.79	597.531	389.886	587.102	542.671	726.626	511.285	2747.8	1505.7	2289.58	1737.51	1369.85	1984.31	1.74631	-0.0169173	0.418541	-0.207531	0.274637	0.473874	PF03106
Glyma.13G310100.1	SA_Signaling	1e-11	45.21	AT4G23810	WRKY53	WRKY53	41.9471	58.8724	49.0489	363.208	471.848	354.827	643.686	275.948	258.392	567.451	725.721	762.883	1149.5	1966.77	2292.63	1920.82	304.216	1441.11	132.51	155.013	215.284	513.008	331.214	331.79	597.531	389.886	587.102	542.671	726.626	511.285	2747.8	1505.7	2289.58	1737.51	1369.85	1984.31	1.74631	-0.0169173	0.418541	-0.207531	0.274637	0.473874	PF03106
Glyma.02G063500.1	SA_Synthesis	4e-99	52.57	AT2G23590	MES8	MES8	40.7819	30.5264	42.7606	7.21606	2.23624	7.18273	6.68186	4.28935	6.69408	54.5183	44.513	62.7304	46.2519	17.3969	9.96362	6.97528	7.04203	5.47604	19.5107	31.6575	29.6262	3.77212	2.97053	3.34017	1.83292	1.22606	3.70022	55.5431	84.9091	49.2231	6.98054	10.2429	8.84349	1.15911	4.01009	1.14172	-0.497579	-0.722327	-1.38599	0.22966	-1.49773	-1.62706	PF00561
Glyma.02G063500.1	SA_Synthesis	5e-94	53.52	AT5G10300	MES5	MES5	40.7819	30.5264	42.7606	7.21606	2.23624	7.18273	6.68186	4.28935	6.69408	54.5183	44.513	62.7304	46.2519	17.3969	9.96362	6.97528	7.04203	5.47604	19.5107	31.6575	29.6262	3.77212	2.97053	3.34017	1.83292	1.22606	3.70022	55.5431	84.9091	49.2231	6.98054	10.2429	8.84349	1.15911	4.01009	1.14172	-0.497579	-0.722327	-1.38599	0.22966	-1.49773	-1.62706	PF00561
Glyma.02G063500.1	SA_Synthesis	9e-90	49.41	AT4G37150	MES9	MES9	40.7819	30.5264	42.7606	7.21606	2.23624	7.18273	6.68186	4.28935	6.69408	54.5183	44.513	62.7304	46.2519	17.3969	9.96362	6.97528	7.04203	5.47604	19.5107	31.6575	29.6262	3.77212	2.97053	3.34017	1.83292	1.22606	3.70022	55.5431	84.9091	49.2231	6.98054	10.2429	8.84349	1.15911	4.01009	1.14172	-0.497579	-0.722327	-1.38599	0.22966	-1.49773	-1.62706	PF00561
Glyma.02G063500.1	SA_Synthesis	2e-87	48.83	AT2G23560	MES7	MES7	40.7819	30.5264	42.7606	7.21606	2.23624	7.18273	6.68186	4.28935	6.69408	54.5183	44.513	62.7304	46.2519	17.3969	9.96362	6.97528	7.04203	5.47604	19.5107	31.6575	29.6262	3.77212	2.97053	3.34017	1.83292	1.22606	3.70022	55.5431	84.9091	49.2231	6.98054	10.2429	8.84349	1.15911	4.01009	1.14172	-0.497579	-0.722327	-1.38599	0.22966	-1.49773	-1.62706	PF00561
Glyma.02G010900.1	SA_Signaling	1e-28	53.93	AT3G01080	WRKY58	WRKY58	76.903	73.0454	89.2942	105.836	214.68	160.893	296.229	251.642	249.02	1180.21	1301.21	1269.79	1387.56	1995.15	2944.25	2945.31	2149.23	2403.07	112.999	113.531	145.168	304.787	276.259	231.585	337.257	274.637	463.761	973.505	925.019	983.667	2063.07	1930.32	2268.35	2883.87	1818.98	3066.66	0.635657	0.75534	0.432762	-0.380187	-0.0149478	0.0513927	PF03106
Glyma.02G010900.1	SA_Signaling	1e-26	51.76	AT2G21900	WRKY59	WRKY59	76.903	73.0454	89.2942	105.836	214.68	160.893	296.229	251.642	249.02	1180.21	1301.21	1269.79	1387.56	1995.15	2944.25	2945.31	2149.23	2403.07	112.999	113.531	145.168	304.787	276.259	231.585	337.257	274.637	463.761	973.505	925.019	983.667	2063.07	1930.32	2268.35	2883.87	1818.98	3066.66	0.635657	0.75534	0.432762	-0.380187	-0.0149478	0.0513927	PF03106
Glyma.02G010900.1	SA_Response	3e-20	54.84	AT4G31800	WRKY18	WRKY18	76.903	73.0454	89.2942	105.836	214.68	160.893	296.229	251.642	249.02	1180.21	1301.21	1269.79	1387.56	1995.15	2944.25	2945.31	2149.23	2403.07	112.999	113.531	145.168	304.787	276.259	231.585	337.257	274.637	463.761	973.505	925.019	983.667	2063.07	1930.32	2268.35	2883.87	1818.98	3066.66	0.635657	0.75534	0.432762	-0.380187	-0.0149478	0.0513927	PF03106
Glyma.02G010900.1	SA_Signaling	3e-20	54.84	AT4G31800	WRKY18	WRKY18	76.903	73.0454	89.2942	105.836	214.68	160.893	296.229	251.642	249.02	1180.21	1301.21	1269.79	1387.56	1995.15	2944.25	2945.31	2149.23	2403.07	112.999	113.531	145.168	304.787	276.259	231.585	337.257	274.637	463.761	973.505	925.019	983.667	2063.07	1930.32	2268.35	2883.87	1818.98	3066.66	0.635657	0.75534	0.432762	-0.380187	-0.0149478	0.0513927	PF03106
Glyma.02G010900.1	SA_Signaling	9e-13	50.85	AT4G23810	WRKY53	WRKY53	76.903	73.0454	89.2942	105.836	214.68	160.893	296.229	251.642	249.02	1180.21	1301.21	1269.79	1387.56	1995.15	2944.25	2945.31	2149.23	2403.07	112.999	113.531	145.168	304.787	276.259	231.585	337.257	274.637	463.761	973.505	925.019	983.667	2063.07	1930.32	2268.35	2883.87	1818.98	3066.66	0.635657	0.75534	0.432762	-0.380187	-0.0149478	0.0513927	PF03106
Glyma.02G010900.1	SA_Signaling	1e-12	47.46	AT2G40750	WRKY54	WRKY54	76.903	73.0454	89.2942	105.836	214.68	160.893	296.229	251.642	249.02	1180.21	1301.21	1269.79	1387.56	1995.15	2944.25	2945.31	2149.23	2403.07	112.999	113.531	145.168	304.787	276.259	231.585	337.257	274.637	463.761	973.505	925.019	983.667	2063.07	1930.32	2268.35	2883.87	1818.98	3066.66	0.635657	0.75534	0.432762	-0.380187	-0.0149478	0.0513927	PF03106
Glyma.02G010900.1	SA_Signaling	2e-11	48.28	AT5G22570	WRKY38	WRKY38	76.903	73.0454	89.2942	105.836	214.68	160.893	296.229	251.642	249.02	1180.21	1301.21	1269.79	1387.56	1995.15	2944.25	2945.31	2149.23	2403.07	112.999	113.531	145.168	304.787	276.259	231.585	337.257	274.637	463.761	973.505	925.019	983.667	2063.07	1930.32	2268.35	2883.87	1818.98	3066.66	0.635657	0.75534	0.432762	-0.380187	-0.0149478	0.0513927	PF03106
Glyma.02G063300.1	SA_Synthesis	7e-98	50.99	AT2G23590	MES8	MES8	243.526	245.302	384.845	475.057	428.614	622.025	144.774	250.212	236.971	0.767864	0.794875	1.01178	0.680175	0.915626	0.996362	2.61573	1.40841	4.56336	819.448	864.578	741.642	313.84	484.196	548.901	207.12	220.69	238.048	0.750582	0.816433	0.79392	1.26919	0.931172	0.884349	3.47733	2.40606	5.7086	1.47322	-0.179785	0.0753897	-0.124945	0.250978	0.432818	PF00561
Glyma.02G063300.1	SA_Synthesis	2e-92	49.8	AT4G37150	MES9	MES9	243.526	245.302	384.845	475.057	428.614	622.025	144.774	250.212	236.971	0.767864	0.794875	1.01178	0.680175	0.915626	0.996362	2.61573	1.40841	4.56336	819.448	864.578	741.642	313.84	484.196	548.901	207.12	220.69	238.048	0.750582	0.816433	0.79392	1.26919	0.931172	0.884349	3.47733	2.40606	5.7086	1.47322	-0.179785	0.0753897	-0.124945	0.250978	0.432818	PF00561
Glyma.02G063300.1	SA_Synthesis	5e-90	51.56	AT5G10300	MES5	MES5	243.526	245.302	384.845	475.057	428.614	622.025	144.774	250.212	236.971	0.767864	0.794875	1.01178	0.680175	0.915626	0.996362	2.61573	1.40841	4.56336	819.448	864.578	741.642	313.84	484.196	548.901	207.12	220.69	238.048	0.750582	0.816433	0.79392	1.26919	0.931172	0.884349	3.47733	2.40606	5.7086	1.47322	-0.179785	0.0753897	-0.124945	0.250978	0.432818	PF00561
Glyma.02G063300.1	SA_Synthesis	1e-88	48.24	AT2G23560	MES7	MES7	243.526	245.302	384.845	475.057	428.614	622.025	144.774	250.212	236.971	0.767864	0.794875	1.01178	0.680175	0.915626	0.996362	2.61573	1.40841	4.56336	819.448	864.578	741.642	313.84	484.196	548.901	207.12	220.69	238.048	0.750582	0.816433	0.79392	1.26919	0.931172	0.884349	3.47733	2.40606	5.7086	1.47322	-0.179785	0.0753897	-0.124945	0.250978	0.432818	PF00561
Glyma.02G063100.1	SA_Synthesis	8e-96	51.38	AT2G23590	MES8	MES8	46.6079	53.4213	95.5825	319.912	344.382	406.543	314.047	237.344	231.615	0.767864	0.794875	1.01178	0.680175	0.915626	0.996362	1.74382	1.40841	1.82535	227.624	212.87	221.209	294.225	375.772	226.018	471.06	171.648	368.789	0.750582	0.816433	0.79392	0.634595	0.931172	0.884349	1.15911	0.802019	3.42516	1.75819	-0.257143	0.369396	-0.124945	-0.0813071	0.11385	PF00561
Glyma.02G063100.1	SA_Synthesis	2e-90	50.78	AT5G10300	MES5	MES5	46.6079	53.4213	95.5825	319.912	344.382	406.543	314.047	237.344	231.615	0.767864	0.794875	1.01178	0.680175	0.915626	0.996362	1.74382	1.40841	1.82535	227.624	212.87	221.209	294.225	375.772	226.018	471.06	171.648	368.789	0.750582	0.816433	0.79392	0.634595	0.931172	0.884349	1.15911	0.802019	3.42516	1.75819	-0.257143	0.369396	-0.124945	-0.0813071	0.11385	PF00561
Glyma.02G063100.1	SA_Synthesis	4e-89	48.83	AT2G23560	MES7	MES7	46.6079	53.4213	95.5825	319.912	344.382	406.543	314.047	237.344	231.615	0.767864	0.794875	1.01178	0.680175	0.915626	0.996362	1.74382	1.40841	1.82535	227.624	212.87	221.209	294.225	375.772	226.018	471.06	171.648	368.789	0.750582	0.816433	0.79392	0.634595	0.931172	0.884349	1.15911	0.802019	3.42516	1.75819	-0.257143	0.369396	-0.124945	-0.0813071	0.11385	PF00561
Glyma.02G063100.1	SA_Synthesis	5e-88	48.24	AT4G37150	MES9	MES9	46.6079	53.4213	95.5825	319.912	344.382	406.543	314.047	237.344	231.615	0.767864	0.794875	1.01178	0.680175	0.915626	0.996362	1.74382	1.40841	1.82535	227.624	212.87	221.209	294.225	375.772	226.018	471.06	171.648	368.789	0.750582	0.816433	0.79392	0.634595	0.931172	0.884349	1.15911	0.802019	3.42516	1.75819	-0.257143	0.369396	-0.124945	-0.0813071	0.11385	PF00561
Glyma.02G063000.1	SA_Synthesis	2e-83	46.25	AT2G23590	MES8	MES8	78.0682	68.6845	127.024	502.719	536.699	675.177	247.229	231.625	265.086	0.767864	0.794875	1.01178	0.680175	0.915626	0.996362	1.74382	1.40841	0.912673	305.667	291.468	319.963	437.566	574.797	573.396	208.953	280.767	271.35	0.750582	0.816433	0.79392	0.634595	0.931172	0.884349	1.15911	0.802019	3.42516	1.74407	-0.112695	0.0328434	-0.124945	-0.0813071	0.406073	PF00561
Glyma.02G063000.1	SA_Synthesis	7e-80	45.67	AT4G37150	MES9	MES9	78.0682	68.6845	127.024	502.719	536.699	675.177	247.229	231.625	265.086	0.767864	0.794875	1.01178	0.680175	0.915626	0.996362	1.74382	1.40841	0.912673	305.667	291.468	319.963	437.566	574.797	573.396	208.953	280.767	271.35	0.750582	0.816433	0.79392	0.634595	0.931172	0.884349	1.15911	0.802019	3.42516	1.74407	-0.112695	0.0328434	-0.124945	-0.0813071	0.406073	PF00561
Glyma.02G063000.1	SA_Synthesis	8e-78	44.71	AT2G23560	MES7	MES7	78.0682	68.6845	127.024	502.719	536.699	675.177	247.229	231.625	265.086	0.767864	0.794875	1.01178	0.680175	0.915626	0.996362	1.74382	1.40841	0.912673	305.667	291.468	319.963	437.566	574.797	573.396	208.953	280.767	271.35	0.750582	0.816433	0.79392	0.634595	0.931172	0.884349	1.15911	0.802019	3.42516	1.74407	-0.112695	0.0328434	-0.124945	-0.0813071	0.406073	PF00561
Glyma.02G063000.1	SA_Synthesis	1e-76	47.66	AT5G10300	MES5	MES5	78.0682	68.6845	127.024	502.719	536.699	675.177	247.229	231.625	265.086	0.767864	0.794875	1.01178	0.680175	0.915626	0.996362	1.74382	1.40841	0.912673	305.667	291.468	319.963	437.566	574.797	573.396	208.953	280.767	271.35	0.750582	0.816433	0.79392	0.634595	0.931172	0.884349	1.15911	0.802019	3.42516	1.74407	-0.112695	0.0328434	-0.124945	-0.0813071	0.406073	PF00561
Glyma.02G063000.1	SA_Synthesis	7e-28	43.81	AT5G58310	MES18	MES18	78.0682	68.6845	127.024	502.719	536.699	675.177	247.229	231.625	265.086	0.767864	0.794875	1.01178	0.680175	0.915626	0.996362	1.74382	1.40841	0.912673	305.667	291.468	319.963	437.566	574.797	573.396	208.953	280.767	271.35	0.750582	0.816433	0.79392	0.634595	0.931172	0.884349	1.15911	0.802019	3.42516	1.74407	-0.112695	0.0328434	-0.124945	-0.0813071	0.406073	PF00561
Glyma.02G063600.1	SA_Synthesis	1e-93	51.38	AT2G23590	MES8	MES8	4.66079	3.27069	2.51533	2.40535	2.23624	4.30964	4.45457	4.28935	1.33882	373.95	273.437	434.054	89.7831	57.6845	28.8945	38.3641	67.6035	53.8477	0.812944	2.18328	1.97508	3.01769	3.71316	1.11339	1.83292	2.45212	1.23341	430.834	327.39	370.761	15.8649	41.9027	25.6461	30.1369	89.0241	31.9682	-1.07137	-0.190453	-0.869555	0.0620711	-1.08018	-0.080623	PF00561
Glyma.02G063600.1	SA_Synthesis	2e-90	50.19	AT5G10300	MES5	MES5	4.66079	3.27069	2.51533	2.40535	2.23624	4.30964	4.45457	4.28935	1.33882	373.95	273.437	434.054	89.7831	57.6845	28.8945	38.3641	67.6035	53.8477	0.812944	2.18328	1.97508	3.01769	3.71316	1.11339	1.83292	2.45212	1.23341	430.834	327.39	370.761	15.8649	41.9027	25.6461	30.1369	89.0241	31.9682	-1.07137	-0.190453	-0.869555	0.0620711	-1.08018	-0.080623	PF00561
Glyma.02G063600.1	SA_Synthesis	9e-87	48.83	AT4G37150	MES9	MES9	4.66079	3.27069	2.51533	2.40535	2.23624	4.30964	4.45457	4.28935	1.33882	373.95	273.437	434.054	89.7831	57.6845	28.8945	38.3641	67.6035	53.8477	0.812944	2.18328	1.97508	3.01769	3.71316	1.11339	1.83292	2.45212	1.23341	430.834	327.39	370.761	15.8649	41.9027	25.6461	30.1369	89.0241	31.9682	-1.07137	-0.190453	-0.869555	0.0620711	-1.08018	-0.080623	PF00561
Glyma.02G063600.1	SA_Synthesis	1e-77	45.49	AT2G23560	MES7	MES7	4.66079	3.27069	2.51533	2.40535	2.23624	4.30964	4.45457	4.28935	1.33882	373.95	273.437	434.054	89.7831	57.6845	28.8945	38.3641	67.6035	53.8477	0.812944	2.18328	1.97508	3.01769	3.71316	1.11339	1.83292	2.45212	1.23341	430.834	327.39	370.761	15.8649	41.9027	25.6461	30.1369	89.0241	31.9682	-1.07137	-0.190453	-0.869555	0.0620711	-1.08018	-0.080623	PF00561
Glyma.02G115200.1	SA_Signaling	3e-28	57.32	AT3G01080	WRKY58	WRKY58	45.4427	47.9701	55.3372	144.321	93.1769	94.8121	64.5913	82.9274	65.602	176.609	213.027	173.015	223.778	199.607	470.283	238.903	208.444	235.47	294.286	220.511	254.785	220.292	213.878	268.327	117.307	167.97	118.407	367.035	384.54	462.062	516.56	410.647	497.004	412.643	380.959	415.586	2.37119	1.07996	0.921555	1.10903	0.672354	0.824468	PF03106
Glyma.02G115200.1	SA_Signaling	5e-23	44.57	AT2G21900	WRKY59	WRKY59	45.4427	47.9701	55.3372	144.321	93.1769	94.8121	64.5913	82.9274	65.602	176.609	213.027	173.015	223.778	199.607	470.283	238.903	208.444	235.47	294.286	220.511	254.785	220.292	213.878	268.327	117.307	167.97	118.407	367.035	384.54	462.062	516.56	410.647	497.004	412.643	380.959	415.586	2.37119	1.07996	0.921555	1.10903	0.672354	0.824468	PF03106
Glyma.02G115200.1	SA_Response	1e-19	52.54	AT4G31800	WRKY18	WRKY18	45.4427	47.9701	55.3372	144.321	93.1769	94.8121	64.5913	82.9274	65.602	176.609	213.027	173.015	223.778	199.607	470.283	238.903	208.444	235.47	294.286	220.511	254.785	220.292	213.878	268.327	117.307	167.97	118.407	367.035	384.54	462.062	516.56	410.647	497.004	412.643	380.959	415.586	2.37119	1.07996	0.921555	1.10903	0.672354	0.824468	PF03106
Glyma.02G115200.1	SA_Signaling	1e-19	52.54	AT4G31800	WRKY18	WRKY18	45.4427	47.9701	55.3372	144.321	93.1769	94.8121	64.5913	82.9274	65.602	176.609	213.027	173.015	223.778	199.607	470.283	238.903	208.444	235.47	294.286	220.511	254.785	220.292	213.878	268.327	117.307	167.97	118.407	367.035	384.54	462.062	516.56	410.647	497.004	412.643	380.959	415.586	2.37119	1.07996	0.921555	1.10903	0.672354	0.824468	PF03106
Glyma.02G115200.1	SA_Signaling	7e-13	45.31	AT4G23810	WRKY53	WRKY53	45.4427	47.9701	55.3372	144.321	93.1769	94.8121	64.5913	82.9274	65.602	176.609	213.027	173.015	223.778	199.607	470.283	238.903	208.444	235.47	294.286	220.511	254.785	220.292	213.878	268.327	117.307	167.97	118.407	367.035	384.54	462.062	516.56	410.647	497.004	412.643	380.959	415.586	2.37119	1.07996	0.921555	1.10903	0.672354	0.824468	PF03106
Glyma.02G115200.1	SA_Signaling	9e-13	46.55	AT2G40750	WRKY54	WRKY54	45.4427	47.9701	55.3372	144.321	93.1769	94.8121	64.5913	82.9274	65.602	176.609	213.027	173.015	223.778	199.607	470.283	238.903	208.444	235.47	294.286	220.511	254.785	220.292	213.878	268.327	117.307	167.97	118.407	367.035	384.54	462.062	516.56	410.647	497.004	412.643	380.959	415.586	2.37119	1.07996	0.921555	1.10903	0.672354	0.824468	PF03106
Glyma.02G115200.1	SA_Signaling	2e-12	47.37	AT5G22570	WRKY38	WRKY38	45.4427	47.9701	55.3372	144.321	93.1769	94.8121	64.5913	82.9274	65.602	176.609	213.027	173.015	223.778	199.607	470.283	238.903	208.444	235.47	294.286	220.511	254.785	220.292	213.878	268.327	117.307	167.97	118.407	367.035	384.54	462.062	516.56	410.647	497.004	412.643	380.959	415.586	2.37119	1.07996	0.921555	1.10903	0.672354	0.824468	PF03106
Glyma.02G195300.1	SA_Signaling	4e-128	63.67	AT3G52400	SYP122	SYP122	2.33039	2.18046	1.25766	2.40535	3.72707	5.74619	69.0459	28.5957	13.3882	393.146	577.874	1248.54	763.157	1296.53	1419.82	1245.96	976.025	804.065	2.43883	7.64148	0.98754	4.52654	7.42632	1.11339	148.466	13.4866	59.2036	734.069	911.956	451.741	2271.21	1194.69	1452.1	1443.09	919.916	1236.48	0.940102	0.137479	0.994123	-0.0814191	0.499195	0.250357	PF00804,PF05739
Glyma.02G232600.1	SA_Synthesis	3e-28	50	AT4G18170	WRKY28	WRKY28	140.989	192.971	216.318	835.86	2108.03	813.086	6296.54	2923.91	2918.62	2446.41	3190.63	5595.15	2973.05	4390.43	5477	5761.58	3878.75	4092.42	396.717	374.432	427.605	2069.38	1984.31	1332.73	6539.85	2200.77	4640.08	2362.83	2895.89	1833.16	6164.45	3748.9	5290.17	6456.25	3941.12	5145.74	1.1233	0.519754	0.140497	-0.663399	0.243707	0.178653	PF03106
Glyma.02G232600.1	SA_Signaling	5e-21	45.16	AT2G21900	WRKY59	WRKY59	140.989	192.971	216.318	835.86	2108.03	813.086	6296.54	2923.91	2918.62	2446.41	3190.63	5595.15	2973.05	4390.43	5477	5761.58	3878.75	4092.42	396.717	374.432	427.605	2069.38	1984.31	1332.73	6539.85	2200.77	4640.08	2362.83	2895.89	1833.16	6164.45	3748.9	5290.17	6456.25	3941.12	5145.74	1.1233	0.519754	0.140497	-0.663399	0.243707	0.178653	PF03106
Glyma.02G232600.1	SA_Response	6e-20	50.7	AT4G31800	WRKY18	WRKY18	140.989	192.971	216.318	835.86	2108.03	813.086	6296.54	2923.91	2918.62	2446.41	3190.63	5595.15	2973.05	4390.43	5477	5761.58	3878.75	4092.42	396.717	374.432	427.605	2069.38	1984.31	1332.73	6539.85	2200.77	4640.08	2362.83	2895.89	1833.16	6164.45	3748.9	5290.17	6456.25	3941.12	5145.74	1.1233	0.519754	0.140497	-0.663399	0.243707	0.178653	PF03106
Glyma.02G232600.1	SA_Signaling	6e-20	50.7	AT4G31800	WRKY18	WRKY18	140.989	192.971	216.318	835.86	2108.03	813.086	6296.54	2923.91	2918.62	2446.41	3190.63	5595.15	2973.05	4390.43	5477	5761.58	3878.75	4092.42	396.717	374.432	427.605	2069.38	1984.31	1332.73	6539.85	2200.77	4640.08	2362.83	2895.89	1833.16	6164.45	3748.9	5290.17	6456.25	3941.12	5145.74	1.1233	0.519754	0.140497	-0.663399	0.243707	0.178653	PF03106
Glyma.02G232600.1	SA_Signaling	4e-13	50	AT4G23810	WRKY53	WRKY53	140.989	192.971	216.318	835.86	2108.03	813.086	6296.54	2923.91	2918.62	2446.41	3190.63	5595.15	2973.05	4390.43	5477	5761.58	3878.75	4092.42	396.717	374.432	427.605	2069.38	1984.31	1332.73	6539.85	2200.77	4640.08	2362.83	2895.89	1833.16	6164.45	3748.9	5290.17	6456.25	3941.12	5145.74	1.1233	0.519754	0.140497	-0.663399	0.243707	0.178653	PF03106
Glyma.02G232600.1	SA_Synthesis	5e-13	48.28	AT2G46400	WRKY46	WRKY46	140.989	192.971	216.318	835.86	2108.03	813.086	6296.54	2923.91	2918.62	2446.41	3190.63	5595.15	2973.05	4390.43	5477	5761.58	3878.75	4092.42	396.717	374.432	427.605	2069.38	1984.31	1332.73	6539.85	2200.77	4640.08	2362.83	2895.89	1833.16	6164.45	3748.9	5290.17	6456.25	3941.12	5145.74	1.1233	0.519754	0.140497	-0.663399	0.243707	0.178653	PF03106
Glyma.02G062900.1	SA_Synthesis	1e-95	51.87	AT2G23590	MES8	MES8	58.2599	38.1581	60.3679	342.763	336.928	445.33	481.094	295.965	282.49	2.30359	3.97438	53.6244	31.9682	52.1907	47.8254	12.2067	14.0841	14.6028	144.704	146.28	157.019	282.154	352.75	511.046	560.873	289.35	538.999	15.7622	6.53147	3.9696	29.1914	32.591	71.6322	33.6142	8.02019	12.5589	1.51471	0.0265939	0.390826	-1.18957	0.0155504	0.406241	PF00561
Glyma.02G062900.1	SA_Synthesis	4e-88	50.59	AT5G10300	MES5	MES5	58.2599	38.1581	60.3679	342.763	336.928	445.33	481.094	295.965	282.49	2.30359	3.97438	53.6244	31.9682	52.1907	47.8254	12.2067	14.0841	14.6028	144.704	146.28	157.019	282.154	352.75	511.046	560.873	289.35	538.999	15.7622	6.53147	3.9696	29.1914	32.591	71.6322	33.6142	8.02019	12.5589	1.51471	0.0265939	0.390826	-1.18957	0.0155504	0.406241	PF00561
Glyma.02G062900.1	SA_Synthesis	4e-88	50	AT4G37150	MES9	MES9	58.2599	38.1581	60.3679	342.763	336.928	445.33	481.094	295.965	282.49	2.30359	3.97438	53.6244	31.9682	52.1907	47.8254	12.2067	14.0841	14.6028	144.704	146.28	157.019	282.154	352.75	511.046	560.873	289.35	538.999	15.7622	6.53147	3.9696	29.1914	32.591	71.6322	33.6142	8.02019	12.5589	1.51471	0.0265939	0.390826	-1.18957	0.0155504	0.406241	PF00561
Glyma.02G062900.1	SA_Synthesis	6e-81	46.72	AT2G23560	MES7	MES7	58.2599	38.1581	60.3679	342.763	336.928	445.33	481.094	295.965	282.49	2.30359	3.97438	53.6244	31.9682	52.1907	47.8254	12.2067	14.0841	14.6028	144.704	146.28	157.019	282.154	352.75	511.046	560.873	289.35	538.999	15.7622	6.53147	3.9696	29.1914	32.591	71.6322	33.6142	8.02019	12.5589	1.51471	0.0265939	0.390826	-1.18957	0.0155504	0.406241	PF00561
Glyma.02G069700.1	SA_Signaling	4e-80	43.58	AT3G52400	SYP122	SYP122	358.881	360.866	343.342	85.3901	87.959	104.868	11.1364	14.2978	8.0329	306.378	338.617	201.344	36.0493	21.0594	6.97453	12.2067	43.6606	59.3237	188.603	432.289	207.383	144.849	150.012	167.008	45.823	2.45212	19.7345	236.433	164.92	227.855	13.3265	27.9351	10.6122	8.11377	24.8626	6.85032	-0.36008	0.731275	1.02299	-0.427698	-0.30494	-1.53222	PF05739,PF00804
Glyma.02G097900.1	SA_Signaling	2e-102	51.95	AT5G65210	TGA1	TGA1	10.4868	6.54138	13.8343	25.2562	11.1812	12.9289	6.68186	8.5787	8.0329	36.8575	21.4616	56.6597	4.08105	1.83125	9.96362	0.87191	1.40841	0.912673	30.8919	26.1993	21.7259	29.4225	20.0511	33.4017	3.66584	25.7472	13.5675	52.5408	71.8461	27.7872	6.98054	13.0364	5.30609	1.15911	3.20808	1.14172	1.35266	0.747413	0.883759	0.404354	0.67361	0.786858	PF00170
Glyma.02G097900.1	SA_Signaling	3e-100	51.88	AT1G22070	TGA3	TGA3	10.4868	6.54138	13.8343	25.2562	11.1812	12.9289	6.68186	8.5787	8.0329	36.8575	21.4616	56.6597	4.08105	1.83125	9.96362	0.87191	1.40841	0.912673	30.8919	26.1993	21.7259	29.4225	20.0511	33.4017	3.66584	25.7472	13.5675	52.5408	71.8461	27.7872	6.98054	13.0364	5.30609	1.15911	3.20808	1.14172	1.35266	0.747413	0.883759	0.404354	0.67361	0.786858	PF00170
Glyma.02G195400.1	SA_Signaling	6e-140	66.35	AT3G52400	SYP122	SYP122	66.4163	102.482	95.5825	97.4168	152.81	91.939	957.733	430.365	259.73	758.649	1011.88	2027.61	801.927	1032.83	1154.78	1211.08	1633.75	952.83	111.373	98.2476	122.455	161.447	148.526	92.4113	1286.71	252.568	642.606	782.107	791.124	561.302	1240.63	869.714	1150.54	1490.62	1117.21	1001.29	0.328352	0.233878	0.405007	-0.831371	0.125342	-0.0734665	PF05739,PF00804
Glyma.02G020300.1	SA_Signaling	2e-26	53.16	AT4G31800	WRKY18	WRKY18	1.1652	1.09023	1.25766	1.20268	0.745415	1.43655	2.22729	1.42978	1.33882	139.751	103.334	78.9189	10.2026	21.975	44.8363	11.3348	1.40841	10.9521	0.812944	1.09164	0.98754	0.754423	0.742632	1.11339	1.83292	1.22606	1.23341	85.5664	44.0874	38.1082	60.2865	20.4858	34.4896	25.5004	6.41615	17.1258	-0.280612	-0.374706	-0.218962	-0.940663	0.581724	1.04943	PF03106
Glyma.02G020300.1	SA_Signaling	9e-22	50	AT3G01080	WRKY58	WRKY58	1.1652	1.09023	1.25766	1.20268	0.745415	1.43655	2.22729	1.42978	1.33882	139.751	103.334	78.9189	10.2026	21.975	44.8363	11.3348	1.40841	10.9521	0.812944	1.09164	0.98754	0.754423	0.742632	1.11339	1.83292	1.22606	1.23341	85.5664	44.0874	38.1082	60.2865	20.4858	34.4896	25.5004	6.41615	17.1258	-0.280612	-0.374706	-0.218962	-0.940663	0.581724	1.04943	PF03106
Glyma.02G020300.1	SA_Signaling	1e-11	48.28	AT4G23810	WRKY53	WRKY53	1.1652	1.09023	1.25766	1.20268	0.745415	1.43655	2.22729	1.42978	1.33882	139.751	103.334	78.9189	10.2026	21.975	44.8363	11.3348	1.40841	10.9521	0.812944	1.09164	0.98754	0.754423	0.742632	1.11339	1.83292	1.22606	1.23341	85.5664	44.0874	38.1082	60.2865	20.4858	34.4896	25.5004	6.41615	17.1258	-0.280612	-0.374706	-0.218962	-0.940663	0.581724	1.04943	PF03106
Glyma.19G217000.1	SA_Signaling	1e-18	42.98	AT4G23810	WRKY53	WRKY53	37.2863	38.1581	38.9876	34.8776	16.3991	35.9137	8.90915	44.3233	58.9079	139.751	146.257	163.909	581.55	1055.72	1785.48	2957.52	3187.22	1874.63	27.6401	26.1993	31.6013	36.2123	21.5363	27.8347	20.1621	47.8162	22.2013	166.629	181.248	128.615	1123.23	858.54	1437.07	3284.92	1064.28	2511.79	-0.421495	-0.0268389	-0.314431	0.0827953	-0.00164799	-0.225074	PF03106
Glyma.19G217000.1	SA_Signaling	7e-18	55	AT3G01080	WRKY58	WRKY58	37.2863	38.1581	38.9876	34.8776	16.3991	35.9137	8.90915	44.3233	58.9079	139.751	146.257	163.909	581.55	1055.72	1785.48	2957.52	3187.22	1874.63	27.6401	26.1993	31.6013	36.2123	21.5363	27.8347	20.1621	47.8162	22.2013	166.629	181.248	128.615	1123.23	858.54	1437.07	3284.92	1064.28	2511.79	-0.421495	-0.0268389	-0.314431	0.0827953	-0.00164799	-0.225074	PF03106
Glyma.19G254800.1	SA_Synthesis	2e-16	44.16	AT4G18170	WRKY28	WRKY28	62.9207	95.9403	109.417	81.782	79.7594	54.5888	31.182	15.7276	25.4375	215.002	325.899	602.01	489.726	879.001	943.555	527.506	361.96	352.292	93.4886	91.6977	133.318	172.009	103.969	79.0506	87.9801	33.1036	51.8031	288.224	339.636	150.051	1038.83	776.597	710.132	710.535	575.85	567.435	0.247585	0.716031	1.25682	-0.555036	0.127286	0.578117	PF03106
Glyma.19G254800.1	SA_Signaling	3e-14	42.03	AT5G22570	WRKY38	WRKY38	62.9207	95.9403	109.417	81.782	79.7594	54.5888	31.182	15.7276	25.4375	215.002	325.899	602.01	489.726	879.001	943.555	527.506	361.96	352.292	93.4886	91.6977	133.318	172.009	103.969	79.0506	87.9801	33.1036	51.8031	288.224	339.636	150.051	1038.83	776.597	710.132	710.535	575.85	567.435	0.247585	0.716031	1.25682	-0.555036	0.127286	0.578117	PF03106
Glyma.19G254800.1	SA_Signaling	2e-13	45	AT2G21900	WRKY59	WRKY59	62.9207	95.9403	109.417	81.782	79.7594	54.5888	31.182	15.7276	25.4375	215.002	325.899	602.01	489.726	879.001	943.555	527.506	361.96	352.292	93.4886	91.6977	133.318	172.009	103.969	79.0506	87.9801	33.1036	51.8031	288.224	339.636	150.051	1038.83	776.597	710.132	710.535	575.85	567.435	0.247585	0.716031	1.25682	-0.555036	0.127286	0.578117	PF03106
Glyma.19G254800.1	SA_Signaling	3e-13	50	AT3G01080	WRKY58	WRKY58	62.9207	95.9403	109.417	81.782	79.7594	54.5888	31.182	15.7276	25.4375	215.002	325.899	602.01	489.726	879.001	943.555	527.506	361.96	352.292	93.4886	91.6977	133.318	172.009	103.969	79.0506	87.9801	33.1036	51.8031	288.224	339.636	150.051	1038.83	776.597	710.132	710.535	575.85	567.435	0.247585	0.716031	1.25682	-0.555036	0.127286	0.578117	PF03106
Glyma.19G254800.1	SA_Response	3e-12	45	AT4G31800	WRKY18	WRKY18	62.9207	95.9403	109.417	81.782	79.7594	54.5888	31.182	15.7276	25.4375	215.002	325.899	602.01	489.726	879.001	943.555	527.506	361.96	352.292	93.4886	91.6977	133.318	172.009	103.969	79.0506	87.9801	33.1036	51.8031	288.224	339.636	150.051	1038.83	776.597	710.132	710.535	575.85	567.435	0.247585	0.716031	1.25682	-0.555036	0.127286	0.578117	PF03106
Glyma.19G254800.1	SA_Signaling	3e-12	45	AT4G31800	WRKY18	WRKY18	62.9207	95.9403	109.417	81.782	79.7594	54.5888	31.182	15.7276	25.4375	215.002	325.899	602.01	489.726	879.001	943.555	527.506	361.96	352.292	93.4886	91.6977	133.318	172.009	103.969	79.0506	87.9801	33.1036	51.8031	288.224	339.636	150.051	1038.83	776.597	710.132	710.535	575.85	567.435	0.247585	0.716031	1.25682	-0.555036	0.127286	0.578117	PF03106
Glyma.19G217800.1	SA_Signaling	9e-29	52.81	AT3G01080	WRKY58	WRKY58	24.4691	33.7971	18.865	54.1205	57.397	48.8426	298.456	108.664	115.138	33.0181	49.2823	52.6126	112.229	228.907	262.043	189.205	57.7446	114.997	33.3307	26.1993	23.701	65.6348	41.5874	66.8034	362.918	68.6592	212.146	27.7715	26.1259	30.169	260.818	148.056	235.237	217.913	105.064	223.777	0.109806	0.117985	0.301677	-0.682429	0.0947251	0.595119	PF03106
Glyma.19G217800.1	SA_Signaling	5e-28	46.15	AT2G21900	WRKY59	WRKY59	24.4691	33.7971	18.865	54.1205	57.397	48.8426	298.456	108.664	115.138	33.0181	49.2823	52.6126	112.229	228.907	262.043	189.205	57.7446	114.997	33.3307	26.1993	23.701	65.6348	41.5874	66.8034	362.918	68.6592	212.146	27.7715	26.1259	30.169	260.818	148.056	235.237	217.913	105.064	223.777	0.109806	0.117985	0.301677	-0.682429	0.0947251	0.595119	PF03106
Glyma.19G217800.1	SA_Response	5e-21	54.84	AT4G31800	WRKY18	WRKY18	24.4691	33.7971	18.865	54.1205	57.397	48.8426	298.456	108.664	115.138	33.0181	49.2823	52.6126	112.229	228.907	262.043	189.205	57.7446	114.997	33.3307	26.1993	23.701	65.6348	41.5874	66.8034	362.918	68.6592	212.146	27.7715	26.1259	30.169	260.818	148.056	235.237	217.913	105.064	223.777	0.109806	0.117985	0.301677	-0.682429	0.0947251	0.595119	PF03106
Glyma.19G217800.1	SA_Signaling	5e-21	54.84	AT4G31800	WRKY18	WRKY18	24.4691	33.7971	18.865	54.1205	57.397	48.8426	298.456	108.664	115.138	33.0181	49.2823	52.6126	112.229	228.907	262.043	189.205	57.7446	114.997	33.3307	26.1993	23.701	65.6348	41.5874	66.8034	362.918	68.6592	212.146	27.7715	26.1259	30.169	260.818	148.056	235.237	217.913	105.064	223.777	0.109806	0.117985	0.301677	-0.682429	0.0947251	0.595119	PF03106
Glyma.19G217800.1	SA_Signaling	5e-13	49.15	AT4G23810	WRKY53	WRKY53	24.4691	33.7971	18.865	54.1205	57.397	48.8426	298.456	108.664	115.138	33.0181	49.2823	52.6126	112.229	228.907	262.043	189.205	57.7446	114.997	33.3307	26.1993	23.701	65.6348	41.5874	66.8034	362.918	68.6592	212.146	27.7715	26.1259	30.169	260.818	148.056	235.237	217.913	105.064	223.777	0.109806	0.117985	0.301677	-0.682429	0.0947251	0.595119	PF03106
Glyma.19G217800.1	SA_Signaling	6e-13	47.46	AT2G40750	WRKY54	WRKY54	24.4691	33.7971	18.865	54.1205	57.397	48.8426	298.456	108.664	115.138	33.0181	49.2823	52.6126	112.229	228.907	262.043	189.205	57.7446	114.997	33.3307	26.1993	23.701	65.6348	41.5874	66.8034	362.918	68.6592	212.146	27.7715	26.1259	30.169	260.818	148.056	235.237	217.913	105.064	223.777	0.109806	0.117985	0.301677	-0.682429	0.0947251	0.595119	PF03106
Glyma.19G217800.1	SA_Signaling	1e-11	46.55	AT5G22570	WRKY38	WRKY38	24.4691	33.7971	18.865	54.1205	57.397	48.8426	298.456	108.664	115.138	33.0181	49.2823	52.6126	112.229	228.907	262.043	189.205	57.7446	114.997	33.3307	26.1993	23.701	65.6348	41.5874	66.8034	362.918	68.6592	212.146	27.7715	26.1259	30.169	260.818	148.056	235.237	217.913	105.064	223.777	0.109806	0.117985	0.301677	-0.682429	0.0947251	0.595119	PF03106
Glyma.19G094100.1	SA_Signaling	1e-28	57.89	AT3G01080	WRKY58	WRKY58	11.652	5.45115	6.28832	50.5124	87.959	43.0964	639.231	274.518	236.971	73.7149	93.7953	102.19	612.838	1121.64	1379.96	1843.22	1030.95	1056.87	7.3165	9.82476	12.838	98.8295	75.0059	28.9481	815.649	120.154	637.672	159.874	268.607	107.179	2249.64	1211.45	1276.12	1925.28	676.102	1469.39	0.357984	0.159431	0.451417	0.989961	0.605064	0.0503914	PF03106
Glyma.19G094100.1	SA_Signaling	4e-19	43.3	AT2G40750	WRKY54	WRKY54	11.652	5.45115	6.28832	50.5124	87.959	43.0964	639.231	274.518	236.971	73.7149	93.7953	102.19	612.838	1121.64	1379.96	1843.22	1030.95	1056.87	7.3165	9.82476	12.838	98.8295	75.0059	28.9481	815.649	120.154	637.672	159.874	268.607	107.179	2249.64	1211.45	1276.12	1925.28	676.102	1469.39	0.357984	0.159431	0.451417	0.989961	0.605064	0.0503914	PF03106
Glyma.19G094100.1	SA_Response	2e-18	52.63	AT4G31800	WRKY18	WRKY18	11.652	5.45115	6.28832	50.5124	87.959	43.0964	639.231	274.518	236.971	73.7149	93.7953	102.19	612.838	1121.64	1379.96	1843.22	1030.95	1056.87	7.3165	9.82476	12.838	98.8295	75.0059	28.9481	815.649	120.154	637.672	159.874	268.607	107.179	2249.64	1211.45	1276.12	1925.28	676.102	1469.39	0.357984	0.159431	0.451417	0.989961	0.605064	0.0503914	PF03106
Glyma.19G094100.1	SA_Signaling	2e-18	52.63	AT4G31800	WRKY18	WRKY18	11.652	5.45115	6.28832	50.5124	87.959	43.0964	639.231	274.518	236.971	73.7149	93.7953	102.19	612.838	1121.64	1379.96	1843.22	1030.95	1056.87	7.3165	9.82476	12.838	98.8295	75.0059	28.9481	815.649	120.154	637.672	159.874	268.607	107.179	2249.64	1211.45	1276.12	1925.28	676.102	1469.39	0.357984	0.159431	0.451417	0.989961	0.605064	0.0503914	PF03106
Glyma.19G094100.1	SA_Signaling	7e-17	57.63	AT4G23810	WRKY53	WRKY53	11.652	5.45115	6.28832	50.5124	87.959	43.0964	639.231	274.518	236.971	73.7149	93.7953	102.19	612.838	1121.64	1379.96	1843.22	1030.95	1056.87	7.3165	9.82476	12.838	98.8295	75.0059	28.9481	815.649	120.154	637.672	159.874	268.607	107.179	2249.64	1211.45	1276.12	1925.28	676.102	1469.39	0.357984	0.159431	0.451417	0.989961	0.605064	0.0503914	PF03106
Glyma.19G094100.1	SA_Signaling	8e-13	43.94	AT5G22570	WRKY38	WRKY38	11.652	5.45115	6.28832	50.5124	87.959	43.0964	639.231	274.518	236.971	73.7149	93.7953	102.19	612.838	1121.64	1379.96	1843.22	1030.95	1056.87	7.3165	9.82476	12.838	98.8295	75.0059	28.9481	815.649	120.154	637.672	159.874	268.607	107.179	2249.64	1211.45	1276.12	1925.28	676.102	1469.39	0.357984	0.159431	0.451417	0.989961	0.605064	0.0503914	PF03106
Glyma.19G262900.1	SA_Response	7e-120	51.93	AT1G53940	GLIP2	GLIP2	3.49559	8.72184	6.28832	10.8241	11.1812	5.74619	6.68186	11.4383	8.0329	195.805	174.078	214.498	598.554	346.107	631.693	399.335	526.744	256.461	3.25178	7.64148	8.88786	11.3164	7.42632	5.56695	32.9925	12.2606	17.2677	250.694	265.341	237.382	689.805	737.488	690.676	270.073	265.468	336.808	0.0961492	-0.191039	1.25736	0.366541	0.42609	-0.438912	PF00657
Glyma.19G182300.1	SA_Synthesis	0	82.04	AT3G53260	PAL2	PAL2	179.44	214.775	241.472	477.463	512.1	376.375	222.729	917.921	1060.34	982.866	1220.93	4951.66	1903.81	3536.15	3219.24	2840.68	2699.91	2205.93	188.603	203.045	191.583	444.355	340.126	227.131	505.885	323.679	626.571	1887.71	2373.37	1525.12	3622.27	2689.22	2628.28	3078.6	2539.19	2735.56	-0.124251	-0.433236	-0.596009	-0.306425	0.0460041	0.108805	PF00221
Glyma.19G182300.1	SA_Synthesis	0	82.4	AT3G10340	PAL4	PAL4	179.44	214.775	241.472	477.463	512.1	376.375	222.729	917.921	1060.34	982.866	1220.93	4951.66	1903.81	3536.15	3219.24	2840.68	2699.91	2205.93	188.603	203.045	191.583	444.355	340.126	227.131	505.885	323.679	626.571	1887.71	2373.37	1525.12	3622.27	2689.22	2628.28	3078.6	2539.19	2735.56	-0.124251	-0.433236	-0.596009	-0.306425	0.0460041	0.108805	PF00221
Glyma.19G182300.1	SA_Synthesis	0	73.76	AT5G04230	PAL3	PAL3	179.44	214.775	241.472	477.463	512.1	376.375	222.729	917.921	1060.34	982.866	1220.93	4951.66	1903.81	3536.15	3219.24	2840.68	2699.91	2205.93	188.603	203.045	191.583	444.355	340.126	227.131	505.885	323.679	626.571	1887.71	2373.37	1525.12	3622.27	2689.22	2628.28	3078.6	2539.19	2735.56	-0.124251	-0.433236	-0.596009	-0.306425	0.0460041	0.108805	PF00221
Glyma.03G224700.1	SA_Signaling	6e-25	50	AT4G31800	WRKY18	WRKY18	23.3039	29.4362	20.1226	51.7151	52.9245	37.3502	15.591	8.5787	9.37172	353.217	415.72	222.592	859.741	1320.33	1100.98	776	611.248	795.85	34.1437	49.1238	53.3271	58.0906	57.9253	52.3293	20.1621	33.1036	12.3341	319.748	493.126	363.616	1014.08	954.451	1037.34	565.646	725.025	909.951	0.906646	0.245636	0.967746	0.246761	-0.126375	0.0115341	PF03106
Glyma.03G224700.1	SA_Synthesis	3e-24	55.84	AT4G18170	WRKY28	WRKY28	23.3039	29.4362	20.1226	51.7151	52.9245	37.3502	15.591	8.5787	9.37172	353.217	415.72	222.592	859.741	1320.33	1100.98	776	611.248	795.85	34.1437	49.1238	53.3271	58.0906	57.9253	52.3293	20.1621	33.1036	12.3341	319.748	493.126	363.616	1014.08	954.451	1037.34	565.646	725.025	909.951	0.906646	0.245636	0.967746	0.246761	-0.126375	0.0115341	PF03106
Glyma.03G224700.1	SA_Synthesis	2e-14	44.05	AT2G46400	WRKY46	WRKY46	23.3039	29.4362	20.1226	51.7151	52.9245	37.3502	15.591	8.5787	9.37172	353.217	415.72	222.592	859.741	1320.33	1100.98	776	611.248	795.85	34.1437	49.1238	53.3271	58.0906	57.9253	52.3293	20.1621	33.1036	12.3341	319.748	493.126	363.616	1014.08	954.451	1037.34	565.646	725.025	909.951	0.906646	0.245636	0.967746	0.246761	-0.126375	0.0115341	PF03106
Glyma.03G224700.1	SA_Signaling	6e-12	46.58	AT4G23810	WRKY53	WRKY53	23.3039	29.4362	20.1226	51.7151	52.9245	37.3502	15.591	8.5787	9.37172	353.217	415.72	222.592	859.741	1320.33	1100.98	776	611.248	795.85	34.1437	49.1238	53.3271	58.0906	57.9253	52.3293	20.1621	33.1036	12.3341	319.748	493.126	363.616	1014.08	954.451	1037.34	565.646	725.025	909.951	0.906646	0.245636	0.967746	0.246761	-0.126375	0.0115341	PF03106
Glyma.03G070600.1	SA_Synthesis	0	56.26	AT1G74710	SID2	SID2	407.819	334.701	243.987	123.876	121.503	153.711	31.182	44.3233	37.4869	12.2858	12.718	4.04712	4.76123	0.915626	11.9563	0.87191	5.63362	2.73802	298.35	219.42	288.362	172.009	162.636	218.224	14.6633	90.7283	40.7025	15.7622	15.5122	20.6419	11.4227	13.0364	12.3809	4.63644	3.20808	1.14172	-0.291313	0.470228	0.370675	0.837605	1.06298	-0.0407301	PF00425
Glyma.03G109100.1	SA_Signaling	7e-33	65.79	AT3G01080	WRKY58	WRKY58	11.652	19.6241	21.3803	13.2294	17.1445	18.6751	167.047	121.532	54.8915	38.3932	39.7438	27.3181	42.851	34.7938	40.8508	103.757	142.249	77.5772	17.0718	12.008	19.7508	17.3517	15.5953	8.90712	135.636	17.1648	143.075	22.5175	27.7587	58.7501	50.7676	28.8663	38.9113	88.0924	55.3393	92.4794	-0.108822	-0.228857	-0.215189	0.0480481	0.000603474	-0.455895	PF03106
Glyma.03G109100.1	SA_Signaling	2e-23	44.94	AT2G21900	WRKY59	WRKY59	11.652	19.6241	21.3803	13.2294	17.1445	18.6751	167.047	121.532	54.8915	38.3932	39.7438	27.3181	42.851	34.7938	40.8508	103.757	142.249	77.5772	17.0718	12.008	19.7508	17.3517	15.5953	8.90712	135.636	17.1648	143.075	22.5175	27.7587	58.7501	50.7676	28.8663	38.9113	88.0924	55.3393	92.4794	-0.108822	-0.228857	-0.215189	0.0480481	0.000603474	-0.455895	PF03106
Glyma.03G109100.1	SA_Response	4e-18	50.85	AT4G31800	WRKY18	WRKY18	11.652	19.6241	21.3803	13.2294	17.1445	18.6751	167.047	121.532	54.8915	38.3932	39.7438	27.3181	42.851	34.7938	40.8508	103.757	142.249	77.5772	17.0718	12.008	19.7508	17.3517	15.5953	8.90712	135.636	17.1648	143.075	22.5175	27.7587	58.7501	50.7676	28.8663	38.9113	88.0924	55.3393	92.4794	-0.108822	-0.228857	-0.215189	0.0480481	0.000603474	-0.455895	PF03106
Glyma.03G109100.1	SA_Signaling	4e-18	50.85	AT4G31800	WRKY18	WRKY18	11.652	19.6241	21.3803	13.2294	17.1445	18.6751	167.047	121.532	54.8915	38.3932	39.7438	27.3181	42.851	34.7938	40.8508	103.757	142.249	77.5772	17.0718	12.008	19.7508	17.3517	15.5953	8.90712	135.636	17.1648	143.075	22.5175	27.7587	58.7501	50.7676	28.8663	38.9113	88.0924	55.3393	92.4794	-0.108822	-0.228857	-0.215189	0.0480481	0.000603474	-0.455895	PF03106
Glyma.03G109100.1	SA_Signaling	6e-13	49.12	AT5G22570	WRKY38	WRKY38	11.652	19.6241	21.3803	13.2294	17.1445	18.6751	167.047	121.532	54.8915	38.3932	39.7438	27.3181	42.851	34.7938	40.8508	103.757	142.249	77.5772	17.0718	12.008	19.7508	17.3517	15.5953	8.90712	135.636	17.1648	143.075	22.5175	27.7587	58.7501	50.7676	28.8663	38.9113	88.0924	55.3393	92.4794	-0.108822	-0.228857	-0.215189	0.0480481	0.000603474	-0.455895	PF03106
Glyma.03G042700.1	SA_Synthesis	3e-27	60.53	AT4G18170	WRKY28	WRKY28	5.82599	5.45115	6.28832	16.8375	31.3074	14.3655	229.411	72.9189	16.0658	734.846	1194.7	3174.97	514.893	981.551	934.587	748.971	514.068	367.807	7.3165	12.008	7.90032	61.8627	23.7642	15.5875	240.112	18.3909	166.51	812.13	969.923	471.589	1644.87	787.771	849.859	957.425	652.041	638.222	0.632183	0.695247	0.416689	-1.17952	0.433227	0.462821	PF03106
Glyma.03G042700.1	SA_Signaling	8e-21	46.15	AT2G21900	WRKY59	WRKY59	5.82599	5.45115	6.28832	16.8375	31.3074	14.3655	229.411	72.9189	16.0658	734.846	1194.7	3174.97	514.893	981.551	934.587	748.971	514.068	367.807	7.3165	12.008	7.90032	61.8627	23.7642	15.5875	240.112	18.3909	166.51	812.13	969.923	471.589	1644.87	787.771	849.859	957.425	652.041	638.222	0.632183	0.695247	0.416689	-1.17952	0.433227	0.462821	PF03106
Glyma.03G042700.1	SA_Response	1e-19	53.23	AT4G31800	WRKY18	WRKY18	5.82599	5.45115	6.28832	16.8375	31.3074	14.3655	229.411	72.9189	16.0658	734.846	1194.7	3174.97	514.893	981.551	934.587	748.971	514.068	367.807	7.3165	12.008	7.90032	61.8627	23.7642	15.5875	240.112	18.3909	166.51	812.13	969.923	471.589	1644.87	787.771	849.859	957.425	652.041	638.222	0.632183	0.695247	0.416689	-1.17952	0.433227	0.462821	PF03106
Glyma.03G042700.1	SA_Signaling	1e-19	53.23	AT4G31800	WRKY18	WRKY18	5.82599	5.45115	6.28832	16.8375	31.3074	14.3655	229.411	72.9189	16.0658	734.846	1194.7	3174.97	514.893	981.551	934.587	748.971	514.068	367.807	7.3165	12.008	7.90032	61.8627	23.7642	15.5875	240.112	18.3909	166.51	812.13	969.923	471.589	1644.87	787.771	849.859	957.425	652.041	638.222	0.632183	0.695247	0.416689	-1.17952	0.433227	0.462821	PF03106
Glyma.03G042700.1	SA_Synthesis	4e-12	44.83	AT2G46400	WRKY46	WRKY46	5.82599	5.45115	6.28832	16.8375	31.3074	14.3655	229.411	72.9189	16.0658	734.846	1194.7	3174.97	514.893	981.551	934.587	748.971	514.068	367.807	7.3165	12.008	7.90032	61.8627	23.7642	15.5875	240.112	18.3909	166.51	812.13	969.923	471.589	1644.87	787.771	849.859	957.425	652.041	638.222	0.632183	0.695247	0.416689	-1.17952	0.433227	0.462821	PF03106
Glyma.03G042700.1	SA_Signaling	1e-11	40.91	AT4G23810	WRKY53	WRKY53	5.82599	5.45115	6.28832	16.8375	31.3074	14.3655	229.411	72.9189	16.0658	734.846	1194.7	3174.97	514.893	981.551	934.587	748.971	514.068	367.807	7.3165	12.008	7.90032	61.8627	23.7642	15.5875	240.112	18.3909	166.51	812.13	969.923	471.589	1644.87	787.771	849.859	957.425	652.041	638.222	0.632183	0.695247	0.416689	-1.17952	0.433227	0.462821	PF03106
Glyma.03G220100.1	SA_Signaling	5e-18	44.79	AT4G23810	WRKY53	WRKY53	102.537	103.572	115.705	116.66	71.5598	100.558	51.2276	118.672	97.7336	189.662	182.026	219.557	615.559	895.482	1408.86	2484.94	1805.58	1532.38	143.891	164.838	162.944	65.6348	98.0274	104.659	45.823	88.2761	82.6383	225.175	217.988	204.038	1168.29	729.107	1209.79	2791.14	741.065	1799.35	0.551557	-0.106	-0.304309	0.130454	0.089691	-0.127181	PF03106
Glyma.03G220100.1	SA_Signaling	6e-18	53.97	AT3G01080	WRKY58	WRKY58	102.537	103.572	115.705	116.66	71.5598	100.558	51.2276	118.672	97.7336	189.662	182.026	219.557	615.559	895.482	1408.86	2484.94	1805.58	1532.38	143.891	164.838	162.944	65.6348	98.0274	104.659	45.823	88.2761	82.6383	225.175	217.988	204.038	1168.29	729.107	1209.79	2791.14	741.065	1799.35	0.551557	-0.106	-0.304309	0.130454	0.089691	-0.127181	PF03106
Glyma.03G220100.1	SA_Signaling	2e-17	49.21	AT2G21900	WRKY59	WRKY59	102.537	103.572	115.705	116.66	71.5598	100.558	51.2276	118.672	97.7336	189.662	182.026	219.557	615.559	895.482	1408.86	2484.94	1805.58	1532.38	143.891	164.838	162.944	65.6348	98.0274	104.659	45.823	88.2761	82.6383	225.175	217.988	204.038	1168.29	729.107	1209.79	2791.14	741.065	1799.35	0.551557	-0.106	-0.304309	0.130454	0.089691	-0.127181	PF03106
Glyma.03G220100.1	SA_Response	7e-17	48.33	AT4G31800	WRKY18	WRKY18	102.537	103.572	115.705	116.66	71.5598	100.558	51.2276	118.672	97.7336	189.662	182.026	219.557	615.559	895.482	1408.86	2484.94	1805.58	1532.38	143.891	164.838	162.944	65.6348	98.0274	104.659	45.823	88.2761	82.6383	225.175	217.988	204.038	1168.29	729.107	1209.79	2791.14	741.065	1799.35	0.551557	-0.106	-0.304309	0.130454	0.089691	-0.127181	PF03106
Glyma.03G220100.1	SA_Signaling	7e-17	48.33	AT4G31800	WRKY18	WRKY18	102.537	103.572	115.705	116.66	71.5598	100.558	51.2276	118.672	97.7336	189.662	182.026	219.557	615.559	895.482	1408.86	2484.94	1805.58	1532.38	143.891	164.838	162.944	65.6348	98.0274	104.659	45.823	88.2761	82.6383	225.175	217.988	204.038	1168.29	729.107	1209.79	2791.14	741.065	1799.35	0.551557	-0.106	-0.304309	0.130454	0.089691	-0.127181	PF03106
Glyma.03G220100.1	SA_Synthesis	4e-15	41	AT2G46400	WRKY46	WRKY46	102.537	103.572	115.705	116.66	71.5598	100.558	51.2276	118.672	97.7336	189.662	182.026	219.557	615.559	895.482	1408.86	2484.94	1805.58	1532.38	143.891	164.838	162.944	65.6348	98.0274	104.659	45.823	88.2761	82.6383	225.175	217.988	204.038	1168.29	729.107	1209.79	2791.14	741.065	1799.35	0.551557	-0.106	-0.304309	0.130454	0.089691	-0.127181	PF03106
Glyma.03G220100.1	SA_Signaling	4e-12	43.86	AT2G40750	WRKY54	WRKY54	102.537	103.572	115.705	116.66	71.5598	100.558	51.2276	118.672	97.7336	189.662	182.026	219.557	615.559	895.482	1408.86	2484.94	1805.58	1532.38	143.891	164.838	162.944	65.6348	98.0274	104.659	45.823	88.2761	82.6383	225.175	217.988	204.038	1168.29	729.107	1209.79	2791.14	741.065	1799.35	0.551557	-0.106	-0.304309	0.130454	0.089691	-0.127181	PF03106
Glyma.03G220800.1	SA_Signaling	4e-29	52.81	AT3G01080	WRKY58	WRKY58	66.4163	62.1431	74.2022	113.052	118.521	90.5025	465.503	174.434	153.964	403.896	474.541	526.126	684.936	965.986	981.416	1017.52	478.858	625.181	76.4167	98.2476	85.916	149.376	161.151	96.8649	614.028	165.518	405.791	401.561	349.433	391.403	891.606	729.107	862.24	605.056	449.933	634.797	0.361943	0.33902	0.578267	-0.298057	-0.084288	-0.328285	PF03106
Glyma.03G220800.1	SA_Signaling	4e-28	46.15	AT2G21900	WRKY59	WRKY59	66.4163	62.1431	74.2022	113.052	118.521	90.5025	465.503	174.434	153.964	403.896	474.541	526.126	684.936	965.986	981.416	1017.52	478.858	625.181	76.4167	98.2476	85.916	149.376	161.151	96.8649	614.028	165.518	405.791	401.561	349.433	391.403	891.606	729.107	862.24	605.056	449.933	634.797	0.361943	0.33902	0.578267	-0.298057	-0.084288	-0.328285	PF03106
Glyma.03G220800.1	SA_Response	4e-21	54.84	AT4G31800	WRKY18	WRKY18	66.4163	62.1431	74.2022	113.052	118.521	90.5025	465.503	174.434	153.964	403.896	474.541	526.126	684.936	965.986	981.416	1017.52	478.858	625.181	76.4167	98.2476	85.916	149.376	161.151	96.8649	614.028	165.518	405.791	401.561	349.433	391.403	891.606	729.107	862.24	605.056	449.933	634.797	0.361943	0.33902	0.578267	-0.298057	-0.084288	-0.328285	PF03106
Glyma.03G220800.1	SA_Signaling	4e-21	54.84	AT4G31800	WRKY18	WRKY18	66.4163	62.1431	74.2022	113.052	118.521	90.5025	465.503	174.434	153.964	403.896	474.541	526.126	684.936	965.986	981.416	1017.52	478.858	625.181	76.4167	98.2476	85.916	149.376	161.151	96.8649	614.028	165.518	405.791	401.561	349.433	391.403	891.606	729.107	862.24	605.056	449.933	634.797	0.361943	0.33902	0.578267	-0.298057	-0.084288	-0.328285	PF03106
Glyma.03G220800.1	SA_Signaling	5e-13	49.15	AT4G23810	WRKY53	WRKY53	66.4163	62.1431	74.2022	113.052	118.521	90.5025	465.503	174.434	153.964	403.896	474.541	526.126	684.936	965.986	981.416	1017.52	478.858	625.181	76.4167	98.2476	85.916	149.376	161.151	96.8649	614.028	165.518	405.791	401.561	349.433	391.403	891.606	729.107	862.24	605.056	449.933	634.797	0.361943	0.33902	0.578267	-0.298057	-0.084288	-0.328285	PF03106
Glyma.03G220800.1	SA_Signaling	8e-13	47.46	AT2G40750	WRKY54	WRKY54	66.4163	62.1431	74.2022	113.052	118.521	90.5025	465.503	174.434	153.964	403.896	474.541	526.126	684.936	965.986	981.416	1017.52	478.858	625.181	76.4167	98.2476	85.916	149.376	161.151	96.8649	614.028	165.518	405.791	401.561	349.433	391.403	891.606	729.107	862.24	605.056	449.933	634.797	0.361943	0.33902	0.578267	-0.298057	-0.084288	-0.328285	PF03106
Glyma.20G028000.1	SA_Signaling	3e-22	44.71	AT2G21900	WRKY59	WRKY59	36.1211	32.7069	44.0183	123.876	130.448	113.487	98.0006	27.1659	22.7599	459.95	408.566	401.677	537.338	556.701	580.879	342.661	640.825	377.846	82.1074	62.2235	68.1402	181.816	131.446	238.265	86.1472	58.8508	65.3706	351.272	424.545	385.845	498.157	365.019	480.201	289.778	314.391	337.949	0.912907	0.584469	0.50804	-0.128857	-0.318226	-0.531039	PF03106
Glyma.20G028000.1	SA_Response	6e-19	49.3	AT4G31800	WRKY18	WRKY18	36.1211	32.7069	44.0183	123.876	130.448	113.487	98.0006	27.1659	22.7599	459.95	408.566	401.677	537.338	556.701	580.879	342.661	640.825	377.846	82.1074	62.2235	68.1402	181.816	131.446	238.265	86.1472	58.8508	65.3706	351.272	424.545	385.845	498.157	365.019	480.201	289.778	314.391	337.949	0.912907	0.584469	0.50804	-0.128857	-0.318226	-0.531039	PF03106
Glyma.20G028000.1	SA_Signaling	6e-19	49.3	AT4G31800	WRKY18	WRKY18	36.1211	32.7069	44.0183	123.876	130.448	113.487	98.0006	27.1659	22.7599	459.95	408.566	401.677	537.338	556.701	580.879	342.661	640.825	377.846	82.1074	62.2235	68.1402	181.816	131.446	238.265	86.1472	58.8508	65.3706	351.272	424.545	385.845	498.157	365.019	480.201	289.778	314.391	337.949	0.912907	0.584469	0.50804	-0.128857	-0.318226	-0.531039	PF03106
Glyma.20G028000.1	SA_Signaling	3e-17	43.21	AT3G56400	WRKY70	WRKY70	36.1211	32.7069	44.0183	123.876	130.448	113.487	98.0006	27.1659	22.7599	459.95	408.566	401.677	537.338	556.701	580.879	342.661	640.825	377.846	82.1074	62.2235	68.1402	181.816	131.446	238.265	86.1472	58.8508	65.3706	351.272	424.545	385.845	498.157	365.019	480.201	289.778	314.391	337.949	0.912907	0.584469	0.50804	-0.128857	-0.318226	-0.531039	PF03106
Glyma.20G028000.1	SA_Signaling	1e-12	43.66	AT2G40750	WRKY54	WRKY54	36.1211	32.7069	44.0183	123.876	130.448	113.487	98.0006	27.1659	22.7599	459.95	408.566	401.677	537.338	556.701	580.879	342.661	640.825	377.846	82.1074	62.2235	68.1402	181.816	131.446	238.265	86.1472	58.8508	65.3706	351.272	424.545	385.845	498.157	365.019	480.201	289.778	314.391	337.949	0.912907	0.584469	0.50804	-0.128857	-0.318226	-0.531039	PF03106
Glyma.20G028000.1	SA_Signaling	2e-12	48.28	AT4G23810	WRKY53	WRKY53	36.1211	32.7069	44.0183	123.876	130.448	113.487	98.0006	27.1659	22.7599	459.95	408.566	401.677	537.338	556.701	580.879	342.661	640.825	377.846	82.1074	62.2235	68.1402	181.816	131.446	238.265	86.1472	58.8508	65.3706	351.272	424.545	385.845	498.157	365.019	480.201	289.778	314.391	337.949	0.912907	0.584469	0.50804	-0.128857	-0.318226	-0.531039	PF03106
Glyma.20G028000.1	SA_Signaling	4e-11	45.61	AT5G22570	WRKY38	WRKY38	36.1211	32.7069	44.0183	123.876	130.448	113.487	98.0006	27.1659	22.7599	459.95	408.566	401.677	537.338	556.701	580.879	342.661	640.825	377.846	82.1074	62.2235	68.1402	181.816	131.446	238.265	86.1472	58.8508	65.3706	351.272	424.545	385.845	498.157	365.019	480.201	289.778	314.391	337.949	0.912907	0.584469	0.50804	-0.128857	-0.318226	-0.531039	PF03106
Glyma.20G195100.1	SA_Signaling	2e-48	42.06	AT1G22070	TGA3	TGA3	1.1652	1.09023	1.25766	1.20268	0.745415	1.43655	2.22729	4.28935	1.33882	66.8041	69.1542	62.7304	4.76123	0.915626	0.996362	1.74382	1.40841	0.912673	0.812944	1.09164	0.98754	0.754423	0.742632	1.11339	5.49876	1.22606	1.23341	113.338	95.5227	97.6522	0.634595	0.931172	0.884349	1.15911	2.40606	1.14172	-0.280612	-0.374706	0.0187515	0.625437	-1.44553	0.211554
Glyma.05G114100.1	SA_Response	1e-12	45.61	AT1G21250	WAK1	WAK1	40.7819	13.0828	12.5766	70.9579	11.1812	18.6751	11.1364	5.71913	5.35527	32.2503	24.6411	13.1532	78.9003	36.625	59.7817	41.8517	1.40841	29.2055	102.431	128.813	69.1278	76.1968	80.9469	46.7624	12.8304	36.7817	33.302	61.5477	70.2133	61.1319	95.8238	81.9431	113.197	64.9102	68.1716	82.2039	2.1766	1.0162	1.90036	1.46145	0.730954	1.57088	PF00069
Glyma.05G123600.1	SA_Response	1e-19	43.62	AT4G31800	WRKY18	WRKY18	15.1476	17.4437	10.0613	68.5526	62.6149	44.533	129.183	80.0679	70.9573	26.1074	31.795	33.3888	18.3647	27.4688	45.8326	26.1573	83.096	33.7689	23.5754	18.5579	18.7633	73.1791	66.0943	67.9168	163.13	77.2416	151.709	65.3006	48.986	41.2839	34.2681	26.0728	59.2514	47.5235	52.9332	46.8105	0.513727	0.237838	0.484653	0.769021	0.383663	0.0421987	PF03106
Glyma.05G123600.1	SA_Signaling	1e-19	43.62	AT4G31800	WRKY18	WRKY18	15.1476	17.4437	10.0613	68.5526	62.6149	44.533	129.183	80.0679	70.9573	26.1074	31.795	33.3888	18.3647	27.4688	45.8326	26.1573	83.096	33.7689	23.5754	18.5579	18.7633	73.1791	66.0943	67.9168	163.13	77.2416	151.709	65.3006	48.986	41.2839	34.2681	26.0728	59.2514	47.5235	52.9332	46.8105	0.513727	0.237838	0.484653	0.769021	0.383663	0.0421987	PF03106
Glyma.05G123600.1	SA_Signaling	4e-14	42.62	AT3G56400	WRKY70	WRKY70	15.1476	17.4437	10.0613	68.5526	62.6149	44.533	129.183	80.0679	70.9573	26.1074	31.795	33.3888	18.3647	27.4688	45.8326	26.1573	83.096	33.7689	23.5754	18.5579	18.7633	73.1791	66.0943	67.9168	163.13	77.2416	151.709	65.3006	48.986	41.2839	34.2681	26.0728	59.2514	47.5235	52.9332	46.8105	0.513727	0.237838	0.484653	0.769021	0.383663	0.0421987	PF03106
Glyma.05G123600.1	SA_Signaling	5e-12	46.55	AT4G23810	WRKY53	WRKY53	15.1476	17.4437	10.0613	68.5526	62.6149	44.533	129.183	80.0679	70.9573	26.1074	31.795	33.3888	18.3647	27.4688	45.8326	26.1573	83.096	33.7689	23.5754	18.5579	18.7633	73.1791	66.0943	67.9168	163.13	77.2416	151.709	65.3006	48.986	41.2839	34.2681	26.0728	59.2514	47.5235	52.9332	46.8105	0.513727	0.237838	0.484653	0.769021	0.383663	0.0421987	PF03106
Glyma.05G029000.1	SA_Signaling	1e-27	53.09	AT4G31800	WRKY18	WRKY18	3.49559	2.18046	1.25766	3.60803	4.47249	7.18273	2.22729	4.28935	6.69408	776.31	943.517	1285.97	495.168	553.038	722.362	400.207	143.657	376.021	6.50355	5.4582	7.90032	1.50885	2.97053	4.45356	7.33167	4.90423	3.70022	1224.95	1342.22	824.883	1281.88	838.054	908.226	481.031	368.127	526.333	1.51831	-0.772857	0.270592	0.174408	0.77423	0.58042	PF03106
Glyma.05G029000.1	SA_Signaling	2e-22	50	AT3G01080	WRKY58	WRKY58	3.49559	2.18046	1.25766	3.60803	4.47249	7.18273	2.22729	4.28935	6.69408	776.31	943.517	1285.97	495.168	553.038	722.362	400.207	143.657	376.021	6.50355	5.4582	7.90032	1.50885	2.97053	4.45356	7.33167	4.90423	3.70022	1224.95	1342.22	824.883	1281.88	838.054	908.226	481.031	368.127	526.333	1.51831	-0.772857	0.270592	0.174408	0.77423	0.58042	PF03106
Glyma.05G029000.1	SA_Synthesis	5e-22	40.95	AT4G18170	WRKY28	WRKY28	3.49559	2.18046	1.25766	3.60803	4.47249	7.18273	2.22729	4.28935	6.69408	776.31	943.517	1285.97	495.168	553.038	722.362	400.207	143.657	376.021	6.50355	5.4582	7.90032	1.50885	2.97053	4.45356	7.33167	4.90423	3.70022	1224.95	1342.22	824.883	1281.88	838.054	908.226	481.031	368.127	526.333	1.51831	-0.772857	0.270592	0.174408	0.77423	0.58042	PF03106
Glyma.05G029000.1	SA_Signaling	1e-15	45.16	AT2G21900	WRKY59	WRKY59	3.49559	2.18046	1.25766	3.60803	4.47249	7.18273	2.22729	4.28935	6.69408	776.31	943.517	1285.97	495.168	553.038	722.362	400.207	143.657	376.021	6.50355	5.4582	7.90032	1.50885	2.97053	4.45356	7.33167	4.90423	3.70022	1224.95	1342.22	824.883	1281.88	838.054	908.226	481.031	368.127	526.333	1.51831	-0.772857	0.270592	0.174408	0.77423	0.58042	PF03106
Glyma.05G029000.1	SA_Signaling	9e-11	48.28	AT4G23810	WRKY53	WRKY53	3.49559	2.18046	1.25766	3.60803	4.47249	7.18273	2.22729	4.28935	6.69408	776.31	943.517	1285.97	495.168	553.038	722.362	400.207	143.657	376.021	6.50355	5.4582	7.90032	1.50885	2.97053	4.45356	7.33167	4.90423	3.70022	1224.95	1342.22	824.883	1281.88	838.054	908.226	481.031	368.127	526.333	1.51831	-0.772857	0.270592	0.174408	0.77423	0.58042	PF03106
Glyma.05G160800.1	SA_Response	4e-19	51.67	AT4G31800	WRKY18	WRKY18	85.0594	78.4966	76.7175	92.6061	79.014	86.1928	37.8639	41.4637	48.1974	1753.03	1919.62	2242.11	3056.71	3125.03	4224.57	3102.26	5044.91	2802.82	141.452	165.929	173.807	79.9689	82.4322	139.174	14.6633	87.0501	32.0686	2515.2	2481.14	2111.03	4385.68	3745.17	4289.09	2675.23	1953.72	3475.4	1.00192	0.226191	0.0691046	0.264996	0.2552	-0.434162	PF03106
Glyma.05G160800.1	SA_Signaling	4e-19	51.67	AT4G31800	WRKY18	WRKY18	85.0594	78.4966	76.7175	92.6061	79.014	86.1928	37.8639	41.4637	48.1974	1753.03	1919.62	2242.11	3056.71	3125.03	4224.57	3102.26	5044.91	2802.82	141.452	165.929	173.807	79.9689	82.4322	139.174	14.6633	87.0501	32.0686	2515.2	2481.14	2111.03	4385.68	3745.17	4289.09	2675.23	1953.72	3475.4	1.00192	0.226191	0.0691046	0.264996	0.2552	-0.434162	PF03106
Glyma.05G160800.1	SA_Signaling	5e-16	48.33	AT3G01080	WRKY58	WRKY58	85.0594	78.4966	76.7175	92.6061	79.014	86.1928	37.8639	41.4637	48.1974	1753.03	1919.62	2242.11	3056.71	3125.03	4224.57	3102.26	5044.91	2802.82	141.452	165.929	173.807	79.9689	82.4322	139.174	14.6633	87.0501	32.0686	2515.2	2481.14	2111.03	4385.68	3745.17	4289.09	2675.23	1953.72	3475.4	1.00192	0.226191	0.0691046	0.264996	0.2552	-0.434162	PF03106
Glyma.05G160800.1	SA_Signaling	2e-14	41.76	AT4G23810	WRKY53	WRKY53	85.0594	78.4966	76.7175	92.6061	79.014	86.1928	37.8639	41.4637	48.1974	1753.03	1919.62	2242.11	3056.71	3125.03	4224.57	3102.26	5044.91	2802.82	141.452	165.929	173.807	79.9689	82.4322	139.174	14.6633	87.0501	32.0686	2515.2	2481.14	2111.03	4385.68	3745.17	4289.09	2675.23	1953.72	3475.4	1.00192	0.226191	0.0691046	0.264996	0.2552	-0.434162	PF03106
Glyma.05G160800.1	SA_Signaling	9e-13	45.61	AT2G40750	WRKY54	WRKY54	85.0594	78.4966	76.7175	92.6061	79.014	86.1928	37.8639	41.4637	48.1974	1753.03	1919.62	2242.11	3056.71	3125.03	4224.57	3102.26	5044.91	2802.82	141.452	165.929	173.807	79.9689	82.4322	139.174	14.6633	87.0501	32.0686	2515.2	2481.14	2111.03	4385.68	3745.17	4289.09	2675.23	1953.72	3475.4	1.00192	0.226191	0.0691046	0.264996	0.2552	-0.434162	PF03106
Glyma.11G059500.1	SA_Synthesis	1e-68	41.26	AT2G23560	MES7	MES7	264.5	192.971	89.2942	285.034	466.63	449.639	423.184	386.041	664.053	184.287	142.283	264.075	217.656	235.316	285.956	322.607	285.906	229.993	95.1145	180.121	108.629	523.57	629.752	582.303	423.404	435.25	531.599	223.673	168.185	171.487	279.856	231.862	238.774	366.279	164.414	221.494	-0.510324	0.530854	-0.0836827	-0.0682709	0.0224035	-0.156732	PF00561
Glyma.11G059500.1	SA_Synthesis	7e-66	40.84	AT4G37150	MES9	MES9	264.5	192.971	89.2942	285.034	466.63	449.639	423.184	386.041	664.053	184.287	142.283	264.075	217.656	235.316	285.956	322.607	285.906	229.993	95.1145	180.121	108.629	523.57	629.752	582.303	423.404	435.25	531.599	223.673	168.185	171.487	279.856	231.862	238.774	366.279	164.414	221.494	-0.510324	0.530854	-0.0836827	-0.0682709	0.0224035	-0.156732	PF00561
Glyma.11G059500.1	SA_Synthesis	1e-53	41.18	AT3G29770	MES11	MES11	264.5	192.971	89.2942	285.034	466.63	449.639	423.184	386.041	664.053	184.287	142.283	264.075	217.656	235.316	285.956	322.607	285.906	229.993	95.1145	180.121	108.629	523.57	629.752	582.303	423.404	435.25	531.599	223.673	168.185	171.487	279.856	231.862	238.774	366.279	164.414	221.494	-0.510324	0.530854	-0.0836827	-0.0682709	0.0224035	-0.156732	PF00561
Glyma.11G180700.1	SA_Response	2e-12	42.31	AT1G21250	WAK1	WAK1	61.7555	70.865	65.3985	363.208	744.67	462.568	1657.1	947.946	978.675	19.9645	26.2309	15.1767	174.805	195.944	426.443	578.077	288.723	515.66	49.5896	70.9566	37.5265	1349.66	886.703	921.886	2346.14	1147.59	2259.6	20.2657	27.7587	42.8717	400.429	282.145	538.568	551.737	341.66	505.782	-0.325051	1.00795	0.682938	0.566637	0.615233	0.0173428	PF00069
Glyma.11G059600.1	SA_Synthesis	2e-84	54.94	AT5G10300	MES5	MES5	96.7114	88.3087	51.5642	75.7686	87.2136	94.8121	220.501	185.872	271.78	280.27	253.565	309.605	306.759	373.575	383.599	406.31	307.033	388.798	53.6543	67.6816	43.4517	86.7587	72.778	125.813	161.297	136.092	219.547	290.475	239.215	289.781	310.951	275.627	292.719	331.506	360.106	301.414	-0.521746	0.14651	-0.391625	-0.0415932	-0.274985	-0.150405	PF01535
Glyma.11G059600.1	SA_Synthesis	3e-84	52.19	AT2G23590	MES8	MES8	96.7114	88.3087	51.5642	75.7686	87.2136	94.8121	220.501	185.872	271.78	280.27	253.565	309.605	306.759	373.575	383.599	406.31	307.033	388.798	53.6543	67.6816	43.4517	86.7587	72.778	125.813	161.297	136.092	219.547	290.475	239.215	289.781	310.951	275.627	292.719	331.506	360.106	301.414	-0.521746	0.14651	-0.391625	-0.0415932	-0.274985	-0.150405	PF01535
Glyma.11G059600.1	SA_Synthesis	4e-71	45.67	AT4G37150	MES9	MES9	96.7114	88.3087	51.5642	75.7686	87.2136	94.8121	220.501	185.872	271.78	280.27	253.565	309.605	306.759	373.575	383.599	406.31	307.033	388.798	53.6543	67.6816	43.4517	86.7587	72.778	125.813	161.297	136.092	219.547	290.475	239.215	289.781	310.951	275.627	292.719	331.506	360.106	301.414	-0.521746	0.14651	-0.391625	-0.0415932	-0.274985	-0.150405	PF01535
Glyma.11G059600.1	SA_Synthesis	7e-70	44.14	AT2G23560	MES7	MES7	96.7114	88.3087	51.5642	75.7686	87.2136	94.8121	220.501	185.872	271.78	280.27	253.565	309.605	306.759	373.575	383.599	406.31	307.033	388.798	53.6543	67.6816	43.4517	86.7587	72.778	125.813	161.297	136.092	219.547	290.475	239.215	289.781	310.951	275.627	292.719	331.506	360.106	301.414	-0.521746	0.14651	-0.391625	-0.0415932	-0.274985	-0.150405	PF01535
Glyma.14G167000.1	SA_Signaling	2e-128	52.76	AT1G22070	TGA3	TGA3	108.363	113.384	176.073	54.1205	38.7616	76.137	11.1364	34.3148	22.7599	351.682	263.899	449.231	292.475	262.785	226.174	230.184	115.489	186.185	185.351	150.646	177.757	48.2831	68.3222	73.4837	27.4938	78.4677	34.5354	357.277	342.086	405.693	180.86	242.105	191.019	154.162	247.824	215.785	0.368963	0.169489	1.04246	0.0535219	-0.347925	0.216028	PF00170
Glyma.14G167000.1	SA_Signaling	1e-93	52.6	AT5G06960	TGA5	TGA5	108.363	113.384	176.073	54.1205	38.7616	76.137	11.1364	34.3148	22.7599	351.682	263.899	449.231	292.475	262.785	226.174	230.184	115.489	186.185	185.351	150.646	177.757	48.2831	68.3222	73.4837	27.4938	78.4677	34.5354	357.277	342.086	405.693	180.86	242.105	191.019	154.162	247.824	215.785	0.368963	0.169489	1.04246	0.0535219	-0.347925	0.216028	PF00170
Glyma.14G016200.1	SA_Synthesis	2e-33	40.74	AT4G18170	WRKY28	WRKY28	280.813	280.189	310.643	193.631	243.005	201.117	66.8186	104.374	104.428	503.719	484.079	483.631	383.619	390.057	425.446	311.272	116.898	291.143	322.739	283.826	305.15	342.508	274.774	308.409	80.6484	229.273	160.343	549.426	510.271	527.163	438.505	441.375	412.106	359.324	355.294	387.043	0.0648422	0.537533	0.770789	0.108957	0.107613	0.614991	PF03106
Glyma.14G016200.1	SA_Signaling	1e-21	42.86	AT2G21900	WRKY59	WRKY59	280.813	280.189	310.643	193.631	243.005	201.117	66.8186	104.374	104.428	503.719	484.079	483.631	383.619	390.057	425.446	311.272	116.898	291.143	322.739	283.826	305.15	342.508	274.774	308.409	80.6484	229.273	160.343	549.426	510.271	527.163	438.505	441.375	412.106	359.324	355.294	387.043	0.0648422	0.537533	0.770789	0.108957	0.107613	0.614991	PF03106
Glyma.14G016200.1	SA_Signaling	3e-14	50	AT4G23810	WRKY53	WRKY53	280.813	280.189	310.643	193.631	243.005	201.117	66.8186	104.374	104.428	503.719	484.079	483.631	383.619	390.057	425.446	311.272	116.898	291.143	322.739	283.826	305.15	342.508	274.774	308.409	80.6484	229.273	160.343	549.426	510.271	527.163	438.505	441.375	412.106	359.324	355.294	387.043	0.0648422	0.537533	0.770789	0.108957	0.107613	0.614991	PF03106
Glyma.14G016200.1	SA_Signaling	4e-11	43.33	AT5G22570	WRKY38	WRKY38	280.813	280.189	310.643	193.631	243.005	201.117	66.8186	104.374	104.428	503.719	484.079	483.631	383.619	390.057	425.446	311.272	116.898	291.143	322.739	283.826	305.15	342.508	274.774	308.409	80.6484	229.273	160.343	549.426	510.271	527.163	438.505	441.375	412.106	359.324	355.294	387.043	0.0648422	0.537533	0.770789	0.108957	0.107613	0.614991	PF03106
Glyma.14G200200.1	SA_Synthesis	3e-28	50	AT4G18170	WRKY28	WRKY28	146.815	177.708	177.331	909.224	1967.9	712.527	9352.38	3794.64	3756.72	1866.68	2290.83	4622.83	1706.56	3004.17	3638.71	3838.15	1835.15	2721.59	329.242	330.767	423.655	1760.82	1702.11	1170.17	9967.41	2801.54	6486.49	1689.56	1952.91	1119.43	3929.41	2083.03	3231.41	4427.8	2528.77	3175.13	1.11058	0.368139	0.187924	-0.88274	0.146814	0.271291	PF03106
Glyma.14G200200.1	SA_Signaling	5e-21	44.79	AT2G21900	WRKY59	WRKY59	146.815	177.708	177.331	909.224	1967.9	712.527	9352.38	3794.64	3756.72	1866.68	2290.83	4622.83	1706.56	3004.17	3638.71	3838.15	1835.15	2721.59	329.242	330.767	423.655	1760.82	1702.11	1170.17	9967.41	2801.54	6486.49	1689.56	1952.91	1119.43	3929.41	2083.03	3231.41	4427.8	2528.77	3175.13	1.11058	0.368139	0.187924	-0.88274	0.146814	0.271291	PF03106
Glyma.14G200200.1	SA_Response	6e-20	50.7	AT4G31800	WRKY18	WRKY18	146.815	177.708	177.331	909.224	1967.9	712.527	9352.38	3794.64	3756.72	1866.68	2290.83	4622.83	1706.56	3004.17	3638.71	3838.15	1835.15	2721.59	329.242	330.767	423.655	1760.82	1702.11	1170.17	9967.41	2801.54	6486.49	1689.56	1952.91	1119.43	3929.41	2083.03	3231.41	4427.8	2528.77	3175.13	1.11058	0.368139	0.187924	-0.88274	0.146814	0.271291	PF03106
Glyma.14G200200.1	SA_Signaling	6e-20	50.7	AT4G31800	WRKY18	WRKY18	146.815	177.708	177.331	909.224	1967.9	712.527	9352.38	3794.64	3756.72	1866.68	2290.83	4622.83	1706.56	3004.17	3638.71	3838.15	1835.15	2721.59	329.242	330.767	423.655	1760.82	1702.11	1170.17	9967.41	2801.54	6486.49	1689.56	1952.91	1119.43	3929.41	2083.03	3231.41	4427.8	2528.77	3175.13	1.11058	0.368139	0.187924	-0.88274	0.146814	0.271291	PF03106
Glyma.14G200200.1	SA_Signaling	4e-13	50	AT4G23810	WRKY53	WRKY53	146.815	177.708	177.331	909.224	1967.9	712.527	9352.38	3794.64	3756.72	1866.68	2290.83	4622.83	1706.56	3004.17	3638.71	3838.15	1835.15	2721.59	329.242	330.767	423.655	1760.82	1702.11	1170.17	9967.41	2801.54	6486.49	1689.56	1952.91	1119.43	3929.41	2083.03	3231.41	4427.8	2528.77	3175.13	1.11058	0.368139	0.187924	-0.88274	0.146814	0.271291	PF03106
Glyma.08G256200.1	SA_Response	3e-58	40.69	AT2G32800	AP4.3a	AP4.3a	235.37	279.099	188.65	196.036	181.136	140.782	37.8639	97.2253	88.3619	423.861	383.925	319.723	218.336	211.51	82.698	55.8023	26.7597	164.281	214.617	167.021	181.707	205.958	178.974	214.884	9.16459	208.43	72.7711	406.065	372.294	417.602	105.343	175.06	106.122	41.728	212.535	81.0622	-0.319748	0.211697	0.377911	0.0850317	-0.407115	0.441967	PF00069
Glyma.08G142400.1	SA_Signaling	7e-27	56.76	AT3G01080	WRKY58	WRKY58	13.9824	23.9851	67.9139	226.103	325.746	284.436	1817.47	670.568	471.263	446.129	480.9	1051.24	1697.72	2138.9	2946.24	1129.12	523.927	602.364	38.2084	76.4148	58.2648	438.32	426.271	101.318	2896.01	331.036	2053.62	701.044	680.905	347.737	3967.49	2806.55	2904.2	1072.18	777.958	1028.69	0.70739	0.207892	0.835466	-0.193728	0.51285	0.352088	PF03106
Glyma.08G142400.1	SA_Signaling	3e-26	55.13	AT2G21900	WRKY59	WRKY59	13.9824	23.9851	67.9139	226.103	325.746	284.436	1817.47	670.568	471.263	446.129	480.9	1051.24	1697.72	2138.9	2946.24	1129.12	523.927	602.364	38.2084	76.4148	58.2648	438.32	426.271	101.318	2896.01	331.036	2053.62	701.044	680.905	347.737	3967.49	2806.55	2904.2	1072.18	777.958	1028.69	0.70739	0.207892	0.835466	-0.193728	0.51285	0.352088	PF03106
Glyma.08G247700.1	SA_Synthesis	2e-106	43.82	AT4G09900	MES12	MES12	37.2863	78.4966	66.6562	110.646	117.03	101.995	193.774	121.532	77.6514	82.9293	50.872	63.7422	247.584	331.457	424.45	166.535	157.741	159.718	78.0426	55.6736	85.916	137.305	122.534	99.0917	192.456	95.6325	188.711	83.3146	107.769	70.6589	535.598	389.23	428.025	222.549	167.622	254.604	0.267674	0.122679	0.279014	0.405979	0.430977	0.413806	PF00561
Glyma.08G082400.1	SA_Signaling	6e-31	68	AT3G01080	WRKY58	WRKY58	30.2951	54.5115	41.5029	128.686	180.39	80.4466	639.231	230.195	190.112	41.4646	89.8209	73.86	164.602	369.913	210.232	155.2	108.447	157.892	32.5178	39.299	38.514	117.69	129.961	79.0506	654.352	129.962	536.533	48.7878	79.194	73.0407	195.455	135.951	168.026	106.638	153.988	140.432	-0.195128	-0.253738	0.318027	-0.0292908	-0.576462	-0.0718596	PF03106
Glyma.08G082400.1	SA_Signaling	6e-27	45.83	AT2G21900	WRKY59	WRKY59	30.2951	54.5115	41.5029	128.686	180.39	80.4466	639.231	230.195	190.112	41.4646	89.8209	73.86	164.602	369.913	210.232	155.2	108.447	157.892	32.5178	39.299	38.514	117.69	129.961	79.0506	654.352	129.962	536.533	48.7878	79.194	73.0407	195.455	135.951	168.026	106.638	153.988	140.432	-0.195128	-0.253738	0.318027	-0.0292908	-0.576462	-0.0718596	PF03106
Glyma.08G082400.1	SA_Response	2e-21	43.62	AT4G31800	WRKY18	WRKY18	30.2951	54.5115	41.5029	128.686	180.39	80.4466	639.231	230.195	190.112	41.4646	89.8209	73.86	164.602	369.913	210.232	155.2	108.447	157.892	32.5178	39.299	38.514	117.69	129.961	79.0506	654.352	129.962	536.533	48.7878	79.194	73.0407	195.455	135.951	168.026	106.638	153.988	140.432	-0.195128	-0.253738	0.318027	-0.0292908	-0.576462	-0.0718596	PF03106
Glyma.08G082400.1	SA_Signaling	2e-21	43.62	AT4G31800	WRKY18	WRKY18	30.2951	54.5115	41.5029	128.686	180.39	80.4466	639.231	230.195	190.112	41.4646	89.8209	73.86	164.602	369.913	210.232	155.2	108.447	157.892	32.5178	39.299	38.514	117.69	129.961	79.0506	654.352	129.962	536.533	48.7878	79.194	73.0407	195.455	135.951	168.026	106.638	153.988	140.432	-0.195128	-0.253738	0.318027	-0.0292908	-0.576462	-0.0718596	PF03106
Glyma.08G082400.1	SA_Synthesis	2e-16	40	AT2G46400	WRKY46	WRKY46	30.2951	54.5115	41.5029	128.686	180.39	80.4466	639.231	230.195	190.112	41.4646	89.8209	73.86	164.602	369.913	210.232	155.2	108.447	157.892	32.5178	39.299	38.514	117.69	129.961	79.0506	654.352	129.962	536.533	48.7878	79.194	73.0407	195.455	135.951	168.026	106.638	153.988	140.432	-0.195128	-0.253738	0.318027	-0.0292908	-0.576462	-0.0718596	PF03106
[truncated: 108 more rows]
[truncated: 9 more columns]

## Sheet: ETH
	Plant hormone DB						Normalization																																				Log2FoldChange						Annoatation
[truncated: 306 more rows]
[truncated: 9 more columns]

## Sheet: AUX
	Plant hormone DB						Normalization																																				Log2FoldChange						Annoatation
[truncated: 1,084 more rows]
[truncated: 9 more columns]

[truncated: 4 more sheets: CK, BR, ABA, GA]
