# Supplementary material for: Transcriptome Profiling of a Soybean Mutant with Salt Tolerance Induced by Gamma-ray Irradiation
Source: Plants (Basel). 2024 Jan 16;13(2):254. doi: 10.3390/plants13020254 (PMC10818854; doi:10.3390/plants13020254)
Supplement: Supplementary file 1 [file plants-13-00254-s001.zip › Table S9.xlsx]

## Sheet: GO(up)_0h_leaves
								Up regulation
GO Type	Level	GO ID	GO Name	p-value	corr. pvalue	Pop total	Pop hits	Total	Gene count	Genes
Biological Process	6	GO:0007178	transmembrane receptor protein serine/threonine kinase signaling pathway	2.86687e-09	9.32347e-07	47483	379	147	12	Glyma.20G118500.1, Glyma.17G214400.1, Glyma.11G206100.1, Glyma.17G214600.1, Glyma.13G033300.1, Glyma.17G214900.1, Glyma.13G033400.1, Glyma.03G165700.1, Glyma.17G214700.1, Glyma.20G119000.1, Glyma.17G214100.1, Glyma.11G204800.1
Biological Process	5	GO:0070982	L-asparagine metabolic process	3.06357e-09	9.32347e-07	47483	7	147	4	Glyma.11G171400.1, Glyma.02G228100.1, Glyma.11G170300.1, Glyma.14G195000.1
Biological Process	6	GO:0070981	L-asparagine biosynthetic process	3.06357e-09	9.32347e-07	47483	7	147	4	Glyma.11G171400.1, Glyma.02G228100.1, Glyma.11G170300.1, Glyma.14G195000.1
Biological Process	5	GO:0007167	enzyme-linked receptor protein signaling pathway	4.53988e-09	1.03623e-06	47483	688	147	15	Glyma.20G118500.1, Glyma.17G214400.1, Glyma.11G206100.1, Glyma.17G214600.1, Glyma.13G033300.1, Glyma.17G214900.1, Glyma.13G033400.1, Glyma.17G214700.1, Glyma.20G119000.1, Glyma.17G214100.1, Glyma.18G216800.1, Glyma.09G018900.1, Glyma.03G165700.1, Glyma.13G067200.1, Glyma.11G204800.1
Biological Process	6	GO:0043617	cellular response to sucrose starvation	6.11239e-09	1.11612e-06	47483	8	147	4	Glyma.11G171400.1, Glyma.02G228100.1, Glyma.11G170300.1, Glyma.14G195000.1
Biological Process	6	GO:0006468	protein phosphorylation	9.48639e-09	1.44351e-06	47483	1966	147	24	Glyma.20G118500.1, Glyma.17G214400.1, Glyma.11G206100.1, Glyma.17G214600.1, Glyma.13G033300.1, Glyma.17G214900.1, Glyma.02G267900.1, Glyma.13G033400.1, Glyma.01G132000.1, Glyma.17G214700.1, Glyma.18G054100.1, Glyma.09G070500.1, Glyma.04G180300.1, Glyma.20G119000.1, Glyma.17G214100.1, Glyma.17G149300.1, Glyma.04G195300.1, Glyma.18G216800.1, Glyma.03G165700.1, Glyma.09G018900.1, Glyma.17G171500.1, …
Biological Process	4	GO:0007166	cell surface receptor signaling pathway	1.30528e-08	1.70246e-06	47483	745	147	15	Glyma.20G118500.1, Glyma.17G214400.1, Glyma.11G206100.1, Glyma.17G214600.1, Glyma.13G033300.1, Glyma.17G214900.1, Glyma.13G033400.1, Glyma.17G214700.1, Glyma.20G119000.1, Glyma.17G214100.1, Glyma.18G216800.1, Glyma.09G018900.1, Glyma.03G165700.1, Glyma.13G067200.1, Glyma.11G204800.1
Biological Process	8	GO:0006529	asparagine biosynthetic process	1.82489e-08	2.08266e-06	47483	10	147	4	Glyma.11G171400.1, Glyma.02G228100.1, Glyma.11G170300.1, Glyma.14G195000.1
Biological Process	7	GO:0046777	protein autophosphorylation	2.86846e-08	2.9099e-06	47483	913	147	16	Glyma.20G118500.1, Glyma.17G214400.1, Glyma.11G206100.1, Glyma.17G214600.1, Glyma.13G033300.1, Glyma.17G214900.1, Glyma.13G033400.1, Glyma.17G214700.1, Glyma.18G054100.1, Glyma.09G070500.1, Glyma.04G180300.1, Glyma.20G119000.1, Glyma.17G214100.1, Glyma.03G165700.1, Glyma.06G184400.1, Glyma.11G204800.1
Biological Process	7	GO:0006528	asparagine metabolic process	2.60834e-07	2.03236e-05	47483	18	147	4	Glyma.11G171400.1, Glyma.02G228100.1, Glyma.11G170300.1, Glyma.14G195000.1
Biological Process	5	GO:0030417	nicotianamine metabolic process	2.89383e-07	2.03236e-05	47483	5	147	3	Glyma.19G228400.1, Glyma.03G231200.1, Glyma.09G036400.1
Biological Process	6	GO:0030418	nicotianamine biosynthetic process	2.89383e-07	2.03236e-05	47483	5	147	3	Glyma.19G228400.1, Glyma.03G231200.1, Glyma.09G036400.1
Biological Process	7	GO:0072351	tricarboxylic acid biosynthetic process	2.89383e-07	2.03236e-05	47483	5	147	3	Glyma.19G228400.1, Glyma.03G231200.1, Glyma.09G036400.1
Biological Process	6	GO:0016310	phosphorylation	5.28636e-07	3.44746e-05	47483	2814	147	26	Glyma.17G214400.1, Glyma.04G104500.1, Glyma.13G033300.1, Glyma.17G214900.1, Glyma.02G267900.1, Glyma.13G033400.1, Glyma.01G132000.1, Glyma.09G070500.1, Glyma.04G180300.1, Glyma.20G119000.1, Glyma.04G195300.1, Glyma.20G148100.1, Glyma.11G204800.1, Glyma.20G118500.1, Glyma.11G206100.1, Glyma.17G214600.1, Glyma.17G214700.1, Glyma.18G054100.1, Glyma.17G214100.1, Glyma.17G149300.1, Glyma.18G216800.1, …
Biological Process	7	GO:0006541	glutamine metabolic process	1.06621e-06	6.48968e-05	47483	58	147	5	Glyma.11G171400.1, Glyma.02G228100.1, Glyma.11G170300.1, Glyma.14G195000.1, Glyma.13G086700.1
Biological Process	7	GO:0072350	tricarboxylic acid metabolic process	6.35993e-05	0.00362913	47483	25	147	3	Glyma.19G228400.1, Glyma.03G231200.1, Glyma.09G036400.1
Biological Process	3	GO:0042221	response to chemical	0.000184909	0.00993067	47483	9456	147	48	Glyma.10G249500.1, Glyma.17G214900.1, Glyma.06G293400.1, Glyma.09G070500.1, Glyma.12G112000.1, Glyma.20G119000.1, Glyma.20G128100.1, Glyma.13G280000.1, Glyma.08G032800.1, Glyma.11G208700.1, Glyma.11G171400.1, Glyma.11G206100.1, Glyma.07G096300.1, Glyma.17G214700.1, Glyma.18G054100.1, Glyma.13G084000.1, Glyma.17G214100.1, Glyma.19G228400.1, Glyma.20G101100.1, Glyma.03G165700.1, Glyma.02G115200.1, …
Biological Process	6	GO:0009064	glutamine family amino acid metabolic process	0.000196526	0.00996822	47483	170	147	5	Glyma.11G171400.1, Glyma.02G228100.1, Glyma.11G170300.1, Glyma.14G195000.1, Glyma.13G086700.1
Biological Process	7	GO:0009646	response to absence of light	0.000254092	0.011284	47483	98	147	4	Glyma.11G171400.1, Glyma.02G228100.1, Glyma.11G170300.1, Glyma.14G195000.1
Biological Process	7	GO:0009067	aspartate family amino acid biosynthetic process	0.000266144	0.011284	47483	283	147	6	Glyma.11G171400.1, Glyma.02G228100.1, Glyma.11G170300.1, Glyma.06G005700.1, Glyma.14G195000.1, Glyma.02G079300.1
Biological Process	5	GO:0003018	vascular process in circulatory system	0.000284264	0.011284	47483	41	147	3	Glyma.19G228400.1, Glyma.03G231200.1, Glyma.09G036400.1
Biological Process	5	GO:0010232	vascular transport	0.000284264	0.011284	47483	41	147	3	Glyma.19G228400.1, Glyma.03G231200.1, Glyma.09G036400.1
Biological Process	6	GO:0010233	phloem transport	0.000284264	0.011284	47483	41	147	3	Glyma.19G228400.1, Glyma.03G231200.1, Glyma.09G036400.1
Biological Process	4	GO:0003013	circulatory system process	0.000327602	0.0124625	47483	43	147	3	Glyma.19G228400.1, Glyma.03G231200.1, Glyma.09G036400.1
Biological Process	4	GO:0009635	response to herbicide	0.000421445	0.0142511	47483	10	147	2	Glyma.06G109200.1, Glyma.13G084000.1
Biological Process	5	GO:0046209	nitric oxide metabolic process	0.000421445	0.0142511	47483	10	147	2	Glyma.06G109200.1, Glyma.13G084000.1
Biological Process	6	GO:0006809	nitric oxide biosynthetic process	0.000421445	0.0142511	47483	10	147	2	Glyma.06G109200.1, Glyma.13G084000.1
Biological Process	3	GO:0003008	system process	0.000453969	0.0148026	47483	48	147	3	Glyma.19G228400.1, Glyma.03G231200.1, Glyma.09G036400.1
Biological Process	6	GO:1902476	chloride transmembrane transport	0.00061561	0.0193811	47483	12	147	2	Glyma.16G057600.1, Glyma.19G089800.1
Biological Process	6	GO:0009066	aspartate family amino acid metabolic process	0.000710331	0.0216177	47483	341	147	6	Glyma.11G171400.1, Glyma.02G228100.1, Glyma.11G170300.1, Glyma.06G005700.1, Glyma.14G195000.1, Glyma.02G079300.1
Biological Process	6	GO:0006821	chloride transport	0.000845352	0.024897	47483	14	147	2	Glyma.16G057600.1, Glyma.19G089800.1
Biological Process	4	GO:0070887	cellular response to chemical stimulus	0.000983656	0.0280649	47483	4156	147	25	Glyma.17G214400.1, Glyma.09G202600.1, Glyma.05G144500.1, Glyma.13G033300.1, Glyma.13G042200.1, Glyma.17G214900.1, Glyma.13G033400.1, Glyma.04G180300.1, Glyma.20G119000.1, Glyma.03G148300.1, Glyma.11G204800.1, Glyma.05G043900.1, Glyma.20G118500.1, Glyma.11G206100.1, Glyma.17G214600.1, Glyma.07G096300.1, Glyma.01G173800.1, Glyma.17G214700.1, Glyma.18G054100.1, Glyma.17G214100.1, Glyma.13G068500.1, …
Biological Process	5	GO:0032870	cellular response to hormone stimulus	0.00144554	0.0399934	47483	3097	147	20	Glyma.05G043900.1, Glyma.20G118500.1, Glyma.17G214400.1, Glyma.11G206100.1, Glyma.17G214600.1, Glyma.09G202600.1, Glyma.05G144500.1, Glyma.13G033300.1, Glyma.07G096300.1, Glyma.17G214900.1, Glyma.13G033400.1, Glyma.17G214700.1, Glyma.04G180300.1, Glyma.20G119000.1, Glyma.17G214100.1, Glyma.19G228400.1, Glyma.03G148300.1, Glyma.03G165700.1, Glyma.06G184400.1, Glyma.11G204800.1
Biological Process	4	GO:0071495	cellular response to endogenous stimulus	0.00151924	0.0407962	47483	3110	147	20	Glyma.05G043900.1, Glyma.20G118500.1, Glyma.17G214400.1, Glyma.11G206100.1, Glyma.17G214600.1, Glyma.09G202600.1, Glyma.05G144500.1, Glyma.13G033300.1, Glyma.07G096300.1, Glyma.17G214900.1, Glyma.13G033400.1, Glyma.17G214700.1, Glyma.04G180300.1, Glyma.20G119000.1, Glyma.17G214100.1, Glyma.19G228400.1, Glyma.03G148300.1, Glyma.03G165700.1, Glyma.06G184400.1, Glyma.11G204800.1
Cellular Component	3	GO:0055044	symplast	0.00021015	0.00414467	47483	2447	147	19	Glyma.20G118500.1, Glyma.17G214400.1, Glyma.11G206100.1, Glyma.17G214600.1, Glyma.13G033300.1, Glyma.10G249500.1, Glyma.17G214900.1, Glyma.04G161300.1, Glyma.13G033400.1, Glyma.17G214700.1, Glyma.04G180300.1, Glyma.20G119000.1, Glyma.17G214100.1, Glyma.12G009200.1, Glyma.07G140800.1, Glyma.08G178000.1, Glyma.03G165700.1, Glyma.06G184400.1, Glyma.11G204800.1
Cellular Component	4	GO:0009506	plasmodesma	0.00021015	0.00414467	47483	2447	147	19	Glyma.20G118500.1, Glyma.17G214400.1, Glyma.11G206100.1, Glyma.17G214600.1, Glyma.13G033300.1, Glyma.10G249500.1, Glyma.17G214900.1, Glyma.04G161300.1, Glyma.13G033400.1, Glyma.17G214700.1, Glyma.04G180300.1, Glyma.20G119000.1, Glyma.17G214100.1, Glyma.12G009200.1, Glyma.07G140800.1, Glyma.08G178000.1, Glyma.03G165700.1, Glyma.06G184400.1, Glyma.11G204800.1
Cellular Component	5	GO:0005911	cell-cell junction	0.00022238	0.00414467	47483	2458	147	19	Glyma.20G118500.1, Glyma.17G214400.1, Glyma.11G206100.1, Glyma.17G214600.1, Glyma.13G033300.1, Glyma.10G249500.1, Glyma.17G214900.1, Glyma.04G161300.1, Glyma.13G033400.1, Glyma.17G214700.1, Glyma.04G180300.1, Glyma.20G119000.1, Glyma.17G214100.1, Glyma.12G009200.1, Glyma.07G140800.1, Glyma.08G178000.1, Glyma.03G165700.1, Glyma.06G184400.1, Glyma.11G204800.1
Cellular Component	4	GO:0070161	anchoring junction	0.000226979	0.00414467	47483	2462	147	19	Glyma.20G118500.1, Glyma.17G214400.1, Glyma.11G206100.1, Glyma.17G214600.1, Glyma.13G033300.1, Glyma.10G249500.1, Glyma.17G214900.1, Glyma.04G161300.1, Glyma.13G033400.1, Glyma.17G214700.1, Glyma.04G180300.1, Glyma.20G119000.1, Glyma.17G214100.1, Glyma.12G009200.1, Glyma.07G140800.1, Glyma.08G178000.1, Glyma.03G165700.1, Glyma.06G184400.1, Glyma.11G204800.1
Cellular Component	3	GO:0030054	cell junction	0.000232846	0.00414467	47483	2467	147	19	Glyma.20G118500.1, Glyma.17G214400.1, Glyma.11G206100.1, Glyma.17G214600.1, Glyma.13G033300.1, Glyma.10G249500.1, Glyma.17G214900.1, Glyma.04G161300.1, Glyma.13G033400.1, Glyma.17G214700.1, Glyma.04G180300.1, Glyma.20G119000.1, Glyma.17G214100.1, Glyma.12G009200.1, Glyma.07G140800.1, Glyma.08G178000.1, Glyma.03G165700.1, Glyma.06G184400.1, Glyma.11G204800.1
Cellular Component	6	GO:0034707	chloride channel complex	0.000973426	0.0144391	47483	15	147	2	Glyma.16G057600.1, Glyma.19G089800.1
Cellular Component	5	GO:0034702	ion channel complex	0.00230771	0.0293409	47483	23	147	2	Glyma.16G057600.1, Glyma.19G089800.1
Molecular Function	4	GO:0001653	peptide receptor activity	5.84143e-09	1.37927e-06	47483	404	147	12	Glyma.20G118500.1, Glyma.17G214400.1, Glyma.11G206100.1, Glyma.17G214600.1, Glyma.13G033300.1, Glyma.17G214900.1, Glyma.13G033400.1, Glyma.03G165700.1, Glyma.17G214700.1, Glyma.20G119000.1, Glyma.17G214100.1, Glyma.11G204800.1
Molecular Function	6	GO:0004675	transmembrane receptor protein serine/threonine kinase activity	1.1352e-08	1.37927e-06	47483	429	147	12	Glyma.20G118500.1, Glyma.17G214400.1, Glyma.11G206100.1, Glyma.17G214600.1, Glyma.13G033300.1, Glyma.17G214900.1, Glyma.13G033400.1, Glyma.03G165700.1, Glyma.17G214700.1, Glyma.20G119000.1, Glyma.17G214100.1, Glyma.11G204800.1
Molecular Function	6	GO:0004066	asparagine synthase (glutamine-hydrolyzing) activity	1.82489e-08	1.44892e-06	47483	10	147	4	Glyma.11G171400.1, Glyma.02G228100.1, Glyma.11G170300.1, Glyma.14G195000.1
Molecular Function	5	GO:0019199	transmembrane receptor protein kinase activity	2.38506e-08	1.44892e-06	47483	459	147	12	Glyma.20G118500.1, Glyma.17G214400.1, Glyma.11G206100.1, Glyma.17G214600.1, Glyma.13G033300.1, Glyma.17G214900.1, Glyma.13G033400.1, Glyma.17G214700.1, Glyma.20G119000.1, Glyma.17G214100.1, Glyma.03G165700.1, Glyma.11G204800.1
Molecular Function	4	GO:0004888	transmembrane signaling receptor activity	9.04732e-08	4.397e-06	47483	519	147	12	Glyma.20G118500.1, Glyma.17G214400.1, Glyma.11G206100.1, Glyma.17G214600.1, Glyma.13G033300.1, Glyma.17G214900.1, Glyma.13G033400.1, Glyma.17G214700.1, Glyma.20G119000.1, Glyma.17G214100.1, Glyma.03G165700.1, Glyma.11G204800.1
Molecular Function	3	GO:0038023	signaling receptor activity	1.92827e-07	7.80949e-06	47483	557	147	12	Glyma.20G118500.1, Glyma.17G214400.1, Glyma.11G206100.1, Glyma.17G214600.1, Glyma.13G033300.1, Glyma.17G214900.1, Glyma.13G033400.1, Glyma.17G214700.1, Glyma.20G119000.1, Glyma.17G214100.1, Glyma.03G165700.1, Glyma.11G204800.1
Molecular Function	5	GO:0030410	nicotianamine synthase activity	2.89383e-07	9.7003e-06	47483	5	147	3	Glyma.19G228400.1, Glyma.03G231200.1, Glyma.09G036400.1
Molecular Function	3	GO:0016740	transferase activity	3.19352e-07	9.7003e-06	47483	7750	147	49	Glyma.17G214900.1, Glyma.01G132000.1, Glyma.06G293400.1, Glyma.20G119000.1, Glyma.12G112000.1, Glyma.07G078800.1, Glyma.20G128100.1, Glyma.11G116600.1, Glyma.04G189100.1, Glyma.09G062600.1, Glyma.20G003500.1, Glyma.20G245100.1, Glyma.09G036400.1, Glyma.06G258900.1, Glyma.11G206100.1, Glyma.20G219300.1, Glyma.07G096300.1, Glyma.17G214700.1, Glyma.18G054100.1, Glyma.17G214100.1, Glyma.12G009200.1, …
Molecular Function	5	GO:0044389	ubiquitin-like protein ligase binding	4.0214e-07	9.772e-06	47483	597	147	12	Glyma.20G118500.1, Glyma.17G214400.1, Glyma.11G206100.1, Glyma.17G214600.1, Glyma.13G033300.1, Glyma.17G214900.1, Glyma.13G033400.1, Glyma.17G214700.1, Glyma.20G119000.1, Glyma.17G214100.1, Glyma.03G165700.1, Glyma.11G204800.1
Molecular Function	6	GO:0031625	ubiquitin protein ligase binding	4.0214e-07	9.772e-06	47483	597	147	12	Glyma.20G118500.1, Glyma.17G214400.1, Glyma.11G206100.1, Glyma.17G214600.1, Glyma.13G033300.1, Glyma.17G214900.1, Glyma.13G033400.1, Glyma.03G165700.1, Glyma.17G214700.1, Glyma.20G119000.1, Glyma.17G214100.1, Glyma.11G204800.1
Molecular Function	2	GO:0060089	molecular transducer activity	5.33349e-07	1.11021e-05	47483	733	147	13	Glyma.20G118500.1, Glyma.17G214400.1, Glyma.11G206100.1, Glyma.17G214600.1, Glyma.05G144500.1, Glyma.13G033300.1, Glyma.17G214900.1, Glyma.13G033400.1, Glyma.17G214700.1, Glyma.20G119000.1, Glyma.17G214100.1, Glyma.03G165700.1, Glyma.11G204800.1
Molecular Function	4	GO:0004672	protein kinase activity	5.48254e-07	1.11021e-05	47483	2094	147	22	Glyma.20G118500.1, Glyma.06G258900.1, Glyma.17G214400.1, Glyma.11G206100.1, Glyma.17G214600.1, Glyma.13G033300.1, Glyma.17G214900.1, Glyma.13G033400.1, Glyma.01G132000.1, Glyma.17G214700.1, Glyma.18G054100.1, Glyma.20G119000.1, Glyma.04G180300.1, Glyma.17G214100.1, Glyma.18G216800.1, Glyma.03G165700.1, Glyma.09G018900.1, Glyma.17G171500.1, Glyma.03G054900.1, Glyma.13G067200.1, Glyma.11G204800.1, …
Molecular Function	2	GO:0003824	catalytic activity	2.35151e-06	4.39552e-05	47483	18123	147	84	Glyma.04G104500.1, Glyma.02G120200.1, Glyma.18G255200.1, Glyma.02G267900.1, Glyma.17G214900.1, Glyma.06G005700.1, Glyma.01G132000.1, Glyma.06G293400.1, Glyma.05G231800.1, Glyma.04G220600.1, Glyma.09G070500.1, Glyma.20G119000.1, Glyma.12G112000.1, Glyma.07G078800.1, Glyma.20G128100.1, Glyma.11G116600.1, Glyma.14G201800.1, Glyma.19G223000.1, Glyma.03G145600.1, Glyma.09G062600.1, Glyma.04G189100.1, …
Molecular Function	5	GO:0016773	phosphotransferase activity, alcohol group as acceptor	5.00764e-06	8.69184e-05	47483	2399	147	22	Glyma.20G118500.1, Glyma.06G258900.1, Glyma.17G214400.1, Glyma.11G206100.1, Glyma.17G214600.1, Glyma.13G033300.1, Glyma.17G214900.1, Glyma.13G033400.1, Glyma.01G132000.1, Glyma.17G214700.1, Glyma.18G054100.1, Glyma.20G119000.1, Glyma.04G180300.1, Glyma.17G214100.1, Glyma.18G216800.1, Glyma.03G165700.1, Glyma.09G018900.1, Glyma.17G171500.1, Glyma.03G054900.1, Glyma.13G067200.1, Glyma.11G204800.1, …
Molecular Function	4	GO:0019899	enzyme binding	7.33634e-06	0.000118849	47483	932	147	13	Glyma.20G118500.1, Glyma.17G214400.1, Glyma.11G206100.1, Glyma.17G214600.1, Glyma.13G033300.1, Glyma.17G214900.1, Glyma.01G132000.1, Glyma.13G033400.1, Glyma.17G214700.1, Glyma.20G119000.1, Glyma.17G214100.1, Glyma.03G165700.1, Glyma.11G204800.1
Molecular Function	5	GO:0004674	protein serine/threonine kinase activity	1.01438e-05	0.000154059	47483	1598	147	17	Glyma.20G118500.1, Glyma.17G214400.1, Glyma.11G206100.1, Glyma.17G214600.1, Glyma.13G033300.1, Glyma.17G214900.1, Glyma.13G033400.1, Glyma.01G132000.1, Glyma.17G214700.1, Glyma.18G054100.1, Glyma.20G119000.1, Glyma.17G214100.1, Glyma.18G216800.1, Glyma.03G165700.1, Glyma.09G018900.1, Glyma.13G067200.1, Glyma.11G204800.1
Molecular Function	5	GO:0016884	carbon-nitrogen ligase activity, with glutamine as amido-N-donor	1.41789e-05	0.000202674	47483	47	147	4	Glyma.11G171400.1, Glyma.02G228100.1, Glyma.11G170300.1, Glyma.14G195000.1
Molecular Function	4	GO:0016772	transferase activity, transferring phosphorus-containing groups	1.99191e-05	0.000268908	47483	3653	147	27	Glyma.17G214400.1, Glyma.13G033300.1, Glyma.17G214900.1, Glyma.13G033400.1, Glyma.01G132000.1, Glyma.20G119000.1, Glyma.04G180300.1, Glyma.11G116600.1, Glyma.04G189100.1, Glyma.03G054900.1, Glyma.11G204800.1, Glyma.20G118500.1, Glyma.06G258900.1, Glyma.11G206100.1, Glyma.17G214600.1, Glyma.07G096300.1, Glyma.17G214700.1, Glyma.18G054100.1, Glyma.17G214100.1, Glyma.17G149300.1, Glyma.18G216800.1, …
Molecular Function	6	GO:0015513	high-affinity secondary active nitrite transmembrane transporter activity	2.84996e-05	0.00034627	47483	3	147	2	Glyma.16G057600.1, Glyma.19G089800.1
Molecular Function	7	GO:0009671	nitrate:proton symporter activity	2.84996e-05	0.00034627	47483	3	147	2	Glyma.16G057600.1, Glyma.19G089800.1
Molecular Function	4	GO:0016765	transferase activity, transferring alkyl or aryl (other than methyl) groups	4.87647e-05	0.000564277	47483	304	147	7	Glyma.10G159700.1, Glyma.19G228400.1, Glyma.20G101100.1, Glyma.03G231200.1, Glyma.20G245100.1, Glyma.09G036400.1, Glyma.20G148100.1
Molecular Function	5	GO:0016301	kinase activity	6.66264e-05	0.000735919	47483	3263	147	24	Glyma.20G118500.1, Glyma.06G258900.1, Glyma.17G214400.1, Glyma.11G206100.1, Glyma.17G214600.1, Glyma.13G033300.1, Glyma.07G096300.1, Glyma.17G214900.1, Glyma.13G033400.1, Glyma.01G132000.1, Glyma.17G214700.1, Glyma.18G054100.1, Glyma.20G119000.1, Glyma.04G180300.1, Glyma.17G214100.1, Glyma.17G149300.1, Glyma.18G216800.1, Glyma.03G165700.1, Glyma.09G018900.1, Glyma.17G171500.1, Glyma.03G054900.1, …
Molecular Function	5	GO:0020037	heme binding	8.00525e-05	0.000792787	47483	445	147	8	Glyma.14G201800.1, Glyma.03G145600.1, Glyma.06G109200.1, Glyma.19G091800.1, Glyma.09G022300.1, Glyma.02G234200.1, Glyma.04G220600.1, Glyma.13G084000.1
Molecular Function	4	GO:0043546	molybdopterin cofactor binding	9.46125e-05	0.000792787	47483	5	147	2	Glyma.06G109200.1, Glyma.13G084000.1
Molecular Function	5	GO:0046857	oxidoreductase activity, acting on other nitrogenous compounds as donors, with NAD or NADP as acceptor	9.46125e-05	0.000792787	47483	5	147	2	Glyma.06G109200.1, Glyma.13G084000.1
Molecular Function	5	GO:0008940	nitrate reductase activity	9.46125e-05	0.000792787	47483	5	147	2	Glyma.06G109200.1, Glyma.13G084000.1
Molecular Function	6	GO:0050463	nitrate reductase [NAD(P)H] activity	9.46125e-05	0.000792787	47483	5	147	2	Glyma.06G109200.1, Glyma.13G084000.1
Molecular Function	7	GO:0009703	nitrate reductase (NADH) activity	9.46125e-05	0.000792787	47483	5	147	2	Glyma.06G109200.1, Glyma.13G084000.1
Molecular Function	7	GO:0050464	nitrate reductase (NADPH) activity	9.46125e-05	0.000792787	47483	5	147	2	Glyma.06G109200.1, Glyma.13G084000.1
Molecular Function	4	GO:0046906	tetrapyrrole binding	0.000168246	0.00136279	47483	496	147	8	Glyma.14G201800.1, Glyma.03G145600.1, Glyma.06G109200.1, Glyma.19G091800.1, Glyma.09G022300.1, Glyma.02G234200.1, Glyma.04G220600.1, Glyma.13G084000.1
Molecular Function	3	GO:0140096	catalytic activity, acting on a protein	0.00020732	0.00162512	47483	4899	147	30	Glyma.17G214400.1, Glyma.13G033300.1, Glyma.17G214900.1, Glyma.02G267900.1, Glyma.06G293400.1, Glyma.01G132000.1, Glyma.13G033400.1, Glyma.12G112000.1, Glyma.07G078800.1, Glyma.04G180300.1, Glyma.20G119000.1, Glyma.03G054900.1, Glyma.11G204800.1, Glyma.05G043900.1, Glyma.06G258900.1, Glyma.20G118500.1, Glyma.11G206100.1, Glyma.17G214600.1, Glyma.01G173800.1, Glyma.17G214700.1, Glyma.15G199700.1, …
Molecular Function	4	GO:0016661	oxidoreductase activity, acting on other nitrogenous compounds as donors	0.000337843	0.00256549	47483	9	147	2	Glyma.06G109200.1, Glyma.13G084000.1
Molecular Function	3	GO:0004601	peroxidase activity	0.000417096	0.00301209	47483	308	147	6	Glyma.14G201800.1, Glyma.03G145600.1, Glyma.19G091800.1, Glyma.09G022300.1, Glyma.02G234200.1, Glyma.04G220600.1
Molecular Function	7	GO:0005247	voltage-gated chloride channel activity	0.000421445	0.00301209	47483	10	147	2	Glyma.16G057600.1, Glyma.19G089800.1
Molecular Function	4	GO:0016684	oxidoreductase activity, acting on peroxide as acceptor	0.000501632	0.00348276	47483	319	147	6	Glyma.14G201800.1, Glyma.03G145600.1, Glyma.19G091800.1, Glyma.09G022300.1, Glyma.02G234200.1, Glyma.04G220600.1
Molecular Function	7	GO:0030151	molybdenum ion binding	0.00061561	0.00415537	47483	12	147	2	Glyma.06G109200.1, Glyma.13G084000.1
Molecular Function	2	GO:0016209	antioxidant activity	0.0007212	0.00473653	47483	342	147	6	Glyma.14G201800.1, Glyma.03G145600.1, Glyma.19G091800.1, Glyma.09G022300.1, Glyma.02G234200.1, Glyma.04G220600.1
Molecular Function	7	GO:0008878	glucose-1-phosphate adenylyltransferase activity	0.000845352	0.0054058	47483	14	147	2	Glyma.11G116600.1, Glyma.12G042400.1
Molecular Function	6	GO:0005254	chloride channel activity	0.000973426	0.00606519	47483	15	147	2	Glyma.16G057600.1, Glyma.19G089800.1
Molecular Function	5	GO:0004124	cysteine synthase activity	0.00111023	0.00674464	47483	16	147	2	Glyma.10G159700.1, Glyma.20G148100.1
Molecular Function	5	GO:0015108	chloride transmembrane transporter activity	0.00125571	0.00744236	47483	17	147	2	Glyma.16G057600.1, Glyma.19G089800.1
Molecular Function	4	GO:0016879	ligase activity, forming carbon-nitrogen bonds	0.00145395	0.00841212	47483	156	147	4	Glyma.11G171400.1, Glyma.02G228100.1, Glyma.11G170300.1, Glyma.14G195000.1
Molecular Function	7	GO:0047218	hydroxycinnamate 4-beta-glucosyltransferase activity	0.00309584	0.0174951	47483	1	147	1	Glyma.20G128100.1
Molecular Function	4	GO:0016798	hydrolase activity, acting on glycosyl bonds	0.00590653	0.0326202	47483	870	147	8	Glyma.19G223000.1, Glyma.02G018700.1, Glyma.03G132900.1, Glyma.06G005700.1, Glyma.09G208300.1, Glyma.09G062600.1, Glyma.16G209800.1, Glyma.14G222600.1
Molecular Function	7	GO:0050284	sinapate 1-glucosyltransferase activity	0.00618217	0.0333837	47483	2	147	1	Glyma.20G128100.1
Molecular Function	7	GO:0008308	voltage-gated monoatomic anion channel activity	0.00687408	0.0363131	47483	40	147	2	Glyma.16G057600.1, Glyma.19G089800.1
Molecular Function	5	GO:0019887	protein kinase regulator activity	0.00721202	0.0372877	47483	41	147	2	Glyma.17G149300.1, Glyma.04G195300.1
Molecular Function	4	GO:0019207	kinase regulator activity	0.00863719	0.0437258	47483	45	147	2	Glyma.17G149300.1, Glyma.04G195300.1
Molecular Function	6	GO:0070566	adenylyltransferase activity	0.00939315	0.0465824	47483	47	147	2	Glyma.11G116600.1, Glyma.12G042400.1
Molecular Function	5	GO:0015112	nitrate transmembrane transporter activity	0.0101775	0.0494628	47483	49	147	2	Glyma.16G057600.1, Glyma.19G089800.1

## Sheet: GO(up)_24h_leaves
								Up regulation
GO Type	Level	GO ID	GO Name	p-value	corr. pvalue	Pop total	Pop hits	Total	Gene count	Genes
Biological Process	6	GO:0016310	phosphorylation	0.000196987	0.038082	47483	2814	22	7	Glyma.17G149300.1, Glyma.04G195300.1, Glyma.04G104500.1, Glyma.13G033300.1, Glyma.03G165700.1, Glyma.04G180300.1, Glyma.06G184400.1
Biological Process	6	GO:0006468	protein phosphorylation	0.000210398	0.038082	47483	1966	22	6	Glyma.17G149300.1, Glyma.04G195300.1, Glyma.13G033300.1, Glyma.03G165700.1, Glyma.04G180300.1, Glyma.06G184400.1
Molecular Function	5	GO:0019887	protein kinase regulator activity	0.000166201	0.00932009	47483	41	22	2	Glyma.17G149300.1, Glyma.04G195300.1
Molecular Function	4	GO:0019207	kinase regulator activity	0.000200432	0.00932009	47483	45	22	2	Glyma.17G149300.1, Glyma.04G195300.1
Molecular Function	4	GO:0016866	intramolecular transferase activity	0.00114931	0.0356285	47483	108	22	2	Glyma.04G104500.1, Glyma.03G121500.1
Molecular Function	7	GO:0015139	alpha-ketoglutarate transmembrane transporter activity	0.00231457	0.0358758	47483	5	22	1	Glyma.13G086700.1
Molecular Function	7	GO:0015367	oxoglutarate:malate antiporter activity	0.00231457	0.0358758	47483	5	22	1	Glyma.13G086700.1
Molecular Function	7	GO:0015131	oxaloacetate transmembrane transporter activity	0.00231457	0.0358758	47483	5	22	1	Glyma.13G086700.1
Molecular Function	5	GO:0016301	kinase activity	0.00299737	0.037653	47483	3263	22	6	Glyma.17G149300.1, Glyma.13G073900.1, Glyma.13G033300.1, Glyma.03G165700.1, Glyma.04G180300.1, Glyma.06G184400.1
Molecular Function	7	GO:0046538	2,3-bisphosphoglycerate-dependent phosphoglycerate mutase activity	0.00323897	0.037653	47483	7	22	1	Glyma.04G104500.1
Molecular Function	6	GO:0042300	beta-amyrin synthase activity	0.00370086	0.0382422	47483	8	22	1	Glyma.03G121500.1
Molecular Function	7	GO:0015140	malate transmembrane transporter activity	0.00462403	0.0429749	47483	10	22	1	Glyma.13G086700.1
Molecular Function	4	GO:0016772	transferase activity, transferring phosphorus-containing groups	0.00525075	0.0429749	47483	3653	22	6	Glyma.17G149300.1, Glyma.13G073900.1, Glyma.13G033300.1, Glyma.03G165700.1, Glyma.04G180300.1, Glyma.06G184400.1
Molecular Function	6	GO:0015556	C4-dicarboxylate transmembrane transporter activity	0.00554638	0.0429749	47483	12	22	1	Glyma.13G086700.1
Molecular Function	5	GO:0031559	oxidosqualene cyclase activity	0.00600725	0.0429749	47483	13	22	1	Glyma.03G121500.1
Molecular Function	6	GO:0004619	phosphoglycerate mutase activity	0.00738864	0.0490817	47483	16	22	1	Glyma.04G104500.1

## Sheet: GO(up)_72h_leaves
								Up regulation
GO Type	Level	GO ID	GO Name	p-value	corr. pvalue	Pop total	Pop hits	Total	Gene count	Genes
Cellular Component	3	GO:0061645	endocytic patch	0.000547564	0.021355	47483	1	26	1	Glyma.01G145800.1
Cellular Component	4	GO:0030479	actin cortical patch	0.000547564	0.021355	47483	1	26	1	Glyma.01G145800.1
Cellular Component	6	GO:0030864	cortical actin cytoskeleton	0.00164183	0.0426875	47483	3	26	1	Glyma.01G145800.1
Molecular Function	5	GO:0016301	kinase activity	0.00147712	0.0262955	47483	3263	26	7	Glyma.02G097400.1, Glyma.17G149300.1, Glyma.13G073900.1, Glyma.16G078800.1, Glyma.13G033300.1, Glyma.20G137300.1, Glyma.04G180300.1
Molecular Function	3	GO:0016740	transferase activity	0.00152089	0.0262955	47483	7750	26	11	Glyma.17G149300.1, Glyma.02G097400.1, Glyma.13G073900.1, Glyma.04G104700.1, Glyma.16G078800.1, Glyma.13G029500.1, Glyma.13G033300.1, Glyma.13G051800.1, Glyma.20G137300.1, Glyma.04G168100.1, Glyma.04G180300.1
Molecular Function	4	GO:0043546	molybdopterin cofactor binding	0.00273494	0.0262955	47483	5	26	1	Glyma.06G109200.1
Molecular Function	5	GO:0004516	nicotinate phosphoribosyltransferase activity	0.00273494	0.0262955	47483	5	26	1	Glyma.04G168100.1
Molecular Function	5	GO:0008940	nitrate reductase activity	0.00273494	0.0262955	47483	5	26	1	Glyma.06G109200.1
Molecular Function	5	GO:0046857	oxidoreductase activity, acting on other nitrogenous compounds as donors, with NAD or NADP as acceptor	0.00273494	0.0262955	47483	5	26	1	Glyma.06G109200.1
Molecular Function	6	GO:0050463	nitrate reductase [NAD(P)H] activity	0.00273494	0.0262955	47483	5	26	1	Glyma.06G109200.1
Molecular Function	7	GO:0015367	oxoglutarate:malate antiporter activity	0.00273494	0.0262955	47483	5	26	1	Glyma.13G086700.1
Molecular Function	7	GO:0015131	oxaloacetate transmembrane transporter activity	0.00273494	0.0262955	47483	5	26	1	Glyma.13G086700.1
Molecular Function	7	GO:0015139	alpha-ketoglutarate transmembrane transporter activity	0.00273494	0.0262955	47483	5	26	1	Glyma.13G086700.1
Molecular Function	7	GO:0009703	nitrate reductase (NADH) activity	0.00273494	0.0262955	47483	5	26	1	Glyma.06G109200.1
Molecular Function	7	GO:0050464	nitrate reductase (NADPH) activity	0.00273494	0.0262955	47483	5	26	1	Glyma.06G109200.1
Molecular Function	4	GO:0016772	transferase activity, transferring phosphorus-containing groups	0.00282513	0.0262955	47483	3653	26	7	Glyma.02G097400.1, Glyma.17G149300.1, Glyma.13G073900.1, Glyma.16G078800.1, Glyma.13G033300.1, Glyma.20G137300.1, Glyma.04G180300.1
Molecular Function	6	GO:0004514	nicotinate-nucleotide diphosphorylase (carboxylating) activity	0.00437245	0.0377905	47483	8	26	1	Glyma.04G168100.1
Molecular Function	4	GO:0016661	oxidoreductase activity, acting on other nitrogenous compounds as donors	0.00491771	0.0396696	47483	9	26	1	Glyma.06G109200.1
Molecular Function	7	GO:0015140	malate transmembrane transporter activity	0.00546269	0.0413116	47483	10	26	1	Glyma.13G086700.1
Molecular Function	6	GO:0015556	C4-dicarboxylate transmembrane transporter activity	0.00655178	0.0440425	47483	12	26	1	Glyma.13G086700.1
Molecular Function	7	GO:0030151	molybdenum ion binding	0.00655178	0.0440425	47483	12	26	1	Glyma.06G109200.1

## Sheet: GO(down)_0h_leaves
								Down regulation
GO Type	Level	GO ID	GO Name	p-value	corr. pvalue	Pop total	Pop hits	Total	Gene count	Genes
Molecular Function	3	GO:0043167	ion binding	0.00034912	0.0099916	47483	10492	23	13	Glyma.03G054100.1, Glyma.03G043100.1, Glyma.20G217100.1, Glyma.03G053500.1, Glyma.04G163200.1, Glyma.03G135100.1, Glyma.08G117500.1, Glyma.16G110100.1, Glyma.04G177000.1, Glyma.03G135200.1, Glyma.03G044100.1, Glyma.17G209900.1, Glyma.03G053600.1
Molecular Function	4	GO:0032553	ribonucleotide binding	0.000478331	0.0099916	47483	4124	23	8	Glyma.03G054100.1, Glyma.16G110100.1, Glyma.04G177000.1, Glyma.03G135200.1, Glyma.17G209900.1, Glyma.03G053600.1, Glyma.03G053500.1, Glyma.04G163200.1
Molecular Function	3	GO:0097367	carbohydrate derivative binding	0.000522333	0.0099916	47483	4178	23	8	Glyma.03G054100.1, Glyma.16G110100.1, Glyma.04G177000.1, Glyma.03G135200.1, Glyma.17G209900.1, Glyma.03G053600.1, Glyma.03G053500.1, Glyma.04G163200.1
Molecular Function	4	GO:1901265	nucleoside phosphate binding	0.000561326	0.0099916	47483	5378	23	9	Glyma.03G054100.1, Glyma.16G110100.1, Glyma.04G177000.1, Glyma.03G135200.1, Glyma.17G209900.1, Glyma.03G053600.1, Glyma.03G053500.1, Glyma.04G106300.1, Glyma.04G163200.1
Molecular Function	4	GO:0000166	nucleotide binding	0.000561326	0.0099916	47483	5378	23	9	Glyma.03G054100.1, Glyma.16G110100.1, Glyma.04G177000.1, Glyma.03G135200.1, Glyma.17G209900.1, Glyma.03G053600.1, Glyma.03G053500.1, Glyma.04G106300.1, Glyma.04G163200.1
Molecular Function	6	GO:0032559	adenyl ribonucleotide binding	0.00115424	0.0127129	47483	3584	23	7	Glyma.03G054100.1, Glyma.16G110100.1, Glyma.04G177000.1, Glyma.03G135200.1, Glyma.03G053600.1, Glyma.03G053500.1, Glyma.04G163200.1
Molecular Function	4	GO:0043168	anion binding	0.00134324	0.0127129	47483	4815	23	8	Glyma.03G054100.1, Glyma.16G110100.1, Glyma.04G177000.1, Glyma.03G135200.1, Glyma.17G209900.1, Glyma.03G053600.1, Glyma.03G053500.1, Glyma.04G163200.1
Molecular Function	3	GO:0036094	small molecule binding	0.00139895	0.0127129	47483	6091	23	9	Glyma.03G054100.1, Glyma.16G110100.1, Glyma.04G177000.1, Glyma.03G135200.1, Glyma.17G209900.1, Glyma.03G053600.1, Glyma.03G053500.1, Glyma.04G106300.1, Glyma.04G163200.1
Molecular Function	2	GO:0005488	binding	0.00142225	0.0127129	47483	21605	23	18	Glyma.03G054100.1, Glyma.03G043100.1, Glyma.20G217100.1, Glyma.04G149400.1, Glyma.04G115600.1, Glyma.03G053500.1, Glyma.04G106300.1, Glyma.04G163200.1, Glyma.08G117500.1, Glyma.03G135100.1, Glyma.16G110100.1, Glyma.04G177000.1, Glyma.03G044100.1, Glyma.17G132600.1, Glyma.03G135200.1, Glyma.04G179500.1, Glyma.17G209900.1, Glyma.03G053600.1
Molecular Function	5	GO:0043531	ADP binding	0.00142841	0.0127129	47483	465	23	3	Glyma.03G054100.1, Glyma.03G053600.1, Glyma.03G053500.1
Molecular Function	6	GO:0030554	adenyl nucleotide binding	0.00171831	0.0128843	47483	3836	23	7	Glyma.03G054100.1, Glyma.16G110100.1, Glyma.04G177000.1, Glyma.03G135200.1, Glyma.03G053600.1, Glyma.03G053500.1, Glyma.04G163200.1
Molecular Function	3	GO:0016887	ATP hydrolysis activity	0.0017372	0.0128843	47483	498	23	3	Glyma.16G110100.1, Glyma.03G135200.1, Glyma.04G163200.1
Molecular Function	6	GO:0030272	5-formyltetrahydrofolate cyclo-ligase activity	0.00193619	0.0132555	47483	4	23	1	Glyma.04G177000.1
Molecular Function	5	GO:0032555	purine ribonucleotide binding	0.00233495	0.0148436	47483	4045	23	7	Glyma.03G054100.1, Glyma.16G110100.1, Glyma.04G177000.1, Glyma.03G135200.1, Glyma.03G053600.1, Glyma.03G053500.1, Glyma.04G163200.1
Molecular Function	5	GO:0017076	purine nucleotide binding	0.00329612	0.0188345	47483	4297	23	7	Glyma.03G054100.1, Glyma.16G110100.1, Glyma.04G177000.1, Glyma.03G135200.1, Glyma.03G053600.1, Glyma.03G053500.1, Glyma.04G163200.1
Molecular Function	5	GO:0016882	cyclo-ligase activity	0.00338598	0.0188345	47483	7	23	1	Glyma.04G177000.1
Molecular Function	6	GO:0046577	long-chain-alcohol oxidase activity	0.00483375	0.0253061	47483	10	23	1	Glyma.06G272200.1
Molecular Function	7	GO:0017111	ribonucleoside triphosphate phosphatase activity	0.0051738	0.0255816	47483	734	23	3	Glyma.16G110100.1, Glyma.03G135200.1, Glyma.04G163200.1
Molecular Function	6	GO:0003994	aconitate hydratase activity	0.00627951	0.0279438	47483	13	23	1	Glyma.03G135100.1
Molecular Function	6	GO:0016629	12-oxophytodienoate reductase activity	0.00627951	0.0279438	47483	13	23	1	Glyma.17G209900.1
Molecular Function	6	GO:0016462	pyrophosphatase activity	0.00714239	0.0302701	47483	825	23	3	Glyma.16G110100.1, Glyma.03G135200.1, Glyma.04G163200.1
Molecular Function	5	GO:0016818	hydrolase activity, acting on acid anhydrides, in phosphorus-containing anhydrides	0.00770141	0.0311557	47483	848	23	3	Glyma.16G110100.1, Glyma.03G135200.1, Glyma.04G163200.1
Molecular Function	4	GO:0016817	hydrolase activity, acting on acid anhydrides	0.00815661	0.0315625	47483	866	23	3	Glyma.16G110100.1, Glyma.03G135200.1, Glyma.04G163200.1
Molecular Function	5	GO:0004722	protein serine/threonine phosphatase activity	0.0085842	0.0318331	47483	289	23	2	Glyma.03G043100.1, Glyma.03G044100.1
Molecular Function	6	GO:0022821	solute:potassium antiporter activity	0.0125213	0.0445758	47483	26	23	1	Glyma.04G124800.1

## Sheet: GO(down)_24h_leaves
								Down regulation
GO Type	Level	GO ID	GO Name	p-value	corr. pvalue	Pop total	Pop hits	Total	Gene count	Genes
Biological Process	6	GO:0010023	proanthocyanidin biosynthetic process	7.14222e-05	0.0376876	47483	22	27	2	Glyma.10G219100.1, Glyma.20G172600.1
Biological Process	6	GO:0046688	response to copper ion	0.000134119	0.0376876	47483	30	27	2	Glyma.10G219100.1, Glyma.20G172600.1
Molecular Function	6	GO:0052716	hydroquinone:oxygen oxidoreductase activity	0.000522199	0.0443524	47483	59	27	2	Glyma.10G219100.1, Glyma.20G172600.1
Molecular Function	5	GO:0016628	oxidoreductase activity, acting on the CH-CH group of donors, NAD or NADP as acceptor	0.00137379	0.0443524	47483	96	27	2	Glyma.12G193400.1, Glyma.17G209900.1
Molecular Function	5	GO:0016682	oxidoreductase activity, acting on diphenols and related substances as donors, oxygen as acceptor	0.00170194	0.0443524	47483	107	27	2	Glyma.10G219100.1, Glyma.20G172600.1
Molecular Function	4	GO:0016679	oxidoreductase activity, acting on diphenols and related substances as donors	0.00245873	0.0443524	47483	129	27	2	Glyma.10G219100.1, Glyma.20G172600.1
Molecular Function	3	GO:0043167	ion binding	0.00249003	0.0443524	47483	10492	27	13	Glyma.10G071000.1, Glyma.03G054100.1, Glyma.12G193400.1, Glyma.10G219100.1, Glyma.20G172600.1, Glyma.15G239300.1, Glyma.03G053500.1, Glyma.U040400.1, Glyma.08G117500.1, Glyma.03G135100.1, Glyma.03G044100.1, Glyma.03G030300.1, Glyma.17G209900.1
Molecular Function	7	GO:0005507	copper ion binding	0.00268802	0.0443524	47483	492	27	3	Glyma.03G135100.1, Glyma.10G219100.1, Glyma.20G172600.1

## Sheet: GO(down)_72h_leaves
								Down regulation
GO Type	Level	GO ID	GO Name	p-value	corr. pvalue	Pop total	Pop hits	Total	Gene count	Genes
Biological Process	7	GO:0032787	monocarboxylic acid metabolic process	5.36054e-07	0.00022139	47483	3325	13	8	Glyma.03G043600.1, Glyma.03G135100.1, Glyma.04G094200.1, Glyma.03G030300.1, Glyma.17G209900.1, Glyma.03G037400.1, Glyma.03G037100.1, Glyma.03G038800.1
Biological Process	7	GO:0072330	monocarboxylic acid biosynthetic process	1.42249e-06	0.000276192	47483	1505	13	6	Glyma.03G043600.1, Glyma.03G030300.1, Glyma.17G209900.1, Glyma.03G037400.1, Glyma.03G037100.1, Glyma.03G038800.1
Biological Process	3	GO:0006950	response to stress	2.00624e-06	0.000276192	47483	10088	13	11	Glyma.03G054100.1, Glyma.03G043600.1, Glyma.03G135100.1, Glyma.04G094200.1, Glyma.03G030300.1, Glyma.17G209900.1, Glyma.03G037400.1, Glyma.03G053500.1, Glyma.03G037100.1, Glyma.03G038800.1, Glyma.04G124800.1
Biological Process	6	GO:0019752	carboxylic acid metabolic process	6.9359e-06	0.000582667	47483	4655	13	8	Glyma.03G043600.1, Glyma.03G135100.1, Glyma.04G094200.1, Glyma.03G030300.1, Glyma.17G209900.1, Glyma.03G037400.1, Glyma.03G037100.1, Glyma.03G038800.1
Biological Process	4	GO:0044283	small molecule biosynthetic process	8.89364e-06	0.000582667	47483	3284	13	7	Glyma.03G043600.1, Glyma.03G135100.1, Glyma.03G030300.1, Glyma.17G209900.1, Glyma.03G037400.1, Glyma.03G037100.1, Glyma.03G038800.1
Biological Process	5	GO:0043436	oxoacid metabolic process	9.83022e-06	0.000582667	47483	4876	13	8	Glyma.03G043600.1, Glyma.03G135100.1, Glyma.04G094200.1, Glyma.03G030300.1, Glyma.17G209900.1, Glyma.03G037400.1, Glyma.03G037100.1, Glyma.03G038800.1
Biological Process	4	GO:0006082	organic acid metabolic process	9.87571e-06	0.000582667	47483	4879	13	8	Glyma.03G043600.1, Glyma.03G135100.1, Glyma.04G094200.1, Glyma.03G030300.1, Glyma.17G209900.1, Glyma.03G037400.1, Glyma.03G037100.1, Glyma.03G038800.1
Biological Process	7	GO:0009697	salicylic acid biosynthetic process	1.58479e-05	0.000818146	47483	594	13	4	Glyma.03G043600.1, Glyma.03G037400.1, Glyma.03G037100.1, Glyma.03G038800.1
Biological Process	6	GO:0009696	salicylic acid metabolic process	1.95857e-05	0.000844807	47483	627	13	4	Glyma.03G043600.1, Glyma.03G037400.1, Glyma.03G037100.1, Glyma.03G038800.1
Biological Process	6	GO:0046189	phenol-containing compound biosynthetic process	2.04554e-05	0.000844807	47483	634	13	4	Glyma.03G043600.1, Glyma.03G037400.1, Glyma.03G037100.1, Glyma.03G038800.1
Biological Process	5	GO:0018958	phenol-containing compound metabolic process	2.59825e-05	0.000975525	47483	674	13	4	Glyma.03G043600.1, Glyma.03G037400.1, Glyma.03G037100.1, Glyma.03G038800.1
Biological Process	6	GO:0046394	carboxylic acid biosynthetic process	3.581e-05	0.00114254	47483	2639	13	6	Glyma.03G043600.1, Glyma.03G030300.1, Glyma.17G209900.1, Glyma.03G037400.1, Glyma.03G037100.1, Glyma.03G038800.1
Biological Process	5	GO:0016053	organic acid biosynthetic process	3.59638e-05	0.00114254	47483	2641	13	6	Glyma.03G043600.1, Glyma.03G030300.1, Glyma.17G209900.1, Glyma.03G037400.1, Glyma.03G037100.1, Glyma.03G038800.1
Biological Process	5	GO:0042537	benzene-containing compound metabolic process	4.21389e-05	0.0012431	47483	763	13	4	Glyma.03G043600.1, Glyma.03G037400.1, Glyma.03G037100.1, Glyma.03G038800.1
Biological Process	4	GO:0006952	defense response	6.22245e-05	0.00171325	47483	4419	13	7	Glyma.03G054100.1, Glyma.03G043600.1, Glyma.03G030300.1, Glyma.03G037400.1, Glyma.03G053500.1, Glyma.03G037100.1, Glyma.03G038800.1
Biological Process	4	GO:1901615	organic hydroxy compound metabolic process	8.9777e-05	0.00231737	47483	1856	13	5	Glyma.03G043600.1, Glyma.03G135100.1, Glyma.03G037400.1, Glyma.03G037100.1, Glyma.03G038800.1
Biological Process	3	GO:0044281	small molecule metabolic process	0.00010504	0.00255185	47483	6714	13	8	Glyma.03G043600.1, Glyma.03G135100.1, Glyma.04G094200.1, Glyma.03G030300.1, Glyma.17G209900.1, Glyma.03G037400.1, Glyma.03G037100.1, Glyma.03G038800.1
Biological Process	7	GO:0009694	jasmonic acid metabolic process	0.000167727	0.0038484	47483	407	13	3	Glyma.04G094200.1, Glyma.03G030300.1, Glyma.17G209900.1
Biological Process	5	GO:0009627	systemic acquired resistance	0.000208229	0.00452624	47483	1154	13	4	Glyma.03G043600.1, Glyma.03G037400.1, Glyma.03G037100.1, Glyma.03G038800.1
Biological Process	6	GO:0001676	long-chain fatty acid metabolic process	0.000237282	0.00489988	47483	458	13	3	Glyma.04G094200.1, Glyma.03G030300.1, Glyma.17G209900.1
Biological Process	2	GO:0050896	response to stimulus	0.000313326	0.00616208	47483	16450	13	11	Glyma.03G054100.1, Glyma.03G043600.1, Glyma.03G135100.1, Glyma.04G094200.1, Glyma.03G030300.1, Glyma.17G209900.1, Glyma.03G037400.1, Glyma.03G053500.1, Glyma.03G037100.1, Glyma.03G038800.1, Glyma.04G124800.1
Biological Process	5	GO:1901617	organic hydroxy compound biosynthetic process	0.000487448	0.00915072	47483	1443	13	4	Glyma.03G043600.1, Glyma.03G037400.1, Glyma.03G037100.1, Glyma.03G038800.1
Biological Process	4	GO:0098542	defense response to other organism	0.00156691	0.0281362	47483	3442	13	5	Glyma.03G043600.1, Glyma.03G030300.1, Glyma.03G037400.1, Glyma.03G037100.1, Glyma.03G038800.1
Biological Process	2	GO:0009987	cellular process	0.00184473	0.0317447	47483	29259	13	13	Glyma.03G054100.1, Glyma.03G043600.1, Glyma.12G213900.1, Glyma.03G053500.1, Glyma.03G037100.1, Glyma.03G038800.1, Glyma.13G098600.1, Glyma.03G135100.1, Glyma.04G094200.1, Glyma.03G030300.1, Glyma.17G209900.1, Glyma.03G037400.1, Glyma.04G124800.1
Biological Process	3	GO:0009605	response to external stimulus	0.00289026	0.0477472	47483	5902	13	6	Glyma.03G043600.1, Glyma.03G030300.1, Glyma.03G037400.1, Glyma.03G037100.1, Glyma.04G124800.1, Glyma.03G038800.1
Molecular Function	5	GO:0043531	ADP binding	1.38291e-09	9.68035e-08	47483	465	13	6	Glyma.03G054100.1, Glyma.03G043600.1, Glyma.03G037400.1, Glyma.03G053500.1, Glyma.03G037100.1, Glyma.03G038800.1
Molecular Function	4	GO:0032553	ribonucleotide binding	3.97225e-05	0.000900352	47483	4124	13	7	Glyma.03G054100.1, Glyma.03G043600.1, Glyma.17G209900.1, Glyma.03G037400.1, Glyma.03G053500.1, Glyma.03G037100.1, Glyma.03G038800.1
Molecular Function	3	GO:0097367	carbohydrate derivative binding	4.32341e-05	0.000900352	47483	4178	13	7	Glyma.03G054100.1, Glyma.03G043600.1, Glyma.17G209900.1, Glyma.03G037400.1, Glyma.03G053500.1, Glyma.03G037100.1, Glyma.03G038800.1
Molecular Function	3	GO:0036094	small molecule binding	5.14487e-05	0.000900352	47483	6091	13	8	Glyma.03G054100.1, Glyma.03G043600.1, Glyma.03G030300.1, Glyma.17G209900.1, Glyma.03G037400.1, Glyma.03G053500.1, Glyma.03G037100.1, Glyma.03G038800.1
Molecular Function	4	GO:0043168	anion binding	0.000108249	0.00151549	47483	4815	13	7	Glyma.03G054100.1, Glyma.03G043600.1, Glyma.17G209900.1, Glyma.03G037400.1, Glyma.03G053500.1, Glyma.03G037100.1, Glyma.03G038800.1
Molecular Function	6	GO:0032559	adenyl ribonucleotide binding	0.000198482	0.00191975	47483	3584	13	6	Glyma.03G054100.1, Glyma.03G043600.1, Glyma.03G037400.1, Glyma.03G053500.1, Glyma.03G037100.1, Glyma.03G038800.1
Molecular Function	4	GO:0000166	nucleotide binding	0.0002194	0.00191975	47483	5378	13	7	Glyma.03G054100.1, Glyma.03G043600.1, Glyma.17G209900.1, Glyma.03G037400.1, Glyma.03G053500.1, Glyma.03G037100.1, Glyma.03G038800.1
Molecular Function	4	GO:1901265	nucleoside phosphate binding	0.0002194	0.00191975	47483	5378	13	7	Glyma.03G054100.1, Glyma.03G043600.1, Glyma.17G209900.1, Glyma.03G037400.1, Glyma.03G053500.1, Glyma.03G037100.1, Glyma.03G038800.1
Molecular Function	6	GO:0030554	adenyl nucleotide binding	0.000288555	0.00224431	47483	3836	13	6	Glyma.03G054100.1, Glyma.03G043600.1, Glyma.03G037400.1, Glyma.03G053500.1, Glyma.03G037100.1, Glyma.03G038800.1
Molecular Function	3	GO:0043167	ion binding	0.000370491	0.00245496	47483	10492	13	9	Glyma.03G054100.1, Glyma.03G043600.1, Glyma.03G135100.1, Glyma.03G030300.1, Glyma.17G209900.1, Glyma.03G037400.1, Glyma.03G053500.1, Glyma.03G037100.1, Glyma.03G038800.1
Molecular Function	5	GO:0032555	purine ribonucleotide binding	0.000385779	0.00245496	47483	4045	13	6	Glyma.03G054100.1, Glyma.03G043600.1, Glyma.03G037400.1, Glyma.03G053500.1, Glyma.03G037100.1, Glyma.03G038800.1
Molecular Function	5	GO:0017076	purine nucleotide binding	0.000535954	0.0031264	47483	4297	13	6	Glyma.03G054100.1, Glyma.03G043600.1, Glyma.03G037400.1, Glyma.03G053500.1, Glyma.03G037100.1, Glyma.03G038800.1
Molecular Function	3	GO:1901363	heterocyclic compound binding	0.0013571	0.00702865	47483	12363	13	9	Glyma.03G054100.1, Glyma.03G043600.1, Glyma.12G213900.1, Glyma.03G030300.1, Glyma.17G209900.1, Glyma.03G037400.1, Glyma.03G053500.1, Glyma.03G037100.1, Glyma.03G038800.1
Molecular Function	3	GO:0097159	organic cyclic compound binding	0.00140573	0.00702865	47483	12419	13	9	Glyma.03G054100.1, Glyma.03G043600.1, Glyma.12G213900.1, Glyma.03G030300.1, Glyma.17G209900.1, Glyma.03G037400.1, Glyma.03G053500.1, Glyma.03G037100.1, Glyma.03G038800.1
Molecular Function	6	GO:0003994	aconitate hydratase activity	0.00355378	0.0155478	47483	13	13	1	Glyma.03G135100.1
Molecular Function	6	GO:0016629	12-oxophytodienoate reductase activity	0.00355378	0.0155478	47483	13	13	1	Glyma.17G209900.1
Molecular Function	2	GO:0005488	binding	0.00459825	0.018934	47483	21605	13	11	Glyma.13G098600.1, Glyma.03G054100.1, Glyma.03G043600.1, Glyma.03G135100.1, Glyma.12G213900.1, Glyma.03G030300.1, Glyma.17G209900.1, Glyma.03G037400.1, Glyma.03G053500.1, Glyma.03G037100.1, Glyma.03G038800.1
Molecular Function	6	GO:0022821	solute:potassium antiporter activity	0.00709589	0.0275951	47483	26	13	1	Glyma.04G124800.1
Molecular Function	6	GO:0005524	ATP binding	0.0111045	0.0409115	47483	3400	13	4	Glyma.03G043600.1, Glyma.03G037400.1, Glyma.03G037100.1, Glyma.03G038800.1
